# Supplementary material for: The Mount Sinai cohort of large-scale genomic, transcriptomic and proteomic data in Alzheimer's disease
Source: Sci Data. 2018 Sep 11;5:180185. doi: 10.1038/sdata.2018.185 (PMC6132187; doi:10.1038/sdata.2018.185)
Supplement: Supplementary file 1 [file sdata2018185-isa1.zip]

Archive with 6 entries (6 files):
- i_Investigation.txt
- s_Zhang_study.txt
- a_Zhang_RNA.txt
- a_Zhang_DNA_WES.txt
- a_Zhang_proteomic.txt
- a_Zhang_DNA_WGS.txt
