# Supplementary material for: The Mount Sinai cohort of large-scale genomic, transcriptomic and proteomic data in Alzheimer's disease
Source: Sci Data. 2018 Sep 11;5:180185. doi: 10.1038/sdata.2018.185 (PMC6132187; doi:10.1038/sdata.2018.185)
Supplement: Supplementary file 1 [file sdata2018185-isa1.zip › i_Investigation.txt]

# Investigation File generated for Scientific Data with Investigation File Authoring Tool version 0.1.0 on 09/08/2018 - This metadata file is CC0
ONTOLOGY SOURCE REFERENCE
Term Source Name	NCBITAXON	UBERON	ERO	EFO	NCIT	OBI	MS
Term Source File	http://data.bioontology.org/ontologies/NCBITAXON	http://data.bioontology.org/ontologies/UBERON	http://data.bioontology.org/ontologies/ERO	http://data.bioontology.org/ontologies/EFO	http://data.bioontology.org/ontologies/NCIT	http://data.bioontology.org/ontologies/OBI	http://data.bioontology.org/ontologies/MS
Term Source Version	2016AB	releases/2014-06-15	2013-08-02	2.98	17.06d	2014-08-18	4.0.1
Term Source Description	National Center for Biotechnology Information (NCBI) Organismal Classification	Uber Anatomy Ontology	Eagle-I Research Resource Ontology	Experimental Factor Ontology	National Cancer Institute Thesaurus	Ontology for Biomedical Investigations	Mass Spectrometry Ontology
INVESTIGATION
Investigation Identifier
Investigation Title
Investigation Description
Investigation Submission Date
Investigation Public Release Date
INVESTIGATION PUBLICATIONS
Investigation PubMed ID
Investigation Publication DOI
Investigation Publication Author List
Investigation Publication Title
Investigation Publication Status
Investigation Publication Status Term Accession Number
Investigation Publication Status Term Source REF
INVESTIGATION CONTACTS
Investigation Person Last Name
Investigation Person Mid Initials
Investigation Person First Name
Investigation Person Address
Investigation Person Phone
Investigation Person Fax
Investigation Person Email
Investigation Person Affiliation
Investigation Person Roles
Investigation Person Roles Term Accession Number
Investigation Person Roles Term Source REF
STUDY
Study Identifier	10.1038/sdata.2018.185
Study Title	The Mount Sinai cohort of large-scale genomic, transcriptomic and proteomic data in Alzheimer's disease
Study Submission Date	09/05/2018
Study Public Release Date	11/09/2018
Study Description	http://www.nature.com/articles/sdata2018185#abstract
Study File Name	s_Zhang_study.txt
Comment[Subject Keywords]	//;//;//;////
Comment[Manuscript Licence]	CC BY-4.0
Comment[Experimental Metadata Licence]	CC0
Comment[Supplementary Information File Name]		Supplementary Table 1	Supplementary Table 2
Comment[Supplementary Information File Type]	x-zip-compressed	vnd.openxmlformats-officedocument.spreadsheetml.sheet	vnd.openxmlformats-officedocument.spreadsheetml.sheet
Comment[Supplementary Information File URL]	http://www.nature.com/articles/sdata2018185#supplementary-information	http://www.nature.com/articles/sdata2018185#supplementary-information	http://www.nature.com/articles/sdata2018185#supplementary-information
Comment[Data Repository]	Synapse;Synapse;Synapse;Synapse;Synapse;Synapse
Comment[Data Record Accession]	doi:10.7303/syn3159438;doi:10.7303/syn7392158;doi:10.7303/syn3157743;doi:10.7303/syn4645334;doi:10.7303/syn10901600;doi:10.7303/syn5759470
Comment[Data Record URI]	https://doi.org/10.7303/syn3159438;https://doi.org/10.7303/syn7392158;https://doi.org/10.7303/syn3157743;https://doi.org/10.7303/syn4645334;https://doi.org/10.7303/syn10901600;https://doi.org/10.7303/syn5759470
STUDY DESIGN DESCRIPTORS
Study Design Type	database creation objective	disease analysis objective
Study Design Type Term Accession Number	http://www.ebi.ac.uk/efo/swo/SWO_0000509	ERO:0100142
Study Design Type Term Source REF	ERO	ERO
STUDY PUBLICATIONS
Study PubMed ID	""
Study Publication DOI	doi:10.1016/j.cels.2016.11.006
Study Publication Author List	""
Study Publication Title	A Multi-network Approach Identifies Protein-Specific Co-expression in Asymptomatic and Symptomatic Alzheimer’s Disease
Study Publication Status	published
Study Publication Status Term Accession Number	
Study Publication Status Term Source REF	
STUDY FACTORS
Study Factor Name	sex	race
Study Factor Type	biological sex	ethnic group
Study Factor Type Term Accession Number	PATO:0000047	http://www.ebi.ac.uk/efo/EFO_0001799
Study Factor Type Term Source REF	ERO	EFO
STUDY ASSAYS
Study Assay Measurement Type	RNA sequence	Whole Exome Sequencing	protein expression profiling	whole genome sequencing
Study Assay Measurement Type Term Accession Number	ERO:0000083	NCIT:C101295	OBI:0000615	ERO:0002016
Study Assay Measurement Type Term Source REF	ERO	NCIT	OBI	ERO
Study Assay Technology Type	RNA sequencing	DNA sequencing	mass spectrometry assay	DNA sequencing
Study Assay Technology Type Term Accession Number	ERO:0001658	OBI:0000626	OBI:0000470	OBI:0000626
Study Assay Technology Type Term Source REF	ERO	OBI	ERO	ERO
Study Assay Technology Platform	HiSeq 2500 System Illumina	HiSeq 2500 System Illumina	Q-Exactive Plus mass spectrometer ThermoFisher Scientific	HiSeq 2500 System Illumina
Study Assay File Name	a_Zhang_RNA.txt	a_Zhang_DNA_WES.txt	a_Zhang_proteomic.txt	a_Zhang_DNA_WGS.txt
STUDY PROTOCOLS
Study Protocol Name	MSBB AD study population	Human brain tissue preparation	MSBB AD RNA-seq data collection and processing	MSBB AD DNA whole exome sequencing	MSBB AD DNA whole genome sequencing	MSBB AD Proteomics - LC-MS/MS analysis	MSBB AD Proteomics - MaxQuant for label-free quantification
Study Protocol Type	sample collection protocol	sample preparation	RNA sequencing	next generation DNA sequencing	next generation DNA sequencing	mass spectrometry/mass spectrometry	Proteomic Profiling
Study Protocol Type Term Accession Number	http://www.ebi.ac.uk/efo/EFO_0005518	MS:1000831	ERO:0001658	ERO:0001183	ERO:0001183	MS:1000269	NCIT:C62669
Study Protocol Type Term Source REF	EFO	MS	ERO	ERO	ERO	MS	NCIT
Study Protocol Description							
Study Protocol URI	""	""	""	""	""	""	""
Study Protocol Version							
Study Protocol Parameters Name	""	""	instrument; manufacturer	instrument; manufacturer	instrument; manufacturer	instrument; manufacturer	instrument; manufacturer
Study Protocol Parameters Name Term Accession Number	""	""	""	""	""	""	""
Study Protocol Parameters Name Term Source REF	""	""	""	""	""	""	""
Study Protocol Components Name	""	""	""	""	""	""	""
Study Protocol Components Type	""	""	""	""	""	""	""
Study Protocol Components Type Term Accession Number	""	""	""	""	""	""	""
Study Protocol Components Type Term Source REF	""	""	""	""	""	""	""
STUDY CONTACTS
Study Person Last Name	Wang	Beckmann	Roussos	Wang	Zhou	Wang	Ming	Neff	Ma	Fullard	Hauberg	Bendl	Peters	Logsdon	Wang	Mahajan	Mangravite	Dammer	Duong	Lah	Seyfried	Levey	Buxbaum	Ehrlich	Gandy	Katsel	Haroutunian	Schadt	Zhang
Study Person First Name	Minghui	Noam D.	Panos	Erming	Xianxiao	Qian	Chen	Ryan	Weiping	John F.	Mads E.	Jaroslav	Mette A.	Ben	Pei	Milind	Lara M.	Eric B.	Duc M.	James J.	Nicholas T.	Allan I.	Joseph D.	Michelle	Sam	Pavel	Vahram	Eric	Bin
Study Person Mid Initials																													
Study Person Email	""	""	""	""	""	""	""	""	""	""	""	""	""	""	""	""	""	""	""	""	""	""	""	""	""	""	vahram.haroutunian@mssm.edu	eric.schadt@mssm.edu	bin.zhang@mssm.edu
Study Person Phone																													
Study Person Fax																													
Study Person Address																													
Study Person Affiliation	Department of Genetics and Genomic Sciences, Icahn School of Medicine at Mount Sinai, One Gustave L. Levy Place, New York, NY 10029, USA.	Department of Genetics and Genomic Sciences, Icahn School of Medicine at Mount Sinai, One Gustave L. Levy Place, New York, NY 10029, USA.	Department of Genetics and Genomic Sciences, Icahn School of Medicine at Mount Sinai, One Gustave L. Levy Place, New York, NY 10029, USA.	Department of Genetics and Genomic Sciences, Icahn School of Medicine at Mount Sinai, One Gustave L. Levy Place, New York, NY 10029, USA.	Department of Genetics and Genomic Sciences, Icahn School of Medicine at Mount Sinai, One Gustave L. Levy Place, New York, NY 10029, USA.	Department of Genetics and Genomic Sciences, Icahn School of Medicine at Mount Sinai, One Gustave L. Levy Place, New York, NY 10029, USA.	Department of Genetics and Genomic Sciences, Icahn School of Medicine at Mount Sinai, One Gustave L. Levy Place, New York, NY 10029, USA.	Department of Genetics and Genomic Sciences, Icahn School of Medicine at Mount Sinai, One Gustave L. Levy Place, New York, NY 10029, USA.	Department of Genetics and Genomic Sciences, Icahn School of Medicine at Mount Sinai, One Gustave L. Levy Place, New York, NY 10029, USA.	Department of Genetics and Genomic Sciences, Icahn School of Medicine at Mount Sinai, One Gustave L. Levy Place, New York, NY 10029, USA.	Department of Psychiatry, Icahn School of Medicine at Mount Sinai, One Gustave L. Levy Place, New York, NY 10029, USA.	Department of Genetics and Genomic Sciences, Icahn School of Medicine at Mount Sinai, One Gustave L. Levy Place, New York, NY 10029, USA.	Sage Bionetworks, 1100 Fairview Ave N, Seattle, WA 98109, USA.	Sage Bionetworks, 1100 Fairview Ave N, Seattle, WA 98109, USA.	Department of Genetics and Genomic Sciences, Icahn School of Medicine at Mount Sinai, One Gustave L. Levy Place, New York, NY 10029, USA.	Department of Genetics and Genomic Sciences, Icahn School of Medicine at Mount Sinai, One Gustave L. Levy Place, New York, NY 10029, USA.	Sage Bionetworks, 1100 Fairview Ave N, Seattle, WA 98109, USA.	Department of Biochemistry, Emory University School of Medicine, Atlanta, GA 30322, USA.	Department of Biochemistry, Emory University School of Medicine, Atlanta, GA 30322, USA.	Department of Neurology, Emory University School of Medicine, Atlanta, GA 30322, USA.	Department of Biochemistry, Emory University School of Medicine, Atlanta, GA 30322, USA.	Department of Neurology, Emory University School of Medicine, Atlanta, GA 30322, USA.	Department of Genetics and Genomic Sciences, Icahn School of Medicine at Mount Sinai, One Gustave L. Levy Place, New York, NY 10029, USA.	Department of Neurology, Icahn School of Medicine at Mount Sinai, One Gustave L Levy Place, New York NY 10029, USA.	Psychiatry, JJ Peters VA Medical Center, 130 West Kingsbridge Road, Bronx, NY 10468, USA.	Department of Psychiatry, Icahn School of Medicine at Mount Sinai, One Gustave L. Levy Place, New York, NY 10029, USA.	Department of Psychiatry, Icahn School of Medicine at Mount Sinai, One Gustave L. Levy Place, New York, NY 10029, USA.	Department of Genetics and Genomic Sciences, Icahn School of Medicine at Mount Sinai, One Gustave L. Levy Place, New York, NY 10029, USA.	Department of Genetics and Genomic Sciences, Icahn School of Medicine at Mount Sinai, One Gustave L. Levy Place, New York, NY 10029, USA.
Study Person Roles																													
Study Person Roles Term Accession Number																													
Study Person Roles Term Source REF																													
Comment[Study Person ORCID]	0000-0001-9171-4962											0000-0001-9989-2720		0000-0002-0572-2569			0000-0001-7841-3612	0000-0003-2947-7606									0000-0001-5860-2512	0000-0002-7892-8808	
Comment[Funder]																													
Comment[FundRef ID]																													
Comment[Funder Term Source REF]																													
Comment[Grant Identifier]																													
