# Supplementary material for: The Mount Sinai cohort of large-scale genomic, transcriptomic and proteomic data in Alzheimer's disease
Source: Sci Data. 2018 Sep 11;5:180185. doi: 10.1038/sdata.2018.185 (PMC6132187; doi:10.1038/sdata.2018.185)
Supplement: Supplementary file 1 [file sdata2018185-isa1.zip › s_Zhang_study.txt]

Source Name	Characteristics[organism]	Term Source REF	Term Accession Number	Characteristics[organism part]	Term Source REF	Term Accession Number	Characteristics[brain id]	Protocol REF	Protocol REF	Sample Name	Comment[brain region]	Comment[data type]	Factor Value[sex]	Factor Value[race]	Comment[action]
Brain from Mount Sinai/JJ Peters VA Medical Center Brain Bank	Homo sapiens	NCBITAXON	NCBITaxon:9606	brain	UBERON	UBERON:0000955	AMPAD_MSSM_0000069984	MSBB AD study population	Human brain tissue preparation	BM_10_739	Brodmann Area 10	RNA-seq	Male	Black	OKay
Brain from Mount Sinai/JJ Peters VA Medical Center Brain Bank	Homo sapiens	NCBITAXON	NCBITaxon:9606	brain	UBERON	UBERON:0000955	AMPAD_MSSM_0000069984	MSBB AD study population	Human brain tissue preparation	BM_22_267	Brodmann Area 22	RNA-seq	Male	Black	OKay
Brain from Mount Sinai/JJ Peters VA Medical Center Brain Bank	Homo sapiens	NCBITAXON	NCBITaxon:9606	brain	UBERON	UBERON:0000955	AMPAD_MSSM_0000069984	MSBB AD study population	Human brain tissue preparation	BM_36_428	Brodmann Area 36	RNA-seq	Male	Black	OKay
Brain from Mount Sinai/JJ Peters VA Medical Center Brain Bank	Homo sapiens	NCBITAXON	NCBITaxon:9606	brain	UBERON	UBERON:0000955	AMPAD_MSSM_0000069984	MSBB AD study population	Human brain tissue preparation	hB_RNA_16045	Brodmann Area 44	RNA-seq	Male	Black	OKay
Brain from Mount Sinai/JJ Peters VA Medical Center Brain Bank	Homo sapiens	NCBITAXON	NCBITaxon:9606	brain	UBERON	UBERON:0000955	AMPAD_MSSM_0000057064	MSBB AD study population	Human brain tissue preparation	BM_10_791	Brodmann Area 10	RNA-seq	Female	Black	OKay
Brain from Mount Sinai/JJ Peters VA Medical Center Brain Bank	Homo sapiens	NCBITAXON	NCBITaxon:9606	brain	UBERON	UBERON:0000955	AMPAD_MSSM_0000057064	MSBB AD study population	Human brain tissue preparation	BM_22_123	Brodmann Area 22	RNA-seq	Female	Black	OKay
Brain from Mount Sinai/JJ Peters VA Medical Center Brain Bank	Homo sapiens	NCBITAXON	NCBITaxon:9606	brain	UBERON	UBERON:0000955	AMPAD_MSSM_0000057064	MSBB AD study population	Human brain tissue preparation	BM_36_517	Brodmann Area 36	RNA-seq	Female	Black	OKay
Brain from Mount Sinai/JJ Peters VA Medical Center Brain Bank	Homo sapiens	NCBITAXON	NCBITaxon:9606	brain	UBERON	UBERON:0000955	AMPAD_MSSM_0000057064	MSBB AD study population	Human brain tissue preparation	hB_RNA_17125	Brodmann Area 44	RNA-seq	Female	Black	OKay
Brain from Mount Sinai/JJ Peters VA Medical Center Brain Bank	Homo sapiens	NCBITAXON	NCBITaxon:9606	brain	UBERON	UBERON:0000955	AMPAD_MSSM_0000044145	MSBB AD study population	Human brain tissue preparation	BM_10_621	Brodmann Area 10	RNA-seq	Male	White	OKay
Brain from Mount Sinai/JJ Peters VA Medical Center Brain Bank	Homo sapiens	NCBITAXON	NCBITaxon:9606	brain	UBERON	UBERON:0000955	AMPAD_MSSM_0000044145	MSBB AD study population	Human brain tissue preparation	BM_36_344	Brodmann Area 36	RNA-seq	Male	White	OKay
Brain from Mount Sinai/JJ Peters VA Medical Center Brain Bank	Homo sapiens	NCBITAXON	NCBITaxon:9606	brain	UBERON	UBERON:0000955	AMPAD_MSSM_0000044145	MSBB AD study population	Human brain tissue preparation	hB_RNA_4791	Brodmann Area 44	RNA-seq	Male	White	OKay
Brain from Mount Sinai/JJ Peters VA Medical Center Brain Bank	Homo sapiens	NCBITAXON	NCBITaxon:9606	brain	UBERON	UBERON:0000955	AMPAD_MSSM_0000095774	MSBB AD study population	Human brain tissue preparation	BM_10_569	Brodmann Area 10	RNA-seq	Female	White	OKay
Brain from Mount Sinai/JJ Peters VA Medical Center Brain Bank	Homo sapiens	NCBITAXON	NCBITaxon:9606	brain	UBERON	UBERON:0000955	AMPAD_MSSM_0000095774	MSBB AD study population	Human brain tissue preparation	BM_22_258	Brodmann Area 22	RNA-seq	Female	White	OKay
Brain from Mount Sinai/JJ Peters VA Medical Center Brain Bank	Homo sapiens	NCBITAXON	NCBITaxon:9606	brain	UBERON	UBERON:0000955	AMPAD_MSSM_0000095774	MSBB AD study population	Human brain tissue preparation	BM_36_308	Brodmann Area 36	RNA-seq	Female	White	OKay
Brain from Mount Sinai/JJ Peters VA Medical Center Brain Bank	Homo sapiens	NCBITAXON	NCBITaxon:9606	brain	UBERON	UBERON:0000955	AMPAD_MSSM_0000061946	MSBB AD study population	Human brain tissue preparation	hB_RNA_13477	Brodmann Area 10	RNA-seq	Male	Black	OKay
Brain from Mount Sinai/JJ Peters VA Medical Center Brain Bank	Homo sapiens	NCBITAXON	NCBITaxon:9606	brain	UBERON	UBERON:0000955	AMPAD_MSSM_0000061946	MSBB AD study population	Human brain tissue preparation	hB_RNA_9174	Brodmann Area 22	RNA-seq	Male	Black	OKay
Brain from Mount Sinai/JJ Peters VA Medical Center Brain Bank	Homo sapiens	NCBITAXON	NCBITaxon:9606	brain	UBERON	UBERON:0000955	AMPAD_MSSM_0000061946	MSBB AD study population	Human brain tissue preparation	hB_RNA_4801	Brodmann Area 44	RNA-seq	Male	Black	OKay
Brain from Mount Sinai/JJ Peters VA Medical Center Brain Bank	Homo sapiens	NCBITAXON	NCBITaxon:9606	brain	UBERON	UBERON:0000955	AMPAD_MSSM_0000054396	MSBB AD study population	Human brain tissue preparation	BM_10_788	Brodmann Area 10	RNA-seq	Female	White	OKay
Brain from Mount Sinai/JJ Peters VA Medical Center Brain Bank	Homo sapiens	NCBITAXON	NCBITaxon:9606	brain	UBERON	UBERON:0000955	AMPAD_MSSM_0000033789	MSBB AD study population	Human brain tissue preparation	hB_RNA_13294	Brodmann Area 10	RNA-seq	Male	Black	Remap
Brain from Mount Sinai/JJ Peters VA Medical Center Brain Bank	Homo sapiens	NCBITAXON	NCBITaxon:9606	brain	UBERON	UBERON:0000955	AMPAD_MSSM_0000054396	MSBB AD study population	Human brain tissue preparation	hB_RNA_9175	Brodmann Area 22	RNA-seq	Female	White	OKay
Brain from Mount Sinai/JJ Peters VA Medical Center Brain Bank	Homo sapiens	NCBITAXON	NCBITaxon:9606	brain	UBERON	UBERON:0000955	AMPAD_MSSM_0000054396	MSBB AD study population	Human brain tissue preparation	BM_36_429	Brodmann Area 36	RNA-seq	Female	White	OKay
Brain from Mount Sinai/JJ Peters VA Medical Center Brain Bank	Homo sapiens	NCBITAXON	NCBITaxon:9606	brain	UBERON	UBERON:0000955	AMPAD_MSSM_0000054396	MSBB AD study population	Human brain tissue preparation	hB_RNA_4811	Brodmann Area 44	RNA-seq	Female	White	OKay
Brain from Mount Sinai/JJ Peters VA Medical Center Brain Bank	Homo sapiens	NCBITAXON	NCBITaxon:9606	brain	UBERON	UBERON:0000955	AMPAD_MSSM_0000018305	MSBB AD study population	Human brain tissue preparation	hB_RNA_12964	Brodmann Area 10	RNA-seq	Male	White	OKay
Brain from Mount Sinai/JJ Peters VA Medical Center Brain Bank	Homo sapiens	NCBITAXON	NCBITaxon:9606	brain	UBERON	UBERON:0000955	AMPAD_MSSM_0000018305	MSBB AD study population	Human brain tissue preparation	hB_RNA_7905	Brodmann Area 22	RNA-seq	Male	White	OKay
Brain from Mount Sinai/JJ Peters VA Medical Center Brain Bank	Homo sapiens	NCBITAXON	NCBITaxon:9606	brain	UBERON	UBERON:0000955	AMPAD_MSSM_0000018305	MSBB AD study population	Human brain tissue preparation	hB_RNA_10502	Brodmann Area 36	RNA-seq	Male	White	OKay
Brain from Mount Sinai/JJ Peters VA Medical Center Brain Bank	Homo sapiens	NCBITAXON	NCBITaxon:9606	brain	UBERON	UBERON:0000955	AMPAD_MSSM_0000018305	MSBB AD study population	Human brain tissue preparation	hB_RNA_8635	Brodmann Area 44	RNA-seq	Male	White	OKay
Brain from Mount Sinai/JJ Peters VA Medical Center Brain Bank	Homo sapiens	NCBITAXON	NCBITaxon:9606	brain	UBERON	UBERON:0000955	AMPAD_MSSM_0000035594	MSBB AD study population	Human brain tissue preparation	hB_RNA_13144	Brodmann Area 10	RNA-seq	Female	White	OKay
Brain from Mount Sinai/JJ Peters VA Medical Center Brain Bank	Homo sapiens	NCBITAXON	NCBITaxon:9606	brain	UBERON	UBERON:0000955	AMPAD_MSSM_0000035594	MSBB AD study population	Human brain tissue preparation	hB_RNA_8295	Brodmann Area 22	RNA-seq	Female	White	OKay
Brain from Mount Sinai/JJ Peters VA Medical Center Brain Bank	Homo sapiens	NCBITAXON	NCBITaxon:9606	brain	UBERON	UBERON:0000955	AMPAD_MSSM_0000035594	MSBB AD study population	Human brain tissue preparation	hB_RNA_10617	Brodmann Area 36	RNA-seq	Female	White	OKay
Brain from Mount Sinai/JJ Peters VA Medical Center Brain Bank	Homo sapiens	NCBITAXON	NCBITaxon:9606	brain	UBERON	UBERON:0000955	AMPAD_MSSM_0000035594	MSBB AD study population	Human brain tissue preparation	hB_RNA_8885	Brodmann Area 44	RNA-seq	Female	White	OKay
Brain from Mount Sinai/JJ Peters VA Medical Center Brain Bank	Homo sapiens	NCBITAXON	NCBITaxon:9606	brain	UBERON	UBERON:0000955	AMPAD_MSSM_0000053706	MSBB AD study population	Human brain tissue preparation	BM_10_579	Brodmann Area 10	RNA-seq	Female	White	OKay
Brain from Mount Sinai/JJ Peters VA Medical Center Brain Bank	Homo sapiens	NCBITAXON	NCBITaxon:9606	brain	UBERON	UBERON:0000955	AMPAD_MSSM_0000053706	MSBB AD study population	Human brain tissue preparation	hB_RNA_9176	Brodmann Area 22	RNA-seq	Female	White	OKay
Brain from Mount Sinai/JJ Peters VA Medical Center Brain Bank	Homo sapiens	NCBITAXON	NCBITaxon:9606	brain	UBERON	UBERON:0000955	AMPAD_MSSM_0000053706	MSBB AD study population	Human brain tissue preparation	BM_36_516	Brodmann Area 36	RNA-seq	Female	White	OKay
Brain from Mount Sinai/JJ Peters VA Medical Center Brain Bank	Homo sapiens	NCBITAXON	NCBITaxon:9606	brain	UBERON	UBERON:0000955	AMPAD_MSSM_0000053706	MSBB AD study population	Human brain tissue preparation	hB_RNA_4827	Brodmann Area 44	RNA-seq	Female	White	OKay
Brain from Mount Sinai/JJ Peters VA Medical Center Brain Bank	Homo sapiens	NCBITAXON	NCBITaxon:9606	brain	UBERON	UBERON:0000955	AMPAD_MSSM_0000014947	MSBB AD study population	Human brain tissue preparation	BM_10_809	Brodmann Area 10	RNA-seq	Male	White	OKay
Brain from Mount Sinai/JJ Peters VA Medical Center Brain Bank	Homo sapiens	NCBITAXON	NCBITaxon:9606	brain	UBERON	UBERON:0000955	AMPAD_MSSM_0000014947	MSBB AD study population	Human brain tissue preparation	hB_RNA_9177	Brodmann Area 22	RNA-seq	Male	White	OKay
Brain from Mount Sinai/JJ Peters VA Medical Center Brain Bank	Homo sapiens	NCBITAXON	NCBITaxon:9606	brain	UBERON	UBERON:0000955	AMPAD_MSSM_0000014947	MSBB AD study population	Human brain tissue preparation	BM_36_1107	Brodmann Area 36	RNA-seq	Male	White	OKay
Brain from Mount Sinai/JJ Peters VA Medical Center Brain Bank	Homo sapiens	NCBITAXON	NCBITaxon:9606	brain	UBERON	UBERON:0000955	AMPAD_MSSM_0000014947	MSBB AD study population	Human brain tissue preparation	hB_RNA_4831	Brodmann Area 44	RNA-seq	Male	White	OKay
Brain from Mount Sinai/JJ Peters VA Medical Center Brain Bank	Homo sapiens	NCBITAXON	NCBITaxon:9606	brain	UBERON	UBERON:0000955	AMPAD_MSSM_0000099364	MSBB AD study population	Human brain tissue preparation	BM_10_778	Brodmann Area 10	RNA-seq	Male	Black	OKay
Brain from Mount Sinai/JJ Peters VA Medical Center Brain Bank	Homo sapiens	NCBITAXON	NCBITaxon:9606	brain	UBERON	UBERON:0000955	AMPAD_MSSM_0000099364	MSBB AD study population	Human brain tissue preparation	BM_22_272	Brodmann Area 22	RNA-seq	Male	Black	OKay
Brain from Mount Sinai/JJ Peters VA Medical Center Brain Bank	Homo sapiens	NCBITAXON	NCBITaxon:9606	brain	UBERON	UBERON:0000955	AMPAD_MSSM_0000099364	MSBB AD study population	Human brain tissue preparation	BM_36_518	Brodmann Area 36	RNA-seq	Male	Black	OKay
Brain from Mount Sinai/JJ Peters VA Medical Center Brain Bank	Homo sapiens	NCBITAXON	NCBITaxon:9606	brain	UBERON	UBERON:0000955	AMPAD_MSSM_0000099364	MSBB AD study population	Human brain tissue preparation	hB_RNA_16195	Brodmann Area 44	RNA-seq	Male	Black	OKay
Brain from Mount Sinai/JJ Peters VA Medical Center Brain Bank	Homo sapiens	NCBITAXON	NCBITaxon:9606	brain	UBERON	UBERON:0000955	AMPAD_MSSM_0000049401	MSBB AD study population	Human brain tissue preparation	BM_10_651	Brodmann Area 10	RNA-seq	Female	White	OKay
Brain from Mount Sinai/JJ Peters VA Medical Center Brain Bank	Homo sapiens	NCBITAXON	NCBITaxon:9606	brain	UBERON	UBERON:0000955	AMPAD_MSSM_0000049401	MSBB AD study population	Human brain tissue preparation	hB_RNA_9178	Brodmann Area 22	RNA-seq	Female	White	OKay
Brain from Mount Sinai/JJ Peters VA Medical Center Brain Bank	Homo sapiens	NCBITAXON	NCBITaxon:9606	brain	UBERON	UBERON:0000955	AMPAD_MSSM_0000049401	MSBB AD study population	Human brain tissue preparation	BM_36_525	Brodmann Area 36	RNA-seq	Female	White	OKay
Brain from Mount Sinai/JJ Peters VA Medical Center Brain Bank	Homo sapiens	NCBITAXON	NCBITaxon:9606	brain	UBERON	UBERON:0000955	AMPAD_MSSM_0000049401	MSBB AD study population	Human brain tissue preparation	hB_RNA_4841	Brodmann Area 44	RNA-seq	Female	White	OKay
Brain from Mount Sinai/JJ Peters VA Medical Center Brain Bank	Homo sapiens	NCBITAXON	NCBITaxon:9606	brain	UBERON	UBERON:0000955	AMPAD_MSSM_0000076188	MSBB AD study population	Human brain tissue preparation	BM_10_786	Brodmann Area 10	RNA-seq	Male	White	OKay
Brain from Mount Sinai/JJ Peters VA Medical Center Brain Bank	Homo sapiens	NCBITAXON	NCBITaxon:9606	brain	UBERON	UBERON:0000955	AMPAD_MSSM_0000076188	MSBB AD study population	Human brain tissue preparation	BM_22_11	Brodmann Area 22	RNA-seq	Male	White	OKay
Brain from Mount Sinai/JJ Peters VA Medical Center Brain Bank	Homo sapiens	NCBITAXON	NCBITaxon:9606	brain	UBERON	UBERON:0000955	AMPAD_MSSM_0000076188	MSBB AD study population	Human brain tissue preparation	hB_RNA_9179	Brodmann Area 22	RNA-seq	Male	White	OKay
Brain from Mount Sinai/JJ Peters VA Medical Center Brain Bank	Homo sapiens	NCBITAXON	NCBITaxon:9606	brain	UBERON	UBERON:0000955	AMPAD_MSSM_0000076188	MSBB AD study population	Human brain tissue preparation	BM_36_545	Brodmann Area 36	RNA-seq	Male	White	OKay
Brain from Mount Sinai/JJ Peters VA Medical Center Brain Bank	Homo sapiens	NCBITAXON	NCBITaxon:9606	brain	UBERON	UBERON:0000955	AMPAD_MSSM_0000076188	MSBB AD study population	Human brain tissue preparation	hB_RNA_4851	Brodmann Area 44	RNA-seq	Male	White	OKay
Brain from Mount Sinai/JJ Peters VA Medical Center Brain Bank	Homo sapiens	NCBITAXON	NCBITaxon:9606	brain	UBERON	UBERON:0000955	AMPAD_MSSM_0000067720	MSBB AD study population	Human brain tissue preparation	BM_10_566	Brodmann Area 10	RNA-seq	Male	Unknown	OKay
Brain from Mount Sinai/JJ Peters VA Medical Center Brain Bank	Homo sapiens	NCBITAXON	NCBITaxon:9606	brain	UBERON	UBERON:0000955	AMPAD_MSSM_0000067720	MSBB AD study population	Human brain tissue preparation	BM_22_166	Brodmann Area 22	RNA-seq	Male	Unknown	OKay
Brain from Mount Sinai/JJ Peters VA Medical Center Brain Bank	Homo sapiens	NCBITAXON	NCBITaxon:9606	brain	UBERON	UBERON:0000955	AMPAD_MSSM_0000067720	MSBB AD study population	Human brain tissue preparation	BM_36_430	Brodmann Area 36	RNA-seq	Male	Unknown	OKay
Brain from Mount Sinai/JJ Peters VA Medical Center Brain Bank	Homo sapiens	NCBITAXON	NCBITaxon:9606	brain	UBERON	UBERON:0000955	AMPAD_MSSM_0000067720	MSBB AD study population	Human brain tissue preparation	hB_RNA_17055	Brodmann Area 44	RNA-seq	Male	Unknown	OKay
Brain from Mount Sinai/JJ Peters VA Medical Center Brain Bank	Homo sapiens	NCBITAXON	NCBITaxon:9606	brain	UBERON	UBERON:0000955	AMPAD_MSSM_0000024508	MSBB AD study population	Human brain tissue preparation	BM_10_740	Brodmann Area 10	RNA-seq	Male	White	OKay
Brain from Mount Sinai/JJ Peters VA Medical Center Brain Bank	Homo sapiens	NCBITAXON	NCBITaxon:9606	brain	UBERON	UBERON:0000955	AMPAD_MSSM_0000024508	MSBB AD study population	Human brain tissue preparation	BM_22_152	Brodmann Area 22	RNA-seq	Male	White	OKay
Brain from Mount Sinai/JJ Peters VA Medical Center Brain Bank	Homo sapiens	NCBITAXON	NCBITaxon:9606	brain	UBERON	UBERON:0000955	AMPAD_MSSM_0000024508	MSBB AD study population	Human brain tissue preparation	BM_36_412	Brodmann Area 36	RNA-seq	Male	White	OKay
Brain from Mount Sinai/JJ Peters VA Medical Center Brain Bank	Homo sapiens	NCBITAXON	NCBITaxon:9606	brain	UBERON	UBERON:0000955	AMPAD_MSSM_0000024508	MSBB AD study population	Human brain tissue preparation	hB_RNA_16375	Brodmann Area 44	RNA-seq	Male	White	OKay
Brain from Mount Sinai/JJ Peters VA Medical Center Brain Bank	Homo sapiens	NCBITAXON	NCBITaxon:9606	brain	UBERON	UBERON:0000955	AMPAD_MSSM_0000011589	MSBB AD study population	Human brain tissue preparation	hB_RNA_13397	Brodmann Area 10	RNA-seq	Female	Black	OKay
Brain from Mount Sinai/JJ Peters VA Medical Center Brain Bank	Homo sapiens	NCBITAXON	NCBITaxon:9606	brain	UBERON	UBERON:0000955	AMPAD_MSSM_0000011589	MSBB AD study population	Human brain tissue preparation	BM_22_268	Brodmann Area 22	RNA-seq	Female	Black	OKay
Brain from Mount Sinai/JJ Peters VA Medical Center Brain Bank	Homo sapiens	NCBITAXON	NCBITaxon:9606	brain	UBERON	UBERON:0000955	AMPAD_MSSM_0000011589	MSBB AD study population	Human brain tissue preparation	BM_36_416	Brodmann Area 36	RNA-seq	Female	Black	OKay
Brain from Mount Sinai/JJ Peters VA Medical Center Brain Bank	Homo sapiens	NCBITAXON	NCBITaxon:9606	brain	UBERON	UBERON:0000955	AMPAD_MSSM_0000011589	MSBB AD study population	Human brain tissue preparation	hB_RNA_4862	Brodmann Area 44	RNA-seq	Female	Black	OKay
Brain from Mount Sinai/JJ Peters VA Medical Center Brain Bank	Homo sapiens	NCBITAXON	NCBITaxon:9606	brain	UBERON	UBERON:0000955	AMPAD_MSSM_0000090996	MSBB AD study population	Human brain tissue preparation	BM_10_553	Brodmann Area 10	RNA-seq	Female	White	OKay
Brain from Mount Sinai/JJ Peters VA Medical Center Brain Bank	Homo sapiens	NCBITAXON	NCBITaxon:9606	brain	UBERON	UBERON:0000955	AMPAD_MSSM_0000090996	MSBB AD study population	Human brain tissue preparation	BM_22_269	Brodmann Area 22	RNA-seq	Female	White	OKay
Brain from Mount Sinai/JJ Peters VA Medical Center Brain Bank	Homo sapiens	NCBITAXON	NCBITaxon:9606	brain	UBERON	UBERON:0000955	AMPAD_MSSM_0000090996	MSBB AD study population	Human brain tissue preparation	BM_36_398	Brodmann Area 36	RNA-seq	Female	White	OKay
Brain from Mount Sinai/JJ Peters VA Medical Center Brain Bank	Homo sapiens	NCBITAXON	NCBITaxon:9606	brain	UBERON	UBERON:0000955	AMPAD_MSSM_0000090996	MSBB AD study population	Human brain tissue preparation	hB_RNA_16555	Brodmann Area 44	RNA-seq	Female	White	OKay
Brain from Mount Sinai/JJ Peters VA Medical Center Brain Bank	Homo sapiens	NCBITAXON	NCBITaxon:9606	brain	UBERON	UBERON:0000955	AMPAD_MSSM_0000034070	MSBB AD study population	Human brain tissue preparation	BM_10_782	Brodmann Area 10	RNA-seq	Female	Black	OKay
Brain from Mount Sinai/JJ Peters VA Medical Center Brain Bank	Homo sapiens	NCBITAXON	NCBITaxon:9606	brain	UBERON	UBERON:0000955	AMPAD_MSSM_0000034070	MSBB AD study population	Human brain tissue preparation	BM_22_270	Brodmann Area 22	RNA-seq	Female	Black	OKay
Brain from Mount Sinai/JJ Peters VA Medical Center Brain Bank	Homo sapiens	NCBITAXON	NCBITaxon:9606	brain	UBERON	UBERON:0000955	AMPAD_MSSM_0000034070	MSBB AD study population	Human brain tissue preparation	BM_36_411	Brodmann Area 36	RNA-seq	Female	Black	OKay
Brain from Mount Sinai/JJ Peters VA Medical Center Brain Bank	Homo sapiens	NCBITAXON	NCBITaxon:9606	brain	UBERON	UBERON:0000955	AMPAD_MSSM_0000034070	MSBB AD study population	Human brain tissue preparation	hB_RNA_16925	Brodmann Area 44	RNA-seq	Female	Black	OKay
Brain from Mount Sinai/JJ Peters VA Medical Center Brain Bank	Homo sapiens	NCBITAXON	NCBITaxon:9606	brain	UBERON	UBERON:0000955	AMPAD_MSSM_0000082391	MSBB AD study population	Human brain tissue preparation	BM_10_576	Brodmann Area 10	RNA-seq	Male	White	OKay
Brain from Mount Sinai/JJ Peters VA Medical Center Brain Bank	Homo sapiens	NCBITAXON	NCBITaxon:9606	brain	UBERON	UBERON:0000955	AMPAD_MSSM_0000082391	MSBB AD study population	Human brain tissue preparation	BM_22_178	Brodmann Area 22	RNA-seq	Male	White	OKay
Brain from Mount Sinai/JJ Peters VA Medical Center Brain Bank	Homo sapiens	NCBITAXON	NCBITaxon:9606	brain	UBERON	UBERON:0000955	AMPAD_MSSM_0000082391	MSBB AD study population	Human brain tissue preparation	BM_36_413	Brodmann Area 36	RNA-seq	Male	White	OKay
Brain from Mount Sinai/JJ Peters VA Medical Center Brain Bank	Homo sapiens	NCBITAXON	NCBITaxon:9606	brain	UBERON	UBERON:0000955	AMPAD_MSSM_0000082391	MSBB AD study population	Human brain tissue preparation	hB_RNA_17015	Brodmann Area 44	RNA-seq	Male	White	OKay
Brain from Mount Sinai/JJ Peters VA Medical Center Brain Bank	Homo sapiens	NCBITAXON	NCBITaxon:9606	brain	UBERON	UBERON:0000955	AMPAD_MSSM_0000030199	MSBB AD study population	Human brain tissue preparation	hB_RNA_12865	Brodmann Area 10	RNA-seq	Female	White	OKay
Brain from Mount Sinai/JJ Peters VA Medical Center Brain Bank	Homo sapiens	NCBITAXON	NCBITaxon:9606	brain	UBERON	UBERON:0000955	AMPAD_MSSM_0000030199	MSBB AD study population	Human brain tissue preparation	hB_RNA_10262	Brodmann Area 22	RNA-seq	Female	White	OKay
Brain from Mount Sinai/JJ Peters VA Medical Center Brain Bank	Homo sapiens	NCBITAXON	NCBITaxon:9606	brain	UBERON	UBERON:0000955	AMPAD_MSSM_0000030199	MSBB AD study population	Human brain tissue preparation	hB_RNA_10552	Brodmann Area 36	RNA-seq	Female	White	OKay
Brain from Mount Sinai/JJ Peters VA Medical Center Brain Bank	Homo sapiens	NCBITAXON	NCBITaxon:9606	brain	UBERON	UBERON:0000955	AMPAD_MSSM_0000030199	MSBB AD study population	Human brain tissue preparation	hB_RNA_8565	Brodmann Area 44	RNA-seq	Female	White	OKay
Brain from Mount Sinai/JJ Peters VA Medical Center Brain Bank	Homo sapiens	NCBITAXON	NCBITaxon:9606	brain	UBERON	UBERON:0000955	AMPAD_MSSM_0000083234	MSBB AD study population	Human brain tissue preparation	BM_10_591	Brodmann Area 10	RNA-seq	Female	White	OKay
Brain from Mount Sinai/JJ Peters VA Medical Center Brain Bank	Homo sapiens	NCBITAXON	NCBITaxon:9606	brain	UBERON	UBERON:0000955	AMPAD_MSSM_0000083234	MSBB AD study population	Human brain tissue preparation	BM_22_61	Brodmann Area 22	RNA-seq	Female	White	OKay
Brain from Mount Sinai/JJ Peters VA Medical Center Brain Bank	Homo sapiens	NCBITAXON	NCBITaxon:9606	brain	UBERON	UBERON:0000955	AMPAD_MSSM_0000083234	MSBB AD study population	Human brain tissue preparation	hB_RNA_16255	Brodmann Area 44	RNA-seq	Female	White	OKay
Brain from Mount Sinai/JJ Peters VA Medical Center Brain Bank	Homo sapiens	NCBITAXON	NCBITaxon:9606	brain	UBERON	UBERON:0000955	AMPAD_MSSM_0000044475	MSBB AD study population	Human brain tissue preparation	hB_RNA_12734	Brodmann Area 10	RNA-seq	Female	Unknown	OKay
Brain from Mount Sinai/JJ Peters VA Medical Center Brain Bank	Homo sapiens	NCBITAXON	NCBITaxon:9606	brain	UBERON	UBERON:0000955	AMPAD_MSSM_0000044475	MSBB AD study population	Human brain tissue preparation	hB_RNA_10272	Brodmann Area 22	RNA-seq	Female	Unknown	OKay
Brain from Mount Sinai/JJ Peters VA Medical Center Brain Bank	Homo sapiens	NCBITAXON	NCBITaxon:9606	brain	UBERON	UBERON:0000955	AMPAD_MSSM_0000053661	MSBB AD study population	Human brain tissue preparation	hB_RNA_10452	Brodmann Area 36	RNA-seq	Female	Unknown	Remap
Brain from Mount Sinai/JJ Peters VA Medical Center Brain Bank	Homo sapiens	NCBITAXON	NCBITaxon:9606	brain	UBERON	UBERON:0000955	AMPAD_MSSM_0000044475	MSBB AD study population	Human brain tissue preparation	hB_RNA_8995	Brodmann Area 44	RNA-seq	Female	Unknown	OKay
Brain from Mount Sinai/JJ Peters VA Medical Center Brain Bank	Homo sapiens	NCBITAXON	NCBITaxon:9606	brain	UBERON	UBERON:0000955	AMPAD_MSSM_0000031555	MSBB AD study population	Human brain tissue preparation	BM_10_812	Brodmann Area 10	RNA-seq	Female	White	OKay
Brain from Mount Sinai/JJ Peters VA Medical Center Brain Bank	Homo sapiens	NCBITAXON	NCBITaxon:9606	brain	UBERON	UBERON:0000955	AMPAD_MSSM_0000031555	MSBB AD study population	Human brain tissue preparation	BM_22_76	Brodmann Area 22	RNA-seq	Female	White	OKay
Brain from Mount Sinai/JJ Peters VA Medical Center Brain Bank	Homo sapiens	NCBITAXON	NCBITaxon:9606	brain	UBERON	UBERON:0000955	AMPAD_MSSM_0000031555	MSBB AD study population	Human brain tissue preparation	BM_36_403	Brodmann Area 36	RNA-seq	Female	White	OKay
Brain from Mount Sinai/JJ Peters VA Medical Center Brain Bank	Homo sapiens	NCBITAXON	NCBITaxon:9606	brain	UBERON	UBERON:0000955	AMPAD_MSSM_0000031555	MSBB AD study population	Human brain tissue preparation	hB_RNA_16025	Brodmann Area 44	RNA-seq	Female	White	OKay
Brain from Mount Sinai/JJ Peters VA Medical Center Brain Bank	Homo sapiens	NCBITAXON	NCBITaxon:9606	brain	UBERON	UBERON:0000955	AMPAD_MSSM_0000056009	MSBB AD study population	Human brain tissue preparation	hB_RNA_12720	Brodmann Area 10	RNA-seq	Female	Black	OKay
Brain from Mount Sinai/JJ Peters VA Medical Center Brain Bank	Homo sapiens	NCBITAXON	NCBITaxon:9606	brain	UBERON	UBERON:0000955	AMPAD_MSSM_0000056009	MSBB AD study population	Human brain tissue preparation	hB_RNA_10252	Brodmann Area 22	RNA-seq	Female	Black	OKay
Brain from Mount Sinai/JJ Peters VA Medical Center Brain Bank	Homo sapiens	NCBITAXON	NCBITaxon:9606	brain	UBERON	UBERON:0000955	AMPAD_MSSM_0000056009	MSBB AD study population	Human brain tissue preparation	hB_RNA_10372	Brodmann Area 36	RNA-seq	Female	Black	OKay
Brain from Mount Sinai/JJ Peters VA Medical Center Brain Bank	Homo sapiens	NCBITAXON	NCBITaxon:9606	brain	UBERON	UBERON:0000955	AMPAD_MSSM_0000056009	MSBB AD study population	Human brain tissue preparation	hB_RNA_8625	Brodmann Area 44	RNA-seq	Female	Black	OKay
Brain from Mount Sinai/JJ Peters VA Medical Center Brain Bank	Homo sapiens	NCBITAXON	NCBITaxon:9606	brain	UBERON	UBERON:0000955	AMPAD_MSSM_0000099877	MSBB AD study population	Human brain tissue preparation	BM_10_780	Brodmann Area 10	RNA-seq	Male	Asian	OKay
Brain from Mount Sinai/JJ Peters VA Medical Center Brain Bank	Homo sapiens	NCBITAXON	NCBITaxon:9606	brain	UBERON	UBERON:0000955	AMPAD_MSSM_0000099877	MSBB AD study population	Human brain tissue preparation	hB_RNA_9180	Brodmann Area 22	RNA-seq	Male	Asian	OKay
Brain from Mount Sinai/JJ Peters VA Medical Center Brain Bank	Homo sapiens	NCBITAXON	NCBITaxon:9606	brain	UBERON	UBERON:0000955	AMPAD_MSSM_0000099877	MSBB AD study population	Human brain tissue preparation	BM_36_414	Brodmann Area 36	RNA-seq	Male	Asian	OKay
Brain from Mount Sinai/JJ Peters VA Medical Center Brain Bank	Homo sapiens	NCBITAXON	NCBITaxon:9606	brain	UBERON	UBERON:0000955	AMPAD_MSSM_0000099877	MSBB AD study population	Human brain tissue preparation	hB_RNA_4871	Brodmann Area 44	RNA-seq	Male	Asian	OKay
Brain from Mount Sinai/JJ Peters VA Medical Center Brain Bank	Homo sapiens	NCBITAXON	NCBITaxon:9606	brain	UBERON	UBERON:0000955	AMPAD_MSSM_0000027965	MSBB AD study population	Human brain tissue preparation	hB_RNA_13068	Brodmann Area 10	RNA-seq	Female	White	OKay
Brain from Mount Sinai/JJ Peters VA Medical Center Brain Bank	Homo sapiens	NCBITAXON	NCBITaxon:9606	brain	UBERON	UBERON:0000955	AMPAD_MSSM_0000027965	MSBB AD study population	Human brain tissue preparation	hB_RNA_10232	Brodmann Area 22	RNA-seq	Female	White	OKay
Brain from Mount Sinai/JJ Peters VA Medical Center Brain Bank	Homo sapiens	NCBITAXON	NCBITaxon:9606	brain	UBERON	UBERON:0000955		MSBB AD study population	Human brain tissue preparation	hB_RNA_10432	Brodmann Area 36	RNA-seq			Exclude
Brain from Mount Sinai/JJ Peters VA Medical Center Brain Bank	Homo sapiens	NCBITAXON	NCBITaxon:9606	brain	UBERON	UBERON:0000955	AMPAD_MSSM_0000027965	MSBB AD study population	Human brain tissue preparation	hB_RNA_8745	Brodmann Area 44	RNA-seq	Female	White	OKay
Brain from Mount Sinai/JJ Peters VA Medical Center Brain Bank	Homo sapiens	NCBITAXON	NCBITaxon:9606	brain	UBERON	UBERON:0000955	AMPAD_MSSM_0000047108	MSBB AD study population	Human brain tissue preparation	BM_10_806	Brodmann Area 10	RNA-seq	Female	White	OKay
Brain from Mount Sinai/JJ Peters VA Medical Center Brain Bank	Homo sapiens	NCBITAXON	NCBITaxon:9606	brain	UBERON	UBERON:0000955	AMPAD_MSSM_0000047108	MSBB AD study population	Human brain tissue preparation	BM_36_389	Brodmann Area 36	RNA-seq	Female	White	OKay
Brain from Mount Sinai/JJ Peters VA Medical Center Brain Bank	Homo sapiens	NCBITAXON	NCBITaxon:9606	brain	UBERON	UBERON:0000955	AMPAD_MSSM_0000076286	MSBB AD study population	Human brain tissue preparation	BM_10_765	Brodmann Area 10	RNA-seq	Male	White	OKay
Brain from Mount Sinai/JJ Peters VA Medical Center Brain Bank	Homo sapiens	NCBITAXON	NCBITaxon:9606	brain	UBERON	UBERON:0000955	AMPAD_MSSM_0000076286	MSBB AD study population	Human brain tissue preparation	hB_RNA_9136	Brodmann Area 22	RNA-seq	Male	White	OKay
Brain from Mount Sinai/JJ Peters VA Medical Center Brain Bank	Homo sapiens	NCBITAXON	NCBITaxon:9606	brain	UBERON	UBERON:0000955	AMPAD_MSSM_0000076286	MSBB AD study population	Human brain tissue preparation	hB_RNA_4881	Brodmann Area 44	RNA-seq	Male	White	OKay
Brain from Mount Sinai/JJ Peters VA Medical Center Brain Bank	Homo sapiens	NCBITAXON	NCBITaxon:9606	brain	UBERON	UBERON:0000955	AMPAD_MSSM_0000079496	MSBB AD study population	Human brain tissue preparation	hB_RNA_12651	Brodmann Area 10	RNA-seq	Female	White	OKay
Brain from Mount Sinai/JJ Peters VA Medical Center Brain Bank	Homo sapiens	NCBITAXON	NCBITaxon:9606	brain	UBERON	UBERON:0000955	AMPAD_MSSM_0000079496	MSBB AD study population	Human brain tissue preparation	hB_RNA_8215	Brodmann Area 22	RNA-seq	Female	White	OKay
Brain from Mount Sinai/JJ Peters VA Medical Center Brain Bank	Homo sapiens	NCBITAXON	NCBITaxon:9606	brain	UBERON	UBERON:0000955	AMPAD_MSSM_0000079496	MSBB AD study population	Human brain tissue preparation	hB_RNA_10583	Brodmann Area 36	RNA-seq	Female	White	OKay
Brain from Mount Sinai/JJ Peters VA Medical Center Brain Bank	Homo sapiens	NCBITAXON	NCBITaxon:9606	brain	UBERON	UBERON:0000955	AMPAD_MSSM_0000017693	MSBB AD study population	Human brain tissue preparation	hB_RNA_13048	Brodmann Area 10	RNA-seq	Male	White	OKay
Brain from Mount Sinai/JJ Peters VA Medical Center Brain Bank	Homo sapiens	NCBITAXON	NCBITaxon:9606	brain	UBERON	UBERON:0000955	AMPAD_MSSM_0000017693	MSBB AD study population	Human brain tissue preparation	hB_RNA_7825	Brodmann Area 22	RNA-seq	Male	White	OKay
Brain from Mount Sinai/JJ Peters VA Medical Center Brain Bank	Homo sapiens	NCBITAXON	NCBITaxon:9606	brain	UBERON	UBERON:0000955	AMPAD_MSSM_0000017693	MSBB AD study population	Human brain tissue preparation	hB_RNA_11122	Brodmann Area 36	RNA-seq	Male	White	OKay
Brain from Mount Sinai/JJ Peters VA Medical Center Brain Bank	Homo sapiens	NCBITAXON	NCBITaxon:9606	brain	UBERON	UBERON:0000955		MSBB AD study population	Human brain tissue preparation	hB_RNA_8515	Brodmann Area 44	RNA-seq			Exclude
Brain from Mount Sinai/JJ Peters VA Medical Center Brain Bank	Homo sapiens	NCBITAXON	NCBITaxon:9606	brain	UBERON	UBERON:0000955	AMPAD_MSSM_0000001100	MSBB AD study population	Human brain tissue preparation	hB_RNA_12615	Brodmann Area 10	RNA-seq	Female	White	OKay
Brain from Mount Sinai/JJ Peters VA Medical Center Brain Bank	Homo sapiens	NCBITAXON	NCBITaxon:9606	brain	UBERON	UBERON:0000955	AMPAD_MSSM_0000001100	MSBB AD study population	Human brain tissue preparation	hB_RNA_7785	Brodmann Area 22	RNA-seq	Female	White	OKay
Brain from Mount Sinai/JJ Peters VA Medical Center Brain Bank	Homo sapiens	NCBITAXON	NCBITaxon:9606	brain	UBERON	UBERON:0000955		MSBB AD study population	Human brain tissue preparation	hB_RNA_8475	Brodmann Area 44	RNA-seq			Exclude
Brain from Mount Sinai/JJ Peters VA Medical Center Brain Bank	Homo sapiens	NCBITAXON	NCBITaxon:9606	brain	UBERON	UBERON:0000955	AMPAD_MSSM_0000034450	MSBB AD study population	Human brain tissue preparation	BM_10_797	Brodmann Area 10	RNA-seq	Female	White	OKay
Brain from Mount Sinai/JJ Peters VA Medical Center Brain Bank	Homo sapiens	NCBITAXON	NCBITaxon:9606	brain	UBERON	UBERON:0000955	AMPAD_MSSM_0000034450	MSBB AD study population	Human brain tissue preparation	BM_22_144	Brodmann Area 22	RNA-seq	Female	White	OKay
Brain from Mount Sinai/JJ Peters VA Medical Center Brain Bank	Homo sapiens	NCBITAXON	NCBITaxon:9606	brain	UBERON	UBERON:0000955	AMPAD_MSSM_0000034450	MSBB AD study population	Human brain tissue preparation	BM_36_361	Brodmann Area 36	RNA-seq	Female	White	OKay
Brain from Mount Sinai/JJ Peters VA Medical Center Brain Bank	Homo sapiens	NCBITAXON	NCBITaxon:9606	brain	UBERON	UBERON:0000955	AMPAD_MSSM_0000034450	MSBB AD study population	Human brain tissue preparation	hB_RNA_16665	Brodmann Area 44	RNA-seq	Female	White	OKay
Brain from Mount Sinai/JJ Peters VA Medical Center Brain Bank	Homo sapiens	NCBITAXON	NCBITaxon:9606	brain	UBERON	UBERON:0000955	AMPAD_MSSM_0000021530	MSBB AD study population	Human brain tissue preparation	BM_10_796	Brodmann Area 10	RNA-seq	Male	Latino	OKay
Brain from Mount Sinai/JJ Peters VA Medical Center Brain Bank	Homo sapiens	NCBITAXON	NCBITaxon:9606	brain	UBERON	UBERON:0000955	AMPAD_MSSM_0000021530	MSBB AD study population	Human brain tissue preparation	hB_RNA_13266	Brodmann Area 10	RNA-seq	Male	Latino	OKay
Brain from Mount Sinai/JJ Peters VA Medical Center Brain Bank	Homo sapiens	NCBITAXON	NCBITaxon:9606	brain	UBERON	UBERON:0000955	AMPAD_MSSM_0000021530	MSBB AD study population	Human brain tissue preparation	hB_RNA_9137	Brodmann Area 22	RNA-seq	Male	Latino	OKay
Brain from Mount Sinai/JJ Peters VA Medical Center Brain Bank	Homo sapiens	NCBITAXON	NCBITaxon:9606	brain	UBERON	UBERON:0000955	AMPAD_MSSM_0000021530	MSBB AD study population	Human brain tissue preparation	hB_RNA_4891	Brodmann Area 44	RNA-seq	Male	Latino	OKay
Brain from Mount Sinai/JJ Peters VA Medical Center Brain Bank	Homo sapiens	NCBITAXON	NCBITaxon:9606	brain	UBERON	UBERON:0000955	AMPAD_MSSM_0000067119	MSBB AD study population	Human brain tissue preparation	hB_RNA_12887	Brodmann Area 10	RNA-seq	Female	White	OKay
Brain from Mount Sinai/JJ Peters VA Medical Center Brain Bank	Homo sapiens	NCBITAXON	NCBITaxon:9606	brain	UBERON	UBERON:0000955	AMPAD_MSSM_0000067119	MSBB AD study population	Human brain tissue preparation	hB_RNA_8405	Brodmann Area 44	RNA-seq	Female	White	OKay
Brain from Mount Sinai/JJ Peters VA Medical Center Brain Bank	Homo sapiens	NCBITAXON	NCBITaxon:9606	brain	UBERON	UBERON:0000955	AMPAD_MSSM_0000052232	MSBB AD study population	Human brain tissue preparation	BM_10_554	Brodmann Area 10	RNA-seq	Female	Latino	OKay
Brain from Mount Sinai/JJ Peters VA Medical Center Brain Bank	Homo sapiens	NCBITAXON	NCBITaxon:9606	brain	UBERON	UBERON:0000955	AMPAD_MSSM_0000052232	MSBB AD study population	Human brain tissue preparation	hB_RNA_13458	Brodmann Area 10	RNA-seq	Female	Latino	OKay
Brain from Mount Sinai/JJ Peters VA Medical Center Brain Bank	Homo sapiens	NCBITAXON	NCBITaxon:9606	brain	UBERON	UBERON:0000955	AMPAD_MSSM_0000052232	MSBB AD study population	Human brain tissue preparation	BM_22_254	Brodmann Area 22	RNA-seq	Female	Latino	OKay
Brain from Mount Sinai/JJ Peters VA Medical Center Brain Bank	Homo sapiens	NCBITAXON	NCBITaxon:9606	brain	UBERON	UBERON:0000955	AMPAD_MSSM_0000052232	MSBB AD study population	Human brain tissue preparation	hB_RNA_9138	Brodmann Area 22	RNA-seq	Female	Latino	OKay
Brain from Mount Sinai/JJ Peters VA Medical Center Brain Bank	Homo sapiens	NCBITAXON	NCBITaxon:9606	brain	UBERON	UBERON:0000955	AMPAD_MSSM_0000052232	MSBB AD study population	Human brain tissue preparation	BM_36_415	Brodmann Area 36	RNA-seq	Female	Latino	OKay
Brain from Mount Sinai/JJ Peters VA Medical Center Brain Bank	Homo sapiens	NCBITAXON	NCBITaxon:9606	brain	UBERON	UBERON:0000955	AMPAD_MSSM_0000052232	MSBB AD study population	Human brain tissue preparation	hB_RNA_12362	Brodmann Area 36	RNA-seq	Female	Latino	OKay
Brain from Mount Sinai/JJ Peters VA Medical Center Brain Bank	Homo sapiens	NCBITAXON	NCBITaxon:9606	brain	UBERON	UBERON:0000955	AMPAD_MSSM_0000052232	MSBB AD study population	Human brain tissue preparation	hB_RNA_4905	Brodmann Area 44	RNA-seq	Female	Latino	OKay
Brain from Mount Sinai/JJ Peters VA Medical Center Brain Bank	Homo sapiens	NCBITAXON	NCBITaxon:9606	brain	UBERON	UBERON:0000955	AMPAD_MSSM_0000099345	MSBB AD study population	Human brain tissue preparation	BM_22_14	Brodmann Area 22	RNA-seq	Female	White	OKay
Brain from Mount Sinai/JJ Peters VA Medical Center Brain Bank	Homo sapiens	NCBITAXON	NCBITaxon:9606	brain	UBERON	UBERON:0000955	AMPAD_MSSM_0000099345	MSBB AD study population	Human brain tissue preparation	BM_36_397	Brodmann Area 36	RNA-seq	Female	White	OKay
Brain from Mount Sinai/JJ Peters VA Medical Center Brain Bank	Homo sapiens	NCBITAXON	NCBITaxon:9606	brain	UBERON	UBERON:0000955	AMPAD_MSSM_0000099345	MSBB AD study population	Human brain tissue preparation	hB_RNA_16705	Brodmann Area 44	RNA-seq	Female	White	OKay
Brain from Mount Sinai/JJ Peters VA Medical Center Brain Bank	Homo sapiens	NCBITAXON	NCBITaxon:9606	brain	UBERON	UBERON:0000955	AMPAD_MSSM_0000066789	MSBB AD study population	Human brain tissue preparation	BM_10_725	Brodmann Area 10	RNA-seq	Male	Latino	OKay
Brain from Mount Sinai/JJ Peters VA Medical Center Brain Bank	Homo sapiens	NCBITAXON	NCBITaxon:9606	brain	UBERON	UBERON:0000955	AMPAD_MSSM_0000066789	MSBB AD study population	Human brain tissue preparation	BM_22_15	Brodmann Area 22	RNA-seq	Male	Latino	OKay
Brain from Mount Sinai/JJ Peters VA Medical Center Brain Bank	Homo sapiens	NCBITAXON	NCBITaxon:9606	brain	UBERON	UBERON:0000955	AMPAD_MSSM_0000066789	MSBB AD study population	Human brain tissue preparation	BM_36_399	Brodmann Area 36	RNA-seq	Male	Latino	OKay
Brain from Mount Sinai/JJ Peters VA Medical Center Brain Bank	Homo sapiens	NCBITAXON	NCBITaxon:9606	brain	UBERON	UBERON:0000955	AMPAD_MSSM_0000066789	MSBB AD study population	Human brain tissue preparation	hB_RNA_16735	Brodmann Area 44	RNA-seq	Male	Latino	OKay
Brain from Mount Sinai/JJ Peters VA Medical Center Brain Bank	Homo sapiens	NCBITAXON	NCBITaxon:9606	brain	UBERON	UBERON:0000955	AMPAD_MSSM_0000042769	MSBB AD study population	Human brain tissue preparation	BM_10_675	Brodmann Area 10	RNA-seq	Male	White	OKay
Brain from Mount Sinai/JJ Peters VA Medical Center Brain Bank	Homo sapiens	NCBITAXON	NCBITaxon:9606	brain	UBERON	UBERON:0000955	AMPAD_MSSM_0000042769	MSBB AD study population	Human brain tissue preparation	BM_22_100	Brodmann Area 22	RNA-seq	Male	White	OKay
Brain from Mount Sinai/JJ Peters VA Medical Center Brain Bank	Homo sapiens	NCBITAXON	NCBITaxon:9606	brain	UBERON	UBERON:0000955	AMPAD_MSSM_0000042769	MSBB AD study population	Human brain tissue preparation	hB_RNA_16725	Brodmann Area 44	RNA-seq	Male	White	OKay
Brain from Mount Sinai/JJ Peters VA Medical Center Brain Bank	Homo sapiens	NCBITAXON	NCBITaxon:9606	brain	UBERON	UBERON:0000955	AMPAD_MSSM_0000980386	MSBB AD study population	Human brain tissue preparation	BM_10_771	Brodmann Area 10	RNA-seq	Female	White	OKay
Brain from Mount Sinai/JJ Peters VA Medical Center Brain Bank	Homo sapiens	NCBITAXON	NCBITaxon:9606	brain	UBERON	UBERON:0000955	AMPAD_MSSM_0000980386	MSBB AD study population	Human brain tissue preparation	BM_22_62	Brodmann Area 22	RNA-seq	Female	White	OKay
Brain from Mount Sinai/JJ Peters VA Medical Center Brain Bank	Homo sapiens	NCBITAXON	NCBITaxon:9606	brain	UBERON	UBERON:0000955	AMPAD_MSSM_0000980386	MSBB AD study population	Human brain tissue preparation	hB_RNA_16605	Brodmann Area 44	RNA-seq	Female	White	OKay
Brain from Mount Sinai/JJ Peters VA Medical Center Brain Bank	Homo sapiens	NCBITAXON	NCBITaxon:9606	brain	UBERON	UBERON:0000955	AMPAD_MSSM_0000075093	MSBB AD study population	Human brain tissue preparation	BM_10_555	Brodmann Area 10	RNA-seq	Female	White	OKay
Brain from Mount Sinai/JJ Peters VA Medical Center Brain Bank	Homo sapiens	NCBITAXON	NCBITaxon:9606	brain	UBERON	UBERON:0000955	AMPAD_MSSM_0000075093	MSBB AD study population	Human brain tissue preparation	BM_22_222	Brodmann Area 22	RNA-seq	Female	White	OKay
Brain from Mount Sinai/JJ Peters VA Medical Center Brain Bank	Homo sapiens	NCBITAXON	NCBITaxon:9606	brain	UBERON	UBERON:0000955	AMPAD_MSSM_0000075093	MSBB AD study population	Human brain tissue preparation	BM_36_531	Brodmann Area 36	RNA-seq	Female	White	OKay
Brain from Mount Sinai/JJ Peters VA Medical Center Brain Bank	Homo sapiens	NCBITAXON	NCBITaxon:9606	brain	UBERON	UBERON:0000955	AMPAD_MSSM_0000075093	MSBB AD study population	Human brain tissue preparation	hB_RNA_16595	Brodmann Area 44	RNA-seq	Female	White	OKay
Brain from Mount Sinai/JJ Peters VA Medical Center Brain Bank	Homo sapiens	NCBITAXON	NCBITaxon:9606	brain	UBERON	UBERON:0000955	AMPAD_MSSM_0000028592	MSBB AD study population	Human brain tissue preparation	BM_10_645	Brodmann Area 10	RNA-seq	Male	White	OKay
Brain from Mount Sinai/JJ Peters VA Medical Center Brain Bank	Homo sapiens	NCBITAXON	NCBITaxon:9606	brain	UBERON	UBERON:0000955	AMPAD_MSSM_0000028592	MSBB AD study population	Human brain tissue preparation	BM_22_18	Brodmann Area 22	RNA-seq	Male	White	OKay
Brain from Mount Sinai/JJ Peters VA Medical Center Brain Bank	Homo sapiens	NCBITAXON	NCBITaxon:9606	brain	UBERON	UBERON:0000955	AMPAD_MSSM_0000028592	MSBB AD study population	Human brain tissue preparation	hB_RNA_16535	Brodmann Area 44	RNA-seq	Male	White	OKay
Brain from Mount Sinai/JJ Peters VA Medical Center Brain Bank	Homo sapiens	NCBITAXON	NCBITaxon:9606	brain	UBERON	UBERON:0000955	AMPAD_MSSM_0000053095	MSBB AD study population	Human brain tissue preparation	hB_RNA_13418	Brodmann Area 10	RNA-seq	Female	Latino	OKay
Brain from Mount Sinai/JJ Peters VA Medical Center Brain Bank	Homo sapiens	NCBITAXON	NCBITaxon:9606	brain	UBERON	UBERON:0000955	AMPAD_MSSM_0000053095	MSBB AD study population	Human brain tissue preparation	BM_22_126	Brodmann Area 22	RNA-seq	Female	Latino	OKay
Brain from Mount Sinai/JJ Peters VA Medical Center Brain Bank	Homo sapiens	NCBITAXON	NCBITaxon:9606	brain	UBERON	UBERON:0000955	AMPAD_MSSM_0000053095	MSBB AD study population	Human brain tissue preparation	hB_RNA_9139	Brodmann Area 22	RNA-seq	Female	Latino	OKay
Brain from Mount Sinai/JJ Peters VA Medical Center Brain Bank	Homo sapiens	NCBITAXON	NCBITaxon:9606	brain	UBERON	UBERON:0000955	AMPAD_MSSM_0000053095	MSBB AD study population	Human brain tissue preparation	hB_RNA_4919	Brodmann Area 44	RNA-seq	Female	Latino	OKay
Brain from Mount Sinai/JJ Peters VA Medical Center Brain Bank	Homo sapiens	NCBITAXON	NCBITaxon:9606	brain	UBERON	UBERON:0000955	AMPAD_MSSM_0000025234	MSBB AD study population	Human brain tissue preparation	hB_RNA_12494	Brodmann Area 10	RNA-seq	Female	White	OKay
Brain from Mount Sinai/JJ Peters VA Medical Center Brain Bank	Homo sapiens	NCBITAXON	NCBITaxon:9606	brain	UBERON	UBERON:0000955	AMPAD_MSSM_0000050086	MSBB AD study population	Human brain tissue preparation	hB_RNA_7765	Brodmann Area 22	RNA-seq	Female	White	Remap
Brain from Mount Sinai/JJ Peters VA Medical Center Brain Bank	Homo sapiens	NCBITAXON	NCBITaxon:9606	brain	UBERON	UBERON:0000955	AMPAD_MSSM_0000025234	MSBB AD study population	Human brain tissue preparation	hB_RNA_10822	Brodmann Area 36	RNA-seq	Female	White	OKay
Brain from Mount Sinai/JJ Peters VA Medical Center Brain Bank	Homo sapiens	NCBITAXON	NCBITaxon:9606	brain	UBERON	UBERON:0000955	AMPAD_MSSM_0000025234	MSBB AD study population	Human brain tissue preparation	hB_RNA_8605	Brodmann Area 44	RNA-seq	Female	White	OKay
Brain from Mount Sinai/JJ Peters VA Medical Center Brain Bank	Homo sapiens	NCBITAXON	NCBITaxon:9606	brain	UBERON	UBERON:0000955	AMPAD_MSSM_0000071503	MSBB AD study population	Human brain tissue preparation	BM_10_719	Brodmann Area 10	RNA-seq	Female	White	OKay
Brain from Mount Sinai/JJ Peters VA Medical Center Brain Bank	Homo sapiens	NCBITAXON	NCBITaxon:9606	brain	UBERON	UBERON:0000955	AMPAD_MSSM_0000083910	MSBB AD study population	Human brain tissue preparation	BM_10_718	Brodmann Area 10	RNA-seq	Female	Latino	OKay
Brain from Mount Sinai/JJ Peters VA Medical Center Brain Bank	Homo sapiens	NCBITAXON	NCBITaxon:9606	brain	UBERON	UBERON:0000955	AMPAD_MSSM_0000083910	MSBB AD study population	Human brain tissue preparation	BM_22_111	Brodmann Area 22	RNA-seq	Female	Latino	OKay
Brain from Mount Sinai/JJ Peters VA Medical Center Brain Bank	Homo sapiens	NCBITAXON	NCBITaxon:9606	brain	UBERON	UBERON:0000955	AMPAD_MSSM_0000083910	MSBB AD study population	Human brain tissue preparation	BM_36_395	Brodmann Area 36	RNA-seq	Female	Latino	OKay
Brain from Mount Sinai/JJ Peters VA Medical Center Brain Bank	Homo sapiens	NCBITAXON	NCBITaxon:9606	brain	UBERON	UBERON:0000955	AMPAD_MSSM_0000083910	MSBB AD study population	Human brain tissue preparation	hB_RNA_16585	Brodmann Area 44	RNA-seq	Female	Latino	OKay
Brain from Mount Sinai/JJ Peters VA Medical Center Brain Bank	Homo sapiens	NCBITAXON	NCBITaxon:9606	brain	UBERON	UBERON:0000955	AMPAD_MSSM_0000056024	MSBB AD study population	Human brain tissue preparation	hB_RNA_12201	Brodmann Area 22	RNA-seq	Female	White	OKay
Brain from Mount Sinai/JJ Peters VA Medical Center Brain Bank	Homo sapiens	NCBITAXON	NCBITaxon:9606	brain	UBERON	UBERON:0000955	AMPAD_MSSM_0000056024	MSBB AD study population	Human brain tissue preparation	hB_RNA_10482	Brodmann Area 36	RNA-seq	Female	White	OKay
Brain from Mount Sinai/JJ Peters VA Medical Center Brain Bank	Homo sapiens	NCBITAXON	NCBITaxon:9606	brain	UBERON	UBERON:0000955	AMPAD_MSSM_0000056024	MSBB AD study population	Human brain tissue preparation	hB_RNA_8845	Brodmann Area 44	RNA-seq	Female	White	OKay
Brain from Mount Sinai/JJ Peters VA Medical Center Brain Bank	Homo sapiens	NCBITAXON	NCBITaxon:9606	brain	UBERON	UBERON:0000955	AMPAD_MSSM_0000050086	MSBB AD study population	Human brain tissue preparation	hB_RNA_12901	Brodmann Area 10	RNA-seq	Female	White	OKay
Brain from Mount Sinai/JJ Peters VA Medical Center Brain Bank	Homo sapiens	NCBITAXON	NCBITaxon:9606	brain	UBERON	UBERON:0000955		MSBB AD study population	Human brain tissue preparation	hB_RNA_7995	Brodmann Area 22	RNA-seq			Exclude
Brain from Mount Sinai/JJ Peters VA Medical Center Brain Bank	Homo sapiens	NCBITAXON	NCBITaxon:9606	brain	UBERON	UBERON:0000955	AMPAD_MSSM_0000050086	MSBB AD study population	Human brain tissue preparation	hB_RNA_10622	Brodmann Area 36	RNA-seq	Female	White	OKay
Brain from Mount Sinai/JJ Peters VA Medical Center Brain Bank	Homo sapiens	NCBITAXON	NCBITaxon:9606	brain	UBERON	UBERON:0000955	AMPAD_MSSM_0000050086	MSBB AD study population	Human brain tissue preparation	hB_RNA_8305	Brodmann Area 44	RNA-seq	Female	White	OKay
Brain from Mount Sinai/JJ Peters VA Medical Center Brain Bank	Homo sapiens	NCBITAXON	NCBITaxon:9606	brain	UBERON	UBERON:0000955	AMPAD_MSSM_0000007698	MSBB AD study population	Human brain tissue preparation	hB_RNA_13373	Brodmann Area 10	RNA-seq	Female	Black	Exclude
Brain from Mount Sinai/JJ Peters VA Medical Center Brain Bank	Homo sapiens	NCBITAXON	NCBITaxon:9606	brain	UBERON	UBERON:0000955	AMPAD_MSSM_0000007698	MSBB AD study population	Human brain tissue preparation	BM_22_101	Brodmann Area 22	RNA-seq	Female	Black	OKay
Brain from Mount Sinai/JJ Peters VA Medical Center Brain Bank	Homo sapiens	NCBITAXON	NCBITaxon:9606	brain	UBERON	UBERON:0000955		MSBB AD study population	Human brain tissue preparation	hB_RNA_9140	Brodmann Area 22	RNA-seq			Exclude
Brain from Mount Sinai/JJ Peters VA Medical Center Brain Bank	Homo sapiens	NCBITAXON	NCBITaxon:9606	brain	UBERON	UBERON:0000955	AMPAD_MSSM_0000007698	MSBB AD study population	Human brain tissue preparation	BM_36_464	Brodmann Area 36	RNA-seq	Female	Black	OKay
Brain from Mount Sinai/JJ Peters VA Medical Center Brain Bank	Homo sapiens	NCBITAXON	NCBITaxon:9606	brain	UBERON	UBERON:0000955	AMPAD_MSSM_0000007698	MSBB AD study population	Human brain tissue preparation	hB_RNA_4923	Brodmann Area 44	RNA-seq	Female	Black	OKay
Brain from Mount Sinai/JJ Peters VA Medical Center Brain Bank	Homo sapiens	NCBITAXON	NCBITaxon:9606	brain	UBERON	UBERON:0000955	AMPAD_MSSM_0000016747	MSBB AD study population	Human brain tissue preparation	hB_RNA_12545	Brodmann Area 10	RNA-seq	Male	White	OKay
Brain from Mount Sinai/JJ Peters VA Medical Center Brain Bank	Homo sapiens	NCBITAXON	NCBITaxon:9606	brain	UBERON	UBERON:0000955	AMPAD_MSSM_0000016747	MSBB AD study population	Human brain tissue preparation	hB_RNA_7705	Brodmann Area 22	RNA-seq	Male	White	OKay
Brain from Mount Sinai/JJ Peters VA Medical Center Brain Bank	Homo sapiens	NCBITAXON	NCBITaxon:9606	brain	UBERON	UBERON:0000955	AMPAD_MSSM_0000016747	MSBB AD study population	Human brain tissue preparation	hB_RNA_11042	Brodmann Area 36	RNA-seq	Male	White	OKay
Brain from Mount Sinai/JJ Peters VA Medical Center Brain Bank	Homo sapiens	NCBITAXON	NCBITaxon:9606	brain	UBERON	UBERON:0000955	AMPAD_MSSM_0000016747	MSBB AD study population	Human brain tissue preparation	hB_RNA_8375	Brodmann Area 44	RNA-seq	Male	White	OKay
Brain from Mount Sinai/JJ Peters VA Medical Center Brain Bank	Homo sapiens	NCBITAXON	NCBITaxon:9606	brain	UBERON	UBERON:0000955	AMPAD_MSSM_0000012876	MSBB AD study population	Human brain tissue preparation	BM_10_747	Brodmann Area 10	RNA-seq	Female	Latino	OKay
Brain from Mount Sinai/JJ Peters VA Medical Center Brain Bank	Homo sapiens	NCBITAXON	NCBITaxon:9606	brain	UBERON	UBERON:0000955	AMPAD_MSSM_0000087037	MSBB AD study population	Human brain tissue preparation	hB_RNA_9141	Brodmann Area 22	RNA-seq	Female	Unknown	Remap
Brain from Mount Sinai/JJ Peters VA Medical Center Brain Bank	Homo sapiens	NCBITAXON	NCBITaxon:9606	brain	UBERON	UBERON:0000955	AMPAD_MSSM_0000012876	MSBB AD study population	Human brain tissue preparation	hB_RNA_4932	Brodmann Area 44	RNA-seq	Female	Latino	OKay
Brain from Mount Sinai/JJ Peters VA Medical Center Brain Bank	Homo sapiens	NCBITAXON	NCBITaxon:9606	brain	UBERON	UBERON:0000955	AMPAD_MSSM_0000087037	MSBB AD study population	Human brain tissue preparation	BM_10_700	Brodmann Area 10	RNA-seq	Female	Unknown	OKay
Brain from Mount Sinai/JJ Peters VA Medical Center Brain Bank	Homo sapiens	NCBITAXON	NCBITaxon:9606	brain	UBERON	UBERON:0000955	AMPAD_MSSM_0000087037	MSBB AD study population	Human brain tissue preparation	hB_RNA_13500	Brodmann Area 10	RNA-seq	Female	Unknown	OKay
Brain from Mount Sinai/JJ Peters VA Medical Center Brain Bank	Homo sapiens	NCBITAXON	NCBITaxon:9606	brain	UBERON	UBERON:0000955	AMPAD_MSSM_0000040816	MSBB AD study population	Human brain tissue preparation	hB_RNA_9142	Brodmann Area 22	RNA-seq	Male	Unknown	Remap
Brain from Mount Sinai/JJ Peters VA Medical Center Brain Bank	Homo sapiens	NCBITAXON	NCBITaxon:9606	brain	UBERON	UBERON:0000955	AMPAD_MSSM_0000087037	MSBB AD study population	Human brain tissue preparation	hB_RNA_4946	Brodmann Area 44	RNA-seq	Female	Unknown	OKay
Brain from Mount Sinai/JJ Peters VA Medical Center Brain Bank	Homo sapiens	NCBITAXON	NCBITaxon:9606	brain	UBERON	UBERON:0000955	AMPAD_MSSM_0000006160	MSBB AD study population	Human brain tissue preparation	BM_10_672	Brodmann Area 10	RNA-seq	Male	White	OKay
Brain from Mount Sinai/JJ Peters VA Medical Center Brain Bank	Homo sapiens	NCBITAXON	NCBITaxon:9606	brain	UBERON	UBERON:0000955	AMPAD_MSSM_0000006160	MSBB AD study population	Human brain tissue preparation	BM_22_57	Brodmann Area 22	RNA-seq	Male	White	OKay
Brain from Mount Sinai/JJ Peters VA Medical Center Brain Bank	Homo sapiens	NCBITAXON	NCBITaxon:9606	brain	UBERON	UBERON:0000955	AMPAD_MSSM_0000006160	MSBB AD study population	Human brain tissue preparation	hB_RNA_16435	Brodmann Area 44	RNA-seq	Male	White	OKay
Brain from Mount Sinai/JJ Peters VA Medical Center Brain Bank	Homo sapiens	NCBITAXON	NCBITaxon:9606	brain	UBERON	UBERON:0000955	AMPAD_MSSM_0000040816	MSBB AD study population	Human brain tissue preparation	BM_10_624	Brodmann Area 10	RNA-seq	Male	Unknown	OKay
Brain from Mount Sinai/JJ Peters VA Medical Center Brain Bank	Homo sapiens	NCBITAXON	NCBITaxon:9606	brain	UBERON	UBERON:0000955	AMPAD_MSSM_0000011371	MSBB AD study population	Human brain tissue preparation	hB_RNA_9143	Brodmann Area 22	RNA-seq	Male	White	Remap
Brain from Mount Sinai/JJ Peters VA Medical Center Brain Bank	Homo sapiens	NCBITAXON	NCBITaxon:9606	brain	UBERON	UBERON:0000955	AMPAD_MSSM_0000040816	MSBB AD study population	Human brain tissue preparation	BM_36_400	Brodmann Area 36	RNA-seq	Male	Unknown	OKay
Brain from Mount Sinai/JJ Peters VA Medical Center Brain Bank	Homo sapiens	NCBITAXON	NCBITaxon:9606	brain	UBERON	UBERON:0000955	AMPAD_MSSM_0000040816	MSBB AD study population	Human brain tissue preparation	hB_RNA_4951	Brodmann Area 44	RNA-seq	Male	Unknown	OKay
Brain from Mount Sinai/JJ Peters VA Medical Center Brain Bank	Homo sapiens	NCBITAXON	NCBITaxon:9606	brain	UBERON	UBERON:0000955	AMPAD_MSSM_0000088112	MSBB AD study population	Human brain tissue preparation	BM_10_644	Brodmann Area 10	RNA-seq	Female	White	OKay
Brain from Mount Sinai/JJ Peters VA Medical Center Brain Bank	Homo sapiens	NCBITAXON	NCBITaxon:9606	brain	UBERON	UBERON:0000955	AMPAD_MSSM_0000088112	MSBB AD study population	Human brain tissue preparation	BM_22_88	Brodmann Area 22	RNA-seq	Female	White	OKay
Brain from Mount Sinai/JJ Peters VA Medical Center Brain Bank	Homo sapiens	NCBITAXON	NCBITaxon:9606	brain	UBERON	UBERON:0000955	AMPAD_MSSM_0000088112	MSBB AD study population	Human brain tissue preparation	BM_36_405	Brodmann Area 36	RNA-seq	Female	White	OKay
Brain from Mount Sinai/JJ Peters VA Medical Center Brain Bank	Homo sapiens	NCBITAXON	NCBITaxon:9606	brain	UBERON	UBERON:0000955	AMPAD_MSSM_0000088112	MSBB AD study population	Human brain tissue preparation	hB_RNA_16915	Brodmann Area 44	RNA-seq	Female	White	OKay
Brain from Mount Sinai/JJ Peters VA Medical Center Brain Bank	Homo sapiens	NCBITAXON	NCBITaxon:9606	brain	UBERON	UBERON:0000955	AMPAD_MSSM_0000033868	MSBB AD study population	Human brain tissue preparation	BM_10_748	Brodmann Area 10	RNA-seq	Male	White	OKay
Brain from Mount Sinai/JJ Peters VA Medical Center Brain Bank	Homo sapiens	NCBITAXON	NCBITaxon:9606	brain	UBERON	UBERON:0000955	AMPAD_MSSM_0000033868	MSBB AD study population	Human brain tissue preparation	BM_22_243	Brodmann Area 22	RNA-seq	Male	White	OKay
Brain from Mount Sinai/JJ Peters VA Medical Center Brain Bank	Homo sapiens	NCBITAXON	NCBITaxon:9606	brain	UBERON	UBERON:0000955	AMPAD_MSSM_0000033868	MSBB AD study population	Human brain tissue preparation	BM_36_458	Brodmann Area 36	RNA-seq	Male	White	OKay
Brain from Mount Sinai/JJ Peters VA Medical Center Brain Bank	Homo sapiens	NCBITAXON	NCBITaxon:9606	brain	UBERON	UBERON:0000955	AMPAD_MSSM_0000033868	MSBB AD study population	Human brain tissue preparation	hB_RNA_16865	Brodmann Area 44	RNA-seq	Male	White	OKay
Brain from Mount Sinai/JJ Peters VA Medical Center Brain Bank	Homo sapiens	NCBITAXON	NCBITaxon:9606	brain	UBERON	UBERON:0000955	AMPAD_MSSM_0000052479	MSBB AD study population	Human brain tissue preparation	hB_RNA_12606	Brodmann Area 10	RNA-seq	Male	Black	OKay
Brain from Mount Sinai/JJ Peters VA Medical Center Brain Bank	Homo sapiens	NCBITAXON	NCBITaxon:9606	brain	UBERON	UBERON:0000955	AMPAD_MSSM_0000052479	MSBB AD study population	Human brain tissue preparation	hB_RNA_7735	Brodmann Area 22	RNA-seq	Male	Black	OKay
Brain from Mount Sinai/JJ Peters VA Medical Center Brain Bank	Homo sapiens	NCBITAXON	NCBITaxon:9606	brain	UBERON	UBERON:0000955	AMPAD_MSSM_0000052479	MSBB AD study population	Human brain tissue preparation	hB_RNA_11092	Brodmann Area 36	RNA-seq	Male	Black	OKay
Brain from Mount Sinai/JJ Peters VA Medical Center Brain Bank	Homo sapiens	NCBITAXON	NCBITaxon:9606	brain	UBERON	UBERON:0000955	AMPAD_MSSM_0000052479	MSBB AD study population	Human brain tissue preparation	hB_RNA_9074	Brodmann Area 44	RNA-seq	Male	Black	OKay
Brain from Mount Sinai/JJ Peters VA Medical Center Brain Bank	Homo sapiens	NCBITAXON	NCBITaxon:9606	brain	UBERON	UBERON:0000955	AMPAD_MSSM_0000024257	MSBB AD study population	Human brain tissue preparation	BM_36_448	Brodmann Area 36	RNA-seq	Female	White	OKay
Brain from Mount Sinai/JJ Peters VA Medical Center Brain Bank	Homo sapiens	NCBITAXON	NCBITaxon:9606	brain	UBERON	UBERON:0000955	AMPAD_MSSM_0000084803	MSBB AD study population	Human brain tissue preparation	BM_10_749	Brodmann Area 10	RNA-seq	Female	Black	OKay
Brain from Mount Sinai/JJ Peters VA Medical Center Brain Bank	Homo sapiens	NCBITAXON	NCBITaxon:9606	brain	UBERON	UBERON:0000955	AMPAD_MSSM_0000084803	MSBB AD study population	Human brain tissue preparation	BM_22_114	Brodmann Area 22	RNA-seq	Female	Black	OKay
Brain from Mount Sinai/JJ Peters VA Medical Center Brain Bank	Homo sapiens	NCBITAXON	NCBITaxon:9606	brain	UBERON	UBERON:0000955	AMPAD_MSSM_0000084803	MSBB AD study population	Human brain tissue preparation	BM_36_520	Brodmann Area 36	RNA-seq	Female	Black	OKay
Brain from Mount Sinai/JJ Peters VA Medical Center Brain Bank	Homo sapiens	NCBITAXON	NCBITaxon:9606	brain	UBERON	UBERON:0000955	AMPAD_MSSM_0000084803	MSBB AD study population	Human brain tissue preparation	hB_RNA_16875	Brodmann Area 44	RNA-seq	Female	Black	OKay
Brain from Mount Sinai/JJ Peters VA Medical Center Brain Bank	Homo sapiens	NCBITAXON	NCBITaxon:9606	brain	UBERON	UBERON:0000955	AMPAD_MSSM_0000027339	MSBB AD study population	Human brain tissue preparation	BM_10_746	Brodmann Area 10	RNA-seq	Male	White	OKay
Brain from Mount Sinai/JJ Peters VA Medical Center Brain Bank	Homo sapiens	NCBITAXON	NCBITaxon:9606	brain	UBERON	UBERON:0000955	AMPAD_MSSM_0000027339	MSBB AD study population	Human brain tissue preparation	BM_22_139	Brodmann Area 22	RNA-seq	Male	White	OKay
Brain from Mount Sinai/JJ Peters VA Medical Center Brain Bank	Homo sapiens	NCBITAXON	NCBITaxon:9606	brain	UBERON	UBERON:0000955	AMPAD_MSSM_0000027339	MSBB AD study population	Human brain tissue preparation	BM_36_449	Brodmann Area 36	RNA-seq	Male	White	OKay
Brain from Mount Sinai/JJ Peters VA Medical Center Brain Bank	Homo sapiens	NCBITAXON	NCBITaxon:9606	brain	UBERON	UBERON:0000955	AMPAD_MSSM_0000027339	MSBB AD study population	Human brain tissue preparation	hB_RNA_16425	Brodmann Area 44	RNA-seq	Male	White	OKay
Brain from Mount Sinai/JJ Peters VA Medical Center Brain Bank	Homo sapiens	NCBITAXON	NCBITaxon:9606	brain	UBERON	UBERON:0000955	AMPAD_MSSM_0000077061	MSBB AD study population	Human brain tissue preparation	hB_RNA_12582	Brodmann Area 10	RNA-seq	Female	Latino	OKay
Brain from Mount Sinai/JJ Peters VA Medical Center Brain Bank	Homo sapiens	NCBITAXON	NCBITaxon:9606	brain	UBERON	UBERON:0000955	AMPAD_MSSM_0000077061	MSBB AD study population	Human brain tissue preparation	hB_RNA_7775	Brodmann Area 22	RNA-seq	Female	Latino	OKay
Brain from Mount Sinai/JJ Peters VA Medical Center Brain Bank	Homo sapiens	NCBITAXON	NCBITaxon:9606	brain	UBERON	UBERON:0000955	AMPAD_MSSM_0000077061	MSBB AD study population	Human brain tissue preparation	hB_RNA_11132	Brodmann Area 36	RNA-seq	Female	Latino	OKay
Brain from Mount Sinai/JJ Peters VA Medical Center Brain Bank	Homo sapiens	NCBITAXON	NCBITaxon:9606	brain	UBERON	UBERON:0000955	AMPAD_MSSM_0000077061	MSBB AD study population	Human brain tissue preparation	hB_RNA_8545	Brodmann Area 44	RNA-seq	Female	Latino	OKay
Brain from Mount Sinai/JJ Peters VA Medical Center Brain Bank	Homo sapiens	NCBITAXON	NCBITaxon:9606	brain	UBERON	UBERON:0000955	AMPAD_MSSM_0000011938	MSBB AD study population	Human brain tissue preparation	hB_RNA_12680	Brodmann Area 10	RNA-seq	Female	White	OKay
Brain from Mount Sinai/JJ Peters VA Medical Center Brain Bank	Homo sapiens	NCBITAXON	NCBITaxon:9606	brain	UBERON	UBERON:0000955	AMPAD_MSSM_0000011938	MSBB AD study population	Human brain tissue preparation	hB_RNA_7955	Brodmann Area 22	RNA-seq	Female	White	OKay
Brain from Mount Sinai/JJ Peters VA Medical Center Brain Bank	Homo sapiens	NCBITAXON	NCBITaxon:9606	brain	UBERON	UBERON:0000955		MSBB AD study population	Human brain tissue preparation	hB_RNA_11012	Brodmann Area 36	RNA-seq			Exclude
Brain from Mount Sinai/JJ Peters VA Medical Center Brain Bank	Homo sapiens	NCBITAXON	NCBITaxon:9606	brain	UBERON	UBERON:0000955	AMPAD_MSSM_0000011938	MSBB AD study population	Human brain tissue preparation	hB_RNA_8535	Brodmann Area 44	RNA-seq	Female	White	OKay
Brain from Mount Sinai/JJ Peters VA Medical Center Brain Bank	Homo sapiens	NCBITAXON	NCBITaxon:9606	brain	UBERON	UBERON:0000955	AMPAD_MSSM_0000014562	MSBB AD study population	Human brain tissue preparation	hB_RNA_12774	Brodmann Area 10	RNA-seq	Female	White	OKay
Brain from Mount Sinai/JJ Peters VA Medical Center Brain Bank	Homo sapiens	NCBITAXON	NCBITaxon:9606	brain	UBERON	UBERON:0000955	AMPAD_MSSM_0000014562	MSBB AD study population	Human brain tissue preparation	hB_RNA_7925	Brodmann Area 22	RNA-seq	Female	White	OKay
Brain from Mount Sinai/JJ Peters VA Medical Center Brain Bank	Homo sapiens	NCBITAXON	NCBITaxon:9606	brain	UBERON	UBERON:0000955	AMPAD_MSSM_0000014562	MSBB AD study population	Human brain tissue preparation	hB_RNA_10512	Brodmann Area 36	RNA-seq	Female	White	OKay
Brain from Mount Sinai/JJ Peters VA Medical Center Brain Bank	Homo sapiens	NCBITAXON	NCBITaxon:9606	brain	UBERON	UBERON:0000955		MSBB AD study population	Human brain tissue preparation	hB_RNA_8525	Brodmann Area 44	RNA-seq			Exclude
Brain from Mount Sinai/JJ Peters VA Medical Center Brain Bank	Homo sapiens	NCBITAXON	NCBITaxon:9606	brain	UBERON	UBERON:0000955	AMPAD_MSSM_0000044785	MSBB AD study population	Human brain tissue preparation	BM_10_800	Brodmann Area 10	RNA-seq	Female	White	OKay
Brain from Mount Sinai/JJ Peters VA Medical Center Brain Bank	Homo sapiens	NCBITAXON	NCBITaxon:9606	brain	UBERON	UBERON:0000955	AMPAD_MSSM_0000044785	MSBB AD study population	Human brain tissue preparation	BM_22_115	Brodmann Area 22	RNA-seq	Female	White	OKay
Brain from Mount Sinai/JJ Peters VA Medical Center Brain Bank	Homo sapiens	NCBITAXON	NCBITaxon:9606	brain	UBERON	UBERON:0000955	AMPAD_MSSM_0000044785	MSBB AD study population	Human brain tissue preparation	BM_36_352	Brodmann Area 36	RNA-seq	Female	White	OKay
Brain from Mount Sinai/JJ Peters VA Medical Center Brain Bank	Homo sapiens	NCBITAXON	NCBITaxon:9606	brain	UBERON	UBERON:0000955	AMPAD_MSSM_0000044785	MSBB AD study population	Human brain tissue preparation	hB_RNA_16845	Brodmann Area 44	RNA-seq	Female	White	OKay
Brain from Mount Sinai/JJ Peters VA Medical Center Brain Bank	Homo sapiens	NCBITAXON	NCBITaxon:9606	brain	UBERON	UBERON:0000955	AMPAD_MSSM_0000043479	MSBB AD study population	Human brain tissue preparation	BM_10_616	Brodmann Area 10	RNA-seq	Male	White	OKay
Brain from Mount Sinai/JJ Peters VA Medical Center Brain Bank	Homo sapiens	NCBITAXON	NCBITaxon:9606	brain	UBERON	UBERON:0000955	AMPAD_MSSM_0000043479	MSBB AD study population	Human brain tissue preparation	BM_36_450	Brodmann Area 36	RNA-seq	Male	White	OKay
Brain from Mount Sinai/JJ Peters VA Medical Center Brain Bank	Homo sapiens	NCBITAXON	NCBITaxon:9606	brain	UBERON	UBERON:0000955	AMPAD_MSSM_0000043479	MSBB AD study population	Human brain tissue preparation	hB_RNA_16855	Brodmann Area 44	RNA-seq	Male	White	OKay
Brain from Mount Sinai/JJ Peters VA Medical Center Brain Bank	Homo sapiens	NCBITAXON	NCBITaxon:9606	brain	UBERON	UBERON:0000955	AMPAD_MSSM_0000030047	MSBB AD study population	Human brain tissue preparation	hB_RNA_12693	Brodmann Area 10	RNA-seq	Female	Latino	OKay
Brain from Mount Sinai/JJ Peters VA Medical Center Brain Bank	Homo sapiens	NCBITAXON	NCBITaxon:9606	brain	UBERON	UBERON:0000955	AMPAD_MSSM_0000030047	MSBB AD study population	Human brain tissue preparation	hB_RNA_7885	Brodmann Area 22	RNA-seq	Female	Latino	OKay
Brain from Mount Sinai/JJ Peters VA Medical Center Brain Bank	Homo sapiens	NCBITAXON	NCBITaxon:9606	brain	UBERON	UBERON:0000955	AMPAD_MSSM_0000030047	MSBB AD study population	Human brain tissue preparation	hB_RNA_11023	Brodmann Area 36	RNA-seq	Female	Latino	OKay
Brain from Mount Sinai/JJ Peters VA Medical Center Brain Bank	Homo sapiens	NCBITAXON	NCBITaxon:9606	brain	UBERON	UBERON:0000955	AMPAD_MSSM_0000030047	MSBB AD study population	Human brain tissue preparation	hB_RNA_8505	Brodmann Area 44	RNA-seq	Female	Latino	OKay
Brain from Mount Sinai/JJ Peters VA Medical Center Brain Bank	Homo sapiens	NCBITAXON	NCBITaxon:9606	brain	UBERON	UBERON:0000955	AMPAD_MSSM_0000032714	MSBB AD study population	Human brain tissue preparation	BM_10_736	Brodmann Area 10	RNA-seq	Female	White	OKay
Brain from Mount Sinai/JJ Peters VA Medical Center Brain Bank	Homo sapiens	NCBITAXON	NCBITaxon:9606	brain	UBERON	UBERON:0000955	AMPAD_MSSM_0000032714	MSBB AD study population	Human brain tissue preparation	BM_36_362	Brodmann Area 36	RNA-seq	Female	White	OKay
Brain from Mount Sinai/JJ Peters VA Medical Center Brain Bank	Homo sapiens	NCBITAXON	NCBITaxon:9606	brain	UBERON	UBERON:0000955	AMPAD_MSSM_0000032714	MSBB AD study population	Human brain tissue preparation	hB_RNA_16955	Brodmann Area 44	RNA-seq	Female	White	OKay
Brain from Mount Sinai/JJ Peters VA Medical Center Brain Bank	Homo sapiens	NCBITAXON	NCBITaxon:9606	brain	UBERON	UBERON:0000955	AMPAD_MSSM_0000012479	MSBB AD study population	Human brain tissue preparation	hB_RNA_12934	Brodmann Area 10	RNA-seq	Female	Unknown	OKay
Brain from Mount Sinai/JJ Peters VA Medical Center Brain Bank	Homo sapiens	NCBITAXON	NCBITaxon:9606	brain	UBERON	UBERON:0000955	AMPAD_MSSM_0000012479	MSBB AD study population	Human brain tissue preparation	hB_RNA_8015	Brodmann Area 22	RNA-seq	Female	Unknown	OKay
Brain from Mount Sinai/JJ Peters VA Medical Center Brain Bank	Homo sapiens	NCBITAXON	NCBITaxon:9606	brain	UBERON	UBERON:0000955	AMPAD_MSSM_0000012479	MSBB AD study population	Human brain tissue preparation	hB_RNA_10702	Brodmann Area 36	RNA-seq	Female	Unknown	OKay
Brain from Mount Sinai/JJ Peters VA Medical Center Brain Bank	Homo sapiens	NCBITAXON	NCBITaxon:9606	brain	UBERON	UBERON:0000955	AMPAD_MSSM_0000012479	MSBB AD study population	Human brain tissue preparation	hB_RNA_8385	Brodmann Area 44	RNA-seq	Female	Unknown	OKay
Brain from Mount Sinai/JJ Peters VA Medical Center Brain Bank	Homo sapiens	NCBITAXON	NCBITaxon:9606	brain	UBERON	UBERON:0000955	AMPAD_MSSM_0000079926	MSBB AD study population	Human brain tissue preparation	hB_RNA_12954	Brodmann Area 10	RNA-seq	Female	White	OKay
Brain from Mount Sinai/JJ Peters VA Medical Center Brain Bank	Homo sapiens	NCBITAXON	NCBITaxon:9606	brain	UBERON	UBERON:0000955	AMPAD_MSSM_0000079926	MSBB AD study population	Human brain tissue preparation	hB_RNA_8055	Brodmann Area 22	RNA-seq	Female	White	OKay
Brain from Mount Sinai/JJ Peters VA Medical Center Brain Bank	Homo sapiens	NCBITAXON	NCBITaxon:9606	brain	UBERON	UBERON:0000955	AMPAD_MSSM_0000079926	MSBB AD study population	Human brain tissue preparation	hB_RNA_10882	Brodmann Area 36	RNA-seq	Female	White	OKay
Brain from Mount Sinai/JJ Peters VA Medical Center Brain Bank	Homo sapiens	NCBITAXON	NCBITaxon:9606	brain	UBERON	UBERON:0000955	AMPAD_MSSM_0000079926	MSBB AD study population	Human brain tissue preparation	hB_RNA_8325	Brodmann Area 44	RNA-seq	Female	White	OKay
Brain from Mount Sinai/JJ Peters VA Medical Center Brain Bank	Homo sapiens	NCBITAXON	NCBITaxon:9606	brain	UBERON	UBERON:0000955	AMPAD_MSSM_0000091139	MSBB AD study population	Human brain tissue preparation	BM_10_617	Brodmann Area 10	RNA-seq	Female	White	OKay
Brain from Mount Sinai/JJ Peters VA Medical Center Brain Bank	Homo sapiens	NCBITAXON	NCBITaxon:9606	brain	UBERON	UBERON:0000955	AMPAD_MSSM_0000091139	MSBB AD study population	Human brain tissue preparation	BM_22_159	Brodmann Area 22	RNA-seq	Female	White	OKay
Brain from Mount Sinai/JJ Peters VA Medical Center Brain Bank	Homo sapiens	NCBITAXON	NCBITaxon:9606	brain	UBERON	UBERON:0000955	AMPAD_MSSM_0000091139	MSBB AD study population	Human brain tissue preparation	BM_36_486	Brodmann Area 36	RNA-seq	Female	White	OKay
Brain from Mount Sinai/JJ Peters VA Medical Center Brain Bank	Homo sapiens	NCBITAXON	NCBITaxon:9606	brain	UBERON	UBERON:0000955	AMPAD_MSSM_0000091139	MSBB AD study population	Human brain tissue preparation	hB_RNA_16565	Brodmann Area 44	RNA-seq	Female	White	OKay
Brain from Mount Sinai/JJ Peters VA Medical Center Brain Bank	Homo sapiens	NCBITAXON	NCBITaxon:9606	brain	UBERON	UBERON:0000955	AMPAD_MSSM_0000004030	MSBB AD study population	Human brain tissue preparation	BM_10_643	Brodmann Area 10	RNA-seq	Female	White	OKay
Brain from Mount Sinai/JJ Peters VA Medical Center Brain Bank	Homo sapiens	NCBITAXON	NCBITaxon:9606	brain	UBERON	UBERON:0000955	AMPAD_MSSM_0000004030	MSBB AD study population	Human brain tissue preparation	BM_22_80	Brodmann Area 22	RNA-seq	Female	White	OKay
Brain from Mount Sinai/JJ Peters VA Medical Center Brain Bank	Homo sapiens	NCBITAXON	NCBITaxon:9606	brain	UBERON	UBERON:0000955	AMPAD_MSSM_0000004030	MSBB AD study population	Human brain tissue preparation	BM_36_406	Brodmann Area 36	RNA-seq	Female	White	OKay
Brain from Mount Sinai/JJ Peters VA Medical Center Brain Bank	Homo sapiens	NCBITAXON	NCBITaxon:9606	brain	UBERON	UBERON:0000955	AMPAD_MSSM_0000004030	MSBB AD study population	Human brain tissue preparation	hB_RNA_16675	Brodmann Area 44	RNA-seq	Female	White	OKay
Brain from Mount Sinai/JJ Peters VA Medical Center Brain Bank	Homo sapiens	NCBITAXON	NCBITaxon:9606	brain	UBERON	UBERON:0000955	AMPAD_MSSM_0000020337	MSBB AD study population	Human brain tissue preparation	hB_RNA_12768	Brodmann Area 10	RNA-seq	Male	White	OKay
Brain from Mount Sinai/JJ Peters VA Medical Center Brain Bank	Homo sapiens	NCBITAXON	NCBITaxon:9606	brain	UBERON	UBERON:0000955	AMPAD_MSSM_0000020337	MSBB AD study population	Human brain tissue preparation	hB_RNA_12242	Brodmann Area 36	RNA-seq	Male	White	OKay
Brain from Mount Sinai/JJ Peters VA Medical Center Brain Bank	Homo sapiens	NCBITAXON	NCBITaxon:9606	brain	UBERON	UBERON:0000955	AMPAD_MSSM_0000020337	MSBB AD study population	Human brain tissue preparation	hB_RNA_8365	Brodmann Area 44	RNA-seq	Male	White	OKay
Brain from Mount Sinai/JJ Peters VA Medical Center Brain Bank	Homo sapiens	NCBITAXON	NCBITaxon:9606	brain	UBERON	UBERON:0000955	AMPAD_MSSM_0000011371	MSBB AD study population	Human brain tissue preparation	hB_RNA_13599	Brodmann Area 10	RNA-seq	Male	White	OKay
Brain from Mount Sinai/JJ Peters VA Medical Center Brain Bank	Homo sapiens	NCBITAXON	NCBITaxon:9606	brain	UBERON	UBERON:0000955	AMPAD_MSSM_0000011371	MSBB AD study population	Human brain tissue preparation	hB_RNA_9144	Brodmann Area 22	RNA-seq	Male	White	OKay
Brain from Mount Sinai/JJ Peters VA Medical Center Brain Bank	Homo sapiens	NCBITAXON	NCBITaxon:9606	brain	UBERON	UBERON:0000955	AMPAD_MSSM_0000011371	MSBB AD study population	Human brain tissue preparation	BM_36_322	Brodmann Area 36	RNA-seq	Male	White	OKay
Brain from Mount Sinai/JJ Peters VA Medical Center Brain Bank	Homo sapiens	NCBITAXON	NCBITaxon:9606	brain	UBERON	UBERON:0000955	AMPAD_MSSM_0000011371	MSBB AD study population	Human brain tissue preparation	hB_RNA_4961	Brodmann Area 44	RNA-seq	Male	White	OKay
Brain from Mount Sinai/JJ Peters VA Medical Center Brain Bank	Homo sapiens	NCBITAXON	NCBITaxon:9606	brain	UBERON	UBERON:0000955	AMPAD_MSSM_0000053593	MSBB AD study population	Human brain tissue preparation	hB_RNA_13107	Brodmann Area 10	RNA-seq	Female	White	OKay
Brain from Mount Sinai/JJ Peters VA Medical Center Brain Bank	Homo sapiens	NCBITAXON	NCBITaxon:9606	brain	UBERON	UBERON:0000955	AMPAD_MSSM_0000011938	MSBB AD study population	Human brain tissue preparation	hB_RNA_7755	Brodmann Area 22	RNA-seq	Female	White	Remap
Brain from Mount Sinai/JJ Peters VA Medical Center Brain Bank	Homo sapiens	NCBITAXON	NCBITaxon:9606	brain	UBERON	UBERON:0000955	AMPAD_MSSM_0000053593	MSBB AD study population	Human brain tissue preparation	hB_RNA_11082	Brodmann Area 36	RNA-seq	Female	White	OKay
Brain from Mount Sinai/JJ Peters VA Medical Center Brain Bank	Homo sapiens	NCBITAXON	NCBITaxon:9606	brain	UBERON	UBERON:0000955	AMPAD_MSSM_0000053593	MSBB AD study population	Human brain tissue preparation	hB_RNA_8795	Brodmann Area 44	RNA-seq	Female	White	OKay
Brain from Mount Sinai/JJ Peters VA Medical Center Brain Bank	Homo sapiens	NCBITAXON	NCBITaxon:9606	brain	UBERON	UBERON:0000955	AMPAD_MSSM_0000026992	MSBB AD study population	Human brain tissue preparation	BM_10_722	Brodmann Area 10	RNA-seq	Female	Black	OKay
Brain from Mount Sinai/JJ Peters VA Medical Center Brain Bank	Homo sapiens	NCBITAXON	NCBITaxon:9606	brain	UBERON	UBERON:0000955	AMPAD_MSSM_0000026992	MSBB AD study population	Human brain tissue preparation	hB_RNA_9196	Brodmann Area 22	RNA-seq	Female	Black	OKay
Brain from Mount Sinai/JJ Peters VA Medical Center Brain Bank	Homo sapiens	NCBITAXON	NCBITaxon:9606	brain	UBERON	UBERON:0000955	AMPAD_MSSM_0000026992	MSBB AD study population	Human brain tissue preparation	BM_36_487	Brodmann Area 36	RNA-seq	Female	Black	OKay
Brain from Mount Sinai/JJ Peters VA Medical Center Brain Bank	Homo sapiens	NCBITAXON	NCBITaxon:9606	brain	UBERON	UBERON:0000955	AMPAD_MSSM_0000026992	MSBB AD study population	Human brain tissue preparation	hB_RNA_4980	Brodmann Area 44	RNA-seq	Female	Black	OKay
Brain from Mount Sinai/JJ Peters VA Medical Center Brain Bank	Homo sapiens	NCBITAXON	NCBITaxon:9606	brain	UBERON	UBERON:0000955	AMPAD_MSSM_0000070412	MSBB AD study population	Human brain tissue preparation	BM_10_695	Brodmann Area 10	RNA-seq	Female	White	OKay
Brain from Mount Sinai/JJ Peters VA Medical Center Brain Bank	Homo sapiens	NCBITAXON	NCBITaxon:9606	brain	UBERON	UBERON:0000955	AMPAD_MSSM_0000070412	MSBB AD study population	Human brain tissue preparation	BM_22_162	Brodmann Area 22	RNA-seq	Female	White	OKay
Brain from Mount Sinai/JJ Peters VA Medical Center Brain Bank	Homo sapiens	NCBITAXON	NCBITaxon:9606	brain	UBERON	UBERON:0000955	AMPAD_MSSM_0000070412	MSBB AD study population	Human brain tissue preparation	BM_36_284	Brodmann Area 36	RNA-seq	Female	White	OKay
Brain from Mount Sinai/JJ Peters VA Medical Center Brain Bank	Homo sapiens	NCBITAXON	NCBITaxon:9606	brain	UBERON	UBERON:0000955	AMPAD_MSSM_0000070412	MSBB AD study population	Human brain tissue preparation	hB_RNA_16525	Brodmann Area 44	RNA-seq	Female	White	OKay
Brain from Mount Sinai/JJ Peters VA Medical Center Brain Bank	Homo sapiens	NCBITAXON	NCBITaxon:9606	brain	UBERON	UBERON:0000955	AMPAD_MSSM_0000077756	MSBB AD study population	Human brain tissue preparation	hB_RNA_13007	Brodmann Area 10	RNA-seq	Female	White	OKay
Brain from Mount Sinai/JJ Peters VA Medical Center Brain Bank	Homo sapiens	NCBITAXON	NCBITaxon:9606	brain	UBERON	UBERON:0000955	AMPAD_MSSM_0000077756	MSBB AD study population	Human brain tissue preparation	hB_RNA_7875	Brodmann Area 22	RNA-seq	Female	White	OKay
Brain from Mount Sinai/JJ Peters VA Medical Center Brain Bank	Homo sapiens	NCBITAXON	NCBITaxon:9606	brain	UBERON	UBERON:0000955	AMPAD_MSSM_0000077756	MSBB AD study population	Human brain tissue preparation	hB_RNA_12222	Brodmann Area 36	RNA-seq	Female	White	OKay
Brain from Mount Sinai/JJ Peters VA Medical Center Brain Bank	Homo sapiens	NCBITAXON	NCBITaxon:9606	brain	UBERON	UBERON:0000955	AMPAD_MSSM_0000077756	MSBB AD study population	Human brain tissue preparation	hB_RNA_8685	Brodmann Area 44	RNA-seq	Female	White	OKay
Brain from Mount Sinai/JJ Peters VA Medical Center Brain Bank	Homo sapiens	NCBITAXON	NCBITaxon:9606	brain	UBERON	UBERON:0000955	AMPAD_MSSM_0000072578	MSBB AD study population	Human brain tissue preparation	BM_10_673	Brodmann Area 10	RNA-seq	Female	White	OKay
Brain from Mount Sinai/JJ Peters VA Medical Center Brain Bank	Homo sapiens	NCBITAXON	NCBITaxon:9606	brain	UBERON	UBERON:0000955	AMPAD_MSSM_0000072578	MSBB AD study population	Human brain tissue preparation	hB_RNA_13684	Brodmann Area 10	RNA-seq	Female	White	OKay
Brain from Mount Sinai/JJ Peters VA Medical Center Brain Bank	Homo sapiens	NCBITAXON	NCBITaxon:9606	brain	UBERON	UBERON:0000955	AMPAD_MSSM_0000072578	MSBB AD study population	Human brain tissue preparation	BM_36_324	Brodmann Area 36	RNA-seq	Female	White	OKay
Brain from Mount Sinai/JJ Peters VA Medical Center Brain Bank	Homo sapiens	NCBITAXON	NCBITaxon:9606	brain	UBERON	UBERON:0000955	AMPAD_MSSM_0000072578	MSBB AD study population	Human brain tissue preparation	hB_RNA_12372	Brodmann Area 36	RNA-seq	Female	White	OKay
Brain from Mount Sinai/JJ Peters VA Medical Center Brain Bank	Homo sapiens	NCBITAXON	NCBITaxon:9606	brain	UBERON	UBERON:0000955	AMPAD_MSSM_0000072578	MSBB AD study population	Human brain tissue preparation	hB_RNA_4981	Brodmann Area 44	RNA-seq	Female	White	OKay
Brain from Mount Sinai/JJ Peters VA Medical Center Brain Bank	Homo sapiens	NCBITAXON	NCBITaxon:9606	brain	UBERON	UBERON:0000955	AMPAD_MSSM_0000045001	MSBB AD study population	Human brain tissue preparation	BM_10_717	Brodmann Area 10	RNA-seq	Female	White	OKay
Brain from Mount Sinai/JJ Peters VA Medical Center Brain Bank	Homo sapiens	NCBITAXON	NCBITaxon:9606	brain	UBERON	UBERON:0000955	AMPAD_MSSM_0000045001	MSBB AD study population	Human brain tissue preparation	hB_RNA_9198	Brodmann Area 22	RNA-seq	Female	White	OKay
Brain from Mount Sinai/JJ Peters VA Medical Center Brain Bank	Homo sapiens	NCBITAXON	NCBITaxon:9606	brain	UBERON	UBERON:0000955	AMPAD_MSSM_0000033508	MSBB AD study population	Human brain tissue preparation	hB_RNA_4991	Brodmann Area 44	RNA-seq	Female	Black	Exclude
Brain from Mount Sinai/JJ Peters VA Medical Center Brain Bank	Homo sapiens	NCBITAXON	NCBITaxon:9606	brain	UBERON	UBERON:0000955	AMPAD_MSSM_0000020485	MSBB AD study population	Human brain tissue preparation	BM_10_720	Brodmann Area 10	RNA-seq	Female	White	OKay
Brain from Mount Sinai/JJ Peters VA Medical Center Brain Bank	Homo sapiens	NCBITAXON	NCBITaxon:9606	brain	UBERON	UBERON:0000955	AMPAD_MSSM_0000020485	MSBB AD study population	Human brain tissue preparation	BM_22_90	Brodmann Area 22	RNA-seq	Female	White	OKay
Brain from Mount Sinai/JJ Peters VA Medical Center Brain Bank	Homo sapiens	NCBITAXON	NCBITaxon:9606	brain	UBERON	UBERON:0000955	AMPAD_MSSM_0000020485	MSBB AD study population	Human brain tissue preparation	hB_RNA_16355	Brodmann Area 44	RNA-seq	Female	White	OKay
Brain from Mount Sinai/JJ Peters VA Medical Center Brain Bank	Homo sapiens	NCBITAXON	NCBITaxon:9606	brain	UBERON	UBERON:0000955	AMPAD_MSSM_0000027813	MSBB AD study population	Human brain tissue preparation	hB_RNA_12804	Brodmann Area 10	RNA-seq	Male	Black	OKay
Brain from Mount Sinai/JJ Peters VA Medical Center Brain Bank	Homo sapiens	NCBITAXON	NCBITaxon:9606	brain	UBERON	UBERON:0000955	AMPAD_MSSM_0000027813	MSBB AD study population	Human brain tissue preparation	hB_RNA_7895	Brodmann Area 22	RNA-seq	Male	Black	OKay
Brain from Mount Sinai/JJ Peters VA Medical Center Brain Bank	Homo sapiens	NCBITAXON	NCBITaxon:9606	brain	UBERON	UBERON:0000955	AMPAD_MSSM_0000027813	MSBB AD study population	Human brain tissue preparation	hB_RNA_10922	Brodmann Area 36	RNA-seq	Male	Black	OKay
Brain from Mount Sinai/JJ Peters VA Medical Center Brain Bank	Homo sapiens	NCBITAXON	NCBITaxon:9606	brain	UBERON	UBERON:0000955	AMPAD_MSSM_0000027813	MSBB AD study population	Human brain tissue preparation	hB_RNA_8345	Brodmann Area 44	RNA-seq	Male	Black	OKay
Brain from Mount Sinai/JJ Peters VA Medical Center Brain Bank	Homo sapiens	NCBITAXON	NCBITaxon:9606	brain	UBERON	UBERON:0000955	AMPAD_MSSM_0000045135	MSBB AD study population	Human brain tissue preparation	hB_RNA_13491	Brodmann Area 10	RNA-seq	Female	White	OKay
Brain from Mount Sinai/JJ Peters VA Medical Center Brain Bank	Homo sapiens	NCBITAXON	NCBITaxon:9606	brain	UBERON	UBERON:0000955	AMPAD_MSSM_0000045135	MSBB AD study population	Human brain tissue preparation	hB_RNA_9199	Brodmann Area 22	RNA-seq	Female	White	OKay
Brain from Mount Sinai/JJ Peters VA Medical Center Brain Bank	Homo sapiens	NCBITAXON	NCBITaxon:9606	brain	UBERON	UBERON:0000955	AMPAD_MSSM_0000045135	MSBB AD study population	Human brain tissue preparation	BM_36_325	Brodmann Area 36	RNA-seq	Female	White	OKay
Brain from Mount Sinai/JJ Peters VA Medical Center Brain Bank	Homo sapiens	NCBITAXON	NCBITaxon:9606	brain	UBERON	UBERON:0000955	AMPAD_MSSM_0000045135	MSBB AD study population	Human brain tissue preparation	hB_RNA_12302	Brodmann Area 36	RNA-seq	Female	White	Exclude
Brain from Mount Sinai/JJ Peters VA Medical Center Brain Bank	Homo sapiens	NCBITAXON	NCBITaxon:9606	brain	UBERON	UBERON:0000955		MSBB AD study population	Human brain tissue preparation	hB_RNA_5001	Brodmann Area 44	RNA-seq			Exclude
Brain from Mount Sinai/JJ Peters VA Medical Center Brain Bank	Homo sapiens	NCBITAXON	NCBITaxon:9606	brain	UBERON	UBERON:0000955	AMPAD_MSSM_0000095506	MSBB AD study population	Human brain tissue preparation	BM_10_802	Brodmann Area 10	RNA-seq	Male	Black	Remap
Brain from Mount Sinai/JJ Peters VA Medical Center Brain Bank	Homo sapiens	NCBITAXON	NCBITaxon:9606	brain	UBERON	UBERON:0000955	AMPAD_MSSM_0000069779	MSBB AD study population	Human brain tissue preparation	BM_36_407	Brodmann Area 36	RNA-seq	Male	White	OKay
Brain from Mount Sinai/JJ Peters VA Medical Center Brain Bank	Homo sapiens	NCBITAXON	NCBITaxon:9606	brain	UBERON	UBERON:0000955	AMPAD_MSSM_0000069779	MSBB AD study population	Human brain tissue preparation	hB_RNA_12382	Brodmann Area 36	RNA-seq	Male	White	OKay
Brain from Mount Sinai/JJ Peters VA Medical Center Brain Bank	Homo sapiens	NCBITAXON	NCBITaxon:9606	brain	UBERON	UBERON:0000955	AMPAD_MSSM_0000069779	MSBB AD study population	Human brain tissue preparation	hB_RNA_5011	Brodmann Area 44	RNA-seq	Male	White	OKay
Brain from Mount Sinai/JJ Peters VA Medical Center Brain Bank	Homo sapiens	NCBITAXON	NCBITaxon:9606	brain	UBERON	UBERON:0000955	AMPAD_MSSM_0000069779	MSBB AD study population	Human brain tissue preparation	BM_10_803	Brodmann Area 10	RNA-seq	Male	White	Remap
Brain from Mount Sinai/JJ Peters VA Medical Center Brain Bank	Homo sapiens	NCBITAXON	NCBITaxon:9606	brain	UBERON	UBERON:0000955	AMPAD_MSSM_0000095506	MSBB AD study population	Human brain tissue preparation	hB_RNA_9201	Brodmann Area 22	RNA-seq	Male	Black	OKay
Brain from Mount Sinai/JJ Peters VA Medical Center Brain Bank	Homo sapiens	NCBITAXON	NCBITaxon:9606	brain	UBERON	UBERON:0000955	AMPAD_MSSM_0000095506	MSBB AD study population	Human brain tissue preparation	hB_RNA_5021	Brodmann Area 44	RNA-seq	Male	Black	OKay
Brain from Mount Sinai/JJ Peters VA Medical Center Brain Bank	Homo sapiens	NCBITAXON	NCBITaxon:9606	brain	UBERON	UBERON:0000955	AMPAD_MSSM_0000053661	MSBB AD study population	Human brain tissue preparation	hB_RNA_12724	Brodmann Area 10	RNA-seq	Female	Unknown	OKay
Brain from Mount Sinai/JJ Peters VA Medical Center Brain Bank	Homo sapiens	NCBITAXON	NCBITaxon:9606	brain	UBERON	UBERON:0000955	AMPAD_MSSM_0000053661	MSBB AD study population	Human brain tissue preparation	hB_RNA_10292	Brodmann Area 22	RNA-seq	Female	Unknown	OKay
Brain from Mount Sinai/JJ Peters VA Medical Center Brain Bank	Homo sapiens	NCBITAXON	NCBITaxon:9606	brain	UBERON	UBERON:0000955	AMPAD_MSSM_0000027965	MSBB AD study population	Human brain tissue preparation	hB_RNA_10442	Brodmann Area 36	RNA-seq	Female	White	Remap
Brain from Mount Sinai/JJ Peters VA Medical Center Brain Bank	Homo sapiens	NCBITAXON	NCBITaxon:9606	brain	UBERON	UBERON:0000955	AMPAD_MSSM_0000053661	MSBB AD study population	Human brain tissue preparation	hB_RNA_8765	Brodmann Area 44	RNA-seq	Female	Unknown	OKay
Brain from Mount Sinai/JJ Peters VA Medical Center Brain Bank	Homo sapiens	NCBITAXON	NCBITaxon:9606	brain	UBERON	UBERON:0000955	AMPAD_MSSM_0000034701	MSBB AD study population	Human brain tissue preparation	BM_10_724	Brodmann Area 10	RNA-seq	Male	White	OKay
Brain from Mount Sinai/JJ Peters VA Medical Center Brain Bank	Homo sapiens	NCBITAXON	NCBITaxon:9606	brain	UBERON	UBERON:0000955	AMPAD_MSSM_0000034701	MSBB AD study population	Human brain tissue preparation	BM_22_231	Brodmann Area 22	RNA-seq	Male	White	OKay
Brain from Mount Sinai/JJ Peters VA Medical Center Brain Bank	Homo sapiens	NCBITAXON	NCBITaxon:9606	brain	UBERON	UBERON:0000955	AMPAD_MSSM_0000034701	MSBB AD study population	Human brain tissue preparation	BM_36_480	Brodmann Area 36	RNA-seq	Male	White	OKay
Brain from Mount Sinai/JJ Peters VA Medical Center Brain Bank	Homo sapiens	NCBITAXON	NCBITaxon:9606	brain	UBERON	UBERON:0000955	AMPAD_MSSM_0000034701	MSBB AD study population	Human brain tissue preparation	hB_RNA_16055	Brodmann Area 44	RNA-seq	Male	White	OKay
Brain from Mount Sinai/JJ Peters VA Medical Center Brain Bank	Homo sapiens	NCBITAXON	NCBITaxon:9606	brain	UBERON	UBERON:0000955	AMPAD_MSSM_0000040820	MSBB AD study population	Human brain tissue preparation	BM_10_703	Brodmann Area 10	RNA-seq	Female	White	OKay
Brain from Mount Sinai/JJ Peters VA Medical Center Brain Bank	Homo sapiens	NCBITAXON	NCBITaxon:9606	brain	UBERON	UBERON:0000955	AMPAD_MSSM_0000040820	MSBB AD study population	Human brain tissue preparation	BM_22_65	Brodmann Area 22	RNA-seq	Female	White	OKay
Brain from Mount Sinai/JJ Peters VA Medical Center Brain Bank	Homo sapiens	NCBITAXON	NCBITaxon:9606	brain	UBERON	UBERON:0000955	AMPAD_MSSM_0000040820	MSBB AD study population	Human brain tissue preparation	BM_36_528	Brodmann Area 36	RNA-seq	Female	White	OKay
Brain from Mount Sinai/JJ Peters VA Medical Center Brain Bank	Homo sapiens	NCBITAXON	NCBITaxon:9606	brain	UBERON	UBERON:0000955	AMPAD_MSSM_0000040820	MSBB AD study population	Human brain tissue preparation	hB_RNA_16715	Brodmann Area 44	RNA-seq	Female	White	OKay
Brain from Mount Sinai/JJ Peters VA Medical Center Brain Bank	Homo sapiens	NCBITAXON	NCBITaxon:9606	brain	UBERON	UBERON:0000955	AMPAD_MSSM_0000088010	MSBB AD study population	Human brain tissue preparation	BM_10_789	Brodmann Area 10	RNA-seq	Female	White	OKay
Brain from Mount Sinai/JJ Peters VA Medical Center Brain Bank	Homo sapiens	NCBITAXON	NCBITaxon:9606	brain	UBERON	UBERON:0000955	AMPAD_MSSM_0000088010	MSBB AD study population	Human brain tissue preparation	hB_RNA_13389	Brodmann Area 10	RNA-seq	Female	White	OKay
Brain from Mount Sinai/JJ Peters VA Medical Center Brain Bank	Homo sapiens	NCBITAXON	NCBITaxon:9606	brain	UBERON	UBERON:0000955	AMPAD_MSSM_0000088010	MSBB AD study population	Human brain tissue preparation	hB_RNA_9202	Brodmann Area 22	RNA-seq	Female	White	OKay
Brain from Mount Sinai/JJ Peters VA Medical Center Brain Bank	Homo sapiens	NCBITAXON	NCBITaxon:9606	brain	UBERON	UBERON:0000955	AMPAD_MSSM_0000088010	MSBB AD study population	Human brain tissue preparation	hB_RNA_5031	Brodmann Area 44	RNA-seq	Female	White	OKay
Brain from Mount Sinai/JJ Peters VA Medical Center Brain Bank	Homo sapiens	NCBITAXON	NCBITaxon:9606	brain	UBERON	UBERON:0000955	AMPAD_MSSM_0000063927	MSBB AD study population	Human brain tissue preparation	BM_10_699	Brodmann Area 10	RNA-seq	Male	White	OKay
Brain from Mount Sinai/JJ Peters VA Medical Center Brain Bank	Homo sapiens	NCBITAXON	NCBITaxon:9606	brain	UBERON	UBERON:0000955	AMPAD_MSSM_0000063927	MSBB AD study population	Human brain tissue preparation	hB_RNA_9203	Brodmann Area 22	RNA-seq	Male	White	OKay
Brain from Mount Sinai/JJ Peters VA Medical Center Brain Bank	Homo sapiens	NCBITAXON	NCBITaxon:9606	brain	UBERON	UBERON:0000955	AMPAD_MSSM_0000063927	MSBB AD study population	Human brain tissue preparation	BM_36_351	Brodmann Area 36	RNA-seq	Male	White	OKay
Brain from Mount Sinai/JJ Peters VA Medical Center Brain Bank	Homo sapiens	NCBITAXON	NCBITaxon:9606	brain	UBERON	UBERON:0000955	AMPAD_MSSM_0000063927	MSBB AD study population	Human brain tissue preparation	hB_RNA_5041	Brodmann Area 44	RNA-seq	Male	White	OKay
Brain from Mount Sinai/JJ Peters VA Medical Center Brain Bank	Homo sapiens	NCBITAXON	NCBITaxon:9606	brain	UBERON	UBERON:0000955	AMPAD_MSSM_0000093995	MSBB AD study population	Human brain tissue preparation	BM_10_701	Brodmann Area 10	RNA-seq	Male	White	OKay
Brain from Mount Sinai/JJ Peters VA Medical Center Brain Bank	Homo sapiens	NCBITAXON	NCBITaxon:9606	brain	UBERON	UBERON:0000955	AMPAD_MSSM_0000093995	MSBB AD study population	Human brain tissue preparation	BM_22_22	Brodmann Area 22	RNA-seq	Male	White	OKay
Brain from Mount Sinai/JJ Peters VA Medical Center Brain Bank	Homo sapiens	NCBITAXON	NCBITaxon:9606	brain	UBERON	UBERON:0000955	AMPAD_MSSM_0000093995	MSBB AD study population	Human brain tissue preparation	BM_36_356	Brodmann Area 36	RNA-seq	Male	White	OKay
Brain from Mount Sinai/JJ Peters VA Medical Center Brain Bank	Homo sapiens	NCBITAXON	NCBITaxon:9606	brain	UBERON	UBERON:0000955	AMPAD_MSSM_0000093995	MSBB AD study population	Human brain tissue preparation	hB_RNA_16505	Brodmann Area 44	RNA-seq	Male	White	OKay
Brain from Mount Sinai/JJ Peters VA Medical Center Brain Bank	Homo sapiens	NCBITAXON	NCBITaxon:9606	brain	UBERON	UBERON:0000955	AMPAD_MSSM_0000098244	MSBB AD study population	Human brain tissue preparation	hB_RNA_13201	Brodmann Area 10	RNA-seq	Female	White	OKay
Brain from Mount Sinai/JJ Peters VA Medical Center Brain Bank	Homo sapiens	NCBITAXON	NCBITaxon:9606	brain	UBERON	UBERON:0000955	AMPAD_MSSM_0000098244	MSBB AD study population	Human brain tissue preparation	hB_RNA_12232	Brodmann Area 36	RNA-seq	Female	White	OKay
Brain from Mount Sinai/JJ Peters VA Medical Center Brain Bank	Homo sapiens	NCBITAXON	NCBITaxon:9606	brain	UBERON	UBERON:0000955	AMPAD_MSSM_0000098244	MSBB AD study population	Human brain tissue preparation	hB_RNA_8355	Brodmann Area 44	RNA-seq	Female	White	OKay
Brain from Mount Sinai/JJ Peters VA Medical Center Brain Bank	Homo sapiens	NCBITAXON	NCBITaxon:9606	brain	UBERON	UBERON:0000955	AMPAD_MSSM_0000006559	MSBB AD study population	Human brain tissue preparation	BM_10_698	Brodmann Area 10	RNA-seq	Female	White	OKay
Brain from Mount Sinai/JJ Peters VA Medical Center Brain Bank	Homo sapiens	NCBITAXON	NCBITaxon:9606	brain	UBERON	UBERON:0000955	AMPAD_MSSM_0000006559	MSBB AD study population	Human brain tissue preparation	BM_22_181	Brodmann Area 22	RNA-seq	Female	White	OKay
Brain from Mount Sinai/JJ Peters VA Medical Center Brain Bank	Homo sapiens	NCBITAXON	NCBITaxon:9606	brain	UBERON	UBERON:0000955	AMPAD_MSSM_0000006559	MSBB AD study population	Human brain tissue preparation	hB_RNA_16545	Brodmann Area 44	RNA-seq	Female	White	OKay
Brain from Mount Sinai/JJ Peters VA Medical Center Brain Bank	Homo sapiens	NCBITAXON	NCBITaxon:9606	brain	UBERON	UBERON:0000955		MSBB AD study population	Human brain tissue preparation	hB_RNA_12744	Brodmann Area 10	RNA-seq			Exclude
Brain from Mount Sinai/JJ Peters VA Medical Center Brain Bank	Homo sapiens	NCBITAXON	NCBITaxon:9606	brain	UBERON	UBERON:0000955	AMPAD_MSSM_0000070658	MSBB AD study population	Human brain tissue preparation	hB_RNA_10992	Brodmann Area 36	RNA-seq	Female	White	OKay
Brain from Mount Sinai/JJ Peters VA Medical Center Brain Bank	Homo sapiens	NCBITAXON	NCBITaxon:9606	brain	UBERON	UBERON:0000955	AMPAD_MSSM_0000070658	MSBB AD study population	Human brain tissue preparation	hB_RNA_8335	Brodmann Area 44	RNA-seq	Female	White	OKay
Brain from Mount Sinai/JJ Peters VA Medical Center Brain Bank	Homo sapiens	NCBITAXON	NCBITaxon:9606	brain	UBERON	UBERON:0000955	AMPAD_MSSM_0000073787	MSBB AD study population	Human brain tissue preparation	BM_10_697	Brodmann Area 10	RNA-seq	Male	White	OKay
Brain from Mount Sinai/JJ Peters VA Medical Center Brain Bank	Homo sapiens	NCBITAXON	NCBITaxon:9606	brain	UBERON	UBERON:0000955	AMPAD_MSSM_0000073787	MSBB AD study population	Human brain tissue preparation	BM_22_1111	Brodmann Area 22	RNA-seq	Male	White	OKay
Brain from Mount Sinai/JJ Peters VA Medical Center Brain Bank	Homo sapiens	NCBITAXON	NCBITaxon:9606	brain	UBERON	UBERON:0000955	AMPAD_MSSM_0000073787	MSBB AD study population	Human brain tissue preparation	BM_36_358	Brodmann Area 36	RNA-seq	Male	White	OKay
Brain from Mount Sinai/JJ Peters VA Medical Center Brain Bank	Homo sapiens	NCBITAXON	NCBITaxon:9606	brain	UBERON	UBERON:0000955	AMPAD_MSSM_0000073787	MSBB AD study population	Human brain tissue preparation	hB_RNA_16515	Brodmann Area 44	RNA-seq	Male	White	OKay
Brain from Mount Sinai/JJ Peters VA Medical Center Brain Bank	Homo sapiens	NCBITAXON	NCBITaxon:9606	brain	UBERON	UBERON:0000955	AMPAD_MSSM_0000065630	MSBB AD study population	Human brain tissue preparation	BM_10_808	Brodmann Area 10	RNA-seq	Male	White	OKay
Brain from Mount Sinai/JJ Peters VA Medical Center Brain Bank	Homo sapiens	NCBITAXON	NCBITaxon:9606	brain	UBERON	UBERON:0000955	AMPAD_MSSM_0000065630	MSBB AD study population	Human brain tissue preparation	hB_RNA_9204	Brodmann Area 22	RNA-seq	Male	White	OKay
Brain from Mount Sinai/JJ Peters VA Medical Center Brain Bank	Homo sapiens	NCBITAXON	NCBITaxon:9606	brain	UBERON	UBERON:0000955	AMPAD_MSSM_0000065630	MSBB AD study population	Human brain tissue preparation	BM_36_326	Brodmann Area 36	RNA-seq	Male	White	OKay
Brain from Mount Sinai/JJ Peters VA Medical Center Brain Bank	Homo sapiens	NCBITAXON	NCBITaxon:9606	brain	UBERON	UBERON:0000955	AMPAD_MSSM_0000065630	MSBB AD study population	Human brain tissue preparation	hB_RNA_5051	Brodmann Area 44	RNA-seq	Male	White	OKay
Brain from Mount Sinai/JJ Peters VA Medical Center Brain Bank	Homo sapiens	NCBITAXON	NCBITaxon:9606	brain	UBERON	UBERON:0000955	AMPAD_MSSM_0000037684	MSBB AD study population	Human brain tissue preparation	BM_10_702	Brodmann Area 10	RNA-seq	Male	White	OKay
Brain from Mount Sinai/JJ Peters VA Medical Center Brain Bank	Homo sapiens	NCBITAXON	NCBITaxon:9606	brain	UBERON	UBERON:0000955	AMPAD_MSSM_0000037684	MSBB AD study population	Human brain tissue preparation	hB_RNA_9205	Brodmann Area 22	RNA-seq	Male	White	OKay
Brain from Mount Sinai/JJ Peters VA Medical Center Brain Bank	Homo sapiens	NCBITAXON	NCBITaxon:9606	brain	UBERON	UBERON:0000955	AMPAD_MSSM_0000037684	MSBB AD study population	Human brain tissue preparation	BM_36_330	Brodmann Area 36	RNA-seq	Male	White	OKay
Brain from Mount Sinai/JJ Peters VA Medical Center Brain Bank	Homo sapiens	NCBITAXON	NCBITaxon:9606	brain	UBERON	UBERON:0000955	AMPAD_MSSM_0000037684	MSBB AD study population	Human brain tissue preparation	hB_RNA_12322	Brodmann Area 36	RNA-seq	Male	White	OKay
Brain from Mount Sinai/JJ Peters VA Medical Center Brain Bank	Homo sapiens	NCBITAXON	NCBITaxon:9606	brain	UBERON	UBERON:0000955	AMPAD_MSSM_0000037684	MSBB AD study population	Human brain tissue preparation	hB_RNA_9227	Brodmann Area 44	RNA-seq	Male	White	OKay
Brain from Mount Sinai/JJ Peters VA Medical Center Brain Bank	Homo sapiens	NCBITAXON	NCBITaxon:9606	brain	UBERON	UBERON:0000955	AMPAD_MSSM_0000007353	MSBB AD study population	Human brain tissue preparation	hB_RNA_12434	Brodmann Area 10	RNA-seq	Female	White	OKay
Brain from Mount Sinai/JJ Peters VA Medical Center Brain Bank	Homo sapiens	NCBITAXON	NCBITaxon:9606	brain	UBERON	UBERON:0000955	AMPAD_MSSM_0000007353	MSBB AD study population	Human brain tissue preparation	hB_RNA_7795	Brodmann Area 22	RNA-seq	Female	White	OKay
Brain from Mount Sinai/JJ Peters VA Medical Center Brain Bank	Homo sapiens	NCBITAXON	NCBITaxon:9606	brain	UBERON	UBERON:0000955	AMPAD_MSSM_0000007353	MSBB AD study population	Human brain tissue preparation	hB_RNA_10832	Brodmann Area 36	RNA-seq	Female	White	OKay
Brain from Mount Sinai/JJ Peters VA Medical Center Brain Bank	Homo sapiens	NCBITAXON	NCBITaxon:9606	brain	UBERON	UBERON:0000955	AMPAD_MSSM_0000007353	MSBB AD study population	Human brain tissue preparation	hB_RNA_8465	Brodmann Area 44	RNA-seq	Female	White	OKay
Brain from Mount Sinai/JJ Peters VA Medical Center Brain Bank	Homo sapiens	NCBITAXON	NCBITaxon:9606	brain	UBERON	UBERON:0000955	AMPAD_MSSM_0000072079	MSBB AD study population	Human brain tissue preparation	BM_10_790	Brodmann Area 10	RNA-seq	Female	Black	OKay
Brain from Mount Sinai/JJ Peters VA Medical Center Brain Bank	Homo sapiens	NCBITAXON	NCBITaxon:9606	brain	UBERON	UBERON:0000955	AMPAD_MSSM_0000072079	MSBB AD study population	Human brain tissue preparation	BM_22_25	Brodmann Area 22	RNA-seq	Female	Black	OKay
Brain from Mount Sinai/JJ Peters VA Medical Center Brain Bank	Homo sapiens	NCBITAXON	NCBITaxon:9606	brain	UBERON	UBERON:0000955	AMPAD_MSSM_0000072079	MSBB AD study population	Human brain tissue preparation	BM_36_291	Brodmann Area 36	RNA-seq	Female	Black	OKay
Brain from Mount Sinai/JJ Peters VA Medical Center Brain Bank	Homo sapiens	NCBITAXON	NCBITaxon:9606	brain	UBERON	UBERON:0000955	AMPAD_MSSM_0000072079	MSBB AD study population	Human brain tissue preparation	hB_RNA_16655	Brodmann Area 44	RNA-seq	Female	Black	OKay
Brain from Mount Sinai/JJ Peters VA Medical Center Brain Bank	Homo sapiens	NCBITAXON	NCBITaxon:9606	brain	UBERON	UBERON:0000955	AMPAD_MSSM_0000077591	MSBB AD study population	Human brain tissue preparation	BM_10_656	Brodmann Area 10	RNA-seq	Female	White	OKay
Brain from Mount Sinai/JJ Peters VA Medical Center Brain Bank	Homo sapiens	NCBITAXON	NCBITaxon:9606	brain	UBERON	UBERON:0000955	AMPAD_MSSM_0000077591	MSBB AD study population	Human brain tissue preparation	hB_RNA_9154	Brodmann Area 22	RNA-seq	Female	White	OKay
Brain from Mount Sinai/JJ Peters VA Medical Center Brain Bank	Homo sapiens	NCBITAXON	NCBITaxon:9606	brain	UBERON	UBERON:0000955	AMPAD_MSSM_0000077591	MSBB AD study population	Human brain tissue preparation	BM_36_354	Brodmann Area 36	RNA-seq	Female	White	OKay
Brain from Mount Sinai/JJ Peters VA Medical Center Brain Bank	Homo sapiens	NCBITAXON	NCBITaxon:9606	brain	UBERON	UBERON:0000955	AMPAD_MSSM_0000077591	MSBB AD study population	Human brain tissue preparation	hB_RNA_9231	Brodmann Area 44	RNA-seq	Female	White	OKay
Brain from Mount Sinai/JJ Peters VA Medical Center Brain Bank	Homo sapiens	NCBITAXON	NCBITaxon:9606	brain	UBERON	UBERON:0000955	AMPAD_MSSM_0000080488	MSBB AD study population	Human brain tissue preparation	BM_10_813	Brodmann Area 10	RNA-seq	Female	Black	OKay
Brain from Mount Sinai/JJ Peters VA Medical Center Brain Bank	Homo sapiens	NCBITAXON	NCBITaxon:9606	brain	UBERON	UBERON:0000955	AMPAD_MSSM_0000080488	MSBB AD study population	Human brain tissue preparation	hB_RNA_9155	Brodmann Area 22	RNA-seq	Female	Black	OKay
Brain from Mount Sinai/JJ Peters VA Medical Center Brain Bank	Homo sapiens	NCBITAXON	NCBITaxon:9606	brain	UBERON	UBERON:0000955	AMPAD_MSSM_0000080488	MSBB AD study population	Human brain tissue preparation	BM_36_538	Brodmann Area 36	RNA-seq	Female	Black	OKay
Brain from Mount Sinai/JJ Peters VA Medical Center Brain Bank	Homo sapiens	NCBITAXON	NCBITaxon:9606	brain	UBERON	UBERON:0000955	AMPAD_MSSM_0000080488	MSBB AD study population	Human brain tissue preparation	hB_RNA_9230	Brodmann Area 44	RNA-seq	Female	Black	OKay
Brain from Mount Sinai/JJ Peters VA Medical Center Brain Bank	Homo sapiens	NCBITAXON	NCBITaxon:9606	brain	UBERON	UBERON:0000955	AMPAD_MSSM_0000080453	MSBB AD study population	Human brain tissue preparation	BM_10_705	Brodmann Area 10	RNA-seq	Male	Latino	OKay
Brain from Mount Sinai/JJ Peters VA Medical Center Brain Bank	Homo sapiens	NCBITAXON	NCBITaxon:9606	brain	UBERON	UBERON:0000955	AMPAD_MSSM_0000080453	MSBB AD study population	Human brain tissue preparation	BM_22_186	Brodmann Area 22	RNA-seq	Male	Latino	OKay
Brain from Mount Sinai/JJ Peters VA Medical Center Brain Bank	Homo sapiens	NCBITAXON	NCBITaxon:9606	brain	UBERON	UBERON:0000955	AMPAD_MSSM_0000080453	MSBB AD study population	Human brain tissue preparation	BM_36_408	Brodmann Area 36	RNA-seq	Male	Latino	OKay
Brain from Mount Sinai/JJ Peters VA Medical Center Brain Bank	Homo sapiens	NCBITAXON	NCBITaxon:9606	brain	UBERON	UBERON:0000955	AMPAD_MSSM_0000080453	MSBB AD study population	Human brain tissue preparation	hB_RNA_16575	Brodmann Area 44	RNA-seq	Male	Latino	OKay
Brain from Mount Sinai/JJ Peters VA Medical Center Brain Bank	Homo sapiens	NCBITAXON	NCBITaxon:9606	brain	UBERON	UBERON:0000955	AMPAD_MSSM_0000007107	MSBB AD study population	Human brain tissue preparation	BM_10_650	Brodmann Area 10	RNA-seq	Female	White	OKay
Brain from Mount Sinai/JJ Peters VA Medical Center Brain Bank	Homo sapiens	NCBITAXON	NCBITaxon:9606	brain	UBERON	UBERON:0000955	AMPAD_MSSM_0000007107	MSBB AD study population	Human brain tissue preparation	hB_RNA_9156	Brodmann Area 22	RNA-seq	Female	White	OKay
Brain from Mount Sinai/JJ Peters VA Medical Center Brain Bank	Homo sapiens	NCBITAXON	NCBITaxon:9606	brain	UBERON	UBERON:0000955	AMPAD_MSSM_0000007107	MSBB AD study population	Human brain tissue preparation	BM_36_355	Brodmann Area 36	RNA-seq	Female	White	OKay
Brain from Mount Sinai/JJ Peters VA Medical Center Brain Bank	Homo sapiens	NCBITAXON	NCBITaxon:9606	brain	UBERON	UBERON:0000955	AMPAD_MSSM_0000007107	MSBB AD study population	Human brain tissue preparation	hB_RNA_12282	Brodmann Area 36	RNA-seq	Female	White	OKay
Brain from Mount Sinai/JJ Peters VA Medical Center Brain Bank	Homo sapiens	NCBITAXON	NCBITaxon:9606	brain	UBERON	UBERON:0000955	AMPAD_MSSM_0000007107	MSBB AD study population	Human brain tissue preparation	hB_RNA_9228	Brodmann Area 44	RNA-seq	Female	White	OKay
Brain from Mount Sinai/JJ Peters VA Medical Center Brain Bank	Homo sapiens	NCBITAXON	NCBITaxon:9606	brain	UBERON	UBERON:0000955	AMPAD_MSSM_0000024443	MSBB AD study population	Human brain tissue preparation	BM_10_706	Brodmann Area 10	RNA-seq	Female	White	OKay
Brain from Mount Sinai/JJ Peters VA Medical Center Brain Bank	Homo sapiens	NCBITAXON	NCBITaxon:9606	brain	UBERON	UBERON:0000955	AMPAD_MSSM_0000024443	MSBB AD study population	Human brain tissue preparation	hB_RNA_9157	Brodmann Area 22	RNA-seq	Female	White	OKay
Brain from Mount Sinai/JJ Peters VA Medical Center Brain Bank	Homo sapiens	NCBITAXON	NCBITaxon:9606	brain	UBERON	UBERON:0000955	AMPAD_MSSM_0000024443	MSBB AD study population	Human brain tissue preparation	BM_36_360	Brodmann Area 36	RNA-seq	Female	White	OKay
Brain from Mount Sinai/JJ Peters VA Medical Center Brain Bank	Homo sapiens	NCBITAXON	NCBITaxon:9606	brain	UBERON	UBERON:0000955	AMPAD_MSSM_0000024443	MSBB AD study population	Human brain tissue preparation	hB_RNA_12272	Brodmann Area 36	RNA-seq	Female	White	OKay
Brain from Mount Sinai/JJ Peters VA Medical Center Brain Bank	Homo sapiens	NCBITAXON	NCBITaxon:9606	brain	UBERON	UBERON:0000955	AMPAD_MSSM_0000024443	MSBB AD study population	Human brain tissue preparation	hB_RNA_9225	Brodmann Area 44	RNA-seq	Female	White	OKay
Brain from Mount Sinai/JJ Peters VA Medical Center Brain Bank	Homo sapiens	NCBITAXON	NCBITaxon:9606	brain	UBERON	UBERON:0000955	AMPAD_MSSM_0000097977	MSBB AD study population	Human brain tissue preparation	hB_RNA_12588	Brodmann Area 10	RNA-seq	Male	White	OKay
Brain from Mount Sinai/JJ Peters VA Medical Center Brain Bank	Homo sapiens	NCBITAXON	NCBITaxon:9606	brain	UBERON	UBERON:0000955	AMPAD_MSSM_0000097977	MSBB AD study population	Human brain tissue preparation	hB_RNA_7815	Brodmann Area 22	RNA-seq	Male	White	OKay
Brain from Mount Sinai/JJ Peters VA Medical Center Brain Bank	Homo sapiens	NCBITAXON	NCBITaxon:9606	brain	UBERON	UBERON:0000955	AMPAD_MSSM_0000097977	MSBB AD study population	Human brain tissue preparation	hB_RNA_10722	Brodmann Area 36	RNA-seq	Male	White	OKay
Brain from Mount Sinai/JJ Peters VA Medical Center Brain Bank	Homo sapiens	NCBITAXON	NCBITaxon:9606	brain	UBERON	UBERON:0000955	AMPAD_MSSM_0000097977	MSBB AD study population	Human brain tissue preparation	hB_RNA_8655	Brodmann Area 44	RNA-seq	Male	White	OKay
Brain from Mount Sinai/JJ Peters VA Medical Center Brain Bank	Homo sapiens	NCBITAXON	NCBITaxon:9606	brain	UBERON	UBERON:0000955	AMPAD_MSSM_0000006874	MSBB AD study population	Human brain tissue preparation	BM_22_116	Brodmann Area 22	RNA-seq	Female	White	OKay
Brain from Mount Sinai/JJ Peters VA Medical Center Brain Bank	Homo sapiens	NCBITAXON	NCBITaxon:9606	brain	UBERON	UBERON:0000955	AMPAD_MSSM_0000006874	MSBB AD study population	Human brain tissue preparation	BM_36_310	Brodmann Area 36	RNA-seq	Female	White	OKay
Brain from Mount Sinai/JJ Peters VA Medical Center Brain Bank	Homo sapiens	NCBITAXON	NCBITaxon:9606	brain	UBERON	UBERON:0000955	AMPAD_MSSM_0000006874	MSBB AD study population	Human brain tissue preparation	hB_RNA_16365	Brodmann Area 44	RNA-seq	Female	White	OKay
Brain from Mount Sinai/JJ Peters VA Medical Center Brain Bank	Homo sapiens	NCBITAXON	NCBITaxon:9606	brain	UBERON	UBERON:0000955	AMPAD_MSSM_0000067003	MSBB AD study population	Human brain tissue preparation	BM_10_693	Brodmann Area 10	RNA-seq	Female	Black	OKay
Brain from Mount Sinai/JJ Peters VA Medical Center Brain Bank	Homo sapiens	NCBITAXON	NCBITaxon:9606	brain	UBERON	UBERON:0000955	AMPAD_MSSM_0000067003	MSBB AD study population	Human brain tissue preparation	BM_22_199	Brodmann Area 22	RNA-seq	Female	Black	OKay
Brain from Mount Sinai/JJ Peters VA Medical Center Brain Bank	Homo sapiens	NCBITAXON	NCBITaxon:9606	brain	UBERON	UBERON:0000955	AMPAD_MSSM_0000067003	MSBB AD study population	Human brain tissue preparation	BM_36_282	Brodmann Area 36	RNA-seq	Female	Black	OKay
Brain from Mount Sinai/JJ Peters VA Medical Center Brain Bank	Homo sapiens	NCBITAXON	NCBITaxon:9606	brain	UBERON	UBERON:0000955	AMPAD_MSSM_0000067003	MSBB AD study population	Human brain tissue preparation	hB_RNA_16205	Brodmann Area 44	RNA-seq	Female	Black	OKay
Brain from Mount Sinai/JJ Peters VA Medical Center Brain Bank	Homo sapiens	NCBITAXON	NCBITaxon:9606	brain	UBERON	UBERON:0000955	AMPAD_MSSM_0000033390	MSBB AD study population	Human brain tissue preparation	BM_10_639	Brodmann Area 10	RNA-seq	Female	Latino	OKay
Brain from Mount Sinai/JJ Peters VA Medical Center Brain Bank	Homo sapiens	NCBITAXON	NCBITaxon:9606	brain	UBERON	UBERON:0000955	AMPAD_MSSM_0000033390	MSBB AD study population	Human brain tissue preparation	BM_22_137	Brodmann Area 22	RNA-seq	Female	Latino	OKay
Brain from Mount Sinai/JJ Peters VA Medical Center Brain Bank	Homo sapiens	NCBITAXON	NCBITaxon:9606	brain	UBERON	UBERON:0000955	AMPAD_MSSM_0000033390	MSBB AD study population	Human brain tissue preparation	BM_36_521	Brodmann Area 36	RNA-seq	Female	Latino	OKay
Brain from Mount Sinai/JJ Peters VA Medical Center Brain Bank	Homo sapiens	NCBITAXON	NCBITaxon:9606	brain	UBERON	UBERON:0000955	AMPAD_MSSM_0000033390	MSBB AD study population	Human brain tissue preparation	hB_RNA_16095	Brodmann Area 44	RNA-seq	Female	Latino	OKay
Brain from Mount Sinai/JJ Peters VA Medical Center Brain Bank	Homo sapiens	NCBITAXON	NCBITaxon:9606	brain	UBERON	UBERON:0000955	AMPAD_MSSM_0000252323	MSBB AD study population	Human brain tissue preparation	BM_10_659	Brodmann Area 10	RNA-seq	Female	White	OKay
Brain from Mount Sinai/JJ Peters VA Medical Center Brain Bank	Homo sapiens	NCBITAXON	NCBITaxon:9606	brain	UBERON	UBERON:0000955	AMPAD_MSSM_0000252323	MSBB AD study population	Human brain tissue preparation	BM_22_136	Brodmann Area 22	RNA-seq	Female	White	OKay
Brain from Mount Sinai/JJ Peters VA Medical Center Brain Bank	Homo sapiens	NCBITAXON	NCBITaxon:9606	brain	UBERON	UBERON:0000955	AMPAD_MSSM_0000252323	MSBB AD study population	Human brain tissue preparation	hB_RNA_16215	Brodmann Area 44	RNA-seq	Female	White	OKay
Brain from Mount Sinai/JJ Peters VA Medical Center Brain Bank	Homo sapiens	NCBITAXON	NCBITaxon:9606	brain	UBERON	UBERON:0000955	AMPAD_MSSM_0000020701	MSBB AD study population	Human brain tissue preparation	BM_10_692	Brodmann Area 10	RNA-seq	Male	Latino	OKay
Brain from Mount Sinai/JJ Peters VA Medical Center Brain Bank	Homo sapiens	NCBITAXON	NCBITaxon:9606	brain	UBERON	UBERON:0000955	AMPAD_MSSM_0000020701	MSBB AD study population	Human brain tissue preparation	BM_22_151	Brodmann Area 22	RNA-seq	Male	Latino	OKay
Brain from Mount Sinai/JJ Peters VA Medical Center Brain Bank	Homo sapiens	NCBITAXON	NCBITaxon:9606	brain	UBERON	UBERON:0000955	AMPAD_MSSM_0000020701	MSBB AD study population	Human brain tissue preparation	BM_36_281	Brodmann Area 36	RNA-seq	Male	Latino	OKay
Brain from Mount Sinai/JJ Peters VA Medical Center Brain Bank	Homo sapiens	NCBITAXON	NCBITaxon:9606	brain	UBERON	UBERON:0000955	AMPAD_MSSM_0000020701	MSBB AD study population	Human brain tissue preparation	hB_RNA_16315	Brodmann Area 44	RNA-seq	Male	Latino	OKay
Brain from Mount Sinai/JJ Peters VA Medical Center Brain Bank	Homo sapiens	NCBITAXON	NCBITaxon:9606	brain	UBERON	UBERON:0000955	AMPAD_MSSM_0000081405	MSBB AD study population	Human brain tissue preparation	hB_RNA_12924	Brodmann Area 10	RNA-seq	Male	Black	OKay
Brain from Mount Sinai/JJ Peters VA Medical Center Brain Bank	Homo sapiens	NCBITAXON	NCBITaxon:9606	brain	UBERON	UBERON:0000955	AMPAD_MSSM_0000081405	MSBB AD study population	Human brain tissue preparation	hB_RNA_7675	Brodmann Area 22	RNA-seq	Male	Black	OKay
Brain from Mount Sinai/JJ Peters VA Medical Center Brain Bank	Homo sapiens	NCBITAXON	NCBITaxon:9606	brain	UBERON	UBERON:0000955	AMPAD_MSSM_0000081405	MSBB AD study population	Human brain tissue preparation	hB_RNA_10842	Brodmann Area 36	RNA-seq	Male	Black	OKay
Brain from Mount Sinai/JJ Peters VA Medical Center Brain Bank	Homo sapiens	NCBITAXON	NCBITaxon:9606	brain	UBERON	UBERON:0000955	AMPAD_MSSM_0000081405	MSBB AD study population	Human brain tissue preparation	hB_RNA_8985	Brodmann Area 44	RNA-seq	Male	Black	OKay
Brain from Mount Sinai/JJ Peters VA Medical Center Brain Bank	Homo sapiens	NCBITAXON	NCBITaxon:9606	brain	UBERON	UBERON:0000955	AMPAD_MSSM_0000029668	MSBB AD study population	Human brain tissue preparation	hB_RNA_13262	Brodmann Area 10	RNA-seq	Male	Latino	OKay
Brain from Mount Sinai/JJ Peters VA Medical Center Brain Bank	Homo sapiens	NCBITAXON	NCBITaxon:9606	brain	UBERON	UBERON:0000955		MSBB AD study population	Human brain tissue preparation	BM_22_245	Brodmann Area 22	RNA-seq			Exclude
Brain from Mount Sinai/JJ Peters VA Medical Center Brain Bank	Homo sapiens	NCBITAXON	NCBITaxon:9606	brain	UBERON	UBERON:0000955	AMPAD_MSSM_0000029668	MSBB AD study population	Human brain tissue preparation	BM_36_510	Brodmann Area 36	RNA-seq	Male	Latino	OKay
Brain from Mount Sinai/JJ Peters VA Medical Center Brain Bank	Homo sapiens	NCBITAXON	NCBITaxon:9606	brain	UBERON	UBERON:0000955	AMPAD_MSSM_0000029668	MSBB AD study population	Human brain tissue preparation	hB_RNA_5111	Brodmann Area 44	RNA-seq	Male	Latino	OKay
Brain from Mount Sinai/JJ Peters VA Medical Center Brain Bank	Homo sapiens	NCBITAXON	NCBITaxon:9606	brain	UBERON	UBERON:0000955	AMPAD_MSSM_0000075505	MSBB AD study population	Human brain tissue preparation	BM_10_671	Brodmann Area 10	RNA-seq	Female	Latino	OKay
Brain from Mount Sinai/JJ Peters VA Medical Center Brain Bank	Homo sapiens	NCBITAXON	NCBITaxon:9606	brain	UBERON	UBERON:0000955	AMPAD_MSSM_0000075505	MSBB AD study population	Human brain tissue preparation	BM_22_125	Brodmann Area 22	RNA-seq	Female	Latino	OKay
Brain from Mount Sinai/JJ Peters VA Medical Center Brain Bank	Homo sapiens	NCBITAXON	NCBITaxon:9606	brain	UBERON	UBERON:0000955	AMPAD_MSSM_0000075505	MSBB AD study population	Human brain tissue preparation	BM_36_527	Brodmann Area 36	RNA-seq	Female	Latino	OKay
Brain from Mount Sinai/JJ Peters VA Medical Center Brain Bank	Homo sapiens	NCBITAXON	NCBITaxon:9606	brain	UBERON	UBERON:0000955	AMPAD_MSSM_0000075505	MSBB AD study population	Human brain tissue preparation	hB_RNA_16325	Brodmann Area 44	RNA-seq	Female	Latino	OKay
Brain from Mount Sinai/JJ Peters VA Medical Center Brain Bank	Homo sapiens	NCBITAXON	NCBITaxon:9606	brain	UBERON	UBERON:0000955	AMPAD_MSSM_0000064456	MSBB AD study population	Human brain tissue preparation	BM_10_691	Brodmann Area 10	RNA-seq	Female	Latino	OKay
Brain from Mount Sinai/JJ Peters VA Medical Center Brain Bank	Homo sapiens	NCBITAXON	NCBITaxon:9606	brain	UBERON	UBERON:0000955	AMPAD_MSSM_0000064456	MSBB AD study population	Human brain tissue preparation	hB_RNA_9158	Brodmann Area 22	RNA-seq	Female	Latino	OKay
Brain from Mount Sinai/JJ Peters VA Medical Center Brain Bank	Homo sapiens	NCBITAXON	NCBITaxon:9606	brain	UBERON	UBERON:0000955		MSBB AD study population	Human brain tissue preparation	hB_RNA_9226	Brodmann Area 44	RNA-seq			Exclude
Brain from Mount Sinai/JJ Peters VA Medical Center Brain Bank	Homo sapiens	NCBITAXON	NCBITaxon:9606	brain	UBERON	UBERON:0000955	AMPAD_MSSM_0000029716	MSBB AD study population	Human brain tissue preparation	hB_RNA_13102	Brodmann Area 10	RNA-seq	Male	White	OKay
Brain from Mount Sinai/JJ Peters VA Medical Center Brain Bank	Homo sapiens	NCBITAXON	NCBITaxon:9606	brain	UBERON	UBERON:0000955	AMPAD_MSSM_0000029716	MSBB AD study population	Human brain tissue preparation	hB_RNA_7865	Brodmann Area 22	RNA-seq	Male	White	OKay
Brain from Mount Sinai/JJ Peters VA Medical Center Brain Bank	Homo sapiens	NCBITAXON	NCBITaxon:9606	brain	UBERON	UBERON:0000955	AMPAD_MSSM_0000029716	MSBB AD study population	Human brain tissue preparation	hB_RNA_11142	Brodmann Area 36	RNA-seq	Male	White	OKay
Brain from Mount Sinai/JJ Peters VA Medical Center Brain Bank	Homo sapiens	NCBITAXON	NCBITaxon:9606	brain	UBERON	UBERON:0000955	AMPAD_MSSM_0000029716	MSBB AD study population	Human brain tissue preparation	hB_RNA_8555	Brodmann Area 44	RNA-seq	Male	White	OKay
Brain from Mount Sinai/JJ Peters VA Medical Center Brain Bank	Homo sapiens	NCBITAXON	NCBITaxon:9606	brain	UBERON	UBERON:0000955	AMPAD_MSSM_0000032215	MSBB AD study population	Human brain tissue preparation	BM_10_657	Brodmann Area 10	RNA-seq	Female	White	OKay
Brain from Mount Sinai/JJ Peters VA Medical Center Brain Bank	Homo sapiens	NCBITAXON	NCBITaxon:9606	brain	UBERON	UBERON:0000955	AMPAD_MSSM_0000032215	MSBB AD study population	Human brain tissue preparation	BM_22_124	Brodmann Area 22	RNA-seq	Female	White	OKay
Brain from Mount Sinai/JJ Peters VA Medical Center Brain Bank	Homo sapiens	NCBITAXON	NCBITaxon:9606	brain	UBERON	UBERON:0000955	AMPAD_MSSM_0000032215	MSBB AD study population	Human brain tissue preparation	BM_36_286	Brodmann Area 36	RNA-seq	Female	White	OKay
Brain from Mount Sinai/JJ Peters VA Medical Center Brain Bank	Homo sapiens	NCBITAXON	NCBITaxon:9606	brain	UBERON	UBERON:0000955	AMPAD_MSSM_0000032215	MSBB AD study population	Human brain tissue preparation	hB_RNA_16335	Brodmann Area 44	RNA-seq	Female	White	OKay
Brain from Mount Sinai/JJ Peters VA Medical Center Brain Bank	Homo sapiens	NCBITAXON	NCBITaxon:9606	brain	UBERON	UBERON:0000955	AMPAD_MSSM_0000056019	MSBB AD study population	Human brain tissue preparation	BM_10_690	Brodmann Area 10	RNA-seq	Female	Unknown	OKay
Brain from Mount Sinai/JJ Peters VA Medical Center Brain Bank	Homo sapiens	NCBITAXON	NCBITaxon:9606	brain	UBERON	UBERON:0000955	AMPAD_MSSM_0000056019	MSBB AD study population	Human brain tissue preparation	BM_22_161	Brodmann Area 22	RNA-seq	Female	Unknown	OKay
Brain from Mount Sinai/JJ Peters VA Medical Center Brain Bank	Homo sapiens	NCBITAXON	NCBITaxon:9606	brain	UBERON	UBERON:0000955	AMPAD_MSSM_0000056019	MSBB AD study population	Human brain tissue preparation	BM_36_279	Brodmann Area 36	RNA-seq	Female	Unknown	OKay
Brain from Mount Sinai/JJ Peters VA Medical Center Brain Bank	Homo sapiens	NCBITAXON	NCBITaxon:9606	brain	UBERON	UBERON:0000955	AMPAD_MSSM_0000056019	MSBB AD study population	Human brain tissue preparation	hB_RNA_16085	Brodmann Area 44	RNA-seq	Female	Unknown	OKay
Brain from Mount Sinai/JJ Peters VA Medical Center Brain Bank	Homo sapiens	NCBITAXON	NCBITaxon:9606	brain	UBERON	UBERON:0000955	AMPAD_MSSM_0000028710	MSBB AD study population	Human brain tissue preparation	hB_RNA_12514	Brodmann Area 10	RNA-seq	Female	White	OKay
Brain from Mount Sinai/JJ Peters VA Medical Center Brain Bank	Homo sapiens	NCBITAXON	NCBITaxon:9606	brain	UBERON	UBERON:0000955	AMPAD_MSSM_0000028710	MSBB AD study population	Human brain tissue preparation	hB_RNA_7855	Brodmann Area 22	RNA-seq	Female	White	OKay
Brain from Mount Sinai/JJ Peters VA Medical Center Brain Bank	Homo sapiens	NCBITAXON	NCBITaxon:9606	brain	UBERON	UBERON:0000955	AMPAD_MSSM_0000028710	MSBB AD study population	Human brain tissue preparation	hB_RNA_11152	Brodmann Area 36	RNA-seq	Female	White	OKay
Brain from Mount Sinai/JJ Peters VA Medical Center Brain Bank	Homo sapiens	NCBITAXON	NCBITaxon:9606	brain	UBERON	UBERON:0000955	AMPAD_MSSM_0000028710	MSBB AD study population	Human brain tissue preparation	hB_RNA_8675	Brodmann Area 44	RNA-seq	Female	White	OKay
Brain from Mount Sinai/JJ Peters VA Medical Center Brain Bank	Homo sapiens	NCBITAXON	NCBITaxon:9606	brain	UBERON	UBERON:0000955	AMPAD_MSSM_0000037256	MSBB AD study population	Human brain tissue preparation	hB_RNA_13193	Brodmann Area 10	RNA-seq	Female	White	OKay
Brain from Mount Sinai/JJ Peters VA Medical Center Brain Bank	Homo sapiens	NCBITAXON	NCBITaxon:9606	brain	UBERON	UBERON:0000955	AMPAD_MSSM_0000037256	MSBB AD study population	Human brain tissue preparation	hB_RNA_7725	Brodmann Area 22	RNA-seq	Female	White	OKay
Brain from Mount Sinai/JJ Peters VA Medical Center Brain Bank	Homo sapiens	NCBITAXON	NCBITaxon:9606	brain	UBERON	UBERON:0000955	AMPAD_MSSM_0000037256	MSBB AD study population	Human brain tissue preparation	hB_RNA_10952	Brodmann Area 36	RNA-seq	Female	White	OKay
Brain from Mount Sinai/JJ Peters VA Medical Center Brain Bank	Homo sapiens	NCBITAXON	NCBITaxon:9606	brain	UBERON	UBERON:0000955	AMPAD_MSSM_0000037256	MSBB AD study population	Human brain tissue preparation	hB_RNA_8595	Brodmann Area 44	RNA-seq	Female	White	OKay
Brain from Mount Sinai/JJ Peters VA Medical Center Brain Bank	Homo sapiens	NCBITAXON	NCBITaxon:9606	brain	UBERON	UBERON:0000955	AMPAD_MSSM_0000056537	MSBB AD study population	Human brain tissue preparation	BM_10_689	Brodmann Area 10	RNA-seq	Male	White	OKay
Brain from Mount Sinai/JJ Peters VA Medical Center Brain Bank	Homo sapiens	NCBITAXON	NCBITaxon:9606	brain	UBERON	UBERON:0000955	AMPAD_MSSM_0000056537	MSBB AD study population	Human brain tissue preparation	BM_22_198	Brodmann Area 22	RNA-seq	Male	White	OKay
Brain from Mount Sinai/JJ Peters VA Medical Center Brain Bank	Homo sapiens	NCBITAXON	NCBITaxon:9606	brain	UBERON	UBERON:0000955	AMPAD_MSSM_0000056537	MSBB AD study population	Human brain tissue preparation	BM_36_278	Brodmann Area 36	RNA-seq	Male	White	OKay
Brain from Mount Sinai/JJ Peters VA Medical Center Brain Bank	Homo sapiens	NCBITAXON	NCBITaxon:9606	brain	UBERON	UBERON:0000955	AMPAD_MSSM_0000056537	MSBB AD study population	Human brain tissue preparation	hB_RNA_16065	Brodmann Area 44	RNA-seq	Male	White	OKay
Brain from Mount Sinai/JJ Peters VA Medical Center Brain Bank	Homo sapiens	NCBITAXON	NCBITaxon:9606	brain	UBERON	UBERON:0000955	AMPAD_MSSM_0000061106	MSBB AD study population	Human brain tissue preparation	BM_10_807	Brodmann Area 10	RNA-seq	Female	White	OKay
Brain from Mount Sinai/JJ Peters VA Medical Center Brain Bank	Homo sapiens	NCBITAXON	NCBITaxon:9606	brain	UBERON	UBERON:0000955	AMPAD_MSSM_0000061106	MSBB AD study population	Human brain tissue preparation	hB_RNA_9159	Brodmann Area 22	RNA-seq	Female	White	OKay
Brain from Mount Sinai/JJ Peters VA Medical Center Brain Bank	Homo sapiens	NCBITAXON	NCBITaxon:9606	brain	UBERON	UBERON:0000955	AMPAD_MSSM_0000061106	MSBB AD study population	Human brain tissue preparation	hB_RNA_9229	Brodmann Area 44	RNA-seq	Female	White	OKay
Brain from Mount Sinai/JJ Peters VA Medical Center Brain Bank	Homo sapiens	NCBITAXON	NCBITaxon:9606	brain	UBERON	UBERON:0000955	AMPAD_MSSM_0000005301	MSBB AD study population	Human brain tissue preparation	BM_10_684	Brodmann Area 10	RNA-seq	Female	White	OKay
Brain from Mount Sinai/JJ Peters VA Medical Center Brain Bank	Homo sapiens	NCBITAXON	NCBITaxon:9606	brain	UBERON	UBERON:0000955	AMPAD_MSSM_0000005301	MSBB AD study population	Human brain tissue preparation	BM_22_171	Brodmann Area 22	RNA-seq	Female	White	OKay
Brain from Mount Sinai/JJ Peters VA Medical Center Brain Bank	Homo sapiens	NCBITAXON	NCBITaxon:9606	brain	UBERON	UBERON:0000955	AMPAD_MSSM_0000005301	MSBB AD study population	Human brain tissue preparation	BM_36_380	Brodmann Area 36	RNA-seq	Female	White	OKay
Brain from Mount Sinai/JJ Peters VA Medical Center Brain Bank	Homo sapiens	NCBITAXON	NCBITaxon:9606	brain	UBERON	UBERON:0000955	AMPAD_MSSM_0000005301	MSBB AD study population	Human brain tissue preparation	hB_RNA_16465	Brodmann Area 44	RNA-seq	Female	White	OKay
Brain from Mount Sinai/JJ Peters VA Medical Center Brain Bank	Homo sapiens	NCBITAXON	NCBITaxon:9606	brain	UBERON	UBERON:0000955	AMPAD_MSSM_0000064526	MSBB AD study population	Human brain tissue preparation	BM_10_685	Brodmann Area 10	RNA-seq	Female	White	OKay
Brain from Mount Sinai/JJ Peters VA Medical Center Brain Bank	Homo sapiens	NCBITAXON	NCBITaxon:9606	brain	UBERON	UBERON:0000955	AMPAD_MSSM_0000064526	MSBB AD study population	Human brain tissue preparation	hB_RNA_9160	Brodmann Area 22	RNA-seq	Female	White	OKay
Brain from Mount Sinai/JJ Peters VA Medical Center Brain Bank	Homo sapiens	NCBITAXON	NCBITaxon:9606	brain	UBERON	UBERON:0000955	AMPAD_MSSM_0000064526	MSBB AD study population	Human brain tissue preparation	BM_36_379	Brodmann Area 36	RNA-seq	Female	White	OKay
Brain from Mount Sinai/JJ Peters VA Medical Center Brain Bank	Homo sapiens	NCBITAXON	NCBITaxon:9606	brain	UBERON	UBERON:0000955	AMPAD_MSSM_0000064526	MSBB AD study population	Human brain tissue preparation	hB_RNA_5141	Brodmann Area 44	RNA-seq	Female	White	OKay
Brain from Mount Sinai/JJ Peters VA Medical Center Brain Bank	Homo sapiens	NCBITAXON	NCBITaxon:9606	brain	UBERON	UBERON:0000955	AMPAD_MSSM_0000030663	MSBB AD study population	Human brain tissue preparation	BM_10_766	Brodmann Area 10	RNA-seq	Male	White	OKay
Brain from Mount Sinai/JJ Peters VA Medical Center Brain Bank	Homo sapiens	NCBITAXON	NCBITaxon:9606	brain	UBERON	UBERON:0000955	AMPAD_MSSM_0000030663	MSBB AD study population	Human brain tissue preparation	hB_RNA_9184	Brodmann Area 22	RNA-seq	Male	White	OKay
Brain from Mount Sinai/JJ Peters VA Medical Center Brain Bank	Homo sapiens	NCBITAXON	NCBITaxon:9606	brain	UBERON	UBERON:0000955	AMPAD_MSSM_0000030663	MSBB AD study population	Human brain tissue preparation	BM_36_541	Brodmann Area 36	RNA-seq	Male	White	OKay
Brain from Mount Sinai/JJ Peters VA Medical Center Brain Bank	Homo sapiens	NCBITAXON	NCBITaxon:9606	brain	UBERON	UBERON:0000955	AMPAD_MSSM_0000045871	MSBB AD study population	Human brain tissue preparation	BM_10_660	Brodmann Area 10	RNA-seq	Female	White	OKay
Brain from Mount Sinai/JJ Peters VA Medical Center Brain Bank	Homo sapiens	NCBITAXON	NCBITaxon:9606	brain	UBERON	UBERON:0000955	AMPAD_MSSM_0000045871	MSBB AD study population	Human brain tissue preparation	BM_22_195	Brodmann Area 22	RNA-seq	Female	White	OKay
Brain from Mount Sinai/JJ Peters VA Medical Center Brain Bank	Homo sapiens	NCBITAXON	NCBITaxon:9606	brain	UBERON	UBERON:0000955	AMPAD_MSSM_0000045871	MSBB AD study population	Human brain tissue preparation	BM_36_378	Brodmann Area 36	RNA-seq	Female	White	OKay
Brain from Mount Sinai/JJ Peters VA Medical Center Brain Bank	Homo sapiens	NCBITAXON	NCBITaxon:9606	brain	UBERON	UBERON:0000955	AMPAD_MSSM_0000045871	MSBB AD study population	Human brain tissue preparation	hB_RNA_16075	Brodmann Area 44	RNA-seq	Female	White	OKay
Brain from Mount Sinai/JJ Peters VA Medical Center Brain Bank	Homo sapiens	NCBITAXON	NCBITaxon:9606	brain	UBERON	UBERON:0000955	AMPAD_MSSM_0000068806	MSBB AD study population	Human brain tissue preparation	hB_RNA_12536	Brodmann Area 10	RNA-seq	Female	White	OKay
Brain from Mount Sinai/JJ Peters VA Medical Center Brain Bank	Homo sapiens	NCBITAXON	NCBITaxon:9606	brain	UBERON	UBERON:0000955	AMPAD_MSSM_0000068806	MSBB AD study population	Human brain tissue preparation	hB_RNA_7745	Brodmann Area 22	RNA-seq	Female	White	OKay
Brain from Mount Sinai/JJ Peters VA Medical Center Brain Bank	Homo sapiens	NCBITAXON	NCBITaxon:9606	brain	UBERON	UBERON:0000955	AMPAD_MSSM_0000068806	MSBB AD study population	Human brain tissue preparation	hB_RNA_11062	Brodmann Area 36	RNA-seq	Female	White	OKay
Brain from Mount Sinai/JJ Peters VA Medical Center Brain Bank	Homo sapiens	NCBITAXON	NCBITaxon:9606	brain	UBERON	UBERON:0000955	AMPAD_MSSM_0000068806	MSBB AD study population	Human brain tissue preparation	hB_RNA_8955	Brodmann Area 44	RNA-seq	Female	White	OKay
Brain from Mount Sinai/JJ Peters VA Medical Center Brain Bank	Homo sapiens	NCBITAXON	NCBITaxon:9606	brain	UBERON	UBERON:0000955	AMPAD_MSSM_0000019193	MSBB AD study population	Human brain tissue preparation	BM_10_686	Brodmann Area 10	RNA-seq	Male	White	OKay
Brain from Mount Sinai/JJ Peters VA Medical Center Brain Bank	Homo sapiens	NCBITAXON	NCBITaxon:9606	brain	UBERON	UBERON:0000955	AMPAD_MSSM_0000019193	MSBB AD study population	Human brain tissue preparation	BM_22_163	Brodmann Area 22	RNA-seq	Male	White	OKay
Brain from Mount Sinai/JJ Peters VA Medical Center Brain Bank	Homo sapiens	NCBITAXON	NCBITaxon:9606	brain	UBERON	UBERON:0000955	AMPAD_MSSM_0000019193	MSBB AD study population	Human brain tissue preparation	BM_36_377	Brodmann Area 36	RNA-seq	Male	White	OKay
Brain from Mount Sinai/JJ Peters VA Medical Center Brain Bank	Homo sapiens	NCBITAXON	NCBITaxon:9606	brain	UBERON	UBERON:0000955	AMPAD_MSSM_0000019193	MSBB AD study population	Human brain tissue preparation	hB_RNA_16345	Brodmann Area 44	RNA-seq	Male	White	OKay
Brain from Mount Sinai/JJ Peters VA Medical Center Brain Bank	Homo sapiens	NCBITAXON	NCBITaxon:9606	brain	UBERON	UBERON:0000955	AMPAD_MSSM_0000026229	MSBB AD study population	Human brain tissue preparation	hB_RNA_12444	Brodmann Area 10	RNA-seq	Female	White	OKay
Brain from Mount Sinai/JJ Peters VA Medical Center Brain Bank	Homo sapiens	NCBITAXON	NCBITaxon:9606	brain	UBERON	UBERON:0000955	AMPAD_MSSM_0000026229	MSBB AD study population	Human brain tissue preparation	hB_RNA_8265	Brodmann Area 22	RNA-seq	Female	White	OKay
Brain from Mount Sinai/JJ Peters VA Medical Center Brain Bank	Homo sapiens	NCBITAXON	NCBITaxon:9606	brain	UBERON	UBERON:0000955	AMPAD_MSSM_0000026229	MSBB AD study population	Human brain tissue preparation	hB_RNA_8485	Brodmann Area 44	RNA-seq	Female	White	OKay
Brain from Mount Sinai/JJ Peters VA Medical Center Brain Bank	Homo sapiens	NCBITAXON	NCBITaxon:9606	brain	UBERON	UBERON:0000955	AMPAD_MSSM_0000061911	MSBB AD study population	Human brain tissue preparation	hB_RNA_12433	Brodmann Area 10	RNA-seq	Female	White	OKay
Brain from Mount Sinai/JJ Peters VA Medical Center Brain Bank	Homo sapiens	NCBITAXON	NCBITaxon:9606	brain	UBERON	UBERON:0000955	AMPAD_MSSM_0000061911	MSBB AD study population	Human brain tissue preparation	hB_RNA_7685	Brodmann Area 22	RNA-seq	Female	White	OKay
Brain from Mount Sinai/JJ Peters VA Medical Center Brain Bank	Homo sapiens	NCBITAXON	NCBITaxon:9606	brain	UBERON	UBERON:0000955	AMPAD_MSSM_0000061911	MSBB AD study population	Human brain tissue preparation	hB_RNA_10972	Brodmann Area 36	RNA-seq	Female	White	OKay
Brain from Mount Sinai/JJ Peters VA Medical Center Brain Bank	Homo sapiens	NCBITAXON	NCBITaxon:9606	brain	UBERON	UBERON:0000955	AMPAD_MSSM_0000061911	MSBB AD study population	Human brain tissue preparation	hB_RNA_8665	Brodmann Area 44	RNA-seq	Female	White	OKay
Brain from Mount Sinai/JJ Peters VA Medical Center Brain Bank	Homo sapiens	NCBITAXON	NCBITaxon:9606	brain	UBERON	UBERON:0000955	AMPAD_MSSM_0000077223	MSBB AD study population	Human brain tissue preparation	hB_RNA_12638	Brodmann Area 10	RNA-seq	Female	White	OKay
Brain from Mount Sinai/JJ Peters VA Medical Center Brain Bank	Homo sapiens	NCBITAXON	NCBITaxon:9606	brain	UBERON	UBERON:0000955	AMPAD_MSSM_0000077223	MSBB AD study population	Human brain tissue preparation	hB_RNA_7715	Brodmann Area 22	RNA-seq	Female	White	OKay
Brain from Mount Sinai/JJ Peters VA Medical Center Brain Bank	Homo sapiens	NCBITAXON	NCBITaxon:9606	brain	UBERON	UBERON:0000955	AMPAD_MSSM_0000077223	MSBB AD study population	Human brain tissue preparation	hB_RNA_11072	Brodmann Area 36	RNA-seq	Female	White	OKay
Brain from Mount Sinai/JJ Peters VA Medical Center Brain Bank	Homo sapiens	NCBITAXON	NCBITaxon:9606	brain	UBERON	UBERON:0000955	AMPAD_MSSM_0000077223	MSBB AD study population	Human brain tissue preparation	hB_RNA_9025	Brodmann Area 44	RNA-seq	Female	White	OKay
Brain from Mount Sinai/JJ Peters VA Medical Center Brain Bank	Homo sapiens	NCBITAXON	NCBITaxon:9606	brain	UBERON	UBERON:0000955	AMPAD_MSSM_0000084538	MSBB AD study population	Human brain tissue preparation	BM_10_649	Brodmann Area 10	RNA-seq	Female	White	OKay
Brain from Mount Sinai/JJ Peters VA Medical Center Brain Bank	Homo sapiens	NCBITAXON	NCBITaxon:9606	brain	UBERON	UBERON:0000955	AMPAD_MSSM_0000031762	MSBB AD study population	Human brain tissue preparation	BM_10_648	Brodmann Area 10	RNA-seq	Female	White	OKay
Brain from Mount Sinai/JJ Peters VA Medical Center Brain Bank	Homo sapiens	NCBITAXON	NCBITaxon:9606	brain	UBERON	UBERON:0000955	AMPAD_MSSM_0000031762	MSBB AD study population	Human brain tissue preparation	hB_RNA_9161	Brodmann Area 22	RNA-seq	Female	White	OKay
Brain from Mount Sinai/JJ Peters VA Medical Center Brain Bank	Homo sapiens	NCBITAXON	NCBITaxon:9606	brain	UBERON	UBERON:0000955	AMPAD_MSSM_0000031762	MSBB AD study population	Human brain tissue preparation	BM_36_410	Brodmann Area 36	RNA-seq	Female	White	OKay
Brain from Mount Sinai/JJ Peters VA Medical Center Brain Bank	Homo sapiens	NCBITAXON	NCBITaxon:9606	brain	UBERON	UBERON:0000955	AMPAD_MSSM_0000031762	MSBB AD study population	Human brain tissue preparation	hB_RNA_5151	Brodmann Area 44	RNA-seq	Female	White	OKay
Brain from Mount Sinai/JJ Peters VA Medical Center Brain Bank	Homo sapiens	NCBITAXON	NCBITaxon:9606	brain	UBERON	UBERON:0000955	AMPAD_MSSM_0000078451	MSBB AD study population	Human brain tissue preparation	BM_10_647	Brodmann Area 10	RNA-seq	Male	White	OKay
Brain from Mount Sinai/JJ Peters VA Medical Center Brain Bank	Homo sapiens	NCBITAXON	NCBITaxon:9606	brain	UBERON	UBERON:0000955	AMPAD_MSSM_0000078451	MSBB AD study population	Human brain tissue preparation	hB_RNA_9162	Brodmann Area 22	RNA-seq	Male	White	OKay
Brain from Mount Sinai/JJ Peters VA Medical Center Brain Bank	Homo sapiens	NCBITAXON	NCBITaxon:9606	brain	UBERON	UBERON:0000955	AMPAD_MSSM_0000078451	MSBB AD study population	Human brain tissue preparation	BM_36_331	Brodmann Area 36	RNA-seq	Male	White	OKay
Brain from Mount Sinai/JJ Peters VA Medical Center Brain Bank	Homo sapiens	NCBITAXON	NCBITaxon:9606	brain	UBERON	UBERON:0000955		MSBB AD study population	Human brain tissue preparation	hB_RNA_12392	Brodmann Area 36	RNA-seq			Exclude
Brain from Mount Sinai/JJ Peters VA Medical Center Brain Bank	Homo sapiens	NCBITAXON	NCBITaxon:9606	brain	UBERON	UBERON:0000955	AMPAD_MSSM_0000078451	MSBB AD study population	Human brain tissue preparation	hB_RNA_5161	Brodmann Area 44	RNA-seq	Male	White	OKay
Brain from Mount Sinai/JJ Peters VA Medical Center Brain Bank	Homo sapiens	NCBITAXON	NCBITaxon:9606	brain	UBERON	UBERON:0000955	AMPAD_MSSM_0000024420	MSBB AD study population	Human brain tissue preparation	BM_22_275	Brodmann Area 22	RNA-seq	Male	Latino	OKay
Brain from Mount Sinai/JJ Peters VA Medical Center Brain Bank	Homo sapiens	NCBITAXON	NCBITaxon:9606	brain	UBERON	UBERON:0000955	AMPAD_MSSM_0000024420	MSBB AD study population	Human brain tissue preparation	BM_36_350	Brodmann Area 36	RNA-seq	Male	Latino	OKay
Brain from Mount Sinai/JJ Peters VA Medical Center Brain Bank	Homo sapiens	NCBITAXON	NCBITaxon:9606	brain	UBERON	UBERON:0000955	AMPAD_MSSM_0000024420	MSBB AD study population	Human brain tissue preparation	hB_RNA_16415	Brodmann Area 44	RNA-seq	Male	Latino	OKay
Brain from Mount Sinai/JJ Peters VA Medical Center Brain Bank	Homo sapiens	NCBITAXON	NCBITaxon:9606	brain	UBERON	UBERON:0000955	AMPAD_MSSM_0000058575	MSBB AD study population	Human brain tissue preparation	BM_10_683	Brodmann Area 10	RNA-seq	Female	Unknown	Remap
Brain from Mount Sinai/JJ Peters VA Medical Center Brain Bank	Homo sapiens	NCBITAXON	NCBITaxon:9606	brain	UBERON	UBERON:0000955	AMPAD_MSSM_0000019543	MSBB AD study population	Human brain tissue preparation	BM_36_375	Brodmann Area 36	RNA-seq	Female	White	OKay
Brain from Mount Sinai/JJ Peters VA Medical Center Brain Bank	Homo sapiens	NCBITAXON	NCBITaxon:9606	brain	UBERON	UBERON:0000955	AMPAD_MSSM_0000019543	MSBB AD study population	Human brain tissue preparation	hB_RNA_16935	Brodmann Area 44	RNA-seq	Female	White	OKay
Brain from Mount Sinai/JJ Peters VA Medical Center Brain Bank	Homo sapiens	NCBITAXON	NCBITaxon:9606	brain	UBERON	UBERON:0000955	AMPAD_MSSM_0000056061	MSBB AD study population	Human brain tissue preparation	BM_10_681	Brodmann Area 10	RNA-seq	Female	White	OKay
Brain from Mount Sinai/JJ Peters VA Medical Center Brain Bank	Homo sapiens	NCBITAXON	NCBITaxon:9606	brain	UBERON	UBERON:0000955	AMPAD_MSSM_0000056061	MSBB AD study population	Human brain tissue preparation	BM_22_187	Brodmann Area 22	RNA-seq	Female	White	OKay
Brain from Mount Sinai/JJ Peters VA Medical Center Brain Bank	Homo sapiens	NCBITAXON	NCBITaxon:9606	brain	UBERON	UBERON:0000955	AMPAD_MSSM_0000056061	MSBB AD study population	Human brain tissue preparation	BM_36_376	Brodmann Area 36	RNA-seq	Female	White	OKay
Brain from Mount Sinai/JJ Peters VA Medical Center Brain Bank	Homo sapiens	NCBITAXON	NCBITaxon:9606	brain	UBERON	UBERON:0000955	AMPAD_MSSM_0000056061	MSBB AD study population	Human brain tissue preparation	hB_RNA_16905	Brodmann Area 44	RNA-seq	Female	White	OKay
Brain from Mount Sinai/JJ Peters VA Medical Center Brain Bank	Homo sapiens	NCBITAXON	NCBITaxon:9606	brain	UBERON	UBERON:0000955	AMPAD_MSSM_0000047819	MSBB AD study population	Human brain tissue preparation	BM_10_682	Brodmann Area 10	RNA-seq	Male	White	OKay
Brain from Mount Sinai/JJ Peters VA Medical Center Brain Bank	Homo sapiens	NCBITAXON	NCBITaxon:9606	brain	UBERON	UBERON:0000955	AMPAD_MSSM_0000047819	MSBB AD study population	Human brain tissue preparation	BM_22_189	Brodmann Area 22	RNA-seq	Male	White	OKay
Brain from Mount Sinai/JJ Peters VA Medical Center Brain Bank	Homo sapiens	NCBITAXON	NCBITaxon:9606	brain	UBERON	UBERON:0000955	AMPAD_MSSM_0000047819	MSBB AD study population	Human brain tissue preparation	BM_36_374	Brodmann Area 36	RNA-seq	Male	White	OKay
Brain from Mount Sinai/JJ Peters VA Medical Center Brain Bank	Homo sapiens	NCBITAXON	NCBITaxon:9606	brain	UBERON	UBERON:0000955	AMPAD_MSSM_0000047819	MSBB AD study population	Human brain tissue preparation	hB_RNA_16895	Brodmann Area 44	RNA-seq	Male	White	OKay
Brain from Mount Sinai/JJ Peters VA Medical Center Brain Bank	Homo sapiens	NCBITAXON	NCBITaxon:9606	brain	UBERON	UBERON:0000955	AMPAD_MSSM_0000058575	MSBB AD study population	Human brain tissue preparation	BM_10_687	Brodmann Area 10	RNA-seq	Female	Unknown	OKay
Brain from Mount Sinai/JJ Peters VA Medical Center Brain Bank	Homo sapiens	NCBITAXON	NCBITaxon:9606	brain	UBERON	UBERON:0000955	AMPAD_MSSM_0000058575	MSBB AD study population	Human brain tissue preparation	BM_22_196	Brodmann Area 22	RNA-seq	Female	Unknown	OKay
Brain from Mount Sinai/JJ Peters VA Medical Center Brain Bank	Homo sapiens	NCBITAXON	NCBITaxon:9606	brain	UBERON	UBERON:0000955	AMPAD_MSSM_0000058575	MSBB AD study population	Human brain tissue preparation	BM_36_373	Brodmann Area 36	RNA-seq	Female	Unknown	OKay
Brain from Mount Sinai/JJ Peters VA Medical Center Brain Bank	Homo sapiens	NCBITAXON	NCBITaxon:9606	brain	UBERON	UBERON:0000955	AMPAD_MSSM_0000058575	MSBB AD study population	Human brain tissue preparation	hB_RNA_16005	Brodmann Area 44	RNA-seq	Female	Unknown	OKay
Brain from Mount Sinai/JJ Peters VA Medical Center Brain Bank	Homo sapiens	NCBITAXON	NCBITaxon:9606	brain	UBERON	UBERON:0000955	AMPAD_MSSM_0000086087	MSBB AD study population	Human brain tissue preparation	hB_RNA_13081	Brodmann Area 10	RNA-seq	Female	White	OKay
Brain from Mount Sinai/JJ Peters VA Medical Center Brain Bank	Homo sapiens	NCBITAXON	NCBITaxon:9606	brain	UBERON	UBERON:0000955	AMPAD_MSSM_0000086087	MSBB AD study population	Human brain tissue preparation	hB_RNA_7695	Brodmann Area 22	RNA-seq	Female	White	OKay
Brain from Mount Sinai/JJ Peters VA Medical Center Brain Bank	Homo sapiens	NCBITAXON	NCBITaxon:9606	brain	UBERON	UBERON:0000955	AMPAD_MSSM_0000086087	MSBB AD study population	Human brain tissue preparation	hB_RNA_10862	Brodmann Area 36	RNA-seq	Female	White	OKay
Brain from Mount Sinai/JJ Peters VA Medical Center Brain Bank	Homo sapiens	NCBITAXON	NCBITaxon:9606	brain	UBERON	UBERON:0000955	AMPAD_MSSM_0000086087	MSBB AD study population	Human brain tissue preparation	hB_RNA_8645	Brodmann Area 44	RNA-seq	Female	White	OKay
Brain from Mount Sinai/JJ Peters VA Medical Center Brain Bank	Homo sapiens	NCBITAXON	NCBITaxon:9606	brain	UBERON	UBERON:0000955	AMPAD_MSSM_0000075954	MSBB AD study population	Human brain tissue preparation	hB_RNA_12838	Brodmann Area 10	RNA-seq	Male	White	OKay
Brain from Mount Sinai/JJ Peters VA Medical Center Brain Bank	Homo sapiens	NCBITAXON	NCBITaxon:9606	brain	UBERON	UBERON:0000955	AMPAD_MSSM_0000071241	MSBB AD study population	Human brain tissue preparation	hB_RNA_9115	Brodmann Area 22	RNA-seq	Male	White	OKay
Brain from Mount Sinai/JJ Peters VA Medical Center Brain Bank	Homo sapiens	NCBITAXON	NCBITaxon:9606	brain	UBERON	UBERON:0000955	AMPAD_MSSM_0000075954	MSBB AD study population	Human brain tissue preparation	hB_RNA_10852	Brodmann Area 36	RNA-seq	Male	White	OKay
Brain from Mount Sinai/JJ Peters VA Medical Center Brain Bank	Homo sapiens	NCBITAXON	NCBITaxon:9606	brain	UBERON	UBERON:0000955	AMPAD_MSSM_0000075954	MSBB AD study population	Human brain tissue preparation	hB_RNA_8935	Brodmann Area 44	RNA-seq	Male	White	OKay
Brain from Mount Sinai/JJ Peters VA Medical Center Brain Bank	Homo sapiens	NCBITAXON	NCBITaxon:9606	brain	UBERON	UBERON:0000955	AMPAD_MSSM_0000031742	MSBB AD study population	Human brain tissue preparation	hB_RNA_12555	Brodmann Area 10	RNA-seq	Female	White	OKay
Brain from Mount Sinai/JJ Peters VA Medical Center Brain Bank	Homo sapiens	NCBITAXON	NCBITaxon:9606	brain	UBERON	UBERON:0000955	AMPAD_MSSM_0000031742	MSBB AD study population	Human brain tissue preparation	hB_RNA_10577	Brodmann Area 36	RNA-seq	Female	White	OKay
Brain from Mount Sinai/JJ Peters VA Medical Center Brain Bank	Homo sapiens	NCBITAXON	NCBITaxon:9606	brain	UBERON	UBERON:0000955	AMPAD_MSSM_0000031742	MSBB AD study population	Human brain tissue preparation	hB_RNA_8315	Brodmann Area 44	RNA-seq	Female	White	OKay
Brain from Mount Sinai/JJ Peters VA Medical Center Brain Bank	Homo sapiens	NCBITAXON	NCBITaxon:9606	brain	UBERON	UBERON:0000955	AMPAD_MSSM_0000013090	MSBB AD study population	Human brain tissue preparation	hB_RNA_12464	Brodmann Area 10	RNA-seq	Male	White	OKay
Brain from Mount Sinai/JJ Peters VA Medical Center Brain Bank	Homo sapiens	NCBITAXON	NCBITaxon:9606	brain	UBERON	UBERON:0000955	AMPAD_MSSM_0000013090	MSBB AD study population	Human brain tissue preparation	hB_RNA_7805	Brodmann Area 22	RNA-seq	Male	White	OKay
Brain from Mount Sinai/JJ Peters VA Medical Center Brain Bank	Homo sapiens	NCBITAXON	NCBITaxon:9606	brain	UBERON	UBERON:0000955	AMPAD_MSSM_0000013090	MSBB AD study population	Human brain tissue preparation	hB_RNA_10362	Brodmann Area 36	RNA-seq	Male	White	OKay
Brain from Mount Sinai/JJ Peters VA Medical Center Brain Bank	Homo sapiens	NCBITAXON	NCBITaxon:9606	brain	UBERON	UBERON:0000955	AMPAD_MSSM_0000013090	MSBB AD study population	Human brain tissue preparation	hB_RNA_8395	Brodmann Area 44	RNA-seq	Male	White	OKay
Brain from Mount Sinai/JJ Peters VA Medical Center Brain Bank	Homo sapiens	NCBITAXON	NCBITaxon:9606	brain	UBERON	UBERON:0000955	AMPAD_MSSM_0000014385	MSBB AD study population	Human brain tissue preparation	hB_RNA_13542	Brodmann Area 10	RNA-seq	Female	White	OKay
Brain from Mount Sinai/JJ Peters VA Medical Center Brain Bank	Homo sapiens	NCBITAXON	NCBITaxon:9606	brain	UBERON	UBERON:0000955	AMPAD_MSSM_0000014385	MSBB AD study population	Human brain tissue preparation	BM_22_63	Brodmann Area 22	RNA-seq	Female	White	OKay
Brain from Mount Sinai/JJ Peters VA Medical Center Brain Bank	Homo sapiens	NCBITAXON	NCBITaxon:9606	brain	UBERON	UBERON:0000955	AMPAD_MSSM_0000014385	MSBB AD study population	Human brain tissue preparation	hB_RNA_4312	Brodmann Area 44	RNA-seq	Female	White	OKay
Brain from Mount Sinai/JJ Peters VA Medical Center Brain Bank	Homo sapiens	NCBITAXON	NCBITaxon:9606	brain	UBERON	UBERON:0000955	AMPAD_MSSM_0000001465	MSBB AD study population	Human brain tissue preparation	hB_RNA_12695	Brodmann Area 10	RNA-seq	Female	White	OKay
Brain from Mount Sinai/JJ Peters VA Medical Center Brain Bank	Homo sapiens	NCBITAXON	NCBITaxon:9606	brain	UBERON	UBERON:0000955	AMPAD_MSSM_0000034015	MSBB AD study population	Human brain tissue preparation	hB_RNA_10412	Brodmann Area 36	RNA-seq	Female	White	Remap
Brain from Mount Sinai/JJ Peters VA Medical Center Brain Bank	Homo sapiens	NCBITAXON	NCBITaxon:9606	brain	UBERON	UBERON:0000955	AMPAD_MSSM_0000098107	MSBB AD study population	Human brain tissue preparation	BM_10_549	Brodmann Area 10	RNA-seq	Female	White	OKay
Brain from Mount Sinai/JJ Peters VA Medical Center Brain Bank	Homo sapiens	NCBITAXON	NCBITaxon:9606	brain	UBERON	UBERON:0000955	AMPAD_MSSM_0000098107	MSBB AD study population	Human brain tissue preparation	BM_22_156	Brodmann Area 22	RNA-seq	Female	White	OKay
Brain from Mount Sinai/JJ Peters VA Medical Center Brain Bank	Homo sapiens	NCBITAXON	NCBITaxon:9606	brain	UBERON	UBERON:0000955	AMPAD_MSSM_0000098107	MSBB AD study population	Human brain tissue preparation	BM_36_307	Brodmann Area 36	RNA-seq	Female	White	OKay
Brain from Mount Sinai/JJ Peters VA Medical Center Brain Bank	Homo sapiens	NCBITAXON	NCBITaxon:9606	brain	UBERON	UBERON:0000955	AMPAD_MSSM_0000098107	MSBB AD study population	Human brain tissue preparation	hB_RNA_16775	Brodmann Area 44	RNA-seq	Female	White	OKay
Brain from Mount Sinai/JJ Peters VA Medical Center Brain Bank	Homo sapiens	NCBITAXON	NCBITaxon:9606	brain	UBERON	UBERON:0000955	AMPAD_MSSM_0000040274	MSBB AD study population	Human brain tissue preparation	BM_10_787	Brodmann Area 10	RNA-seq	Male	White	OKay
Brain from Mount Sinai/JJ Peters VA Medical Center Brain Bank	Homo sapiens	NCBITAXON	NCBITaxon:9606	brain	UBERON	UBERON:0000955	AMPAD_MSSM_0000040274	MSBB AD study population	Human brain tissue preparation	BM_22_234	Brodmann Area 22	RNA-seq	Male	White	OKay
Brain from Mount Sinai/JJ Peters VA Medical Center Brain Bank	Homo sapiens	NCBITAXON	NCBITaxon:9606	brain	UBERON	UBERON:0000955	AMPAD_MSSM_0000040274	MSBB AD study population	Human brain tissue preparation	BM_36_419	Brodmann Area 36	RNA-seq	Male	White	OKay
Brain from Mount Sinai/JJ Peters VA Medical Center Brain Bank	Homo sapiens	NCBITAXON	NCBITaxon:9606	brain	UBERON	UBERON:0000955	AMPAD_MSSM_0000040274	MSBB AD study population	Human brain tissue preparation	hB_RNA_17035	Brodmann Area 44	RNA-seq	Male	White	OKay
Brain from Mount Sinai/JJ Peters VA Medical Center Brain Bank	Homo sapiens	NCBITAXON	NCBITaxon:9606	brain	UBERON	UBERON:0000955	AMPAD_MSSM_0000059347	MSBB AD study population	Human brain tissue preparation	hB_RNA_13228	Brodmann Area 10	RNA-seq	Female	White	OKay
Brain from Mount Sinai/JJ Peters VA Medical Center Brain Bank	Homo sapiens	NCBITAXON	NCBITaxon:9606	brain	UBERON	UBERON:0000955	AMPAD_MSSM_0000059347	MSBB AD study population	Human brain tissue preparation	hB_RNA_11002	Brodmann Area 36	RNA-seq	Female	White	OKay
Brain from Mount Sinai/JJ Peters VA Medical Center Brain Bank	Homo sapiens	NCBITAXON	NCBITaxon:9606	brain	UBERON	UBERON:0000955	AMPAD_MSSM_0000033508	MSBB AD study population	Human brain tissue preparation	hB_RNA_12664	Brodmann Area 10	RNA-seq	Female	Black	OKay
Brain from Mount Sinai/JJ Peters VA Medical Center Brain Bank	Homo sapiens	NCBITAXON	NCBITaxon:9606	brain	UBERON	UBERON:0000955	AMPAD_MSSM_0000024227	MSBB AD study population	Human brain tissue preparation	hB_RNA_7835	Brodmann Area 22	RNA-seq	Female	White	OKay
Brain from Mount Sinai/JJ Peters VA Medical Center Brain Bank	Homo sapiens	NCBITAXON	NCBITaxon:9606	brain	UBERON	UBERON:0000955	AMPAD_MSSM_0000033508	MSBB AD study population	Human brain tissue preparation	hB_RNA_10742	Brodmann Area 36	RNA-seq	Female	Black	OKay
Brain from Mount Sinai/JJ Peters VA Medical Center Brain Bank	Homo sapiens	NCBITAXON	NCBITaxon:9606	brain	UBERON	UBERON:0000955	AMPAD_MSSM_0000020588	MSBB AD study population	Human brain tissue preparation	BM_10_548	Brodmann Area 10	RNA-seq	Female	White	OKay
Brain from Mount Sinai/JJ Peters VA Medical Center Brain Bank	Homo sapiens	NCBITAXON	NCBITaxon:9606	brain	UBERON	UBERON:0000955	AMPAD_MSSM_0000020588	MSBB AD study population	Human brain tissue preparation	BM_22_53	Brodmann Area 22	RNA-seq	Female	White	OKay
Brain from Mount Sinai/JJ Peters VA Medical Center Brain Bank	Homo sapiens	NCBITAXON	NCBITaxon:9606	brain	UBERON	UBERON:0000955	AMPAD_MSSM_0000020588	MSBB AD study population	Human brain tissue preparation	BM_36_317	Brodmann Area 36	RNA-seq	Female	White	OKay
Brain from Mount Sinai/JJ Peters VA Medical Center Brain Bank	Homo sapiens	NCBITAXON	NCBITaxon:9606	brain	UBERON	UBERON:0000955	AMPAD_MSSM_0000043069	MSBB AD study population	Human brain tissue preparation	hB_RNA_8855	Brodmann Area 44	RNA-seq	Female		OKay
Brain from Mount Sinai/JJ Peters VA Medical Center Brain Bank	Homo sapiens	NCBITAXON	NCBITaxon:9606	brain	UBERON	UBERON:0000955	AMPAD_MSSM_0000004310	MSBB AD study population	Human brain tissue preparation	BM_10_590	Brodmann Area 10	RNA-seq	Female	Latino	OKay
Brain from Mount Sinai/JJ Peters VA Medical Center Brain Bank	Homo sapiens	NCBITAXON	NCBITaxon:9606	brain	UBERON	UBERON:0000955	AMPAD_MSSM_0000004310	MSBB AD study population	Human brain tissue preparation	BM_36_437	Brodmann Area 36	RNA-seq	Female	Latino	OKay
Brain from Mount Sinai/JJ Peters VA Medical Center Brain Bank	Homo sapiens	NCBITAXON	NCBITaxon:9606	brain	UBERON	UBERON:0000955	AMPAD_MSSM_0000004310	MSBB AD study population	Human brain tissue preparation	hB_RNA_4321	Brodmann Area 44	RNA-seq	Female	Latino	OKay
Brain from Mount Sinai/JJ Peters VA Medical Center Brain Bank	Homo sapiens	NCBITAXON	NCBITaxon:9606	brain	UBERON	UBERON:0000955	AMPAD_MSSM_0000091390	MSBB AD study population	Human brain tissue preparation	BM_10_546	Brodmann Area 10	RNA-seq	Female	Black	OKay
Brain from Mount Sinai/JJ Peters VA Medical Center Brain Bank	Homo sapiens	NCBITAXON	NCBITaxon:9606	brain	UBERON	UBERON:0000955	AMPAD_MSSM_0000091390	MSBB AD study population	Human brain tissue preparation	BM_22_86	Brodmann Area 22	RNA-seq	Female	Black	OKay
Brain from Mount Sinai/JJ Peters VA Medical Center Brain Bank	Homo sapiens	NCBITAXON	NCBITaxon:9606	brain	UBERON	UBERON:0000955	AMPAD_MSSM_0000091390	MSBB AD study population	Human brain tissue preparation	BM_36_320	Brodmann Area 36	RNA-seq	Female	Black	OKay
Brain from Mount Sinai/JJ Peters VA Medical Center Brain Bank	Homo sapiens	NCBITAXON	NCBITaxon:9606	brain	UBERON	UBERON:0000955	AMPAD_MSSM_0000091390	MSBB AD study population	Human brain tissue preparation	hB_RNA_16645	Brodmann Area 44	RNA-seq	Female	Black	OKay
Brain from Mount Sinai/JJ Peters VA Medical Center Brain Bank	Homo sapiens	NCBITAXON	NCBITaxon:9606	brain	UBERON	UBERON:0000955	AMPAD_MSSM_0000078471	MSBB AD study population	Human brain tissue preparation	hB_RNA_13557	Brodmann Area 10	RNA-seq	Female	White	OKay
Brain from Mount Sinai/JJ Peters VA Medical Center Brain Bank	Homo sapiens	NCBITAXON	NCBITaxon:9606	brain	UBERON	UBERON:0000955	AMPAD_MSSM_0000078471	MSBB AD study population	Human brain tissue preparation	BM_22_112	Brodmann Area 22	RNA-seq	Female	White	OKay
Brain from Mount Sinai/JJ Peters VA Medical Center Brain Bank	Homo sapiens	NCBITAXON	NCBITaxon:9606	brain	UBERON	UBERON:0000955	AMPAD_MSSM_0000078471	MSBB AD study population	Human brain tissue preparation	BM_36_363	Brodmann Area 36	RNA-seq	Female	White	OKay
Brain from Mount Sinai/JJ Peters VA Medical Center Brain Bank	Homo sapiens	NCBITAXON	NCBITaxon:9606	brain	UBERON	UBERON:0000955	AMPAD_MSSM_0000078471	MSBB AD study population	Human brain tissue preparation	hB_RNA_4331	Brodmann Area 44	RNA-seq	Female	White	OKay
Brain from Mount Sinai/JJ Peters VA Medical Center Brain Bank	Homo sapiens	NCBITAXON	NCBITaxon:9606	brain	UBERON	UBERON:0000955	AMPAD_MSSM_0000026792	MSBB AD study population	Human brain tissue preparation	hB_RNA_12624	Brodmann Area 10	RNA-seq	Female	White	OKay
Brain from Mount Sinai/JJ Peters VA Medical Center Brain Bank	Homo sapiens	NCBITAXON	NCBITaxon:9606	brain	UBERON	UBERON:0000955	AMPAD_MSSM_0000026792	MSBB AD study population	Human brain tissue preparation	hB_RNA_8135	Brodmann Area 22	RNA-seq	Female	White	OKay
Brain from Mount Sinai/JJ Peters VA Medical Center Brain Bank	Homo sapiens	NCBITAXON	NCBITaxon:9606	brain	UBERON	UBERON:0000955	AMPAD_MSSM_0000026792	MSBB AD study population	Human brain tissue preparation	hB_RNA_10682	Brodmann Area 36	RNA-seq	Female	White	OKay
Brain from Mount Sinai/JJ Peters VA Medical Center Brain Bank	Homo sapiens	NCBITAXON	NCBITaxon:9606	brain	UBERON	UBERON:0000955	AMPAD_MSSM_0000026792	MSBB AD study population	Human brain tissue preparation	hB_RNA_8735	Brodmann Area 44	RNA-seq	Female	White	OKay
Brain from Mount Sinai/JJ Peters VA Medical Center Brain Bank	Homo sapiens	NCBITAXON	NCBITaxon:9606	brain	UBERON	UBERON:0000955	AMPAD_MSSM_0000013872	MSBB AD study population	Human brain tissue preparation	hB_RNA_12917	Brodmann Area 10	RNA-seq	Male	White	OKay
Brain from Mount Sinai/JJ Peters VA Medical Center Brain Bank	Homo sapiens	NCBITAXON	NCBITaxon:9606	brain	UBERON	UBERON:0000955	AMPAD_MSSM_0000013872	MSBB AD study population	Human brain tissue preparation	hB_RNA_7945	Brodmann Area 22	RNA-seq	Male	White	OKay
Brain from Mount Sinai/JJ Peters VA Medical Center Brain Bank	Homo sapiens	NCBITAXON	NCBITaxon:9606	brain	UBERON	UBERON:0000955	AMPAD_MSSM_0000013872	MSBB AD study population	Human brain tissue preparation	hB_RNA_10712	Brodmann Area 36	RNA-seq	Male	White	OKay
Brain from Mount Sinai/JJ Peters VA Medical Center Brain Bank	Homo sapiens	NCBITAXON	NCBITaxon:9606	brain	UBERON	UBERON:0000955	AMPAD_MSSM_0000013872	MSBB AD study population	Human brain tissue preparation	hB_RNA_8495	Brodmann Area 44	RNA-seq	Male	White	OKay
Brain from Mount Sinai/JJ Peters VA Medical Center Brain Bank	Homo sapiens	NCBITAXON	NCBITaxon:9606	brain	UBERON	UBERON:0000955	AMPAD_MSSM_0000075112	MSBB AD study population	Human brain tissue preparation	hB_RNA_12859	Brodmann Area 10	RNA-seq	Female	White	OKay
Brain from Mount Sinai/JJ Peters VA Medical Center Brain Bank	Homo sapiens	NCBITAXON	NCBITaxon:9606	brain	UBERON	UBERON:0000955	AMPAD_MSSM_0000075112	MSBB AD study population	Human brain tissue preparation	hB_RNA_8105	Brodmann Area 22	RNA-seq	Female	White	OKay
Brain from Mount Sinai/JJ Peters VA Medical Center Brain Bank	Homo sapiens	NCBITAXON	NCBITaxon:9606	brain	UBERON	UBERON:0000955	AMPAD_MSSM_0000075112	MSBB AD study population	Human brain tissue preparation	hB_RNA_10902	Brodmann Area 36	RNA-seq	Female	White	OKay
Brain from Mount Sinai/JJ Peters VA Medical Center Brain Bank	Homo sapiens	NCBITAXON	NCBITaxon:9606	brain	UBERON	UBERON:0000955	AMPAD_MSSM_0000075112	MSBB AD study population	Human brain tissue preparation	hB_RNA_8425	Brodmann Area 44	RNA-seq	Female	White	OKay
Brain from Mount Sinai/JJ Peters VA Medical Center Brain Bank	Homo sapiens	NCBITAXON	NCBITaxon:9606	brain	UBERON	UBERON:0000955	AMPAD_MSSM_0000077677	MSBB AD study population	Human brain tissue preparation	BM_36_370	Brodmann Area 36	RNA-seq	Female	White	OKay
Brain from Mount Sinai/JJ Peters VA Medical Center Brain Bank	Homo sapiens	NCBITAXON	NCBITaxon:9606	brain	UBERON	UBERON:0000955	AMPAD_MSSM_0000097594	MSBB AD study population	Human brain tissue preparation	hB_RNA_12852	Brodmann Area 10	RNA-seq	Female	White	OKay
Brain from Mount Sinai/JJ Peters VA Medical Center Brain Bank	Homo sapiens	NCBITAXON	NCBITaxon:9606	brain	UBERON	UBERON:0000955	AMPAD_MSSM_0000097594	MSBB AD study population	Human brain tissue preparation	hB_RNA_7665	Brodmann Area 22	RNA-seq	Female	White	OKay
Brain from Mount Sinai/JJ Peters VA Medical Center Brain Bank	Homo sapiens	NCBITAXON	NCBITaxon:9606	brain	UBERON	UBERON:0000955	AMPAD_MSSM_0000097594	MSBB AD study population	Human brain tissue preparation	hB_RNA_11052	Brodmann Area 36	RNA-seq	Female	White	OKay
Brain from Mount Sinai/JJ Peters VA Medical Center Brain Bank	Homo sapiens	NCBITAXON	NCBITaxon:9606	brain	UBERON	UBERON:0000955	AMPAD_MSSM_0000097594	MSBB AD study population	Human brain tissue preparation	hB_RNA_8415	Brodmann Area 44	RNA-seq	Female	White	OKay
Brain from Mount Sinai/JJ Peters VA Medical Center Brain Bank	Homo sapiens	NCBITAXON	NCBITaxon:9606	brain	UBERON	UBERON:0000955	AMPAD_MSSM_0000032995	MSBB AD study population	Human brain tissue preparation	BM_10_732	Brodmann Area 10	RNA-seq	Male	White	OKay
Brain from Mount Sinai/JJ Peters VA Medical Center Brain Bank	Homo sapiens	NCBITAXON	NCBITaxon:9606	brain	UBERON	UBERON:0000955	AMPAD_MSSM_0000032995	MSBB AD study population	Human brain tissue preparation	BM_22_148	Brodmann Area 22	RNA-seq	Male	White	OKay
Brain from Mount Sinai/JJ Peters VA Medical Center Brain Bank	Homo sapiens	NCBITAXON	NCBITaxon:9606	brain	UBERON	UBERON:0000955	AMPAD_MSSM_0000032995	MSBB AD study population	Human brain tissue preparation	BM_36_365	Brodmann Area 36	RNA-seq	Male	White	OKay
Brain from Mount Sinai/JJ Peters VA Medical Center Brain Bank	Homo sapiens	NCBITAXON	NCBITaxon:9606	brain	UBERON	UBERON:0000955	AMPAD_MSSM_0000032995	MSBB AD study population	Human brain tissue preparation	hB_RNA_16405	Brodmann Area 44	RNA-seq	Male	White	OKay
Brain from Mount Sinai/JJ Peters VA Medical Center Brain Bank	Homo sapiens	NCBITAXON	NCBITaxon:9606	brain	UBERON	UBERON:0000955	AMPAD_MSSM_0000007155	MSBB AD study population	Human brain tissue preparation	hB_RNA_13216	Brodmann Area 10	RNA-seq	Male	White	OKay
Brain from Mount Sinai/JJ Peters VA Medical Center Brain Bank	Homo sapiens	NCBITAXON	NCBITaxon:9606	brain	UBERON	UBERON:0000955	AMPAD_MSSM_0000007155	MSBB AD study population	Human brain tissue preparation	hB_RNA_8175	Brodmann Area 22	RNA-seq	Male	White	OKay
Brain from Mount Sinai/JJ Peters VA Medical Center Brain Bank	Homo sapiens	NCBITAXON	NCBITaxon:9606	brain	UBERON	UBERON:0000955	AMPAD_MSSM_0000007155	MSBB AD study population	Human brain tissue preparation	hB_RNA_10802	Brodmann Area 36	RNA-seq	Male	White	OKay
Brain from Mount Sinai/JJ Peters VA Medical Center Brain Bank	Homo sapiens	NCBITAXON	NCBITaxon:9606	brain	UBERON	UBERON:0000955	AMPAD_MSSM_0000007155	MSBB AD study population	Human brain tissue preparation	hB_RNA_8805	Brodmann Area 44	RNA-seq	Male	White	OKay
Brain from Mount Sinai/JJ Peters VA Medical Center Brain Bank	Homo sapiens	NCBITAXON	NCBITaxon:9606	brain	UBERON	UBERON:0000955	AMPAD_MSSM_0000081316	MSBB AD study population	Human brain tissue preparation	hB_RNA_9072	Brodmann Area 10	RNA-seq	Female	White	OKay
Brain from Mount Sinai/JJ Peters VA Medical Center Brain Bank	Homo sapiens	NCBITAXON	NCBITaxon:9606	brain	UBERON	UBERON:0000955	AMPAD_MSSM_0000081316	MSBB AD study population	Human brain tissue preparation	hB_RNA_8285	Brodmann Area 22	RNA-seq	Female	White	OKay
Brain from Mount Sinai/JJ Peters VA Medical Center Brain Bank	Homo sapiens	NCBITAXON	NCBITaxon:9606	brain	UBERON	UBERON:0000955	AMPAD_MSSM_0000081316	MSBB AD study population	Human brain tissue preparation	hB_RNA_10522	Brodmann Area 36	RNA-seq	Female	White	OKay
Brain from Mount Sinai/JJ Peters VA Medical Center Brain Bank	Homo sapiens	NCBITAXON	NCBITaxon:9606	brain	UBERON	UBERON:0000955	AMPAD_MSSM_0000081316	MSBB AD study population	Human brain tissue preparation	hB_RNA_8965	Brodmann Area 44	RNA-seq	Female	White	OKay
Brain from Mount Sinai/JJ Peters VA Medical Center Brain Bank	Homo sapiens	NCBITAXON	NCBITaxon:9606	brain	UBERON	UBERON:0000955	AMPAD_MSSM_0000068396	MSBB AD study population	Human brain tissue preparation	hB_RNA_13340	Brodmann Area 10	RNA-seq	Female	White	OKay
Brain from Mount Sinai/JJ Peters VA Medical Center Brain Bank	Homo sapiens	NCBITAXON	NCBITaxon:9606	brain	UBERON	UBERON:0000955	AMPAD_MSSM_0000068396	MSBB AD study population	Human brain tissue preparation	BM_36_345	Brodmann Area 36	RNA-seq	Female	White	OKay
Brain from Mount Sinai/JJ Peters VA Medical Center Brain Bank	Homo sapiens	NCBITAXON	NCBITaxon:9606	brain	UBERON	UBERON:0000955	AMPAD_MSSM_0000068396	MSBB AD study population	Human brain tissue preparation	hB_RNA_4341	Brodmann Area 44	RNA-seq	Female	White	OKay
Brain from Mount Sinai/JJ Peters VA Medical Center Brain Bank	Homo sapiens	NCBITAXON	NCBITaxon:9606	brain	UBERON	UBERON:0000955	AMPAD_MSSM_0000055476	MSBB AD study population	Human brain tissue preparation	hB_RNA_8095	Brodmann Area 22	RNA-seq	Male	White	OKay
Brain from Mount Sinai/JJ Peters VA Medical Center Brain Bank	Homo sapiens	NCBITAXON	NCBITaxon:9606	brain	UBERON	UBERON:0000955	AMPAD_MSSM_0000055476	MSBB AD study population	Human brain tissue preparation	hB_RNA_10942	Brodmann Area 36	RNA-seq	Male	White	OKay
Brain from Mount Sinai/JJ Peters VA Medical Center Brain Bank	Homo sapiens	NCBITAXON	NCBITaxon:9606	brain	UBERON	UBERON:0000955	AMPAD_MSSM_0000055476	MSBB AD study population	Human brain tissue preparation	hB_RNA_8455	Brodmann Area 44	RNA-seq	Male	White	OKay
Brain from Mount Sinai/JJ Peters VA Medical Center Brain Bank	Homo sapiens	NCBITAXON	NCBITaxon:9606	brain	UBERON	UBERON:0000955	AMPAD_MSSM_0000029637	MSBB AD study population	Human brain tissue preparation	BM_10_715	Brodmann Area 10	RNA-seq	Female	White	OKay
Brain from Mount Sinai/JJ Peters VA Medical Center Brain Bank	Homo sapiens	NCBITAXON	NCBITaxon:9606	brain	UBERON	UBERON:0000955	AMPAD_MSSM_0000029637	MSBB AD study population	Human brain tissue preparation	BM_22_94	Brodmann Area 22	RNA-seq	Female	White	OKay
Brain from Mount Sinai/JJ Peters VA Medical Center Brain Bank	Homo sapiens	NCBITAXON	NCBITaxon:9606	brain	UBERON	UBERON:0000955	AMPAD_MSSM_0000029637	MSBB AD study population	Human brain tissue preparation	hB_RNA_4351	Brodmann Area 44	RNA-seq	Female	White	OKay
Brain from Mount Sinai/JJ Peters VA Medical Center Brain Bank	Homo sapiens	NCBITAXON	NCBITaxon:9606	brain	UBERON	UBERON:0000955	AMPAD_MSSM_0000016717	MSBB AD study population	Human brain tissue preparation	BM_10_811	Brodmann Area 10	RNA-seq	Female	White	OKay
Brain from Mount Sinai/JJ Peters VA Medical Center Brain Bank	Homo sapiens	NCBITAXON	NCBITaxon:9606	brain	UBERON	UBERON:0000955	AMPAD_MSSM_0000016717	MSBB AD study population	Human brain tissue preparation	hB_RNA_9145	Brodmann Area 22	RNA-seq	Female	White	OKay
Brain from Mount Sinai/JJ Peters VA Medical Center Brain Bank	Homo sapiens	NCBITAXON	NCBITaxon:9606	brain	UBERON	UBERON:0000955	AMPAD_MSSM_0000016717	MSBB AD study population	Human brain tissue preparation	BM_36_346	Brodmann Area 36	RNA-seq	Female	White	OKay
Brain from Mount Sinai/JJ Peters VA Medical Center Brain Bank	Homo sapiens	NCBITAXON	NCBITaxon:9606	brain	UBERON	UBERON:0000955	AMPAD_MSSM_0000016717	MSBB AD study population	Human brain tissue preparation	hB_RNA_12352	Brodmann Area 36	RNA-seq	Female	White	OKay
Brain from Mount Sinai/JJ Peters VA Medical Center Brain Bank	Homo sapiens	NCBITAXON	NCBITaxon:9606	brain	UBERON	UBERON:0000955	AMPAD_MSSM_0000013078	MSBB AD study population	Human brain tissue preparation	BM_10_753	Brodmann Area 10	RNA-seq	Male	Black	OKay
Brain from Mount Sinai/JJ Peters VA Medical Center Brain Bank	Homo sapiens	NCBITAXON	NCBITaxon:9606	brain	UBERON	UBERON:0000955	AMPAD_MSSM_0000013078	MSBB AD study population	Human brain tissue preparation	BM_22_154	Brodmann Area 22	RNA-seq	Male	Black	OKay
Brain from Mount Sinai/JJ Peters VA Medical Center Brain Bank	Homo sapiens	NCBITAXON	NCBITaxon:9606	brain	UBERON	UBERON:0000955	AMPAD_MSSM_0000013078	MSBB AD study population	Human brain tissue preparation	BM_36_290	Brodmann Area 36	RNA-seq	Male	Black	OKay
Brain from Mount Sinai/JJ Peters VA Medical Center Brain Bank	Homo sapiens	NCBITAXON	NCBITaxon:9606	brain	UBERON	UBERON:0000955	AMPAD_MSSM_0000077958	MSBB AD study population	Human brain tissue preparation	BM_10_729	Brodmann Area 10	RNA-seq	Female	White	OKay
Brain from Mount Sinai/JJ Peters VA Medical Center Brain Bank	Homo sapiens	NCBITAXON	NCBITaxon:9606	brain	UBERON	UBERON:0000955	AMPAD_MSSM_0000077958	MSBB AD study population	Human brain tissue preparation	BM_22_117	Brodmann Area 22	RNA-seq	Female	White	OKay
Brain from Mount Sinai/JJ Peters VA Medical Center Brain Bank	Homo sapiens	NCBITAXON	NCBITaxon:9606	brain	UBERON	UBERON:0000955	AMPAD_MSSM_0000077958	MSBB AD study population	Human brain tissue preparation	BM_36_482	Brodmann Area 36	RNA-seq	Female	White	OKay
Brain from Mount Sinai/JJ Peters VA Medical Center Brain Bank	Homo sapiens	NCBITAXON	NCBITaxon:9606	brain	UBERON	UBERON:0000955	AMPAD_MSSM_0000039198	MSBB AD study population	Human brain tissue preparation	hB_RNA_12762	Brodmann Area 10	RNA-seq	Male	White	OKay
Brain from Mount Sinai/JJ Peters VA Medical Center Brain Bank	Homo sapiens	NCBITAXON	NCBITaxon:9606	brain	UBERON	UBERON:0000955	AMPAD_MSSM_0000039198	MSBB AD study population	Human brain tissue preparation	hB_RNA_8075	Brodmann Area 22	RNA-seq	Male	White	OKay
Brain from Mount Sinai/JJ Peters VA Medical Center Brain Bank	Homo sapiens	NCBITAXON	NCBITaxon:9606	brain	UBERON	UBERON:0000955	AMPAD_MSSM_0000039198	MSBB AD study population	Human brain tissue preparation	hB_RNA_10872	Brodmann Area 36	RNA-seq	Male	White	OKay
Brain from Mount Sinai/JJ Peters VA Medical Center Brain Bank	Homo sapiens	NCBITAXON	NCBITaxon:9606	brain	UBERON	UBERON:0000955	AMPAD_MSSM_0000026279	MSBB AD study population	Human brain tissue preparation	BM_10_768	Brodmann Area 10	RNA-seq	Male	White	OKay
Brain from Mount Sinai/JJ Peters VA Medical Center Brain Bank	Homo sapiens	NCBITAXON	NCBITaxon:9606	brain	UBERON	UBERON:0000955	AMPAD_MSSM_0000026279	MSBB AD study population	Human brain tissue preparation	BM_22_44	Brodmann Area 22	RNA-seq	Male	White	OKay
Brain from Mount Sinai/JJ Peters VA Medical Center Brain Bank	Homo sapiens	NCBITAXON	NCBITaxon:9606	brain	UBERON	UBERON:0000955	AMPAD_MSSM_0000026279	MSBB AD study population	Human brain tissue preparation	BM_36_339	Brodmann Area 36	RNA-seq	Male	White	OKay
Brain from Mount Sinai/JJ Peters VA Medical Center Brain Bank	Homo sapiens	NCBITAXON	NCBITaxon:9606	brain	UBERON	UBERON:0000955	AMPAD_MSSM_0000026279	MSBB AD study population	Human brain tissue preparation	hB_RNA_16175	Brodmann Area 44	RNA-seq	Male	White	OKay
Brain from Mount Sinai/JJ Peters VA Medical Center Brain Bank	Homo sapiens	NCBITAXON	NCBITaxon:9606	brain	UBERON	UBERON:0000955	AMPAD_MSSM_0000074600	MSBB AD study population	Human brain tissue preparation	BM_10_776	Brodmann Area 10	RNA-seq	Female	White	OKay
Brain from Mount Sinai/JJ Peters VA Medical Center Brain Bank	Homo sapiens	NCBITAXON	NCBITaxon:9606	brain	UBERON	UBERON:0000955	AMPAD_MSSM_0000074600	MSBB AD study population	Human brain tissue preparation	hB_RNA_9146	Brodmann Area 22	RNA-seq	Female	White	OKay
Brain from Mount Sinai/JJ Peters VA Medical Center Brain Bank	Homo sapiens	NCBITAXON	NCBITaxon:9606	brain	UBERON	UBERON:0000955	AMPAD_MSSM_0000074600	MSBB AD study population	Human brain tissue preparation	BM_36_441	Brodmann Area 36	RNA-seq	Female	White	OKay
Brain from Mount Sinai/JJ Peters VA Medical Center Brain Bank	Homo sapiens	NCBITAXON	NCBITaxon:9606	brain	UBERON	UBERON:0000955	AMPAD_MSSM_0000074600	MSBB AD study population	Human brain tissue preparation	hB_RNA_4361	Brodmann Area 44	RNA-seq	Female	White	OKay
Brain from Mount Sinai/JJ Peters VA Medical Center Brain Bank	Homo sapiens	NCBITAXON	NCBITaxon:9606	brain	UBERON	UBERON:0000955	AMPAD_MSSM_0000061680	MSBB AD study population	Human brain tissue preparation	hB_RNA_12986	Brodmann Area 10	RNA-seq	Male	Black	OKay
Brain from Mount Sinai/JJ Peters VA Medical Center Brain Bank	Homo sapiens	NCBITAXON	NCBITaxon:9606	brain	UBERON	UBERON:0000955	AMPAD_MSSM_0000061680	MSBB AD study population	Human brain tissue preparation	hB_RNA_8085	Brodmann Area 22	RNA-seq	Male	Black	OKay
Brain from Mount Sinai/JJ Peters VA Medical Center Brain Bank	Homo sapiens	NCBITAXON	NCBITaxon:9606	brain	UBERON	UBERON:0000955	AMPAD_MSSM_0000061680	MSBB AD study population	Human brain tissue preparation	hB_RNA_10892	Brodmann Area 36	RNA-seq	Male	Black	OKay
Brain from Mount Sinai/JJ Peters VA Medical Center Brain Bank	Homo sapiens	NCBITAXON	NCBITaxon:9606	brain	UBERON	UBERON:0000955	AMPAD_MSSM_0000010001	MSBB AD study population	Human brain tissue preparation	BM_10_728	Brodmann Area 10	RNA-seq	Female	White	OKay
Brain from Mount Sinai/JJ Peters VA Medical Center Brain Bank	Homo sapiens	NCBITAXON	NCBITaxon:9606	brain	UBERON	UBERON:0000955	AMPAD_MSSM_0000010001	MSBB AD study population	Human brain tissue preparation	BM_22_230	Brodmann Area 22	RNA-seq	Female	White	OKay
Brain from Mount Sinai/JJ Peters VA Medical Center Brain Bank	Homo sapiens	NCBITAXON	NCBITaxon:9606	brain	UBERON	UBERON:0000955	AMPAD_MSSM_0000010001	MSBB AD study population	Human brain tissue preparation	BM_36_424	Brodmann Area 36	RNA-seq	Female	White	OKay
Brain from Mount Sinai/JJ Peters VA Medical Center Brain Bank	Homo sapiens	NCBITAXON	NCBITaxon:9606	brain	UBERON	UBERON:0000955	AMPAD_MSSM_0000010001	MSBB AD study population	Human brain tissue preparation	hB_RNA_16245	Brodmann Area 44	RNA-seq	Female	White	OKay
Brain from Mount Sinai/JJ Peters VA Medical Center Brain Bank	Homo sapiens	NCBITAXON	NCBITaxon:9606	brain	UBERON	UBERON:0000955	AMPAD_MSSM_0000084161	MSBB AD study population	Human brain tissue preparation	BM_10_594	Brodmann Area 10	RNA-seq	Female	White	OKay
Brain from Mount Sinai/JJ Peters VA Medical Center Brain Bank	Homo sapiens	NCBITAXON	NCBITaxon:9606	brain	UBERON	UBERON:0000955	AMPAD_MSSM_0000061399	MSBB AD study population	Human brain tissue preparation	BM_22_38	Brodmann Area 22	RNA-seq	Male	White	OKay
Brain from Mount Sinai/JJ Peters VA Medical Center Brain Bank	Homo sapiens	NCBITAXON	NCBITaxon:9606	brain	UBERON	UBERON:0000955		MSBB AD study population	Human brain tissue preparation	hB_RNA_13039	Brodmann Area 10	RNA-seq			Exclude
Brain from Mount Sinai/JJ Peters VA Medical Center Brain Bank	Homo sapiens	NCBITAXON	NCBITaxon:9606	brain	UBERON	UBERON:0000955	AMPAD_MSSM_0000071241	MSBB AD study population	Human brain tissue preparation	hB_RNA_10332	Brodmann Area 22	RNA-seq	Male	White	OKay
Brain from Mount Sinai/JJ Peters VA Medical Center Brain Bank	Homo sapiens	NCBITAXON	NCBITaxon:9606	brain	UBERON	UBERON:0000955	AMPAD_MSSM_0000071241	MSBB AD study population	Human brain tissue preparation	hB_RNA_10762	Brodmann Area 36	RNA-seq	Male	White	OKay
Brain from Mount Sinai/JJ Peters VA Medical Center Brain Bank	Homo sapiens	NCBITAXON	NCBITaxon:9606	brain	UBERON	UBERON:0000955	AMPAD_MSSM_0000071241	MSBB AD study population	Human brain tissue preparation	hB_RNA_8905	Brodmann Area 44	RNA-seq	Male	White	OKay
Brain from Mount Sinai/JJ Peters VA Medical Center Brain Bank	Homo sapiens	NCBITAXON	NCBITaxon:9606	brain	UBERON	UBERON:0000955	AMPAD_MSSM_0000045402	MSBB AD study population	Human brain tissue preparation	hB_RNA_13616	Brodmann Area 10	RNA-seq	Male	White	OKay
Brain from Mount Sinai/JJ Peters VA Medical Center Brain Bank	Homo sapiens	NCBITAXON	NCBITaxon:9606	brain	UBERON	UBERON:0000955	AMPAD_MSSM_0000045402	MSBB AD study population	Human brain tissue preparation	BM_22_147	Brodmann Area 22	RNA-seq	Male	White	OKay
Brain from Mount Sinai/JJ Peters VA Medical Center Brain Bank	Homo sapiens	NCBITAXON	NCBITaxon:9606	brain	UBERON	UBERON:0000955	AMPAD_MSSM_0000045402	MSBB AD study population	Human brain tissue preparation	hB_RNA_9147	Brodmann Area 22	RNA-seq	Male	White	OKay
Brain from Mount Sinai/JJ Peters VA Medical Center Brain Bank	Homo sapiens	NCBITAXON	NCBITaxon:9606	brain	UBERON	UBERON:0000955	AMPAD_MSSM_0000045402	MSBB AD study population	Human brain tissue preparation	hB_RNA_4371	Brodmann Area 44	RNA-seq	Male	White	OKay
Brain from Mount Sinai/JJ Peters VA Medical Center Brain Bank	Homo sapiens	NCBITAXON	NCBITaxon:9606	brain	UBERON	UBERON:0000955	AMPAD_MSSM_0000019562	MSBB AD study population	Human brain tissue preparation	BM_10_731	Brodmann Area 10	RNA-seq	Female	White	OKay
Brain from Mount Sinai/JJ Peters VA Medical Center Brain Bank	Homo sapiens	NCBITAXON	NCBITaxon:9606	brain	UBERON	UBERON:0000955	AMPAD_MSSM_0000019562	MSBB AD study population	Human brain tissue preparation	BM_22_183	Brodmann Area 22	RNA-seq	Female	White	OKay
Brain from Mount Sinai/JJ Peters VA Medical Center Brain Bank	Homo sapiens	NCBITAXON	NCBITaxon:9606	brain	UBERON	UBERON:0000955	AMPAD_MSSM_0000019562	MSBB AD study population	Human brain tissue preparation	BM_36_423	Brodmann Area 36	RNA-seq	Female	White	OKay
Brain from Mount Sinai/JJ Peters VA Medical Center Brain Bank	Homo sapiens	NCBITAXON	NCBITaxon:9606	brain	UBERON	UBERON:0000955	AMPAD_MSSM_0000019562	MSBB AD study population	Human brain tissue preparation	hB_RNA_16785	Brodmann Area 44	RNA-seq	Female	White	OKay
Brain from Mount Sinai/JJ Peters VA Medical Center Brain Bank	Homo sapiens	NCBITAXON	NCBITaxon:9606	brain	UBERON	UBERON:0000955	AMPAD_MSSM_0000006643	MSBB AD study population	Human brain tissue preparation	BM_10_714	Brodmann Area 10	RNA-seq	Male	White	OKay
Brain from Mount Sinai/JJ Peters VA Medical Center Brain Bank	Homo sapiens	NCBITAXON	NCBITaxon:9606	brain	UBERON	UBERON:0000955	AMPAD_MSSM_0000006643	MSBB AD study population	Human brain tissue preparation	hB_RNA_9148	Brodmann Area 22	RNA-seq	Male	White	OKay
Brain from Mount Sinai/JJ Peters VA Medical Center Brain Bank	Homo sapiens	NCBITAXON	NCBITaxon:9606	brain	UBERON	UBERON:0000955	AMPAD_MSSM_0000006643	MSBB AD study population	Human brain tissue preparation	BM_36_332	Brodmann Area 36	RNA-seq	Male	White	OKay
Brain from Mount Sinai/JJ Peters VA Medical Center Brain Bank	Homo sapiens	NCBITAXON	NCBITaxon:9606	brain	UBERON	UBERON:0000955	AMPAD_MSSM_0000006643	MSBB AD study population	Human brain tissue preparation	hB_RNA_4389	Brodmann Area 44	RNA-seq	Male	White	OKay
Brain from Mount Sinai/JJ Peters VA Medical Center Brain Bank	Homo sapiens	NCBITAXON	NCBITaxon:9606	brain	UBERON	UBERON:0000955		MSBB AD study population	Human brain tissue preparation	hB_RNA_8255	Brodmann Area 22	RNA-seq			Exclude
Brain from Mount Sinai/JJ Peters VA Medical Center Brain Bank	Homo sapiens	NCBITAXON	NCBITaxon:9606	brain	UBERON	UBERON:0000955	AMPAD_MSSM_0000080803	MSBB AD study population	Human brain tissue preparation	hB_RNA_10932	Brodmann Area 36	RNA-seq	Female	White	OKay
Brain from Mount Sinai/JJ Peters VA Medical Center Brain Bank	Homo sapiens	NCBITAXON	NCBITaxon:9606	brain	UBERON	UBERON:0000955	AMPAD_MSSM_0000080803	MSBB AD study population	Human brain tissue preparation	hB_RNA_8435	Brodmann Area 44	RNA-seq	Female	White	OKay
Brain from Mount Sinai/JJ Peters VA Medical Center Brain Bank	Homo sapiens	NCBITAXON	NCBITaxon:9606	brain	UBERON	UBERON:0000955	AMPAD_MSSM_0000067883	MSBB AD study population	Human brain tissue preparation	hB_RNA_12784	Brodmann Area 10	RNA-seq	Female	White	OKay
Brain from Mount Sinai/JJ Peters VA Medical Center Brain Bank	Homo sapiens	NCBITAXON	NCBITaxon:9606	brain	UBERON	UBERON:0000955	AMPAD_MSSM_0000067883	MSBB AD study population	Human brain tissue preparation	hB_RNA_10912	Brodmann Area 36	RNA-seq	Female	White	OKay
Brain from Mount Sinai/JJ Peters VA Medical Center Brain Bank	Homo sapiens	NCBITAXON	NCBITaxon:9606	brain	UBERON	UBERON:0000955	AMPAD_MSSM_0000067883	MSBB AD study population	Human brain tissue preparation	hB_RNA_8445	Brodmann Area 44	RNA-seq	Female	White	OKay
Brain from Mount Sinai/JJ Peters VA Medical Center Brain Bank	Homo sapiens	NCBITAXON	NCBITaxon:9606	brain	UBERON	UBERON:0000955	AMPAD_MSSM_0000015395	MSBB AD study population	Human brain tissue preparation	BM_10_810	Brodmann Area 10	RNA-seq	Female	White	OKay
Brain from Mount Sinai/JJ Peters VA Medical Center Brain Bank	Homo sapiens	NCBITAXON	NCBITaxon:9606	brain	UBERON	UBERON:0000955	AMPAD_MSSM_0000015395	MSBB AD study population	Human brain tissue preparation	BM_22_96	Brodmann Area 22	RNA-seq	Female	White	OKay
Brain from Mount Sinai/JJ Peters VA Medical Center Brain Bank	Homo sapiens	NCBITAXON	NCBITaxon:9606	brain	UBERON	UBERON:0000955	AMPAD_MSSM_0000015395	MSBB AD study population	Human brain tissue preparation	BM_36_476	Brodmann Area 36	RNA-seq	Female	White	OKay
Brain from Mount Sinai/JJ Peters VA Medical Center Brain Bank	Homo sapiens	NCBITAXON	NCBITaxon:9606	brain	UBERON	UBERON:0000955	AMPAD_MSSM_0000015395	MSBB AD study population	Human brain tissue preparation	hB_RNA_16235	Brodmann Area 44	RNA-seq	Female	White	OKay
Brain from Mount Sinai/JJ Peters VA Medical Center Brain Bank	Homo sapiens	NCBITAXON	NCBITaxon:9606	brain	UBERON	UBERON:0000955	AMPAD_MSSM_0000029124	MSBB AD study population	Human brain tissue preparation	BM_10_730	Brodmann Area 10	RNA-seq	Female	White	OKay
Brain from Mount Sinai/JJ Peters VA Medical Center Brain Bank	Homo sapiens	NCBITAXON	NCBITaxon:9606	brain	UBERON	UBERON:0000955	AMPAD_MSSM_0000029124	MSBB AD study population	Human brain tissue preparation	BM_22_255	Brodmann Area 22	RNA-seq	Female	White	OKay
Brain from Mount Sinai/JJ Peters VA Medical Center Brain Bank	Homo sapiens	NCBITAXON	NCBITaxon:9606	brain	UBERON	UBERON:0000955	AMPAD_MSSM_0000029124	MSBB AD study population	Human brain tissue preparation	BM_36_299	Brodmann Area 36	RNA-seq	Female	White	OKay
Brain from Mount Sinai/JJ Peters VA Medical Center Brain Bank	Homo sapiens	NCBITAXON	NCBITaxon:9606	brain	UBERON	UBERON:0000955	AMPAD_MSSM_0000029124	MSBB AD study population	Human brain tissue preparation	hB_RNA_20672	Brodmann Area 44	RNA-seq	Female	White	OKay
Brain from Mount Sinai/JJ Peters VA Medical Center Brain Bank	Homo sapiens	NCBITAXON	NCBITaxon:9606	brain	UBERON	UBERON:0000955	AMPAD_MSSM_0000016204	MSBB AD study population	Human brain tissue preparation	hB_RNA_13571	Brodmann Area 10	RNA-seq	Female	White	OKay
Brain from Mount Sinai/JJ Peters VA Medical Center Brain Bank	Homo sapiens	NCBITAXON	NCBITaxon:9606	brain	UBERON	UBERON:0000955	AMPAD_MSSM_0000016204	MSBB AD study population	Human brain tissue preparation	hB_RNA_9149	Brodmann Area 22	RNA-seq	Female	White	OKay
Brain from Mount Sinai/JJ Peters VA Medical Center Brain Bank	Homo sapiens	NCBITAXON	NCBITaxon:9606	brain	UBERON	UBERON:0000955	AMPAD_MSSM_0000016204	MSBB AD study population	Human brain tissue preparation	BM_36_422	Brodmann Area 36	RNA-seq	Female	White	OKay
Brain from Mount Sinai/JJ Peters VA Medical Center Brain Bank	Homo sapiens	NCBITAXON	NCBITaxon:9606	brain	UBERON	UBERON:0000955	AMPAD_MSSM_0000016204	MSBB AD study population	Human brain tissue preparation	hB_RNA_4398	Brodmann Area 44	RNA-seq	Female	White	OKay
Brain from Mount Sinai/JJ Peters VA Medical Center Brain Bank	Homo sapiens	NCBITAXON	NCBITaxon:9606	brain	UBERON	UBERON:0000955	AMPAD_MSSM_0000003284	MSBB AD study population	Human brain tissue preparation	BM_10_727	Brodmann Area 10	RNA-seq	Female	White	OKay
Brain from Mount Sinai/JJ Peters VA Medical Center Brain Bank	Homo sapiens	NCBITAXON	NCBITaxon:9606	brain	UBERON	UBERON:0000955	AMPAD_MSSM_0000003284	MSBB AD study population	Human brain tissue preparation	hB_RNA_13359	Brodmann Area 10	RNA-seq	Female	White	OKay
Brain from Mount Sinai/JJ Peters VA Medical Center Brain Bank	Homo sapiens	NCBITAXON	NCBITaxon:9606	brain	UBERON	UBERON:0000955	AMPAD_MSSM_0000003284	MSBB AD study population	Human brain tissue preparation	hB_RNA_9150	Brodmann Area 22	RNA-seq	Female	White	OKay
Brain from Mount Sinai/JJ Peters VA Medical Center Brain Bank	Homo sapiens	NCBITAXON	NCBITaxon:9606	brain	UBERON	UBERON:0000955	AMPAD_MSSM_0000003284	MSBB AD study population	Human brain tissue preparation	BM_36_393	Brodmann Area 36	RNA-seq	Female	White	OKay
Brain from Mount Sinai/JJ Peters VA Medical Center Brain Bank	Homo sapiens	NCBITAXON	NCBITaxon:9606	brain	UBERON	UBERON:0000955	AMPAD_MSSM_0000003284	MSBB AD study population	Human brain tissue preparation	hB_RNA_4403	Brodmann Area 44	RNA-seq	Female	White	OKay
Brain from Mount Sinai/JJ Peters VA Medical Center Brain Bank	Homo sapiens	NCBITAXON	NCBITaxon:9606	brain	UBERON	UBERON:0000955	AMPAD_MSSM_0000077445	MSBB AD study population	Human brain tissue preparation	hB_RNA_13253	Brodmann Area 10	RNA-seq	Female	White	OKay
Brain from Mount Sinai/JJ Peters VA Medical Center Brain Bank	Homo sapiens	NCBITAXON	NCBITaxon:9606	brain	UBERON	UBERON:0000955	AMPAD_MSSM_0000077445	MSBB AD study population	Human brain tissue preparation	hB_RNA_9151	Brodmann Area 22	RNA-seq	Female	White	OKay
Brain from Mount Sinai/JJ Peters VA Medical Center Brain Bank	Homo sapiens	NCBITAXON	NCBITaxon:9606	brain	UBERON	UBERON:0000955	AMPAD_MSSM_0000077445	MSBB AD study population	Human brain tissue preparation	BM_36_364	Brodmann Area 36	RNA-seq	Female	White	OKay
Brain from Mount Sinai/JJ Peters VA Medical Center Brain Bank	Homo sapiens	NCBITAXON	NCBITaxon:9606	brain	UBERON	UBERON:0000955	AMPAD_MSSM_0000077445	MSBB AD study population	Human brain tissue preparation	hB_RNA_12312	Brodmann Area 36	RNA-seq	Female	White	OKay
Brain from Mount Sinai/JJ Peters VA Medical Center Brain Bank	Homo sapiens	NCBITAXON	NCBITaxon:9606	brain	UBERON	UBERON:0000955	AMPAD_MSSM_0000077445	MSBB AD study population	Human brain tissue preparation	hB_RNA_4411	Brodmann Area 44	RNA-seq	Female	White	OKay
Brain from Mount Sinai/JJ Peters VA Medical Center Brain Bank	Homo sapiens	NCBITAXON	NCBITaxon:9606	brain	UBERON	UBERON:0000955	AMPAD_MSSM_0000046265	MSBB AD study population	Human brain tissue preparation	BM_10_562	Brodmann Area 10	RNA-seq	Male	White	OKay
Brain from Mount Sinai/JJ Peters VA Medical Center Brain Bank	Homo sapiens	NCBITAXON	NCBITaxon:9606	brain	UBERON	UBERON:0000955	AMPAD_MSSM_0000046265	MSBB AD study population	Human brain tissue preparation	BM_22_64	Brodmann Area 22	RNA-seq	Male	White	OKay
Brain from Mount Sinai/JJ Peters VA Medical Center Brain Bank	Homo sapiens	NCBITAXON	NCBITaxon:9606	brain	UBERON	UBERON:0000955	AMPAD_MSSM_0000046265	MSBB AD study population	Human brain tissue preparation	BM_36_388	Brodmann Area 36	RNA-seq	Male	White	OKay
Brain from Mount Sinai/JJ Peters VA Medical Center Brain Bank	Homo sapiens	NCBITAXON	NCBITaxon:9606	brain	UBERON	UBERON:0000955	AMPAD_MSSM_0000046265	MSBB AD study population	Human brain tissue preparation	hB_RNA_17145	Brodmann Area 44	RNA-seq	Male	White	OKay
Brain from Mount Sinai/JJ Peters VA Medical Center Brain Bank	Homo sapiens	NCBITAXON	NCBITaxon:9606	brain	UBERON	UBERON:0000955	AMPAD_MSSM_0000064525	MSBB AD study population	Human brain tissue preparation	BM_10_635	Brodmann Area 10	RNA-seq	Female	Black	OKay
Brain from Mount Sinai/JJ Peters VA Medical Center Brain Bank	Homo sapiens	NCBITAXON	NCBITaxon:9606	brain	UBERON	UBERON:0000955	AMPAD_MSSM_0000064525	MSBB AD study population	Human brain tissue preparation	BM_22_213	Brodmann Area 22	RNA-seq	Female	Black	OKay
Brain from Mount Sinai/JJ Peters VA Medical Center Brain Bank	Homo sapiens	NCBITAXON	NCBITaxon:9606	brain	UBERON	UBERON:0000955	AMPAD_MSSM_0000064525	MSBB AD study population	Human brain tissue preparation	BM_36_381	Brodmann Area 36	RNA-seq	Female	Black	OKay
Brain from Mount Sinai/JJ Peters VA Medical Center Brain Bank	Homo sapiens	NCBITAXON	NCBITaxon:9606	brain	UBERON	UBERON:0000955	AMPAD_MSSM_0000064525	MSBB AD study population	Human brain tissue preparation	hB_RNA_16135	Brodmann Area 44	RNA-seq	Female	Black	OKay
Brain from Mount Sinai/JJ Peters VA Medical Center Brain Bank	Homo sapiens	NCBITAXON	NCBITaxon:9606	brain	UBERON	UBERON:0000955	AMPAD_MSSM_0000038686	MSBB AD study population	Human brain tissue preparation	BM_10_716	Brodmann Area 10	RNA-seq	Female	White	OKay
Brain from Mount Sinai/JJ Peters VA Medical Center Brain Bank	Homo sapiens	NCBITAXON	NCBITaxon:9606	brain	UBERON	UBERON:0000955	AMPAD_MSSM_0000038686	MSBB AD study population	Human brain tissue preparation	BM_22_110	Brodmann Area 22	RNA-seq	Female	White	OKay
Brain from Mount Sinai/JJ Peters VA Medical Center Brain Bank	Homo sapiens	NCBITAXON	NCBITaxon:9606	brain	UBERON	UBERON:0000955	AMPAD_MSSM_0000038686	MSBB AD study population	Human brain tissue preparation	BM_36_333	Brodmann Area 36	RNA-seq	Female	White	OKay
Brain from Mount Sinai/JJ Peters VA Medical Center Brain Bank	Homo sapiens	NCBITAXON	NCBITaxon:9606	brain	UBERON	UBERON:0000955	AMPAD_MSSM_0000038686	MSBB AD study population	Human brain tissue preparation	hB_RNA_16165	Brodmann Area 44	RNA-seq	Female	White	OKay
Brain from Mount Sinai/JJ Peters VA Medical Center Brain Bank	Homo sapiens	NCBITAXON	NCBITaxon:9606	brain	UBERON	UBERON:0000955	AMPAD_MSSM_0000012846	MSBB AD study population	Human brain tissue preparation	BM_10_604	Brodmann Area 10	RNA-seq	Female	White	OKay
Brain from Mount Sinai/JJ Peters VA Medical Center Brain Bank	Homo sapiens	NCBITAXON	NCBITaxon:9606	brain	UBERON	UBERON:0000955	AMPAD_MSSM_0000012846	MSBB AD study population	Human brain tissue preparation	BM_22_69	Brodmann Area 22	RNA-seq	Female	White	OKay
Brain from Mount Sinai/JJ Peters VA Medical Center Brain Bank	Homo sapiens	NCBITAXON	NCBITaxon:9606	brain	UBERON	UBERON:0000955	AMPAD_MSSM_0000012846	MSBB AD study population	Human brain tissue preparation	BM_36_312	Brodmann Area 36	RNA-seq	Female	White	OKay
Brain from Mount Sinai/JJ Peters VA Medical Center Brain Bank	Homo sapiens	NCBITAXON	NCBITaxon:9606	brain	UBERON	UBERON:0000955	AMPAD_MSSM_0000012846	MSBB AD study population	Human brain tissue preparation	hB_RNA_16985	Brodmann Area 44	RNA-seq	Female	White	OKay
Brain from Mount Sinai/JJ Peters VA Medical Center Brain Bank	Homo sapiens	NCBITAXON	NCBITaxon:9606	brain	UBERON	UBERON:0000955	AMPAD_MSSM_0000087007	MSBB AD study population	Human brain tissue preparation	BM_10_709	Brodmann Area 10	RNA-seq	Female	White	OKay
Brain from Mount Sinai/JJ Peters VA Medical Center Brain Bank	Homo sapiens	NCBITAXON	NCBITaxon:9606	brain	UBERON	UBERON:0000955	AMPAD_MSSM_0000087007	MSBB AD study population	Human brain tissue preparation	hB_RNA_9152	Brodmann Area 22	RNA-seq	Female	White	OKay
Brain from Mount Sinai/JJ Peters VA Medical Center Brain Bank	Homo sapiens	NCBITAXON	NCBITaxon:9606	brain	UBERON	UBERON:0000955	AMPAD_MSSM_0000087007	MSBB AD study population	Human brain tissue preparation	BM_36_340	Brodmann Area 36	RNA-seq	Female	White	OKay
Brain from Mount Sinai/JJ Peters VA Medical Center Brain Bank	Homo sapiens	NCBITAXON	NCBITaxon:9606	brain	UBERON	UBERON:0000955	AMPAD_MSSM_0000087007	MSBB AD study population	Human brain tissue preparation	hB_RNA_12402	Brodmann Area 36	RNA-seq	Female	White	OKay
Brain from Mount Sinai/JJ Peters VA Medical Center Brain Bank	Homo sapiens	NCBITAXON	NCBITaxon:9606	brain	UBERON	UBERON:0000955	AMPAD_MSSM_0000087007	MSBB AD study population	Human brain tissue preparation	hB_RNA_4429	Brodmann Area 44	RNA-seq	Female	White	OKay
Brain from Mount Sinai/JJ Peters VA Medical Center Brain Bank	Homo sapiens	NCBITAXON	NCBITaxon:9606	brain	UBERON	UBERON:0000955	AMPAD_MSSM_0000074087	MSBB AD study population	Human brain tissue preparation	BM_10_772	Brodmann Area 10	RNA-seq	Male	White	OKay
Brain from Mount Sinai/JJ Peters VA Medical Center Brain Bank	Homo sapiens	NCBITAXON	NCBITaxon:9606	brain	UBERON	UBERON:0000955	AMPAD_MSSM_0000074087	MSBB AD study population	Human brain tissue preparation	BM_22_150	Brodmann Area 22	RNA-seq	Male	White	OKay
Brain from Mount Sinai/JJ Peters VA Medical Center Brain Bank	Homo sapiens	NCBITAXON	NCBITaxon:9606	brain	UBERON	UBERON:0000955	AMPAD_MSSM_0000074087	MSBB AD study population	Human brain tissue preparation	BM_36_386	Brodmann Area 36	RNA-seq	Male	White	OKay
Brain from Mount Sinai/JJ Peters VA Medical Center Brain Bank	Homo sapiens	NCBITAXON	NCBITaxon:9606	brain	UBERON	UBERON:0000955	AMPAD_MSSM_0000074087	MSBB AD study population	Human brain tissue preparation	hB_RNA_16445	Brodmann Area 44	RNA-seq	Male	White	OKay
Brain from Mount Sinai/JJ Peters VA Medical Center Brain Bank	Homo sapiens	NCBITAXON	NCBITaxon:9606	brain	UBERON	UBERON:0000955	AMPAD_MSSM_0000028083	MSBB AD study population	Human brain tissue preparation	hB_RNA_12504	Brodmann Area 10	RNA-seq	Female	White	OKay
Brain from Mount Sinai/JJ Peters VA Medical Center Brain Bank	Homo sapiens	NCBITAXON	NCBITaxon:9606	brain	UBERON	UBERON:0000955	AMPAD_MSSM_0000028083	MSBB AD study population	Human brain tissue preparation	hB_RNA_8225	Brodmann Area 22	RNA-seq	Female	White	OKay
Brain from Mount Sinai/JJ Peters VA Medical Center Brain Bank	Homo sapiens	NCBITAXON	NCBITaxon:9606	brain	UBERON	UBERON:0000955	AMPAD_MSSM_0000028083	MSBB AD study population	Human brain tissue preparation	hB_RNA_10652	Brodmann Area 36	RNA-seq	Female	White	OKay
Brain from Mount Sinai/JJ Peters VA Medical Center Brain Bank	Homo sapiens	NCBITAXON	NCBITaxon:9606	brain	UBERON	UBERON:0000955	AMPAD_MSSM_0000028083	MSBB AD study population	Human brain tissue preparation	hB_RNA_8975	Brodmann Area 44	RNA-seq	Female	White	OKay
Brain from Mount Sinai/JJ Peters VA Medical Center Brain Bank	Homo sapiens	NCBITAXON	NCBITaxon:9606	brain	UBERON	UBERON:0000955	AMPAD_MSSM_0000060407	MSBB AD study population	Human brain tissue preparation	hB_RNA_12944	Brodmann Area 10	RNA-seq	Male	White	OKay
Brain from Mount Sinai/JJ Peters VA Medical Center Brain Bank	Homo sapiens	NCBITAXON	NCBITaxon:9606	brain	UBERON	UBERON:0000955	AMPAD_MSSM_0000060407	MSBB AD study population	Human brain tissue preparation	hB_RNA_8185	Brodmann Area 22	RNA-seq	Male	White	OKay
Brain from Mount Sinai/JJ Peters VA Medical Center Brain Bank	Homo sapiens	NCBITAXON	NCBITaxon:9606	brain	UBERON	UBERON:0000955	AMPAD_MSSM_0000060407	MSBB AD study population	Human brain tissue preparation	hB_RNA_10692	Brodmann Area 36	RNA-seq	Male	White	OKay
Brain from Mount Sinai/JJ Peters VA Medical Center Brain Bank	Homo sapiens	NCBITAXON	NCBITaxon:9606	brain	UBERON	UBERON:0000955	AMPAD_MSSM_0000060407	MSBB AD study population	Human brain tissue preparation	hB_RNA_8945	Brodmann Area 44	RNA-seq	Male	White	OKay
Brain from Mount Sinai/JJ Peters VA Medical Center Brain Bank	Homo sapiens	NCBITAXON	NCBITaxon:9606	brain	UBERON	UBERON:0000955	AMPAD_MSSM_0000048992	MSBB AD study population	Human brain tissue preparation	BM_10_652	Brodmann Area 10	RNA-seq	Male	White	OKay
Brain from Mount Sinai/JJ Peters VA Medical Center Brain Bank	Homo sapiens	NCBITAXON	NCBITaxon:9606	brain	UBERON	UBERON:0000955	AMPAD_MSSM_0000083880	MSBB AD study population	Human brain tissue preparation	BM_10_735	Brodmann Area 10	RNA-seq	Female	Black	OKay
Brain from Mount Sinai/JJ Peters VA Medical Center Brain Bank	Homo sapiens	NCBITAXON	NCBITaxon:9606	brain	UBERON	UBERON:0000955	AMPAD_MSSM_0000048247	MSBB AD study population	Human brain tissue preparation	BM_10_561	Brodmann Area 10	RNA-seq	Female	Black	OKay
Brain from Mount Sinai/JJ Peters VA Medical Center Brain Bank	Homo sapiens	NCBITAXON	NCBITaxon:9606	brain	UBERON	UBERON:0000955	AMPAD_MSSM_0000048247	MSBB AD study population	Human brain tissue preparation	BM_22_130	Brodmann Area 22	RNA-seq	Female	Black	OKay
Brain from Mount Sinai/JJ Peters VA Medical Center Brain Bank	Homo sapiens	NCBITAXON	NCBITaxon:9606	brain	UBERON	UBERON:0000955	AMPAD_MSSM_0000048247	MSBB AD study population	Human brain tissue preparation	BM_36_418	Brodmann Area 36	RNA-seq	Female	Black	OKay
Brain from Mount Sinai/JJ Peters VA Medical Center Brain Bank	Homo sapiens	NCBITAXON	NCBITaxon:9606	brain	UBERON	UBERON:0000955	AMPAD_MSSM_0000048247	MSBB AD study population	Human brain tissue preparation	hB_RNA_16795	Brodmann Area 44	RNA-seq	Female	Black	OKay
Brain from Mount Sinai/JJ Peters VA Medical Center Brain Bank	Homo sapiens	NCBITAXON	NCBITaxon:9606	brain	UBERON	UBERON:0000955	AMPAD_MSSM_0000037960	MSBB AD study population	Human brain tissue preparation	BM_10_558	Brodmann Area 10	RNA-seq	Female	White	OKay
Brain from Mount Sinai/JJ Peters VA Medical Center Brain Bank	Homo sapiens	NCBITAXON	NCBITaxon:9606	brain	UBERON	UBERON:0000955	AMPAD_MSSM_0000037960	MSBB AD study population	Human brain tissue preparation	BM_22_146	Brodmann Area 22	RNA-seq	Female	White	OKay
Brain from Mount Sinai/JJ Peters VA Medical Center Brain Bank	Homo sapiens	NCBITAXON	NCBITaxon:9606	brain	UBERON	UBERON:0000955	AMPAD_MSSM_0000037960	MSBB AD study population	Human brain tissue preparation	BM_36_337	Brodmann Area 36	RNA-seq	Female	White	OKay
Brain from Mount Sinai/JJ Peters VA Medical Center Brain Bank	Homo sapiens	NCBITAXON	NCBITaxon:9606	brain	UBERON	UBERON:0000955	AMPAD_MSSM_0000037960	MSBB AD study population	Human brain tissue preparation	hB_RNA_16455	Brodmann Area 44	RNA-seq	Female	White	OKay
Brain from Mount Sinai/JJ Peters VA Medical Center Brain Bank	Homo sapiens	NCBITAXON	NCBITaxon:9606	brain	UBERON	UBERON:0000955	AMPAD_MSSM_0000064974	MSBB AD study population	Human brain tissue preparation	BM_10_603	Brodmann Area 10	RNA-seq	Male	White	OKay
Brain from Mount Sinai/JJ Peters VA Medical Center Brain Bank	Homo sapiens	NCBITAXON	NCBITaxon:9606	brain	UBERON	UBERON:0000955	AMPAD_MSSM_0000064974	MSBB AD study population	Human brain tissue preparation	BM_36_465	Brodmann Area 36	RNA-seq	Male	White	OKay
Brain from Mount Sinai/JJ Peters VA Medical Center Brain Bank	Homo sapiens	NCBITAXON	NCBITaxon:9606	brain	UBERON	UBERON:0000955	AMPAD_MSSM_0000064974	MSBB AD study population	Human brain tissue preparation	hB_RNA_4437	Brodmann Area 44	RNA-seq	Male	White	OKay
Brain from Mount Sinai/JJ Peters VA Medical Center Brain Bank	Homo sapiens	NCBITAXON	NCBITaxon:9606	brain	UBERON	UBERON:0000955	AMPAD_MSSM_0000076897	MSBB AD study population	Human brain tissue preparation	BM_10_557	Brodmann Area 10	RNA-seq	Female	White	OKay
Brain from Mount Sinai/JJ Peters VA Medical Center Brain Bank	Homo sapiens	NCBITAXON	NCBITaxon:9606	brain	UBERON	UBERON:0000955	AMPAD_MSSM_0000076897	MSBB AD study population	Human brain tissue preparation	hB_RNA_13665	Brodmann Area 10	RNA-seq	Female	White	OKay
Brain from Mount Sinai/JJ Peters VA Medical Center Brain Bank	Homo sapiens	NCBITAXON	NCBITaxon:9606	brain	UBERON	UBERON:0000955	AMPAD_MSSM_0000076897	MSBB AD study population	Human brain tissue preparation	hB_RNA_9153	Brodmann Area 22	RNA-seq	Female	White	OKay
Brain from Mount Sinai/JJ Peters VA Medical Center Brain Bank	Homo sapiens	NCBITAXON	NCBITaxon:9606	brain	UBERON	UBERON:0000955	AMPAD_MSSM_0000076897	MSBB AD study population	Human brain tissue preparation	BM_36_540	Brodmann Area 36	RNA-seq	Female	White	OKay
Brain from Mount Sinai/JJ Peters VA Medical Center Brain Bank	Homo sapiens	NCBITAXON	NCBITaxon:9606	brain	UBERON	UBERON:0000955	AMPAD_MSSM_0000076897	MSBB AD study population	Human brain tissue preparation	hB_RNA_4442	Brodmann Area 44	RNA-seq	Female	White	OKay
Brain from Mount Sinai/JJ Peters VA Medical Center Brain Bank	Homo sapiens	NCBITAXON	NCBITaxon:9606	brain	UBERON	UBERON:0000955	AMPAD_MSSM_0000031969	MSBB AD study population	Human brain tissue preparation	BM_10_680	Brodmann Area 10	RNA-seq	Male	White	OKay
Brain from Mount Sinai/JJ Peters VA Medical Center Brain Bank	Homo sapiens	NCBITAXON	NCBITaxon:9606	brain	UBERON	UBERON:0000955	AMPAD_MSSM_0000031969	MSBB AD study population	Human brain tissue preparation	BM_22_37	Brodmann Area 22	RNA-seq	Male	White	OKay
Brain from Mount Sinai/JJ Peters VA Medical Center Brain Bank	Homo sapiens	NCBITAXON	NCBITaxon:9606	brain	UBERON	UBERON:0000955	AMPAD_MSSM_0000031969	MSBB AD study population	Human brain tissue preparation	hB_RNA_16485	Brodmann Area 44	RNA-seq	Male	White	OKay
Brain from Mount Sinai/JJ Peters VA Medical Center Brain Bank	Homo sapiens	NCBITAXON	NCBITaxon:9606	brain	UBERON	UBERON:0000955	AMPAD_MSSM_0000019281	MSBB AD study population	Human brain tissue preparation	BM_22_36	Brodmann Area 22	RNA-seq	Male	White	OKay
Brain from Mount Sinai/JJ Peters VA Medical Center Brain Bank	Homo sapiens	NCBITAXON	NCBITaxon:9606	brain	UBERON	UBERON:0000955	AMPAD_MSSM_0000019281	MSBB AD study population	Human brain tissue preparation	hB_RNA_17155	Brodmann Area 44	RNA-seq	Male	White	OKay
Brain from Mount Sinai/JJ Peters VA Medical Center Brain Bank	Homo sapiens	NCBITAXON	NCBITaxon:9606	brain	UBERON	UBERON:0000955	AMPAD_MSSM_0000046694	MSBB AD study population	Human brain tissue preparation	BM_10_759	Brodmann Area 10	RNA-seq	Male	White	OKay
Brain from Mount Sinai/JJ Peters VA Medical Center Brain Bank	Homo sapiens	NCBITAXON	NCBITaxon:9606	brain	UBERON	UBERON:0000955	AMPAD_MSSM_0000046694	MSBB AD study population	Human brain tissue preparation	BM_22_91	Brodmann Area 22	RNA-seq	Male	White	OKay
Brain from Mount Sinai/JJ Peters VA Medical Center Brain Bank	Homo sapiens	NCBITAXON	NCBITaxon:9606	brain	UBERON	UBERON:0000955	AMPAD_MSSM_0000046694	MSBB AD study population	Human brain tissue preparation	BM_36_394	Brodmann Area 36	RNA-seq	Male	White	OKay
Brain from Mount Sinai/JJ Peters VA Medical Center Brain Bank	Homo sapiens	NCBITAXON	NCBITaxon:9606	brain	UBERON	UBERON:0000955	AMPAD_MSSM_0000046694	MSBB AD study population	Human brain tissue preparation	hB_RNA_16475	Brodmann Area 44	RNA-seq	Male	White	OKay
Brain from Mount Sinai/JJ Peters VA Medical Center Brain Bank	Homo sapiens	NCBITAXON	NCBITaxon:9606	brain	UBERON	UBERON:0000955	AMPAD_MSSM_0000028611	MSBB AD study population	Human brain tissue preparation	BM_10_756	Brodmann Area 10	RNA-seq	Male	White	OKay
Brain from Mount Sinai/JJ Peters VA Medical Center Brain Bank	Homo sapiens	NCBITAXON	NCBITaxon:9606	brain	UBERON	UBERON:0000955	AMPAD_MSSM_0000028611	MSBB AD study population	Human brain tissue preparation	hB_RNA_9163	Brodmann Area 22	RNA-seq	Male	White	OKay
Brain from Mount Sinai/JJ Peters VA Medical Center Brain Bank	Homo sapiens	NCBITAXON	NCBITaxon:9606	brain	UBERON	UBERON:0000955	AMPAD_MSSM_0000028611	MSBB AD study population	Human brain tissue preparation	BM_36_444	Brodmann Area 36	RNA-seq	Male	White	OKay
Brain from Mount Sinai/JJ Peters VA Medical Center Brain Bank	Homo sapiens	NCBITAXON	NCBITaxon:9606	brain	UBERON	UBERON:0000955	AMPAD_MSSM_0000028611	MSBB AD study population	Human brain tissue preparation	hB_RNA_4456	Brodmann Area 44	RNA-seq	Male	White	OKay
Brain from Mount Sinai/JJ Peters VA Medical Center Brain Bank	Homo sapiens	NCBITAXON	NCBITaxon:9606	brain	UBERON	UBERON:0000955	AMPAD_MSSM_0000086050	MSBB AD study population	Human brain tissue preparation	BM_10_619	Brodmann Area 10	RNA-seq	Female	White	OKay
Brain from Mount Sinai/JJ Peters VA Medical Center Brain Bank	Homo sapiens	NCBITAXON	NCBITaxon:9606	brain	UBERON	UBERON:0000955	AMPAD_MSSM_0000086050	MSBB AD study population	Human brain tissue preparation	BM_22_177	Brodmann Area 22	RNA-seq	Female	White	OKay
Brain from Mount Sinai/JJ Peters VA Medical Center Brain Bank	Homo sapiens	NCBITAXON	NCBITaxon:9606	brain	UBERON	UBERON:0000955	AMPAD_MSSM_0000086050	MSBB AD study population	Human brain tissue preparation	BM_36_490	Brodmann Area 36	RNA-seq	Female	White	OKay
Brain from Mount Sinai/JJ Peters VA Medical Center Brain Bank	Homo sapiens	NCBITAXON	NCBITaxon:9606	brain	UBERON	UBERON:0000955	AMPAD_MSSM_0000086050	MSBB AD study population	Human brain tissue preparation	hB_RNA_16385	Brodmann Area 44	RNA-seq	Female	White	OKay
Brain from Mount Sinai/JJ Peters VA Medical Center Brain Bank	Homo sapiens	NCBITAXON	NCBITaxon:9606	brain	UBERON	UBERON:0000955	AMPAD_MSSM_0000004113	MSBB AD study population	Human brain tissue preparation	BM_10_764	Brodmann Area 10	RNA-seq	Female	White	OKay
Brain from Mount Sinai/JJ Peters VA Medical Center Brain Bank	Homo sapiens	NCBITAXON	NCBITaxon:9606	brain	UBERON	UBERON:0000955	AMPAD_MSSM_0000004113	MSBB AD study population	Human brain tissue preparation	hB_RNA_9164	Brodmann Area 22	RNA-seq	Female	White	OKay
Brain from Mount Sinai/JJ Peters VA Medical Center Brain Bank	Homo sapiens	NCBITAXON	NCBITaxon:9606	brain	UBERON	UBERON:0000955	AMPAD_MSSM_0000004113	MSBB AD study population	Human brain tissue preparation	hB_RNA_4461	Brodmann Area 44	RNA-seq	Female	White	OKay
Brain from Mount Sinai/JJ Peters VA Medical Center Brain Bank	Homo sapiens	NCBITAXON	NCBITaxon:9606	brain	UBERON	UBERON:0000955	AMPAD_MSSM_0000084521	MSBB AD study population	Human brain tissue preparation	hB_RNA_13677	Brodmann Area 10	RNA-seq	Male	White	OKay
Brain from Mount Sinai/JJ Peters VA Medical Center Brain Bank	Homo sapiens	NCBITAXON	NCBITaxon:9606	brain	UBERON	UBERON:0000955	AMPAD_MSSM_0000084521	MSBB AD study population	Human brain tissue preparation	BM_22_95	Brodmann Area 22	RNA-seq	Male	White	OKay
Brain from Mount Sinai/JJ Peters VA Medical Center Brain Bank	Homo sapiens	NCBITAXON	NCBITaxon:9606	brain	UBERON	UBERON:0000955	AMPAD_MSSM_0000084521	MSBB AD study population	Human brain tissue preparation	BM_36_366	Brodmann Area 36	RNA-seq	Male	White	OKay
Brain from Mount Sinai/JJ Peters VA Medical Center Brain Bank	Homo sapiens	NCBITAXON	NCBITaxon:9606	brain	UBERON	UBERON:0000955	AMPAD_MSSM_0000084521	MSBB AD study population	Human brain tissue preparation	hB_RNA_4474	Brodmann Area 44	RNA-seq	Male	White	OKay
Brain from Mount Sinai/JJ Peters VA Medical Center Brain Bank	Homo sapiens	NCBITAXON	NCBITaxon:9606	brain	UBERON	UBERON:0000955	AMPAD_MSSM_0000002772	MSBB AD study population	Human brain tissue preparation	BM_10_608	Brodmann Area 10	RNA-seq	Female	White	OKay
Brain from Mount Sinai/JJ Peters VA Medical Center Brain Bank	Homo sapiens	NCBITAXON	NCBITaxon:9606	brain	UBERON	UBERON:0000955	AMPAD_MSSM_0000002772	MSBB AD study population	Human brain tissue preparation	hB_RNA_9165	Brodmann Area 22	RNA-seq	Female	White	OKay
Brain from Mount Sinai/JJ Peters VA Medical Center Brain Bank	Homo sapiens	NCBITAXON	NCBITaxon:9606	brain	UBERON	UBERON:0000955	AMPAD_MSSM_0000002772	MSBB AD study population	Human brain tissue preparation	hB_RNA_4489	Brodmann Area 44	RNA-seq	Female	White	OKay
Brain from Mount Sinai/JJ Peters VA Medical Center Brain Bank	Homo sapiens	NCBITAXON	NCBITaxon:9606	brain	UBERON	UBERON:0000955	AMPAD_MSSM_0000036067	MSBB AD study population	Human brain tissue preparation	BM_10_755	Brodmann Area 10	RNA-seq	Female	White	OKay
Brain from Mount Sinai/JJ Peters VA Medical Center Brain Bank	Homo sapiens	NCBITAXON	NCBITaxon:9606	brain	UBERON	UBERON:0000955	AMPAD_MSSM_0000036067	MSBB AD study population	Human brain tissue preparation	BM_22_167	Brodmann Area 22	RNA-seq	Female	White	OKay
Brain from Mount Sinai/JJ Peters VA Medical Center Brain Bank	Homo sapiens	NCBITAXON	NCBITaxon:9606	brain	UBERON	UBERON:0000955	AMPAD_MSSM_0000036067	MSBB AD study population	Human brain tissue preparation	hB_RNA_16885	Brodmann Area 44	RNA-seq	Female	White	OKay
Brain from Mount Sinai/JJ Peters VA Medical Center Brain Bank	Homo sapiens	NCBITAXON	NCBITaxon:9606	brain	UBERON	UBERON:0000955	AMPAD_MSSM_0000051093	MSBB AD study population	Human brain tissue preparation	BM_10_668	Brodmann Area 10	RNA-seq	Male	White	OKay
Brain from Mount Sinai/JJ Peters VA Medical Center Brain Bank	Homo sapiens	NCBITAXON	NCBITaxon:9606	brain	UBERON	UBERON:0000955	AMPAD_MSSM_0000051093	MSBB AD study population	Human brain tissue preparation	hB_RNA_9166	Brodmann Area 22	RNA-seq	Male	White	OKay
Brain from Mount Sinai/JJ Peters VA Medical Center Brain Bank	Homo sapiens	NCBITAXON	NCBITaxon:9606	brain	UBERON	UBERON:0000955	AMPAD_MSSM_0000051093	MSBB AD study population	Human brain tissue preparation	BM_36_297	Brodmann Area 36	RNA-seq	Male	White	OKay
Brain from Mount Sinai/JJ Peters VA Medical Center Brain Bank	Homo sapiens	NCBITAXON	NCBITaxon:9606	brain	UBERON	UBERON:0000955	AMPAD_MSSM_0000051093	MSBB AD study population	Human brain tissue preparation	hB_RNA_4498	Brodmann Area 44	RNA-seq	Male	White	OKay
Brain from Mount Sinai/JJ Peters VA Medical Center Brain Bank	Homo sapiens	NCBITAXON	NCBITaxon:9606	brain	UBERON	UBERON:0000955	AMPAD_MSSM_0000080522	MSBB AD study population	Human brain tissue preparation	BM_22_49	Brodmann Area 22	RNA-seq	Male	White	OKay
Brain from Mount Sinai/JJ Peters VA Medical Center Brain Bank	Homo sapiens	NCBITAXON	NCBITaxon:9606	brain	UBERON	UBERON:0000955	AMPAD_MSSM_0000080522	MSBB AD study population	Human brain tissue preparation	BM_36_390	Brodmann Area 36	RNA-seq	Male	White	OKay
Brain from Mount Sinai/JJ Peters VA Medical Center Brain Bank	Homo sapiens	NCBITAXON	NCBITaxon:9606	brain	UBERON	UBERON:0000955	AMPAD_MSSM_0000060126	MSBB AD study population	Human brain tissue preparation	BM_10_602	Brodmann Area 10	RNA-seq	Female	White	OKay
Brain from Mount Sinai/JJ Peters VA Medical Center Brain Bank	Homo sapiens	NCBITAXON	NCBITaxon:9606	brain	UBERON	UBERON:0000955	AMPAD_MSSM_0000060126	MSBB AD study population	Human brain tissue preparation	BM_22_170	Brodmann Area 22	RNA-seq	Female	White	OKay
Brain from Mount Sinai/JJ Peters VA Medical Center Brain Bank	Homo sapiens	NCBITAXON	NCBITaxon:9606	brain	UBERON	UBERON:0000955	AMPAD_MSSM_0000060126	MSBB AD study population	Human brain tissue preparation	BM_36_335	Brodmann Area 36	RNA-seq	Female	White	OKay
Brain from Mount Sinai/JJ Peters VA Medical Center Brain Bank	Homo sapiens	NCBITAXON	NCBITaxon:9606	brain	UBERON	UBERON:0000955	AMPAD_MSSM_0000060126	MSBB AD study population	Human brain tissue preparation	hB_RNA_17005	Brodmann Area 44	RNA-seq	Female	White	OKay
Brain from Mount Sinai/JJ Peters VA Medical Center Brain Bank	Homo sapiens	NCBITAXON	NCBITaxon:9606	brain	UBERON	UBERON:0000955	AMPAD_MSSM_0000099413	MSBB AD study population	Human brain tissue preparation	BM_10_760	Brodmann Area 10	RNA-seq	Male	White	OKay
Brain from Mount Sinai/JJ Peters VA Medical Center Brain Bank	Homo sapiens	NCBITAXON	NCBITaxon:9606	brain	UBERON	UBERON:0000955	AMPAD_MSSM_0000099413	MSBB AD study population	Human brain tissue preparation	hB_RNA_13631	Brodmann Area 10	RNA-seq	Male	White	OKay
Brain from Mount Sinai/JJ Peters VA Medical Center Brain Bank	Homo sapiens	NCBITAXON	NCBITaxon:9606	brain	UBERON	UBERON:0000955	AMPAD_MSSM_0000099413	MSBB AD study population	Human brain tissue preparation	hB_RNA_9167	Brodmann Area 22	RNA-seq	Male	White	OKay
Brain from Mount Sinai/JJ Peters VA Medical Center Brain Bank	Homo sapiens	NCBITAXON	NCBITaxon:9606	brain	UBERON	UBERON:0000955	AMPAD_MSSM_0000008176	MSBB AD study population	Human brain tissue preparation	BM_10_582	Brodmann Area 10	RNA-seq	Female	White	OKay
Brain from Mount Sinai/JJ Peters VA Medical Center Brain Bank	Homo sapiens	NCBITAXON	NCBITaxon:9606	brain	UBERON	UBERON:0000955	AMPAD_MSSM_0000008176	MSBB AD study population	Human brain tissue preparation	BM_22_238	Brodmann Area 22	RNA-seq	Female	White	OKay
Brain from Mount Sinai/JJ Peters VA Medical Center Brain Bank	Homo sapiens	NCBITAXON	NCBITaxon:9606	brain	UBERON	UBERON:0000955	AMPAD_MSSM_0000008176	MSBB AD study population	Human brain tissue preparation	BM_36_304	Brodmann Area 36	RNA-seq	Female	White	OKay
Brain from Mount Sinai/JJ Peters VA Medical Center Brain Bank	Homo sapiens	NCBITAXON	NCBITaxon:9606	brain	UBERON	UBERON:0000955	AMPAD_MSSM_0000008176	MSBB AD study population	Human brain tissue preparation	hB_RNA_16145	Brodmann Area 44	RNA-seq	Female	White	OKay
Brain from Mount Sinai/JJ Peters VA Medical Center Brain Bank	Homo sapiens	NCBITAXON	NCBITaxon:9606	brain	UBERON	UBERON:0000955	AMPAD_MSSM_0000067602	MSBB AD study population	Human brain tissue preparation	BM_22_42	Brodmann Area 22	RNA-seq	Male	White	OKay
Brain from Mount Sinai/JJ Peters VA Medical Center Brain Bank	Homo sapiens	NCBITAXON	NCBITaxon:9606	brain	UBERON	UBERON:0000955	AMPAD_MSSM_0000005849	MSBB AD study population	Human brain tissue preparation	hB_RNA_9183	Brodmann Area 22	RNA-seq	Female	White	Remap
Brain from Mount Sinai/JJ Peters VA Medical Center Brain Bank	Homo sapiens	NCBITAXON	NCBITaxon:9606	brain	UBERON	UBERON:0000955	AMPAD_MSSM_0000067602	MSBB AD study population	Human brain tissue preparation	BM_36_338	Brodmann Area 36	RNA-seq	Male	White	OKay
Brain from Mount Sinai/JJ Peters VA Medical Center Brain Bank	Homo sapiens	NCBITAXON	NCBITaxon:9606	brain	UBERON	UBERON:0000955	AMPAD_MSSM_0000073574	MSBB AD study population	Human brain tissue preparation	BM_10_758	Brodmann Area 10	RNA-seq	Female	White	OKay
Brain from Mount Sinai/JJ Peters VA Medical Center Brain Bank	Homo sapiens	NCBITAXON	NCBITaxon:9606	brain	UBERON	UBERON:0000955	AMPAD_MSSM_0000073574	MSBB AD study population	Human brain tissue preparation	BM_22_119	Brodmann Area 22	RNA-seq	Female	White	OKay
Brain from Mount Sinai/JJ Peters VA Medical Center Brain Bank	Homo sapiens	NCBITAXON	NCBITaxon:9606	brain	UBERON	UBERON:0000955	AMPAD_MSSM_0000073574	MSBB AD study population	Human brain tissue preparation	hB_RNA_16015	Brodmann Area 44	RNA-seq	Female	White	OKay
Brain from Mount Sinai/JJ Peters VA Medical Center Brain Bank	Homo sapiens	NCBITAXON	NCBITaxon:9606	brain	UBERON	UBERON:0000955	AMPAD_MSSM_0000060654	MSBB AD study population	Human brain tissue preparation	hB_RNA_12454	Brodmann Area 10	RNA-seq	Male	White	OKay
Brain from Mount Sinai/JJ Peters VA Medical Center Brain Bank	Homo sapiens	NCBITAXON	NCBITaxon:9606	brain	UBERON	UBERON:0000955	AMPAD_MSSM_0000060654	MSBB AD study population	Human brain tissue preparation	hB_RNA_10342	Brodmann Area 22	RNA-seq	Male	White	OKay
Brain from Mount Sinai/JJ Peters VA Medical Center Brain Bank	Homo sapiens	NCBITAXON	NCBITaxon:9606	brain	UBERON	UBERON:0000955	AMPAD_MSSM_0000060654	MSBB AD study population	Human brain tissue preparation	hB_RNA_10382	Brodmann Area 36	RNA-seq	Male	White	OKay
Brain from Mount Sinai/JJ Peters VA Medical Center Brain Bank	Homo sapiens	NCBITAXON	NCBITaxon:9606	brain	UBERON	UBERON:0000955	AMPAD_MSSM_0000060654	MSBB AD study population	Human brain tissue preparation	hB_RNA_8815	Brodmann Area 44	RNA-seq	Male	White	OKay
Brain from Mount Sinai/JJ Peters VA Medical Center Brain Bank	Homo sapiens	NCBITAXON	NCBITaxon:9606	brain	UBERON	UBERON:0000955	AMPAD_MSSM_0000047734	MSBB AD study population	Human brain tissue preparation	BM_10_631	Brodmann Area 10	RNA-seq	Male	Black	OKay
Brain from Mount Sinai/JJ Peters VA Medical Center Brain Bank	Homo sapiens	NCBITAXON	NCBITaxon:9606	brain	UBERON	UBERON:0000955	AMPAD_MSSM_0000047734	MSBB AD study population	Human brain tissue preparation	BM_22_174	Brodmann Area 22	RNA-seq	Male	Black	OKay
Brain from Mount Sinai/JJ Peters VA Medical Center Brain Bank	Homo sapiens	NCBITAXON	NCBITaxon:9606	brain	UBERON	UBERON:0000955	AMPAD_MSSM_0000047734	MSBB AD study population	Human brain tissue preparation	BM_36_367	Brodmann Area 36	RNA-seq	Male	Black	OKay
Brain from Mount Sinai/JJ Peters VA Medical Center Brain Bank	Homo sapiens	NCBITAXON	NCBITaxon:9606	brain	UBERON	UBERON:0000955	AMPAD_MSSM_0000047734	MSBB AD study population	Human brain tissue preparation	hB_RNA_16105	Brodmann Area 44	RNA-seq	Male	Black	OKay
Brain from Mount Sinai/JJ Peters VA Medical Center Brain Bank	Homo sapiens	NCBITAXON	NCBITaxon:9606	brain	UBERON	UBERON:0000955	AMPAD_MSSM_0000054682	MSBB AD study population	Human brain tissue preparation	BM_10_752	Brodmann Area 10	RNA-seq	Female	White	OKay
Brain from Mount Sinai/JJ Peters VA Medical Center Brain Bank	Homo sapiens	NCBITAXON	NCBITaxon:9606	brain	UBERON	UBERON:0000955	AMPAD_MSSM_0000054682	MSBB AD study population	Human brain tissue preparation	BM_36_492	Brodmann Area 36	RNA-seq	Female	White	OKay
Brain from Mount Sinai/JJ Peters VA Medical Center Brain Bank	Homo sapiens	NCBITAXON	NCBITaxon:9606	brain	UBERON	UBERON:0000955	AMPAD_MSSM_0000083136	MSBB AD study population	Human brain tissue preparation	BM_10_589	Brodmann Area 10	RNA-seq	Male	White	OKay
Brain from Mount Sinai/JJ Peters VA Medical Center Brain Bank	Homo sapiens	NCBITAXON	NCBITaxon:9606	brain	UBERON	UBERON:0000955	AMPAD_MSSM_0000083136	MSBB AD study population	Human brain tissue preparation	BM_22_211	Brodmann Area 22	RNA-seq	Male	White	OKay
Brain from Mount Sinai/JJ Peters VA Medical Center Brain Bank	Homo sapiens	NCBITAXON	NCBITaxon:9606	brain	UBERON	UBERON:0000955	AMPAD_MSSM_0000083136	MSBB AD study population	Human brain tissue preparation	BM_36_471	Brodmann Area 36	RNA-seq	Male	White	OKay
Brain from Mount Sinai/JJ Peters VA Medical Center Brain Bank	Homo sapiens	NCBITAXON	NCBITaxon:9606	brain	UBERON	UBERON:0000955	AMPAD_MSSM_0000083136	MSBB AD study population	Human brain tissue preparation	hB_RNA_16115	Brodmann Area 44	RNA-seq	Male	White	OKay
Brain from Mount Sinai/JJ Peters VA Medical Center Brain Bank	Homo sapiens	NCBITAXON	NCBITaxon:9606	brain	UBERON	UBERON:0000955	AMPAD_MSSM_0000070216	MSBB AD study population	Human brain tissue preparation	hB_RNA_13525	Brodmann Area 10	RNA-seq	Female	White	OKay
Brain from Mount Sinai/JJ Peters VA Medical Center Brain Bank	Homo sapiens	NCBITAXON	NCBITaxon:9606	brain	UBERON	UBERON:0000955	AMPAD_MSSM_0000070216	MSBB AD study population	Human brain tissue preparation	hB_RNA_9168	Brodmann Area 22	RNA-seq	Female	White	OKay
Brain from Mount Sinai/JJ Peters VA Medical Center Brain Bank	Homo sapiens	NCBITAXON	NCBITaxon:9606	brain	UBERON	UBERON:0000955	AMPAD_MSSM_0000070216	MSBB AD study population	Human brain tissue preparation	BM_36_289	Brodmann Area 36	RNA-seq	Female	White	OKay
Brain from Mount Sinai/JJ Peters VA Medical Center Brain Bank	Homo sapiens	NCBITAXON	NCBITaxon:9606	brain	UBERON	UBERON:0000955	AMPAD_MSSM_0000070216	MSBB AD study population	Human brain tissue preparation	hB_RNA_12342	Brodmann Area 36	RNA-seq	Female	White	OKay
Brain from Mount Sinai/JJ Peters VA Medical Center Brain Bank	Homo sapiens	NCBITAXON	NCBITaxon:9606	brain	UBERON	UBERON:0000955	AMPAD_MSSM_0000070216	MSBB AD study population	Human brain tissue preparation	hB_RNA_4501	Brodmann Area 44	RNA-seq	Female	White	OKay
Brain from Mount Sinai/JJ Peters VA Medical Center Brain Bank	Homo sapiens	NCBITAXON	NCBITaxon:9606	brain	UBERON	UBERON:0000955	AMPAD_MSSM_0000041763	MSBB AD study population	Human brain tissue preparation	BM_22_40	Brodmann Area 22	RNA-seq	Male	White	OKay
Brain from Mount Sinai/JJ Peters VA Medical Center Brain Bank	Homo sapiens	NCBITAXON	NCBITaxon:9606	brain	UBERON	UBERON:0000955	AMPAD_MSSM_0000041763	MSBB AD study population	Human brain tissue preparation	BM_36_314	Brodmann Area 36	RNA-seq	Male	White	OKay
Brain from Mount Sinai/JJ Peters VA Medical Center Brain Bank	Homo sapiens	NCBITAXON	NCBITaxon:9606	brain	UBERON	UBERON:0000955	AMPAD_MSSM_0000041763	MSBB AD study population	Human brain tissue preparation	hB_RNA_17135	Brodmann Area 44	RNA-seq	Male	White	OKay
Brain from Mount Sinai/JJ Peters VA Medical Center Brain Bank	Homo sapiens	NCBITAXON	NCBITaxon:9606	brain	UBERON	UBERON:0000955	AMPAD_MSSM_0000028843	MSBB AD study population	Human brain tissue preparation	BM_10_572	Brodmann Area 10	RNA-seq	Female	White	OKay
Brain from Mount Sinai/JJ Peters VA Medical Center Brain Bank	Homo sapiens	NCBITAXON	NCBITaxon:9606	brain	UBERON	UBERON:0000955	AMPAD_MSSM_0000028843	MSBB AD study population	Human brain tissue preparation	BM_22_47	Brodmann Area 22	RNA-seq	Female	White	OKay
Brain from Mount Sinai/JJ Peters VA Medical Center Brain Bank	Homo sapiens	NCBITAXON	NCBITaxon:9606	brain	UBERON	UBERON:0000955	AMPAD_MSSM_0000028843	MSBB AD study population	Human brain tissue preparation	hB_RNA_16625	Brodmann Area 44	RNA-seq	Female	White	OKay
Brain from Mount Sinai/JJ Peters VA Medical Center Brain Bank	Homo sapiens	NCBITAXON	NCBITaxon:9606	brain	UBERON	UBERON:0000955	AMPAD_MSSM_0000011243	MSBB AD study population	Human brain tissue preparation	BM_10_623	Brodmann Area 10	RNA-seq	Female	White	OKay
Brain from Mount Sinai/JJ Peters VA Medical Center Brain Bank	Homo sapiens	NCBITAXON	NCBITaxon:9606	brain	UBERON	UBERON:0000955	AMPAD_MSSM_0000011243	MSBB AD study population	Human brain tissue preparation	hB_RNA_9169	Brodmann Area 22	RNA-seq	Female	White	OKay
Brain from Mount Sinai/JJ Peters VA Medical Center Brain Bank	Homo sapiens	NCBITAXON	NCBITaxon:9606	brain	UBERON	UBERON:0000955	AMPAD_MSSM_0000011243	MSBB AD study population	Human brain tissue preparation	hB_RNA_4520	Brodmann Area 44	RNA-seq	Female	White	OKay
Brain from Mount Sinai/JJ Peters VA Medical Center Brain Bank	Homo sapiens	NCBITAXON	NCBITaxon:9606	brain	UBERON	UBERON:0000955	AMPAD_MSSM_0000009946	MSBB AD study population	Human brain tissue preparation	hB_RNA_8695	Brodmann Area 44	RNA-seq	Male	White	OKay
Brain from Mount Sinai/JJ Peters VA Medical Center Brain Bank	Homo sapiens	NCBITAXON	NCBITaxon:9606	brain	UBERON	UBERON:0000955	AMPAD_MSSM_0000016653	MSBB AD study population	Human brain tissue preparation	BM_10_658	Brodmann Area 10	RNA-seq	Male	White	OKay
Brain from Mount Sinai/JJ Peters VA Medical Center Brain Bank	Homo sapiens	NCBITAXON	NCBITaxon:9606	brain	UBERON	UBERON:0000955	AMPAD_MSSM_0000016653	MSBB AD study population	Human brain tissue preparation	hB_RNA_9170	Brodmann Area 22	RNA-seq	Male	White	OKay
Brain from Mount Sinai/JJ Peters VA Medical Center Brain Bank	Homo sapiens	NCBITAXON	NCBITaxon:9606	brain	UBERON	UBERON:0000955	AMPAD_MSSM_0000016653	MSBB AD study population	Human brain tissue preparation	hB_RNA_4521	Brodmann Area 44	RNA-seq	Male	White	OKay
Brain from Mount Sinai/JJ Peters VA Medical Center Brain Bank	Homo sapiens	NCBITAXON	NCBITaxon:9606	brain	UBERON	UBERON:0000955	AMPAD_MSSM_0000066858	MSBB AD study population	Human brain tissue preparation	BM_10_713	Brodmann Area 10	RNA-seq	Female	White	OKay
Brain from Mount Sinai/JJ Peters VA Medical Center Brain Bank	Homo sapiens	NCBITAXON	NCBITaxon:9606	brain	UBERON	UBERON:0000955	AMPAD_MSSM_0000066858	MSBB AD study population	Human brain tissue preparation	BM_22_158	Brodmann Area 22	RNA-seq	Female	White	OKay
Brain from Mount Sinai/JJ Peters VA Medical Center Brain Bank	Homo sapiens	NCBITAXON	NCBITaxon:9606	brain	UBERON	UBERON:0000955	AMPAD_MSSM_0000066858	MSBB AD study population	Human brain tissue preparation	BM_36_298	Brodmann Area 36	RNA-seq	Female	White	OKay
Brain from Mount Sinai/JJ Peters VA Medical Center Brain Bank	Homo sapiens	NCBITAXON	NCBITaxon:9606	brain	UBERON	UBERON:0000955	AMPAD_MSSM_0000066858	MSBB AD study population	Human brain tissue preparation	hB_RNA_16765	Brodmann Area 44	RNA-seq	Female	White	OKay
Brain from Mount Sinai/JJ Peters VA Medical Center Brain Bank	Homo sapiens	NCBITAXON	NCBITaxon:9606	brain	UBERON	UBERON:0000955	AMPAD_MSSM_0000053938	MSBB AD study population	Human brain tissue preparation	hB_RNA_12704	Brodmann Area 10	RNA-seq	Male	White	OKay
Brain from Mount Sinai/JJ Peters VA Medical Center Brain Bank	Homo sapiens	NCBITAXON	NCBITaxon:9606	brain	UBERON	UBERON:0000955	AMPAD_MSSM_0000053938	MSBB AD study population	Human brain tissue preparation	hB_RNA_9005	Brodmann Area 44	RNA-seq	Male	White	OKay
Brain from Mount Sinai/JJ Peters VA Medical Center Brain Bank	Homo sapiens	NCBITAXON	NCBITaxon:9606	brain	UBERON	UBERON:0000955	AMPAD_MSSM_0000085981	MSBB AD study population	Human brain tissue preparation	BM_10_666	Brodmann Area 10	RNA-seq	Female	White	OKay
Brain from Mount Sinai/JJ Peters VA Medical Center Brain Bank	Homo sapiens	NCBITAXON	NCBITaxon:9606	brain	UBERON	UBERON:0000955	AMPAD_MSSM_0000085981	MSBB AD study population	Human brain tissue preparation	BM_36_499	Brodmann Area 36	RNA-seq	Female	White	OKay
Brain from Mount Sinai/JJ Peters VA Medical Center Brain Bank	Homo sapiens	NCBITAXON	NCBITaxon:9606	brain	UBERON	UBERON:0000955	AMPAD_MSSM_0000085981	MSBB AD study population	Human brain tissue preparation	hB_RNA_16125	Brodmann Area 44	RNA-seq	Female	White	OKay
Brain from Mount Sinai/JJ Peters VA Medical Center Brain Bank	Homo sapiens	NCBITAXON	NCBITaxon:9606	brain	UBERON	UBERON:0000955	AMPAD_MSSM_0000034302	MSBB AD study population	Human brain tissue preparation	BM_10_805	Brodmann Area 10	RNA-seq	Male	White	OKay
Brain from Mount Sinai/JJ Peters VA Medical Center Brain Bank	Homo sapiens	NCBITAXON	NCBITaxon:9606	brain	UBERON	UBERON:0000955	AMPAD_MSSM_0000034302	MSBB AD study population	Human brain tissue preparation	hB_RNA_13547	Brodmann Area 10	RNA-seq	Male	White	OKay
Brain from Mount Sinai/JJ Peters VA Medical Center Brain Bank	Homo sapiens	NCBITAXON	NCBITaxon:9606	brain	UBERON	UBERON:0000955	AMPAD_MSSM_0000034302	MSBB AD study population	Human brain tissue preparation	hB_RNA_9171	Brodmann Area 22	RNA-seq	Male	White	OKay
Brain from Mount Sinai/JJ Peters VA Medical Center Brain Bank	Homo sapiens	NCBITAXON	NCBITaxon:9606	brain	UBERON	UBERON:0000955	AMPAD_MSSM_0000034302	MSBB AD study population	Human brain tissue preparation	hB_RNA_4531	Brodmann Area 44	RNA-seq	Male	White	OKay
Brain from Mount Sinai/JJ Peters VA Medical Center Brain Bank	Homo sapiens	NCBITAXON	NCBITaxon:9606	brain	UBERON	UBERON:0000955	AMPAD_MSSM_0000071789	MSBB AD study population	Human brain tissue preparation	BM_10_629	Brodmann Area 10	RNA-seq	Female	Black	OKay
Brain from Mount Sinai/JJ Peters VA Medical Center Brain Bank	Homo sapiens	NCBITAXON	NCBITaxon:9606	brain	UBERON	UBERON:0000955	AMPAD_MSSM_0000071789	MSBB AD study population	Human brain tissue preparation	BM_22_229	Brodmann Area 22	RNA-seq	Female	Black	OKay
Brain from Mount Sinai/JJ Peters VA Medical Center Brain Bank	Homo sapiens	NCBITAXON	NCBITaxon:9606	brain	UBERON	UBERON:0000955	AMPAD_MSSM_0000071789	MSBB AD study population	Human brain tissue preparation	BM_36_440	Brodmann Area 36	RNA-seq	Female	Black	OKay
Brain from Mount Sinai/JJ Peters VA Medical Center Brain Bank	Homo sapiens	NCBITAXON	NCBITaxon:9606	brain	UBERON	UBERON:0000955	AMPAD_MSSM_0000071789	MSBB AD study population	Human brain tissue preparation	hB_RNA_17065	Brodmann Area 44	RNA-seq	Female	Black	OKay
Brain from Mount Sinai/JJ Peters VA Medical Center Brain Bank	Homo sapiens	NCBITAXON	NCBITaxon:9606	brain	UBERON	UBERON:0000955	AMPAD_MSSM_0000040855	MSBB AD study population	Human brain tissue preparation	hB_RNA_12994	Brodmann Area 10	RNA-seq	Female	White	OKay
Brain from Mount Sinai/JJ Peters VA Medical Center Brain Bank	Homo sapiens	NCBITAXON	NCBITaxon:9606	brain	UBERON	UBERON:0000955	AMPAD_MSSM_0000040855	MSBB AD study population	Human brain tissue preparation	hB_RNA_11112	Brodmann Area 36	RNA-seq	Female	White	OKay
Brain from Mount Sinai/JJ Peters VA Medical Center Brain Bank	Homo sapiens	NCBITAXON	NCBITaxon:9606	brain	UBERON	UBERON:0000955	AMPAD_MSSM_0000040855	MSBB AD study population	Human brain tissue preparation	hB_RNA_8825	Brodmann Area 44	RNA-seq	Female	White	OKay
Brain from Mount Sinai/JJ Peters VA Medical Center Brain Bank	Homo sapiens	NCBITAXON	NCBITaxon:9606	brain	UBERON	UBERON:0000955	AMPAD_MSSM_0000014666	MSBB AD study population	Human brain tissue preparation	BM_10_662	Brodmann Area 10	RNA-seq	Female	White	OKay
Brain from Mount Sinai/JJ Peters VA Medical Center Brain Bank	Homo sapiens	NCBITAXON	NCBITaxon:9606	brain	UBERON	UBERON:0000955	AMPAD_MSSM_0000014666	MSBB AD study population	Human brain tissue preparation	hB_RNA_13406	Brodmann Area 10	RNA-seq	Female	White	OKay
Brain from Mount Sinai/JJ Peters VA Medical Center Brain Bank	Homo sapiens	NCBITAXON	NCBITaxon:9606	brain	UBERON	UBERON:0000955	AMPAD_MSSM_0000014666	MSBB AD study population	Human brain tissue preparation	hB_RNA_9172	Brodmann Area 22	RNA-seq	Female	White	OKay
Brain from Mount Sinai/JJ Peters VA Medical Center Brain Bank	Homo sapiens	NCBITAXON	NCBITaxon:9606	brain	UBERON	UBERON:0000955	AMPAD_MSSM_0000014666	MSBB AD study population	Human brain tissue preparation	hB_RNA_4546	Brodmann Area 44	RNA-seq	Female	White	OKay
Brain from Mount Sinai/JJ Peters VA Medical Center Brain Bank	Homo sapiens	NCBITAXON	NCBITaxon:9606	brain	UBERON	UBERON:0000955	AMPAD_MSSM_0000029582	MSBB AD study population	Human brain tissue preparation	BM_10_600	Brodmann Area 10	RNA-seq	Female	White	OKay
Brain from Mount Sinai/JJ Peters VA Medical Center Brain Bank	Homo sapiens	NCBITAXON	NCBITaxon:9606	brain	UBERON	UBERON:0000955	AMPAD_MSSM_0000029582	MSBB AD study population	Human brain tissue preparation	BM_22_72	Brodmann Area 22	RNA-seq	Female	White	OKay
Brain from Mount Sinai/JJ Peters VA Medical Center Brain Bank	Homo sapiens	NCBITAXON	NCBITaxon:9606	brain	UBERON	UBERON:0000955	AMPAD_MSSM_0000029582	MSBB AD study population	Human brain tissue preparation	BM_36_368	Brodmann Area 36	RNA-seq	Female	White	OKay
Brain from Mount Sinai/JJ Peters VA Medical Center Brain Bank	Homo sapiens	NCBITAXON	NCBITaxon:9606	brain	UBERON	UBERON:0000955	AMPAD_MSSM_0000029582	MSBB AD study population	Human brain tissue preparation	hB_RNA_16995	Brodmann Area 44	RNA-seq	Female	White	OKay
Brain from Mount Sinai/JJ Peters VA Medical Center Brain Bank	Homo sapiens	NCBITAXON	NCBITaxon:9606	brain	UBERON	UBERON:0000955	AMPAD_MSSM_0000049781	MSBB AD study population	Human brain tissue preparation	hB_RNA_13086	Brodmann Area 10	RNA-seq	Female	White	OKay
Brain from Mount Sinai/JJ Peters VA Medical Center Brain Bank	Homo sapiens	NCBITAXON	NCBITaxon:9606	brain	UBERON	UBERON:0000955	AMPAD_MSSM_0000049781	MSBB AD study population	Human brain tissue preparation	hB_RNA_8155	Brodmann Area 22	RNA-seq	Female	White	OKay
Brain from Mount Sinai/JJ Peters VA Medical Center Brain Bank	Homo sapiens	NCBITAXON	NCBITaxon:9606	brain	UBERON	UBERON:0000955	AMPAD_MSSM_0000049781	MSBB AD study population	Human brain tissue preparation	hB_RNA_10962	Brodmann Area 36	RNA-seq	Female	White	OKay
Brain from Mount Sinai/JJ Peters VA Medical Center Brain Bank	Homo sapiens	NCBITAXON	NCBITaxon:9606	brain	UBERON	UBERON:0000955	AMPAD_MSSM_0000049781	MSBB AD study population	Human brain tissue preparation	hB_RNA_9015	Brodmann Area 44	RNA-seq	Female	White	OKay
Brain from Mount Sinai/JJ Peters VA Medical Center Brain Bank	Homo sapiens	NCBITAXON	NCBITaxon:9606	brain	UBERON	UBERON:0000955	AMPAD_MSSM_0000023152	MSBB AD study population	Human brain tissue preparation	BM_10_677	Brodmann Area 10	RNA-seq	Male	White	OKay
Brain from Mount Sinai/JJ Peters VA Medical Center Brain Bank	Homo sapiens	NCBITAXON	NCBITaxon:9606	brain	UBERON	UBERON:0000955	AMPAD_MSSM_0000023152	MSBB AD study population	Human brain tissue preparation	hB_RNA_9181	Brodmann Area 22	RNA-seq	Male	White	OKay
Brain from Mount Sinai/JJ Peters VA Medical Center Brain Bank	Homo sapiens	NCBITAXON	NCBITaxon:9606	brain	UBERON	UBERON:0000955	AMPAD_MSSM_0000024227	MSBB AD study population	Human brain tissue preparation	hB_RNA_13134	Brodmann Area 10	RNA-seq	Female	White	OKay
Brain from Mount Sinai/JJ Peters VA Medical Center Brain Bank	Homo sapiens	NCBITAXON	NCBITaxon:9606	brain	UBERON	UBERON:0000955	AMPAD_MSSM_0000024227	MSBB AD study population	Human brain tissue preparation	hB_RNA_10302	Brodmann Area 22	RNA-seq	Female	White	OKay
Brain from Mount Sinai/JJ Peters VA Medical Center Brain Bank	Homo sapiens	NCBITAXON	NCBITaxon:9606	brain	UBERON	UBERON:0000955	AMPAD_MSSM_0000024227	MSBB AD study population	Human brain tissue preparation	hB_RNA_10472	Brodmann Area 36	RNA-seq	Female	White	OKay
Brain from Mount Sinai/JJ Peters VA Medical Center Brain Bank	Homo sapiens	NCBITAXON	NCBITaxon:9606	brain	UBERON	UBERON:0000955	AMPAD_MSSM_0000075954	MSBB AD study population	Human brain tissue preparation	hB_RNA_8615	Brodmann Area 44	RNA-seq	Male	White	Remap
Brain from Mount Sinai/JJ Peters VA Medical Center Brain Bank	Homo sapiens	NCBITAXON	NCBITaxon:9606	brain	UBERON	UBERON:0000955	AMPAD_MSSM_0000097579	MSBB AD study population	Human brain tissue preparation	hB_RNA_13174	Brodmann Area 10	RNA-seq	Female	White	OKay
Brain from Mount Sinai/JJ Peters VA Medical Center Brain Bank	Homo sapiens	NCBITAXON	NCBITaxon:9606	brain	UBERON	UBERON:0000955	AMPAD_MSSM_0000097579	MSBB AD study population	Human brain tissue preparation	hB_RNA_10282	Brodmann Area 22	RNA-seq	Female	White	OKay
Brain from Mount Sinai/JJ Peters VA Medical Center Brain Bank	Homo sapiens	NCBITAXON	NCBITaxon:9606	brain	UBERON	UBERON:0000955	AMPAD_MSSM_0000097579	MSBB AD study population	Human brain tissue preparation	hB_RNA_10462	Brodmann Area 36	RNA-seq	Female	White	OKay
Brain from Mount Sinai/JJ Peters VA Medical Center Brain Bank	Homo sapiens	NCBITAXON	NCBITaxon:9606	brain	UBERON	UBERON:0000955	AMPAD_MSSM_0000097579	MSBB AD study population	Human brain tissue preparation	hB_RNA_8865	Brodmann Area 44	RNA-seq	Female	White	OKay
Brain from Mount Sinai/JJ Peters VA Medical Center Brain Bank	Homo sapiens	NCBITAXON	NCBITaxon:9606	brain	UBERON	UBERON:0000955	AMPAD_MSSM_0000033789	MSBB AD study population	Human brain tissue preparation	hB_RNA_13309	Brodmann Area 10	RNA-seq	Male	Black	OKay
Brain from Mount Sinai/JJ Peters VA Medical Center Brain Bank	Homo sapiens	NCBITAXON	NCBITaxon:9606	brain	UBERON	UBERON:0000955	AMPAD_MSSM_0000033789	MSBB AD study population	Human brain tissue preparation	BM_22_83	Brodmann Area 22	RNA-seq	Male	Black	OKay
Brain from Mount Sinai/JJ Peters VA Medical Center Brain Bank	Homo sapiens	NCBITAXON	NCBITaxon:9606	brain	UBERON	UBERON:0000955	AMPAD_MSSM_0000033789	MSBB AD study population	Human brain tissue preparation	BM_36_496	Brodmann Area 36	RNA-seq	Male	Black	OKay
Brain from Mount Sinai/JJ Peters VA Medical Center Brain Bank	Homo sapiens	NCBITAXON	NCBITaxon:9606	brain	UBERON	UBERON:0000955	AMPAD_MSSM_0000033789	MSBB AD study population	Human brain tissue preparation	hB_RNA_4551	Brodmann Area 44	RNA-seq	Male	Black	OKay
Brain from Mount Sinai/JJ Peters VA Medical Center Brain Bank	Homo sapiens	NCBITAXON	NCBITaxon:9606	brain	UBERON	UBERON:0000955	AMPAD_MSSM_0000076365	MSBB AD study population	Human brain tissue preparation	BM_10_799	Brodmann Area 10	RNA-seq	Female	White	OKay
Brain from Mount Sinai/JJ Peters VA Medical Center Brain Bank	Homo sapiens	NCBITAXON	NCBITaxon:9606	brain	UBERON	UBERON:0000955	AMPAD_MSSM_0000076365	MSBB AD study population	Human brain tissue preparation	hB_RNA_4565	Brodmann Area 44	RNA-seq	Female	White	OKay
Brain from Mount Sinai/JJ Peters VA Medical Center Brain Bank	Homo sapiens	NCBITAXON	NCBITaxon:9606	brain	UBERON	UBERON:0000955	AMPAD_MSSM_0000076365	MSBB AD study population	Human brain tissue preparation	BM_10_634	Brodmann Area 10	RNA-seq	Female	White	Remap
Brain from Mount Sinai/JJ Peters VA Medical Center Brain Bank	Homo sapiens	NCBITAXON	NCBITaxon:9606	brain	UBERON	UBERON:0000955	AMPAD_MSSM_0000010632	MSBB AD study population	Human brain tissue preparation	BM_22_32	Brodmann Area 22	RNA-seq	Female	White	OKay
Brain from Mount Sinai/JJ Peters VA Medical Center Brain Bank	Homo sapiens	NCBITAXON	NCBITaxon:9606	brain	UBERON	UBERON:0000955	AMPAD_MSSM_0000010632	MSBB AD study population	Human brain tissue preparation	hB_RNA_16835	Brodmann Area 44	RNA-seq	Female	White	OKay
Brain from Mount Sinai/JJ Peters VA Medical Center Brain Bank	Homo sapiens	NCBITAXON	NCBITaxon:9606	brain	UBERON	UBERON:0000955	AMPAD_MSSM_0000007949	MSBB AD study population	Human brain tissue preparation	BM_10_711	Brodmann Area 10	RNA-seq	Female	White	OKay
Brain from Mount Sinai/JJ Peters VA Medical Center Brain Bank	Homo sapiens	NCBITAXON	NCBITaxon:9606	brain	UBERON	UBERON:0000955	AMPAD_MSSM_0000007949	MSBB AD study population	Human brain tissue preparation	BM_22_84	Brodmann Area 22	RNA-seq	Female	White	OKay
Brain from Mount Sinai/JJ Peters VA Medical Center Brain Bank	Homo sapiens	NCBITAXON	NCBITaxon:9606	brain	UBERON	UBERON:0000955	AMPAD_MSSM_0000007949	MSBB AD study population	Human brain tissue preparation	hB_RNA_9216	Brodmann Area 22	RNA-seq	Female	White	OKay
Brain from Mount Sinai/JJ Peters VA Medical Center Brain Bank	Homo sapiens	NCBITAXON	NCBITaxon:9606	brain	UBERON	UBERON:0000955	AMPAD_MSSM_0000007949	MSBB AD study population	Human brain tissue preparation	hB_RNA_4573	Brodmann Area 44	RNA-seq	Female	White	OKay
Brain from Mount Sinai/JJ Peters VA Medical Center Brain Bank	Homo sapiens	NCBITAXON	NCBITaxon:9606	brain	UBERON	UBERON:0000955	AMPAD_MSSM_0000095439	MSBB AD study population	Human brain tissue preparation	BM_10_712	Brodmann Area 10	RNA-seq	Female	White	OKay
Brain from Mount Sinai/JJ Peters VA Medical Center Brain Bank	Homo sapiens	NCBITAXON	NCBITaxon:9606	brain	UBERON	UBERON:0000955	AMPAD_MSSM_0000095439	MSBB AD study population	Human brain tissue preparation	BM_22_74	Brodmann Area 22	RNA-seq	Female	White	OKay
Brain from Mount Sinai/JJ Peters VA Medical Center Brain Bank	Homo sapiens	NCBITAXON	NCBITaxon:9606	brain	UBERON	UBERON:0000955	AMPAD_MSSM_0000095439	MSBB AD study population	Human brain tissue preparation	BM_36_493	Brodmann Area 36	RNA-seq	Female	White	OKay
Brain from Mount Sinai/JJ Peters VA Medical Center Brain Bank	Homo sapiens	NCBITAXON	NCBITaxon:9606	brain	UBERON	UBERON:0000955	AMPAD_MSSM_0000095439	MSBB AD study population	Human brain tissue preparation	hB_RNA_16155	Brodmann Area 44	RNA-seq	Female	White	OKay
Brain from Mount Sinai/JJ Peters VA Medical Center Brain Bank	Homo sapiens	NCBITAXON	NCBITaxon:9606	brain	UBERON	UBERON:0000955	AMPAD_MSSM_0000090897	MSBB AD study population	Human brain tissue preparation	BM_10_551	Brodmann Area 10	RNA-seq	Female	White	OKay
Brain from Mount Sinai/JJ Peters VA Medical Center Brain Bank	Homo sapiens	NCBITAXON	NCBITaxon:9606	brain	UBERON	UBERON:0000955	AMPAD_MSSM_0000090897	MSBB AD study population	Human brain tissue preparation	BM_22_133	Brodmann Area 22	RNA-seq	Female	White	OKay
Brain from Mount Sinai/JJ Peters VA Medical Center Brain Bank	Homo sapiens	NCBITAXON	NCBITaxon:9606	brain	UBERON	UBERON:0000955	AMPAD_MSSM_0000090897	MSBB AD study population	Human brain tissue preparation	BM_36_543	Brodmann Area 36	RNA-seq	Female	White	OKay
Brain from Mount Sinai/JJ Peters VA Medical Center Brain Bank	Homo sapiens	NCBITAXON	NCBITaxon:9606	brain	UBERON	UBERON:0000955	AMPAD_MSSM_0000090897	MSBB AD study population	Human brain tissue preparation	hB_RNA_16825	Brodmann Area 44	RNA-seq	Female	White	OKay
Brain from Mount Sinai/JJ Peters VA Medical Center Brain Bank	Homo sapiens	NCBITAXON	NCBITaxon:9606	brain	UBERON	UBERON:0000955	AMPAD_MSSM_0000070235	MSBB AD study population	Human brain tissue preparation	BM_10_605	Brodmann Area 10	RNA-seq	Female	White	OKay
Brain from Mount Sinai/JJ Peters VA Medical Center Brain Bank	Homo sapiens	NCBITAXON	NCBITaxon:9606	brain	UBERON	UBERON:0000955	AMPAD_MSSM_0000070235	MSBB AD study population	Human brain tissue preparation	BM_22_172	Brodmann Area 22	RNA-seq	Female	White	OKay
Brain from Mount Sinai/JJ Peters VA Medical Center Brain Bank	Homo sapiens	NCBITAXON	NCBITaxon:9606	brain	UBERON	UBERON:0000955	AMPAD_MSSM_0000070235	MSBB AD study population	Human brain tissue preparation	hB_RNA_16965	Brodmann Area 44	RNA-seq	Female	White	OKay
Brain from Mount Sinai/JJ Peters VA Medical Center Brain Bank	Homo sapiens	NCBITAXON	NCBITaxon:9606	brain	UBERON	UBERON:0000955	AMPAD_MSSM_0000045801	MSBB AD study population	Human brain tissue preparation	hB_RNA_13351	Brodmann Area 10	RNA-seq	Female	Black	OKay
Brain from Mount Sinai/JJ Peters VA Medical Center Brain Bank	Homo sapiens	NCBITAXON	NCBITaxon:9606	brain	UBERON	UBERON:0000955	AMPAD_MSSM_0000045801	MSBB AD study population	Human brain tissue preparation	hB_RNA_9217	Brodmann Area 22	RNA-seq	Female	Black	OKay
Brain from Mount Sinai/JJ Peters VA Medical Center Brain Bank	Homo sapiens	NCBITAXON	NCBITaxon:9606	brain	UBERON	UBERON:0000955	AMPAD_MSSM_0000045801	MSBB AD study population	Human brain tissue preparation	BM_36_383	Brodmann Area 36	RNA-seq	Female	Black	OKay
Brain from Mount Sinai/JJ Peters VA Medical Center Brain Bank	Homo sapiens	NCBITAXON	NCBITaxon:9606	brain	UBERON	UBERON:0000955	AMPAD_MSSM_0000045801	MSBB AD study population	Human brain tissue preparation	hB_RNA_4581	Brodmann Area 44	RNA-seq	Female	Black	OKay
Brain from Mount Sinai/JJ Peters VA Medical Center Brain Bank	Homo sapiens	NCBITAXON	NCBITaxon:9606	brain	UBERON	UBERON:0000955	AMPAD_MSSM_0000069155	MSBB AD study population	Human brain tissue preparation	BM_10_781	Brodmann Area 10	RNA-seq	Male	White	OKay
Brain from Mount Sinai/JJ Peters VA Medical Center Brain Bank	Homo sapiens	NCBITAXON	NCBITaxon:9606	brain	UBERON	UBERON:0000955	AMPAD_MSSM_0000069155	MSBB AD study population	Human brain tissue preparation	hB_RNA_13276	Brodmann Area 10	RNA-seq	Male	White	OKay
Brain from Mount Sinai/JJ Peters VA Medical Center Brain Bank	Homo sapiens	NCBITAXON	NCBITaxon:9606	brain	UBERON	UBERON:0000955	AMPAD_MSSM_0000069155	MSBB AD study population	Human brain tissue preparation	hB_RNA_9218	Brodmann Area 22	RNA-seq	Male	White	OKay
Brain from Mount Sinai/JJ Peters VA Medical Center Brain Bank	Homo sapiens	NCBITAXON	NCBITaxon:9606	brain	UBERON	UBERON:0000955	AMPAD_MSSM_0000069155	MSBB AD study population	Human brain tissue preparation	BM_36_420	Brodmann Area 36	RNA-seq	Male	White	OKay
Brain from Mount Sinai/JJ Peters VA Medical Center Brain Bank	Homo sapiens	NCBITAXON	NCBITaxon:9606	brain	UBERON	UBERON:0000955	AMPAD_MSSM_0000069155	MSBB AD study population	Human brain tissue preparation	hB_RNA_12252	Brodmann Area 36	RNA-seq	Male	White	OKay
Brain from Mount Sinai/JJ Peters VA Medical Center Brain Bank	Homo sapiens	NCBITAXON	NCBITaxon:9606	brain	UBERON	UBERON:0000955	AMPAD_MSSM_0000069155	MSBB AD study population	Human brain tissue preparation	hB_RNA_4591	Brodmann Area 44	RNA-seq	Male	White	OKay
Brain from Mount Sinai/JJ Peters VA Medical Center Brain Bank	Homo sapiens	NCBITAXON	NCBITaxon:9606	brain	UBERON	UBERON:0000955	AMPAD_MSSM_0000008299	MSBB AD study population	Human brain tissue preparation	BM_10_611	Brodmann Area 10	RNA-seq	Female	White	OKay
Brain from Mount Sinai/JJ Peters VA Medical Center Brain Bank	Homo sapiens	NCBITAXON	NCBITaxon:9606	brain	UBERON	UBERON:0000955		MSBB AD study population	Human brain tissue preparation	BM_22_93	Brodmann Area 22	RNA-seq			Exclude
Brain from Mount Sinai/JJ Peters VA Medical Center Brain Bank	Homo sapiens	NCBITAXON	NCBITaxon:9606	brain	UBERON	UBERON:0000955	AMPAD_MSSM_0000008299	MSBB AD study population	Human brain tissue preparation	BM_36_302	Brodmann Area 36	RNA-seq	Female	White	OKay
Brain from Mount Sinai/JJ Peters VA Medical Center Brain Bank	Homo sapiens	NCBITAXON	NCBITaxon:9606	brain	UBERON	UBERON:0000955	AMPAD_MSSM_0000008299	MSBB AD study population	Human brain tissue preparation	hB_RNA_17025	Brodmann Area 44	RNA-seq	Female	White	OKay
Brain from Mount Sinai/JJ Peters VA Medical Center Brain Bank	Homo sapiens	NCBITAXON	NCBITaxon:9606	brain	UBERON	UBERON:0000955	AMPAD_MSSM_0000010795	MSBB AD study population	Human brain tissue preparation	hB_RNA_13375	Brodmann Area 10	RNA-seq	Female	Latino	OKay
Brain from Mount Sinai/JJ Peters VA Medical Center Brain Bank	Homo sapiens	NCBITAXON	NCBITaxon:9606	brain	UBERON	UBERON:0000955	AMPAD_MSSM_0000010795	MSBB AD study population	Human brain tissue preparation	hB_RNA_9219	Brodmann Area 22	RNA-seq	Female	Latino	OKay
Brain from Mount Sinai/JJ Peters VA Medical Center Brain Bank	Homo sapiens	NCBITAXON	NCBITaxon:9606	brain	UBERON	UBERON:0000955	AMPAD_MSSM_0000010795	MSBB AD study population	Human brain tissue preparation	BM_36_369	Brodmann Area 36	RNA-seq	Female	Latino	OKay
Brain from Mount Sinai/JJ Peters VA Medical Center Brain Bank	Homo sapiens	NCBITAXON	NCBITaxon:9606	brain	UBERON	UBERON:0000955	AMPAD_MSSM_0000010795	MSBB AD study population	Human brain tissue preparation	hB_RNA_4601	Brodmann Area 44	RNA-seq	Female	Latino	OKay
Brain from Mount Sinai/JJ Peters VA Medical Center Brain Bank	Homo sapiens	NCBITAXON	NCBITaxon:9606	brain	UBERON	UBERON:0000955	AMPAD_MSSM_0000084955	MSBB AD study population	Human brain tissue preparation	hB_RNA_13018	Brodmann Area 10	RNA-seq	Female	White	OKay
Brain from Mount Sinai/JJ Peters VA Medical Center Brain Bank	Homo sapiens	NCBITAXON	NCBITaxon:9606	brain	UBERON	UBERON:0000955	AMPAD_MSSM_0000084955	MSBB AD study population	Human brain tissue preparation	hB_RNA_8115	Brodmann Area 22	RNA-seq	Female	White	OKay
Brain from Mount Sinai/JJ Peters VA Medical Center Brain Bank	Homo sapiens	NCBITAXON	NCBITaxon:9606	brain	UBERON	UBERON:0000955	AMPAD_MSSM_0000084955	MSBB AD study population	Human brain tissue preparation	hB_RNA_10662	Brodmann Area 36	RNA-seq	Female	White	OKay
Brain from Mount Sinai/JJ Peters VA Medical Center Brain Bank	Homo sapiens	NCBITAXON	NCBITaxon:9606	brain	UBERON	UBERON:0000955	AMPAD_MSSM_0000084955	MSBB AD study population	Human brain tissue preparation	hB_RNA_8775	Brodmann Area 44	RNA-seq	Female	White	OKay
Brain from Mount Sinai/JJ Peters VA Medical Center Brain Bank	Homo sapiens	NCBITAXON	NCBITaxon:9606	brain	UBERON	UBERON:0000955	AMPAD_MSSM_0000081616	MSBB AD study population	Human brain tissue preparation	BM_10_738	Brodmann Area 10	RNA-seq	Male	White	OKay
Brain from Mount Sinai/JJ Peters VA Medical Center Brain Bank	Homo sapiens	NCBITAXON	NCBITaxon:9606	brain	UBERON	UBERON:0000955	AMPAD_MSSM_0000081616	MSBB AD study population	Human brain tissue preparation	BM_22_251	Brodmann Area 22	RNA-seq	Male	White	OKay
Brain from Mount Sinai/JJ Peters VA Medical Center Brain Bank	Homo sapiens	NCBITAXON	NCBITaxon:9606	brain	UBERON	UBERON:0000955	AMPAD_MSSM_0000081616	MSBB AD study population	Human brain tissue preparation	hB_RNA_9220	Brodmann Area 22	RNA-seq	Male	White	OKay
Brain from Mount Sinai/JJ Peters VA Medical Center Brain Bank	Homo sapiens	NCBITAXON	NCBITaxon:9606	brain	UBERON	UBERON:0000955	AMPAD_MSSM_0000081616	MSBB AD study population	Human brain tissue preparation	hB_RNA_4611	Brodmann Area 44	RNA-seq	Male	White	OKay
Brain from Mount Sinai/JJ Peters VA Medical Center Brain Bank	Homo sapiens	NCBITAXON	NCBITaxon:9606	brain	UBERON	UBERON:0000955	AMPAD_MSSM_0000020356	MSBB AD study population	Human brain tissue preparation	hB_RNA_13655	Brodmann Area 10	RNA-seq	Female	White	OKay
Brain from Mount Sinai/JJ Peters VA Medical Center Brain Bank	Homo sapiens	NCBITAXON	NCBITaxon:9606	brain	UBERON	UBERON:0000955	AMPAD_MSSM_0000020356	MSBB AD study population	Human brain tissue preparation	hB_RNA_9221	Brodmann Area 22	RNA-seq	Female	White	OKay
Brain from Mount Sinai/JJ Peters VA Medical Center Brain Bank	Homo sapiens	NCBITAXON	NCBITaxon:9606	brain	UBERON	UBERON:0000955	AMPAD_MSSM_0000020356	MSBB AD study population	Human brain tissue preparation	BM_36_336	Brodmann Area 36	RNA-seq	Female	White	OKay
Brain from Mount Sinai/JJ Peters VA Medical Center Brain Bank	Homo sapiens	NCBITAXON	NCBITaxon:9606	brain	UBERON	UBERON:0000955	AMPAD_MSSM_0000020356	MSBB AD study population	Human brain tissue preparation	hB_RNA_12262	Brodmann Area 36	RNA-seq	Female	White	OKay
Brain from Mount Sinai/JJ Peters VA Medical Center Brain Bank	Homo sapiens	NCBITAXON	NCBITaxon:9606	brain	UBERON	UBERON:0000955	AMPAD_MSSM_0000020356	MSBB AD study population	Human brain tissue preparation	hB_RNA_4623	Brodmann Area 44	RNA-seq	Female	White	OKay
Brain from Mount Sinai/JJ Peters VA Medical Center Brain Bank	Homo sapiens	NCBITAXON	NCBITaxon:9606	brain	UBERON	UBERON:0000955	AMPAD_MSSM_0000094517	MSBB AD study population	Human brain tissue preparation	hB_RNA_13289	Brodmann Area 10	RNA-seq	Male	White	OKay
Brain from Mount Sinai/JJ Peters VA Medical Center Brain Bank	Homo sapiens	NCBITAXON	NCBITaxon:9606	brain	UBERON	UBERON:0000955	AMPAD_MSSM_0000094517	MSBB AD study population	Human brain tissue preparation	BM_22_105	Brodmann Area 22	RNA-seq	Male	White	OKay
Brain from Mount Sinai/JJ Peters VA Medical Center Brain Bank	Homo sapiens	NCBITAXON	NCBITaxon:9606	brain	UBERON	UBERON:0000955	AMPAD_MSSM_0000094517	MSBB AD study population	Human brain tissue preparation	hB_RNA_9222	Brodmann Area 22	RNA-seq	Male	White	OKay
Brain from Mount Sinai/JJ Peters VA Medical Center Brain Bank	Homo sapiens	NCBITAXON	NCBITaxon:9606	brain	UBERON	UBERON:0000955	AMPAD_MSSM_0000094517	MSBB AD study population	Human brain tissue preparation	hB_RNA_4631	Brodmann Area 44	RNA-seq	Male	White	OKay
Brain from Mount Sinai/JJ Peters VA Medical Center Brain Bank	Homo sapiens	NCBITAXON	NCBITaxon:9606	brain	UBERON	UBERON:0000955	AMPAD_MSSM_0000039233	MSBB AD study population	Human brain tissue preparation	hB_RNA_12662	Brodmann Area 10	RNA-seq	Female	White	OKay
Brain from Mount Sinai/JJ Peters VA Medical Center Brain Bank	Homo sapiens	NCBITAXON	NCBITaxon:9606	brain	UBERON	UBERON:0000955	AMPAD_MSSM_0000039233	MSBB AD study population	Human brain tissue preparation	hB_RNA_10242	Brodmann Area 22	RNA-seq	Female	White	OKay
Brain from Mount Sinai/JJ Peters VA Medical Center Brain Bank	Homo sapiens	NCBITAXON	NCBITaxon:9606	brain	UBERON	UBERON:0000955	AMPAD_MSSM_0000039233	MSBB AD study population	Human brain tissue preparation	hB_RNA_10782	Brodmann Area 36	RNA-seq	Female	White	OKay
Brain from Mount Sinai/JJ Peters VA Medical Center Brain Bank	Homo sapiens	NCBITAXON	NCBITaxon:9606	brain	UBERON	UBERON:0000955	AMPAD_MSSM_0000039233	MSBB AD study population	Human brain tissue preparation	hB_RNA_8725	Brodmann Area 44	RNA-seq	Female	White	OKay
Brain from Mount Sinai/JJ Peters VA Medical Center Brain Bank	Homo sapiens	NCBITAXON	NCBITaxon:9606	brain	UBERON	UBERON:0000955	AMPAD_MSSM_0000029918	MSBB AD study population	Human brain tissue preparation	BM_10_581	Brodmann Area 10	RNA-seq	Female	White	OKay
Brain from Mount Sinai/JJ Peters VA Medical Center Brain Bank	Homo sapiens	NCBITAXON	NCBITaxon:9606	brain	UBERON	UBERON:0000955	AMPAD_MSSM_0000029918	MSBB AD study population	Human brain tissue preparation	hB_RNA_9223	Brodmann Area 22	RNA-seq	Female	White	OKay
Brain from Mount Sinai/JJ Peters VA Medical Center Brain Bank	Homo sapiens	NCBITAXON	NCBITaxon:9606	brain	UBERON	UBERON:0000955	AMPAD_MSSM_0000029918	MSBB AD study population	Human brain tissue preparation	BM_36_342	Brodmann Area 36	RNA-seq	Female	White	OKay
Brain from Mount Sinai/JJ Peters VA Medical Center Brain Bank	Homo sapiens	NCBITAXON	NCBITaxon:9606	brain	UBERON	UBERON:0000955	AMPAD_MSSM_0000029918	MSBB AD study population	Human brain tissue preparation	hB_RNA_12292	Brodmann Area 36	RNA-seq	Female	White	OKay
Brain from Mount Sinai/JJ Peters VA Medical Center Brain Bank	Homo sapiens	NCBITAXON	NCBITaxon:9606	brain	UBERON	UBERON:0000955	AMPAD_MSSM_0000029918	MSBB AD study population	Human brain tissue preparation	hB_RNA_4649	Brodmann Area 44	RNA-seq	Female	White	OKay
Brain from Mount Sinai/JJ Peters VA Medical Center Brain Bank	Homo sapiens	NCBITAXON	NCBITaxon:9606	brain	UBERON	UBERON:0000955	AMPAD_MSSM_0000016998	MSBB AD study population	Human brain tissue preparation	hB_RNA_13574	Brodmann Area 10	RNA-seq	Male	Unknown	OKay
Brain from Mount Sinai/JJ Peters VA Medical Center Brain Bank	Homo sapiens	NCBITAXON	NCBITaxon:9606	brain	UBERON	UBERON:0000955	AMPAD_MSSM_0000016998	MSBB AD study population	Human brain tissue preparation	BM_22_31	Brodmann Area 22	RNA-seq	Male	Unknown	OKay
Brain from Mount Sinai/JJ Peters VA Medical Center Brain Bank	Homo sapiens	NCBITAXON	NCBITaxon:9606	brain	UBERON	UBERON:0000955	AMPAD_MSSM_0000016998	MSBB AD study population	Human brain tissue preparation	hB_RNA_9224	Brodmann Area 22	RNA-seq	Male	Unknown	OKay
Brain from Mount Sinai/JJ Peters VA Medical Center Brain Bank	Homo sapiens	NCBITAXON	NCBITaxon:9606	brain	UBERON	UBERON:0000955	AMPAD_MSSM_0000016998	MSBB AD study population	Human brain tissue preparation	BM_36_505	Brodmann Area 36	RNA-seq	Male	Unknown	OKay
Brain from Mount Sinai/JJ Peters VA Medical Center Brain Bank	Homo sapiens	NCBITAXON	NCBITaxon:9606	brain	UBERON	UBERON:0000955	AMPAD_MSSM_0000016998	MSBB AD study population	Human brain tissue preparation	hB_RNA_4651	Brodmann Area 44	RNA-seq	Male	Unknown	OKay
Brain from Mount Sinai/JJ Peters VA Medical Center Brain Bank	Homo sapiens	NCBITAXON	NCBITaxon:9606	brain	UBERON	UBERON:0000955	AMPAD_MSSM_0000010233	MSBB AD study population	Human brain tissue preparation	hB_RNA_9182	Brodmann Area 22	RNA-seq	Male	White	OKay
Brain from Mount Sinai/JJ Peters VA Medical Center Brain Bank	Homo sapiens	NCBITAXON	NCBITaxon:9606	brain	UBERON	UBERON:0000955	AMPAD_MSSM_0000010233	MSBB AD study population	Human brain tissue preparation	BM_36_349	Brodmann Area 36	RNA-seq	Male	White	OKay
Brain from Mount Sinai/JJ Peters VA Medical Center Brain Bank	Homo sapiens	NCBITAXON	NCBITaxon:9606	brain	UBERON	UBERON:0000955	AMPAD_MSSM_0000076678	MSBB AD study population	Human brain tissue preparation	BM_22_157	Brodmann Area 22	RNA-seq	Male	Latino	OKay
Brain from Mount Sinai/JJ Peters VA Medical Center Brain Bank	Homo sapiens	NCBITAXON	NCBITaxon:9606	brain	UBERON	UBERON:0000955	AMPAD_MSSM_0000076678	MSBB AD study population	Human brain tissue preparation	BM_36_372	Brodmann Area 36	RNA-seq	Male	Latino	OKay
Brain from Mount Sinai/JJ Peters VA Medical Center Brain Bank	Homo sapiens	NCBITAXON	NCBITaxon:9606	brain	UBERON	UBERON:0000955	AMPAD_MSSM_0000076678	MSBB AD study population	Human brain tissue preparation	hB_RNA_16305	Brodmann Area 44	RNA-seq	Male	Latino	OKay
Brain from Mount Sinai/JJ Peters VA Medical Center Brain Bank	Homo sapiens	NCBITAXON	NCBITaxon:9606	brain	UBERON	UBERON:0000955	AMPAD_MSSM_0000065319	MSBB AD study population	Human brain tissue preparation	BM_10_607	Brodmann Area 10	RNA-seq	Female	White	OKay
Brain from Mount Sinai/JJ Peters VA Medical Center Brain Bank	Homo sapiens	NCBITAXON	NCBITaxon:9606	brain	UBERON	UBERON:0000955	AMPAD_MSSM_0000065319	MSBB AD study population	Human brain tissue preparation	BM_22_106	Brodmann Area 22	RNA-seq	Female	White	OKay
Brain from Mount Sinai/JJ Peters VA Medical Center Brain Bank	Homo sapiens	NCBITAXON	NCBITaxon:9606	brain	UBERON	UBERON:0000955	AMPAD_MSSM_0000065319	MSBB AD study population	Human brain tissue preparation	BM_36_507	Brodmann Area 36	RNA-seq	Female	White	OKay
Brain from Mount Sinai/JJ Peters VA Medical Center Brain Bank	Homo sapiens	NCBITAXON	NCBITaxon:9606	brain	UBERON	UBERON:0000955	AMPAD_MSSM_0000065319	MSBB AD study population	Human brain tissue preparation	hB_RNA_16395	Brodmann Area 44	RNA-seq	Female	White	OKay
Brain from Mount Sinai/JJ Peters VA Medical Center Brain Bank	Homo sapiens	NCBITAXON	NCBITaxon:9606	brain	UBERON	UBERON:0000955	AMPAD_MSSM_0000083367	MSBB AD study population	Human brain tissue preparation	BM_10_751	Brodmann Area 10	RNA-seq	Male	White	OKay
Brain from Mount Sinai/JJ Peters VA Medical Center Brain Bank	Homo sapiens	NCBITAXON	NCBITaxon:9606	brain	UBERON	UBERON:0000955	AMPAD_MSSM_0000083367	MSBB AD study population	Human brain tissue preparation	BM_22_41	Brodmann Area 22	RNA-seq	Male	White	OKay
Brain from Mount Sinai/JJ Peters VA Medical Center Brain Bank	Homo sapiens	NCBITAXON	NCBITaxon:9606	brain	UBERON	UBERON:0000955	AMPAD_MSSM_0000083367	MSBB AD study population	Human brain tissue preparation	BM_36_348	Brodmann Area 36	RNA-seq	Male	White	OKay
Brain from Mount Sinai/JJ Peters VA Medical Center Brain Bank	Homo sapiens	NCBITAXON	NCBITaxon:9606	brain	UBERON	UBERON:0000955	AMPAD_MSSM_0000083367	MSBB AD study population	Human brain tissue preparation	hB_RNA_16295	Brodmann Area 44	RNA-seq	Male	White	OKay
Brain from Mount Sinai/JJ Peters VA Medical Center Brain Bank	Homo sapiens	NCBITAXON	NCBITaxon:9606	brain	UBERON	UBERON:0000955	AMPAD_MSSM_0000027521	MSBB AD study population	Human brain tissue preparation	BM_10_737	Brodmann Area 10	RNA-seq	Male	White	OKay
Brain from Mount Sinai/JJ Peters VA Medical Center Brain Bank	Homo sapiens	NCBITAXON	NCBITaxon:9606	brain	UBERON	UBERON:0000955	AMPAD_MSSM_0000027521	MSBB AD study population	Human brain tissue preparation	hB_RNA_9206	Brodmann Area 22	RNA-seq	Male	White	OKay
Brain from Mount Sinai/JJ Peters VA Medical Center Brain Bank	Homo sapiens	NCBITAXON	NCBITaxon:9606	brain	UBERON	UBERON:0000955	AMPAD_MSSM_0000027521	MSBB AD study population	Human brain tissue preparation	BM_36_537	Brodmann Area 36	RNA-seq	Male	White	OKay
Brain from Mount Sinai/JJ Peters VA Medical Center Brain Bank	Homo sapiens	NCBITAXON	NCBITaxon:9606	brain	UBERON	UBERON:0000955	AMPAD_MSSM_0000039480	MSBB AD study population	Human brain tissue preparation	BM_10_676	Brodmann Area 10	RNA-seq	Female	Unknown	OKay
Brain from Mount Sinai/JJ Peters VA Medical Center Brain Bank	Homo sapiens	NCBITAXON	NCBITaxon:9606	brain	UBERON	UBERON:0000955	AMPAD_MSSM_0000039480	MSBB AD study population	Human brain tissue preparation	hB_RNA_9207	Brodmann Area 22	RNA-seq	Female	Unknown	OKay
Brain from Mount Sinai/JJ Peters VA Medical Center Brain Bank	Homo sapiens	NCBITAXON	NCBITaxon:9606	brain	UBERON	UBERON:0000955	AMPAD_MSSM_0000070448	MSBB AD study population	Human brain tissue preparation	BM_10_750	Brodmann Area 10	RNA-seq	Male	White	OKay
Brain from Mount Sinai/JJ Peters VA Medical Center Brain Bank	Homo sapiens	NCBITAXON	NCBITaxon:9606	brain	UBERON	UBERON:0000955	AMPAD_MSSM_0000070448	MSBB AD study population	Human brain tissue preparation	BM_22_160	Brodmann Area 22	RNA-seq	Male	White	OKay
Brain from Mount Sinai/JJ Peters VA Medical Center Brain Bank	Homo sapiens	NCBITAXON	NCBITaxon:9606	brain	UBERON	UBERON:0000955	AMPAD_MSSM_0000070448	MSBB AD study population	Human brain tissue preparation	BM_36_347	Brodmann Area 36	RNA-seq	Male	White	OKay
Brain from Mount Sinai/JJ Peters VA Medical Center Brain Bank	Homo sapiens	NCBITAXON	NCBITaxon:9606	brain	UBERON	UBERON:0000955	AMPAD_MSSM_0000070448	MSBB AD study population	Human brain tissue preparation	hB_RNA_17045	Brodmann Area 44	RNA-seq	Male	White	OKay
Brain from Mount Sinai/JJ Peters VA Medical Center Brain Bank	Homo sapiens	NCBITAXON	NCBITaxon:9606	brain	UBERON	UBERON:0000955	AMPAD_MSSM_0000074881	MSBB AD study population	Human brain tissue preparation	BM_10_767	Brodmann Area 10	RNA-seq	Male	White	OKay
Brain from Mount Sinai/JJ Peters VA Medical Center Brain Bank	Homo sapiens	NCBITAXON	NCBITaxon:9606	brain	UBERON	UBERON:0000955		MSBB AD study population	Human brain tissue preparation	hB_RNA_9208	Brodmann Area 22	RNA-seq			Exclude
Brain from Mount Sinai/JJ Peters VA Medical Center Brain Bank	Homo sapiens	NCBITAXON	NCBITaxon:9606	brain	UBERON	UBERON:0000955	AMPAD_MSSM_0000074881	MSBB AD study population	Human brain tissue preparation	hB_RNA_9045	Brodmann Area 44	RNA-seq	Male	White	OKay
Brain from Mount Sinai/JJ Peters VA Medical Center Brain Bank	Homo sapiens	NCBITAXON	NCBITaxon:9606	brain	UBERON	UBERON:0000955	AMPAD_MSSM_0000036121	MSBB AD study population	Human brain tissue preparation	BM_10_598	Brodmann Area 10	RNA-seq	Male	White	OKay
Brain from Mount Sinai/JJ Peters VA Medical Center Brain Bank	Homo sapiens	NCBITAXON	NCBITaxon:9606	brain	UBERON	UBERON:0000955	AMPAD_MSSM_0000019844	MSBB AD study population	Human brain tissue preparation	hB_RNA_13430	Brodmann Area 10	RNA-seq	Female	Black	Remap
Brain from Mount Sinai/JJ Peters VA Medical Center Brain Bank	Homo sapiens	NCBITAXON	NCBITaxon:9606	brain	UBERON	UBERON:0000955	AMPAD_MSSM_0000036121	MSBB AD study population	Human brain tissue preparation	hB_RNA_9209	Brodmann Area 22	RNA-seq	Male	White	OKay
Brain from Mount Sinai/JJ Peters VA Medical Center Brain Bank	Homo sapiens	NCBITAXON	NCBITaxon:9606	brain	UBERON	UBERON:0000955	AMPAD_MSSM_0000036121	MSBB AD study population	Human brain tissue preparation	BM_36_384	Brodmann Area 36	RNA-seq	Male	White	OKay
Brain from Mount Sinai/JJ Peters VA Medical Center Brain Bank	Homo sapiens	NCBITAXON	NCBITaxon:9606	brain	UBERON	UBERON:0000955	AMPAD_MSSM_0000010282	MSBB AD study population	Human brain tissue preparation	BM_10_773	Brodmann Area 10	RNA-seq	Male	White	OKay
Brain from Mount Sinai/JJ Peters VA Medical Center Brain Bank	Homo sapiens	NCBITAXON	NCBITaxon:9606	brain	UBERON	UBERON:0000955	AMPAD_MSSM_0000010282	MSBB AD study population	Human brain tissue preparation	BM_22_92	Brodmann Area 22	RNA-seq	Male	White	OKay
Brain from Mount Sinai/JJ Peters VA Medical Center Brain Bank	Homo sapiens	NCBITAXON	NCBITaxon:9606	brain	UBERON	UBERON:0000955	AMPAD_MSSM_0000010282	MSBB AD study population	Human brain tissue preparation	hB_RNA_17105	Brodmann Area 44	RNA-seq	Male	White	OKay
Brain from Mount Sinai/JJ Peters VA Medical Center Brain Bank	Homo sapiens	NCBITAXON	NCBITaxon:9606	brain	UBERON	UBERON:0000955	AMPAD_MSSM_0000012479	MSBB AD study population	Human brain tissue preparation	hB_RNA_8025	Brodmann Area 22	RNA-seq	Female	Unknown	Remap
Brain from Mount Sinai/JJ Peters VA Medical Center Brain Bank	Homo sapiens	NCBITAXON	NCBITaxon:9606	brain	UBERON	UBERON:0000955	AMPAD_MSSM_0000081898	MSBB AD study population	Human brain tissue preparation	hB_RNA_10567	Brodmann Area 36	RNA-seq	Female	White	OKay
Brain from Mount Sinai/JJ Peters VA Medical Center Brain Bank	Homo sapiens	NCBITAXON	NCBITaxon:9606	brain	UBERON	UBERON:0000955	AMPAD_MSSM_0000082228	MSBB AD study population	Human brain tissue preparation	hB_RNA_13210	Brodmann Area 10	RNA-seq	Female	White	OKay
Brain from Mount Sinai/JJ Peters VA Medical Center Brain Bank	Homo sapiens	NCBITAXON	NCBITaxon:9606	brain	UBERON	UBERON:0000955	AMPAD_MSSM_0000082228	MSBB AD study population	Human brain tissue preparation	hB_RNA_10642	Brodmann Area 36	RNA-seq	Female	White	OKay
Brain from Mount Sinai/JJ Peters VA Medical Center Brain Bank	Homo sapiens	NCBITAXON	NCBITaxon:9606	brain	UBERON	UBERON:0000955	AMPAD_MSSM_0000082228	MSBB AD study population	Human brain tissue preparation	hB_RNA_8715	Brodmann Area 44	RNA-seq	Female	White	OKay
Brain from Mount Sinai/JJ Peters VA Medical Center Brain Bank	Homo sapiens	NCBITAXON	NCBITaxon:9606	brain	UBERON	UBERON:0000955	AMPAD_MSSM_0000021278	MSBB AD study population	Human brain tissue preparation	BM_10_661	Brodmann Area 10	RNA-seq	Female	White	OKay
Brain from Mount Sinai/JJ Peters VA Medical Center Brain Bank	Homo sapiens	NCBITAXON	NCBITaxon:9606	brain	UBERON	UBERON:0000955	AMPAD_MSSM_0000021278	MSBB AD study population	Human brain tissue preparation	BM_22_85	Brodmann Area 22	RNA-seq	Female	White	OKay
Brain from Mount Sinai/JJ Peters VA Medical Center Brain Bank	Homo sapiens	NCBITAXON	NCBITaxon:9606	brain	UBERON	UBERON:0000955	AMPAD_MSSM_0000021278	MSBB AD study population	Human brain tissue preparation	BM_36_534	Brodmann Area 36	RNA-seq	Female	White	OKay
Brain from Mount Sinai/JJ Peters VA Medical Center Brain Bank	Homo sapiens	NCBITAXON	NCBITaxon:9606	brain	UBERON	UBERON:0000955	AMPAD_MSSM_0000019844	MSBB AD study population	Human brain tissue preparation	BM_10_636	Brodmann Area 10	RNA-seq	Female	Black	OKay
Brain from Mount Sinai/JJ Peters VA Medical Center Brain Bank	Homo sapiens	NCBITAXON	NCBITaxon:9606	brain	UBERON	UBERON:0000955	AMPAD_MSSM_0000036121	MSBB AD study population	Human brain tissue preparation	hB_RNA_13441	Brodmann Area 10	RNA-seq	Male	White	Remap
Brain from Mount Sinai/JJ Peters VA Medical Center Brain Bank	Homo sapiens	NCBITAXON	NCBITaxon:9606	brain	UBERON	UBERON:0000955	AMPAD_MSSM_0000019844	MSBB AD study population	Human brain tissue preparation	hB_RNA_9210	Brodmann Area 22	RNA-seq	Female	Black	OKay
Brain from Mount Sinai/JJ Peters VA Medical Center Brain Bank	Homo sapiens	NCBITAXON	NCBITaxon:9606	brain	UBERON	UBERON:0000955	AMPAD_MSSM_0000019844	MSBB AD study population	Human brain tissue preparation	BM_36_495	Brodmann Area 36	RNA-seq	Female	Black	OKay
Brain from Mount Sinai/JJ Peters VA Medical Center Brain Bank	Homo sapiens	NCBITAXON	NCBITaxon:9606	brain	UBERON	UBERON:0000955	AMPAD_MSSM_0000019844	MSBB AD study population	Human brain tissue preparation	hB_RNA_4663	Brodmann Area 44	RNA-seq	Female	Black	OKay
Brain from Mount Sinai/JJ Peters VA Medical Center Brain Bank	Homo sapiens	NCBITAXON	NCBITaxon:9606	brain	UBERON	UBERON:0000955	AMPAD_MSSM_0000063213	MSBB AD study population	Human brain tissue preparation	BM_10_679	Brodmann Area 10	RNA-seq	Female	Black	OKay
Brain from Mount Sinai/JJ Peters VA Medical Center Brain Bank	Homo sapiens	NCBITAXON	NCBITaxon:9606	brain	UBERON	UBERON:0000955	AMPAD_MSSM_0000063213	MSBB AD study population	Human brain tissue preparation	BM_22_6	Brodmann Area 22	RNA-seq	Female	Black	OKay
Brain from Mount Sinai/JJ Peters VA Medical Center Brain Bank	Homo sapiens	NCBITAXON	NCBITaxon:9606	brain	UBERON	UBERON:0000955	AMPAD_MSSM_0000063213	MSBB AD study population	Human brain tissue preparation	BM_36_328	Brodmann Area 36	RNA-seq	Female	Black	OKay
Brain from Mount Sinai/JJ Peters VA Medical Center Brain Bank	Homo sapiens	NCBITAXON	NCBITaxon:9606	brain	UBERON	UBERON:0000955	AMPAD_MSSM_0000063213	MSBB AD study population	Human brain tissue preparation	hB_RNA_16945	Brodmann Area 44	RNA-seq	Female	Black	OKay
Brain from Mount Sinai/JJ Peters VA Medical Center Brain Bank	Homo sapiens	NCBITAXON	NCBITaxon:9606	brain	UBERON	UBERON:0000955	AMPAD_MSSM_0000044223	MSBB AD study population	Human brain tissue preparation	hB_RNA_12794	Brodmann Area 10	RNA-seq	Male	White	OKay
Brain from Mount Sinai/JJ Peters VA Medical Center Brain Bank	Homo sapiens	NCBITAXON	NCBITaxon:9606	brain	UBERON	UBERON:0000955	AMPAD_MSSM_0000081898	MSBB AD study population	Human brain tissue preparation	hB_RNA_8045	Brodmann Area 22	RNA-seq	Female	White	Remap
Brain from Mount Sinai/JJ Peters VA Medical Center Brain Bank	Homo sapiens	NCBITAXON	NCBITaxon:9606	brain	UBERON	UBERON:0000955	AMPAD_MSSM_0000044223	MSBB AD study population	Human brain tissue preparation	hB_RNA_10672	Brodmann Area 36	RNA-seq	Male	White	OKay
Brain from Mount Sinai/JJ Peters VA Medical Center Brain Bank	Homo sapiens	NCBITAXON	NCBITaxon:9606	brain	UBERON	UBERON:0000955	AMPAD_MSSM_0000044223	MSBB AD study population	Human brain tissue preparation	hB_RNA_8875	Brodmann Area 44	RNA-seq	Male	White	OKay
Brain from Mount Sinai/JJ Peters VA Medical Center Brain Bank	Homo sapiens	NCBITAXON	NCBITaxon:9606	brain	UBERON	UBERON:0000955	AMPAD_MSSM_0000047207	MSBB AD study population	Human brain tissue preparation	BM_10_615	Brodmann Area 10	RNA-seq	Female	White	OKay
Brain from Mount Sinai/JJ Peters VA Medical Center Brain Bank	Homo sapiens	NCBITAXON	NCBITaxon:9606	brain	UBERON	UBERON:0000955	AMPAD_MSSM_0000047207	MSBB AD study population	Human brain tissue preparation	BM_36_502	Brodmann Area 36	RNA-seq	Female	White	OKay
Brain from Mount Sinai/JJ Peters VA Medical Center Brain Bank	Homo sapiens	NCBITAXON	NCBITaxon:9606	brain	UBERON	UBERON:0000955	AMPAD_MSSM_0000047207	MSBB AD study population	Human brain tissue preparation	hB_RNA_17115	Brodmann Area 44	RNA-seq	Female	White	OKay
Brain from Mount Sinai/JJ Peters VA Medical Center Brain Bank	Homo sapiens	NCBITAXON	NCBITaxon:9606	brain	UBERON	UBERON:0000955	AMPAD_MSSM_0000018768	MSBB AD study population	Human brain tissue preparation	BM_22_132	Brodmann Area 22	RNA-seq	Female	White	OKay
Brain from Mount Sinai/JJ Peters VA Medical Center Brain Bank	Homo sapiens	NCBITAXON	NCBITaxon:9606	brain	UBERON	UBERON:0000955	AMPAD_MSSM_0000018768	MSBB AD study population	Human brain tissue preparation	hB_RNA_16635	Brodmann Area 44	RNA-seq	Female	White	OKay
Brain from Mount Sinai/JJ Peters VA Medical Center Brain Bank	Homo sapiens	NCBITAXON	NCBITaxon:9606	brain	UBERON	UBERON:0000955	AMPAD_MSSM_0000055245	MSBB AD study population	Human brain tissue preparation	BM_10_741	Brodmann Area 10	RNA-seq	Male	White	OKay
Brain from Mount Sinai/JJ Peters VA Medical Center Brain Bank	Homo sapiens	NCBITAXON	NCBITaxon:9606	brain	UBERON	UBERON:0000955	AMPAD_MSSM_0000055245	MSBB AD study population	Human brain tissue preparation	BM_22_263	Brodmann Area 22	RNA-seq	Male	White	OKay
Brain from Mount Sinai/JJ Peters VA Medical Center Brain Bank	Homo sapiens	NCBITAXON	NCBITaxon:9606	brain	UBERON	UBERON:0000955	AMPAD_MSSM_0000055245	MSBB AD study population	Human brain tissue preparation	BM_36_533	Brodmann Area 36	RNA-seq	Male	White	OKay
Brain from Mount Sinai/JJ Peters VA Medical Center Brain Bank	Homo sapiens	NCBITAXON	NCBITaxon:9606	brain	UBERON	UBERON:0000955	AMPAD_MSSM_0000055245	MSBB AD study population	Human brain tissue preparation	hB_RNA_16815	Brodmann Area 44	RNA-seq	Male	White	OKay
Brain from Mount Sinai/JJ Peters VA Medical Center Brain Bank	Homo sapiens	NCBITAXON	NCBITaxon:9606	brain	UBERON	UBERON:0000955	AMPAD_MSSM_0000005849	MSBB AD study population	Human brain tissue preparation	BM_10_754	Brodmann Area 10	RNA-seq	Female	White	OKay
Brain from Mount Sinai/JJ Peters VA Medical Center Brain Bank	Homo sapiens	NCBITAXON	NCBITaxon:9606	brain	UBERON	UBERON:0000955	AMPAD_MSSM_0000005849	MSBB AD study population	Human brain tissue preparation	hB_RNA_9125	Brodmann Area 22	RNA-seq	Female	White	OKay
Brain from Mount Sinai/JJ Peters VA Medical Center Brain Bank	Homo sapiens	NCBITAXON	NCBITaxon:9606	brain	UBERON	UBERON:0000955	AMPAD_MSSM_0000005849	MSBB AD study population	Human brain tissue preparation	BM_36_387	Brodmann Area 36	RNA-seq	Female	White	OKay
Brain from Mount Sinai/JJ Peters VA Medical Center Brain Bank	Homo sapiens	NCBITAXON	NCBITaxon:9606	brain	UBERON	UBERON:0000955	AMPAD_MSSM_0000005849	MSBB AD study population	Human brain tissue preparation	hB_RNA_9105	Brodmann Area 36	RNA-seq	Female	White	OKay
Brain from Mount Sinai/JJ Peters VA Medical Center Brain Bank	Homo sapiens	NCBITAXON	NCBITaxon:9606	brain	UBERON	UBERON:0000955	AMPAD_MSSM_0000005849	MSBB AD study population	Human brain tissue preparation	hB_RNA_4301	Brodmann Area 44	RNA-seq	Female	White	OKay
Brain from Mount Sinai/JJ Peters VA Medical Center Brain Bank	Homo sapiens	NCBITAXON	NCBITaxon:9606	brain	UBERON	UBERON:0000955	AMPAD_MSSM_0000016485	MSBB AD study population	Human brain tissue preparation	BM_10_593	Brodmann Area 10	RNA-seq	Male	Latino	OKay
Brain from Mount Sinai/JJ Peters VA Medical Center Brain Bank	Homo sapiens	NCBITAXON	NCBITaxon:9606	brain	UBERON	UBERON:0000955	AMPAD_MSSM_0000016485	MSBB AD study population	Human brain tissue preparation	BM_22_138	Brodmann Area 22	RNA-seq	Male	Latino	OKay
Brain from Mount Sinai/JJ Peters VA Medical Center Brain Bank	Homo sapiens	NCBITAXON	NCBITaxon:9606	brain	UBERON	UBERON:0000955	AMPAD_MSSM_0000016485	MSBB AD study population	Human brain tissue preparation	BM_36_472	Brodmann Area 36	RNA-seq	Male	Latino	OKay
Brain from Mount Sinai/JJ Peters VA Medical Center Brain Bank	Homo sapiens	NCBITAXON	NCBITaxon:9606	brain	UBERON	UBERON:0000955	AMPAD_MSSM_0000016485	MSBB AD study population	Human brain tissue preparation	hB_RNA_16275	Brodmann Area 44	RNA-seq	Male	Latino	OKay
Brain from Mount Sinai/JJ Peters VA Medical Center Brain Bank	Homo sapiens	NCBITAXON	NCBITaxon:9606	brain	UBERON	UBERON:0000955	AMPAD_MSSM_0000003566	MSBB AD study population	Human brain tissue preparation	BM_10_609	Brodmann Area 10	RNA-seq	Female	White	OKay
Brain from Mount Sinai/JJ Peters VA Medical Center Brain Bank	Homo sapiens	NCBITAXON	NCBITaxon:9606	brain	UBERON	UBERON:0000955	AMPAD_MSSM_0000003566	MSBB AD study population	Human brain tissue preparation	BM_22_67	Brodmann Area 22	RNA-seq	Female	White	OKay
Brain from Mount Sinai/JJ Peters VA Medical Center Brain Bank	Homo sapiens	NCBITAXON	NCBITaxon:9606	brain	UBERON	UBERON:0000955	AMPAD_MSSM_0000003566	MSBB AD study population	Human brain tissue preparation	BM_36_544	Brodmann Area 36	RNA-seq	Female	White	OKay
Brain from Mount Sinai/JJ Peters VA Medical Center Brain Bank	Homo sapiens	NCBITAXON	NCBITaxon:9606	brain	UBERON	UBERON:0000955	AMPAD_MSSM_0000003566	MSBB AD study population	Human brain tissue preparation	hB_RNA_16035	Brodmann Area 44	RNA-seq	Female	White	OKay
Brain from Mount Sinai/JJ Peters VA Medical Center Brain Bank	Homo sapiens	NCBITAXON	NCBITaxon:9606	brain	UBERON	UBERON:0000955	AMPAD_MSSM_0000044790	MSBB AD study population	Human brain tissue preparation	hB_RNA_13132	Brodmann Area 10	RNA-seq	Female	White	OKay
Brain from Mount Sinai/JJ Peters VA Medical Center Brain Bank	Homo sapiens	NCBITAXON	NCBITaxon:9606	brain	UBERON	UBERON:0000955	AMPAD_MSSM_0000044790	MSBB AD study population	Human brain tissue preparation	hB_RNA_12211	Brodmann Area 22	RNA-seq	Female	White	OKay
Brain from Mount Sinai/JJ Peters VA Medical Center Brain Bank	Homo sapiens	NCBITAXON	NCBITaxon:9606	brain	UBERON	UBERON:0000955	AMPAD_MSSM_0000044790	MSBB AD study population	Human brain tissue preparation	hB_RNA_10542	Brodmann Area 36	RNA-seq	Female	White	OKay
Brain from Mount Sinai/JJ Peters VA Medical Center Brain Bank	Homo sapiens	NCBITAXON	NCBITaxon:9606	brain	UBERON	UBERON:0000955	AMPAD_MSSM_0000044790	MSBB AD study population	Human brain tissue preparation	hB_RNA_9035	Brodmann Area 44	RNA-seq	Female	White	OKay
Brain from Mount Sinai/JJ Peters VA Medical Center Brain Bank	Homo sapiens	NCBITAXON	NCBITaxon:9606	brain	UBERON	UBERON:0000955	AMPAD_MSSM_0000009439	MSBB AD study population	Human brain tissue preparation	hB_RNA_13330	Brodmann Area 10	RNA-seq	Female	White	OKay
Brain from Mount Sinai/JJ Peters VA Medical Center Brain Bank	Homo sapiens	NCBITAXON	NCBITaxon:9606	brain	UBERON	UBERON:0000955	AMPAD_MSSM_0000009439	MSBB AD study population	Human brain tissue preparation	hB_RNA_9211	Brodmann Area 22	RNA-seq	Female	White	OKay
Brain from Mount Sinai/JJ Peters VA Medical Center Brain Bank	Homo sapiens	NCBITAXON	NCBITaxon:9606	brain	UBERON	UBERON:0000955	AMPAD_MSSM_0000009439	MSBB AD study population	Human brain tissue preparation	BM_36_296	Brodmann Area 36	RNA-seq	Female	White	OKay
Brain from Mount Sinai/JJ Peters VA Medical Center Brain Bank	Homo sapiens	NCBITAXON	NCBITaxon:9606	brain	UBERON	UBERON:0000955	AMPAD_MSSM_0000009439	MSBB AD study population	Human brain tissue preparation	hB_RNA_12332	Brodmann Area 36	RNA-seq	Female	White	OKay
Brain from Mount Sinai/JJ Peters VA Medical Center Brain Bank	Homo sapiens	NCBITAXON	NCBITaxon:9606	brain	UBERON	UBERON:0000955	AMPAD_MSSM_0000009439	MSBB AD study population	Human brain tissue preparation	hB_RNA_4674	Brodmann Area 44	RNA-seq	Female	White	OKay
Brain from Mount Sinai/JJ Peters VA Medical Center Brain Bank	Homo sapiens	NCBITAXON	NCBITaxon:9606	brain	UBERON	UBERON:0000955	AMPAD_MSSM_0000080009	MSBB AD study population	Human brain tissue preparation	BM_10_573	Brodmann Area 10	RNA-seq	Female	White	OKay
Brain from Mount Sinai/JJ Peters VA Medical Center Brain Bank	Homo sapiens	NCBITAXON	NCBITaxon:9606	brain	UBERON	UBERON:0000955	AMPAD_MSSM_0000080009	MSBB AD study population	Human brain tissue preparation	BM_22_135	Brodmann Area 22	RNA-seq	Female	White	OKay
Brain from Mount Sinai/JJ Peters VA Medical Center Brain Bank	Homo sapiens	NCBITAXON	NCBITaxon:9606	brain	UBERON	UBERON:0000955	AMPAD_MSSM_0000080009	MSBB AD study population	Human brain tissue preparation	BM_36_539	Brodmann Area 36	RNA-seq	Female	White	OKay
Brain from Mount Sinai/JJ Peters VA Medical Center Brain Bank	Homo sapiens	NCBITAXON	NCBITaxon:9606	brain	UBERON	UBERON:0000955	AMPAD_MSSM_0000080009	MSBB AD study population	Human brain tissue preparation	hB_RNA_16495	Brodmann Area 44	RNA-seq	Female	White	OKay
Brain from Mount Sinai/JJ Peters VA Medical Center Brain Bank	Homo sapiens	NCBITAXON	NCBITaxon:9606	brain	UBERON	UBERON:0000955	AMPAD_MSSM_0000048528	MSBB AD study population	Human brain tissue preparation	BM_10_663	Brodmann Area 10	RNA-seq	Female	White	OKay
Brain from Mount Sinai/JJ Peters VA Medical Center Brain Bank	Homo sapiens	NCBITAXON	NCBITaxon:9606	brain	UBERON	UBERON:0000955	AMPAD_MSSM_0000048528	MSBB AD study population	Human brain tissue preparation	BM_22_75	Brodmann Area 22	RNA-seq	Female	White	OKay
Brain from Mount Sinai/JJ Peters VA Medical Center Brain Bank	Homo sapiens	NCBITAXON	NCBITaxon:9606	brain	UBERON	UBERON:0000955	AMPAD_MSSM_0000048528	MSBB AD study population	Human brain tissue preparation	BM_36_425	Brodmann Area 36	RNA-seq	Female	White	OKay
Brain from Mount Sinai/JJ Peters VA Medical Center Brain Bank	Homo sapiens	NCBITAXON	NCBITaxon:9606	brain	UBERON	UBERON:0000955	AMPAD_MSSM_0000048528	MSBB AD study population	Human brain tissue preparation	hB_RNA_17085	Brodmann Area 44	RNA-seq	Female	White	OKay
Brain from Mount Sinai/JJ Peters VA Medical Center Brain Bank	Homo sapiens	NCBITAXON	NCBITaxon:9606	brain	UBERON	UBERON:0000955	AMPAD_MSSM_0000035609	MSBB AD study population	Human brain tissue preparation	BM_10_606	Brodmann Area 10	RNA-seq	Male	White	OKay
Brain from Mount Sinai/JJ Peters VA Medical Center Brain Bank	Homo sapiens	NCBITAXON	NCBITaxon:9606	brain	UBERON	UBERON:0000955	AMPAD_MSSM_0000035609	MSBB AD study population	Human brain tissue preparation	hB_RNA_13465	Brodmann Area 10	RNA-seq	Male	White	OKay
Brain from Mount Sinai/JJ Peters VA Medical Center Brain Bank	Homo sapiens	NCBITAXON	NCBITaxon:9606	brain	UBERON	UBERON:0000955	AMPAD_MSSM_0000035609	MSBB AD study population	Human brain tissue preparation	hB_RNA_9212	Brodmann Area 22	RNA-seq	Male	White	OKay
Brain from Mount Sinai/JJ Peters VA Medical Center Brain Bank	Homo sapiens	NCBITAXON	NCBITaxon:9606	brain	UBERON	UBERON:0000955	AMPAD_MSSM_0000035609	MSBB AD study population	Human brain tissue preparation	BM_36_382	Brodmann Area 36	RNA-seq	Male	White	OKay
Brain from Mount Sinai/JJ Peters VA Medical Center Brain Bank	Homo sapiens	NCBITAXON	NCBITaxon:9606	brain	UBERON	UBERON:0000955	AMPAD_MSSM_0000035609	MSBB AD study population	Human brain tissue preparation	hB_RNA_4688	Brodmann Area 44	RNA-seq	Male	White	OKay
Brain from Mount Sinai/JJ Peters VA Medical Center Brain Bank	Homo sapiens	NCBITAXON	NCBITaxon:9606	brain	UBERON	UBERON:0000955	AMPAD_MSSM_0000038069	MSBB AD study population	Human brain tissue preparation	BM_10_667	Brodmann Area 10	RNA-seq	Female	White	OKay
Brain from Mount Sinai/JJ Peters VA Medical Center Brain Bank	Homo sapiens	NCBITAXON	NCBITaxon:9606	brain	UBERON	UBERON:0000955		MSBB AD study population	Human brain tissue preparation	hB_RNA_13320	Brodmann Area 10	RNA-seq			Exclude
Brain from Mount Sinai/JJ Peters VA Medical Center Brain Bank	Homo sapiens	NCBITAXON	NCBITaxon:9606	brain	UBERON	UBERON:0000955	AMPAD_MSSM_0000038069	MSBB AD study population	Human brain tissue preparation	hB_RNA_9213	Brodmann Area 22	RNA-seq	Female	White	OKay
Brain from Mount Sinai/JJ Peters VA Medical Center Brain Bank	Homo sapiens	NCBITAXON	NCBITaxon:9606	brain	UBERON	UBERON:0000955	AMPAD_MSSM_0000038069	MSBB AD study population	Human brain tissue preparation	hB_RNA_4697	Brodmann Area 44	RNA-seq	Female	White	OKay
Brain from Mount Sinai/JJ Peters VA Medical Center Brain Bank	Homo sapiens	NCBITAXON	NCBITaxon:9606	brain	UBERON	UBERON:0000955	AMPAD_MSSM_0000080571	MSBB AD study population	Human brain tissue preparation	BM_10_664	Brodmann Area 10	RNA-seq	Male	White	OKay
Brain from Mount Sinai/JJ Peters VA Medical Center Brain Bank	Homo sapiens	NCBITAXON	NCBITaxon:9606	brain	UBERON	UBERON:0000955	AMPAD_MSSM_0000080571	MSBB AD study population	Human brain tissue preparation	BM_22_102	Brodmann Area 22	RNA-seq	Male	White	OKay
Brain from Mount Sinai/JJ Peters VA Medical Center Brain Bank	Homo sapiens	NCBITAXON	NCBITaxon:9606	brain	UBERON	UBERON:0000955	AMPAD_MSSM_0000080571	MSBB AD study population	Human brain tissue preparation	BM_36_509	Brodmann Area 36	RNA-seq	Male	White	OKay
Brain from Mount Sinai/JJ Peters VA Medical Center Brain Bank	Homo sapiens	NCBITAXON	NCBITaxon:9606	brain	UBERON	UBERON:0000955	AMPAD_MSSM_0000080571	MSBB AD study population	Human brain tissue preparation	hB_RNA_16975	Brodmann Area 44	RNA-seq	Male	White	OKay
Brain from Mount Sinai/JJ Peters VA Medical Center Brain Bank	Homo sapiens	NCBITAXON	NCBITaxon:9606	brain	UBERON	UBERON:0000955	AMPAD_MSSM_0000079856	MSBB AD study population	Human brain tissue preparation	BM_10_584	Brodmann Area 10	RNA-seq	Female	White	OKay
Brain from Mount Sinai/JJ Peters VA Medical Center Brain Bank	Homo sapiens	NCBITAXON	NCBITaxon:9606	brain	UBERON	UBERON:0000955	AMPAD_MSSM_0000079856	MSBB AD study population	Human brain tissue preparation	BM_22_175	Brodmann Area 22	RNA-seq	Female	White	OKay
Brain from Mount Sinai/JJ Peters VA Medical Center Brain Bank	Homo sapiens	NCBITAXON	NCBITaxon:9606	brain	UBERON	UBERON:0000955	AMPAD_MSSM_0000079856	MSBB AD study population	Human brain tissue preparation	BM_36_435	Brodmann Area 36	RNA-seq	Female	White	OKay
Brain from Mount Sinai/JJ Peters VA Medical Center Brain Bank	Homo sapiens	NCBITAXON	NCBITaxon:9606	brain	UBERON	UBERON:0000955	AMPAD_MSSM_0000079856	MSBB AD study population	Human brain tissue preparation	hB_RNA_16745	Brodmann Area 44	RNA-seq	Female	White	OKay
Brain from Mount Sinai/JJ Peters VA Medical Center Brain Bank	Homo sapiens	NCBITAXON	NCBITaxon:9606	brain	UBERON	UBERON:0000955	AMPAD_MSSM_0000066936	MSBB AD study population	Human brain tissue preparation	BM_10_670	Brodmann Area 10	RNA-seq	Male	White	OKay
Brain from Mount Sinai/JJ Peters VA Medical Center Brain Bank	Homo sapiens	NCBITAXON	NCBITaxon:9606	brain	UBERON	UBERON:0000955	AMPAD_MSSM_0000066936	MSBB AD study population	Human brain tissue preparation	BM_22_66	Brodmann Area 22	RNA-seq	Male	White	OKay
Brain from Mount Sinai/JJ Peters VA Medical Center Brain Bank	Homo sapiens	NCBITAXON	NCBITaxon:9606	brain	UBERON	UBERON:0000955	AMPAD_MSSM_0000066936	MSBB AD study population	Human brain tissue preparation	BM_36_371	Brodmann Area 36	RNA-seq	Male	White	OKay
Brain from Mount Sinai/JJ Peters VA Medical Center Brain Bank	Homo sapiens	NCBITAXON	NCBITaxon:9606	brain	UBERON	UBERON:0000955	AMPAD_MSSM_0000066936	MSBB AD study population	Human brain tissue preparation	hB_RNA_16265	Brodmann Area 44	RNA-seq	Male	White	OKay
Brain from Mount Sinai/JJ Peters VA Medical Center Brain Bank	Homo sapiens	NCBITAXON	NCBITaxon:9606	brain	UBERON	UBERON:0000955	AMPAD_MSSM_0000002491	MSBB AD study population	Human brain tissue preparation	BM_36_491	Brodmann Area 36	RNA-seq	Female	White	OKay
Brain from Mount Sinai/JJ Peters VA Medical Center Brain Bank	Homo sapiens	NCBITAXON	NCBITaxon:9606	brain	UBERON	UBERON:0000955	AMPAD_MSSM_0000028892	MSBB AD study population	Human brain tissue preparation	BM_10_678	Brodmann Area 10	RNA-seq	Female	White	OKay
Brain from Mount Sinai/JJ Peters VA Medical Center Brain Bank	Homo sapiens	NCBITAXON	NCBITaxon:9606	brain	UBERON	UBERON:0000955	AMPAD_MSSM_0000028892	MSBB AD study population	Human brain tissue preparation	hB_RNA_9214	Brodmann Area 22	RNA-seq	Female	White	OKay
Brain from Mount Sinai/JJ Peters VA Medical Center Brain Bank	Homo sapiens	NCBITAXON	NCBITaxon:9606	brain	UBERON	UBERON:0000955	AMPAD_MSSM_0000028892	MSBB AD study population	Human brain tissue preparation	BM_36_329	Brodmann Area 36	RNA-seq	Female	White	OKay
Brain from Mount Sinai/JJ Peters VA Medical Center Brain Bank	Homo sapiens	NCBITAXON	NCBITaxon:9606	brain	UBERON	UBERON:0000955	AMPAD_MSSM_0000028892	MSBB AD study population	Human brain tissue preparation	hB_RNA_9085	Brodmann Area 36	RNA-seq	Female	White	OKay
Brain from Mount Sinai/JJ Peters VA Medical Center Brain Bank	Homo sapiens	NCBITAXON	NCBITaxon:9606	brain	UBERON	UBERON:0000955	AMPAD_MSSM_0000028892	MSBB AD study population	Human brain tissue preparation	hB_RNA_4701	Brodmann Area 44	RNA-seq	Female	White	OKay
Brain from Mount Sinai/JJ Peters VA Medical Center Brain Bank	Homo sapiens	NCBITAXON	NCBITaxon:9606	brain	UBERON	UBERON:0000955	AMPAD_MSSM_0000090133	MSBB AD study population	Human brain tissue preparation	BM_10_708	Brodmann Area 10	RNA-seq	Male	White	OKay
Brain from Mount Sinai/JJ Peters VA Medical Center Brain Bank	Homo sapiens	NCBITAXON	NCBITaxon:9606	brain	UBERON	UBERON:0000955	AMPAD_MSSM_0000090133	MSBB AD study population	Human brain tissue preparation	hB_RNA_9215	Brodmann Area 22	RNA-seq	Male	White	OKay
Brain from Mount Sinai/JJ Peters VA Medical Center Brain Bank	Homo sapiens	NCBITAXON	NCBITaxon:9606	brain	UBERON	UBERON:0000955	AMPAD_MSSM_0000090133	MSBB AD study population	Human brain tissue preparation	hB_RNA_4720	Brodmann Area 44	RNA-seq	Male	White	OKay
Brain from Mount Sinai/JJ Peters VA Medical Center Brain Bank	Homo sapiens	NCBITAXON	NCBITaxon:9606	brain	UBERON	UBERON:0000955	AMPAD_MSSM_0000059697	MSBB AD study population	Human brain tissue preparation	hB_RNA_13032	Brodmann Area 10	RNA-seq	Female	Black	OKay
Brain from Mount Sinai/JJ Peters VA Medical Center Brain Bank	Homo sapiens	NCBITAXON	NCBITaxon:9606	brain	UBERON	UBERON:0000955	AMPAD_MSSM_0000002899	MSBB AD study population	Human brain tissue preparation	hB_RNA_12171	Brodmann Area 22	RNA-seq	Female	White	OKay
Brain from Mount Sinai/JJ Peters VA Medical Center Brain Bank	Homo sapiens	NCBITAXON	NCBITaxon:9606	brain	UBERON	UBERON:0000955	AMPAD_MSSM_0000002899	MSBB AD study population	Human brain tissue preparation	hB_RNA_10532	Brodmann Area 36	RNA-seq	Female	White	OKay
Brain from Mount Sinai/JJ Peters VA Medical Center Brain Bank	Homo sapiens	NCBITAXON	NCBITaxon:9606	brain	UBERON	UBERON:0000955	AMPAD_MSSM_0000002899	MSBB AD study population	Human brain tissue preparation	hB_RNA_8915	Brodmann Area 44	RNA-seq	Female	White	OKay
Brain from Mount Sinai/JJ Peters VA Medical Center Brain Bank	Homo sapiens	NCBITAXON	NCBITaxon:9606	brain	UBERON	UBERON:0000955	AMPAD_MSSM_0000064293	MSBB AD study population	Human brain tissue preparation	BM_10_597	Brodmann Area 10	RNA-seq	Female	Black	OKay
Brain from Mount Sinai/JJ Peters VA Medical Center Brain Bank	Homo sapiens	NCBITAXON	NCBITaxon:9606	brain	UBERON	UBERON:0000955	AMPAD_MSSM_0000064293	MSBB AD study population	Human brain tissue preparation	BM_22_203	Brodmann Area 22	RNA-seq	Female	Black	OKay
Brain from Mount Sinai/JJ Peters VA Medical Center Brain Bank	Homo sapiens	NCBITAXON	NCBITaxon:9606	brain	UBERON	UBERON:0000955	AMPAD_MSSM_0000064293	MSBB AD study population	Human brain tissue preparation	BM_36_483	Brodmann Area 36	RNA-seq	Female	Black	OKay
Brain from Mount Sinai/JJ Peters VA Medical Center Brain Bank	Homo sapiens	NCBITAXON	NCBITaxon:9606	brain	UBERON	UBERON:0000955	AMPAD_MSSM_0000064293	MSBB AD study population	Human brain tissue preparation	hB_RNA_16285	Brodmann Area 44	RNA-seq	Female	Black	OKay
Brain from Mount Sinai/JJ Peters VA Medical Center Brain Bank	Homo sapiens	NCBITAXON	NCBITaxon:9606	brain	UBERON	UBERON:0000955	AMPAD_MSSM_0000038454	MSBB AD study population	Human brain tissue preparation	hB_RNA_13640	Brodmann Area 10	RNA-seq	Female	White	OKay
Brain from Mount Sinai/JJ Peters VA Medical Center Brain Bank	Homo sapiens	NCBITAXON	NCBITaxon:9606	brain	UBERON	UBERON:0000955	AMPAD_MSSM_0000038454	MSBB AD study population	Human brain tissue preparation	BM_22_164	Brodmann Area 22	RNA-seq	Female	White	OKay
Brain from Mount Sinai/JJ Peters VA Medical Center Brain Bank	Homo sapiens	NCBITAXON	NCBITaxon:9606	brain	UBERON	UBERON:0000955	AMPAD_MSSM_0000038454	MSBB AD study population	Human brain tissue preparation	hB_RNA_9186	Brodmann Area 22	RNA-seq	Female	White	OKay
Brain from Mount Sinai/JJ Peters VA Medical Center Brain Bank	Homo sapiens	NCBITAXON	NCBITaxon:9606	brain	UBERON	UBERON:0000955	AMPAD_MSSM_0000038454	MSBB AD study population	Human brain tissue preparation	hB_RNA_4728	Brodmann Area 44	RNA-seq	Female	White	OKay
Brain from Mount Sinai/JJ Peters VA Medical Center Brain Bank	Homo sapiens	NCBITAXON	NCBITaxon:9606	brain	UBERON	UBERON:0000955	AMPAD_MSSM_0000061631	MSBB AD study population	Human brain tissue preparation	BM_10_707	Brodmann Area 10	RNA-seq	Female	White	OKay
Brain from Mount Sinai/JJ Peters VA Medical Center Brain Bank	Homo sapiens	NCBITAXON	NCBITaxon:9606	brain	UBERON	UBERON:0000955	AMPAD_MSSM_0000061631	MSBB AD study population	Human brain tissue preparation	BM_22_262	Brodmann Area 22	RNA-seq	Female	White	OKay
Brain from Mount Sinai/JJ Peters VA Medical Center Brain Bank	Homo sapiens	NCBITAXON	NCBITaxon:9606	brain	UBERON	UBERON:0000955	AMPAD_MSSM_0000061631	MSBB AD study population	Human brain tissue preparation	BM_36_455	Brodmann Area 36	RNA-seq	Female	White	OKay
Brain from Mount Sinai/JJ Peters VA Medical Center Brain Bank	Homo sapiens	NCBITAXON	NCBITaxon:9606	brain	UBERON	UBERON:0000955	AMPAD_MSSM_0000061631	MSBB AD study population	Human brain tissue preparation	hB_RNA_16225	Brodmann Area 44	RNA-seq	Female	White	OKay
Brain from Mount Sinai/JJ Peters VA Medical Center Brain Bank	Homo sapiens	NCBITAXON	NCBITaxon:9606	brain	UBERON	UBERON:0000955	AMPAD_MSSM_0000035096	MSBB AD study population	Human brain tissue preparation	BM_10_610	Brodmann Area 10	RNA-seq	Female	White	OKay
Brain from Mount Sinai/JJ Peters VA Medical Center Brain Bank	Homo sapiens	NCBITAXON	NCBITaxon:9606	brain	UBERON	UBERON:0000955	AMPAD_MSSM_0000035096	MSBB AD study population	Human brain tissue preparation	BM_22_2	Brodmann Area 22	RNA-seq	Female	White	OKay
Brain from Mount Sinai/JJ Peters VA Medical Center Brain Bank	Homo sapiens	NCBITAXON	NCBITaxon:9606	brain	UBERON	UBERON:0000955	AMPAD_MSSM_0000035096	MSBB AD study population	Human brain tissue preparation	BM_36_305	Brodmann Area 36	RNA-seq	Female	White	OKay
Brain from Mount Sinai/JJ Peters VA Medical Center Brain Bank	Homo sapiens	NCBITAXON	NCBITaxon:9606	brain	UBERON	UBERON:0000955	AMPAD_MSSM_0000035096	MSBB AD study population	Human brain tissue preparation	hB_RNA_16685	Brodmann Area 44	RNA-seq	Female	White	OKay
Brain from Mount Sinai/JJ Peters VA Medical Center Brain Bank	Homo sapiens	NCBITAXON	NCBITaxon:9606	brain	UBERON	UBERON:0000955	AMPAD_MSSM_0000076498	MSBB AD study population	Human brain tissue preparation	BM_10_742	Brodmann Area 10	RNA-seq	Female	White	OKay
Brain from Mount Sinai/JJ Peters VA Medical Center Brain Bank	Homo sapiens	NCBITAXON	NCBITaxon:9606	brain	UBERON	UBERON:0000955	AMPAD_MSSM_0000076498	MSBB AD study population	Human brain tissue preparation	hB_RNA_13444	Brodmann Area 10	RNA-seq	Female	White	OKay
Brain from Mount Sinai/JJ Peters VA Medical Center Brain Bank	Homo sapiens	NCBITAXON	NCBITaxon:9606	brain	UBERON	UBERON:0000955	AMPAD_MSSM_0000076498	MSBB AD study population	Human brain tissue preparation	hB_RNA_9187	Brodmann Area 22	RNA-seq	Female	White	OKay
Brain from Mount Sinai/JJ Peters VA Medical Center Brain Bank	Homo sapiens	NCBITAXON	NCBITaxon:9606	brain	UBERON	UBERON:0000955	AMPAD_MSSM_0000098979	MSBB AD study population	Human brain tissue preparation	BM_10_674	Brodmann Area 10	RNA-seq	Female	White	OKay
Brain from Mount Sinai/JJ Peters VA Medical Center Brain Bank	Homo sapiens	NCBITAXON	NCBITaxon:9606	brain	UBERON	UBERON:0000955	AMPAD_MSSM_0000098979	MSBB AD study population	Human brain tissue preparation	hB_RNA_13518	Brodmann Area 10	RNA-seq	Female	White	OKay
Brain from Mount Sinai/JJ Peters VA Medical Center Brain Bank	Homo sapiens	NCBITAXON	NCBITaxon:9606	brain	UBERON	UBERON:0000955	AMPAD_MSSM_0000049006	MSBB AD study population	Human brain tissue preparation	BM_10_743	Brodmann Area 10	RNA-seq	Female	White	OKay
Brain from Mount Sinai/JJ Peters VA Medical Center Brain Bank	Homo sapiens	NCBITAXON	NCBITaxon:9606	brain	UBERON	UBERON:0000955	AMPAD_MSSM_0000049006	MSBB AD study population	Human brain tissue preparation	hB_RNA_9189	Brodmann Area 22	RNA-seq	Female	White	OKay
Brain from Mount Sinai/JJ Peters VA Medical Center Brain Bank	Homo sapiens	NCBITAXON	NCBITaxon:9606	brain	UBERON	UBERON:0000955	AMPAD_MSSM_0000073140	MSBB AD study population	Human brain tissue preparation	BM_10_627	Brodmann Area 10	RNA-seq	Female	Black	OKay
Brain from Mount Sinai/JJ Peters VA Medical Center Brain Bank	Homo sapiens	NCBITAXON	NCBITaxon:9606	brain	UBERON	UBERON:0000955	AMPAD_MSSM_0000073140	MSBB AD study population	Human brain tissue preparation	hB_RNA_13589	Brodmann Area 10	RNA-seq	Female	Black	OKay
Brain from Mount Sinai/JJ Peters VA Medical Center Brain Bank	Homo sapiens	NCBITAXON	NCBITaxon:9606	brain	UBERON	UBERON:0000955		MSBB AD study population	Human brain tissue preparation	hB_RNA_9190	Brodmann Area 22	RNA-seq			Exclude
Brain from Mount Sinai/JJ Peters VA Medical Center Brain Bank	Homo sapiens	NCBITAXON	NCBITaxon:9606	brain	UBERON	UBERON:0000955	AMPAD_MSSM_0000073140	MSBB AD study population	Human brain tissue preparation	hB_RNA_4731	Brodmann Area 44	RNA-seq	Female	Black	OKay
Brain from Mount Sinai/JJ Peters VA Medical Center Brain Bank	Homo sapiens	NCBITAXON	NCBITaxon:9606	brain	UBERON	UBERON:0000955	AMPAD_MSSM_0000036388	MSBB AD study population	Human brain tissue preparation	hB_RNA_13158	Brodmann Area 10	RNA-seq	Female	Black	OKay
Brain from Mount Sinai/JJ Peters VA Medical Center Brain Bank	Homo sapiens	NCBITAXON	NCBITaxon:9606	brain	UBERON	UBERON:0000955	AMPAD_MSSM_0000036388	MSBB AD study population	Human brain tissue preparation	hB_RNA_7845	Brodmann Area 22	RNA-seq	Female	Black	OKay
Brain from Mount Sinai/JJ Peters VA Medical Center Brain Bank	Homo sapiens	NCBITAXON	NCBITaxon:9606	brain	UBERON	UBERON:0000955	AMPAD_MSSM_0000036388	MSBB AD study population	Human brain tissue preparation	hB_RNA_11102	Brodmann Area 36	RNA-seq	Female	Black	OKay
Brain from Mount Sinai/JJ Peters VA Medical Center Brain Bank	Homo sapiens	NCBITAXON	NCBITaxon:9606	brain	UBERON	UBERON:0000955	AMPAD_MSSM_0000036388	MSBB AD study population	Human brain tissue preparation	hB_RNA_8895	Brodmann Area 44	RNA-seq	Female	Black	OKay
Brain from Mount Sinai/JJ Peters VA Medical Center Brain Bank	Homo sapiens	NCBITAXON	NCBITaxon:9606	brain	UBERON	UBERON:0000955	AMPAD_MSSM_0000086213	MSBB AD study population	Human brain tissue preparation	BM_10_571	Brodmann Area 10	RNA-seq	Male	White	OKay
Brain from Mount Sinai/JJ Peters VA Medical Center Brain Bank	Homo sapiens	NCBITAXON	NCBITaxon:9606	brain	UBERON	UBERON:0000955	AMPAD_MSSM_0000086213	MSBB AD study population	Human brain tissue preparation	BM_22_131	Brodmann Area 22	RNA-seq	Male	White	OKay
Brain from Mount Sinai/JJ Peters VA Medical Center Brain Bank	Homo sapiens	NCBITAXON	NCBITaxon:9606	brain	UBERON	UBERON:0000955	AMPAD_MSSM_0000086213	MSBB AD study population	Human brain tissue preparation	BM_36_432	Brodmann Area 36	RNA-seq	Male	White	OKay
Brain from Mount Sinai/JJ Peters VA Medical Center Brain Bank	Homo sapiens	NCBITAXON	NCBITaxon:9606	brain	UBERON	UBERON:0000955	AMPAD_MSSM_0000021046	MSBB AD study population	Human brain tissue preparation	BM_10_620	Brodmann Area 10	RNA-seq	Female	White	OKay
Brain from Mount Sinai/JJ Peters VA Medical Center Brain Bank	Homo sapiens	NCBITAXON	NCBITaxon:9606	brain	UBERON	UBERON:0000955	AMPAD_MSSM_0000021046	MSBB AD study population	Human brain tissue preparation	hB_RNA_13512	Brodmann Area 10	RNA-seq	Female	White	OKay
Brain from Mount Sinai/JJ Peters VA Medical Center Brain Bank	Homo sapiens	NCBITAXON	NCBITaxon:9606	brain	UBERON	UBERON:0000955	AMPAD_MSSM_0000021046	MSBB AD study population	Human brain tissue preparation	BM_22_145	Brodmann Area 22	RNA-seq	Female	White	OKay
Brain from Mount Sinai/JJ Peters VA Medical Center Brain Bank	Homo sapiens	NCBITAXON	NCBITaxon:9606	brain	UBERON	UBERON:0000955	AMPAD_MSSM_0000021046	MSBB AD study population	Human brain tissue preparation	hB_RNA_9191	Brodmann Area 22	RNA-seq	Female	White	OKay
Brain from Mount Sinai/JJ Peters VA Medical Center Brain Bank	Homo sapiens	NCBITAXON	NCBITaxon:9606	brain	UBERON	UBERON:0000955	AMPAD_MSSM_0000021046	MSBB AD study population	Human brain tissue preparation	hB_RNA_4746	Brodmann Area 44	RNA-seq	Female	White	OKay
Brain from Mount Sinai/JJ Peters VA Medical Center Brain Bank	Homo sapiens	NCBITAXON	NCBITaxon:9606	brain	UBERON	UBERON:0000955	AMPAD_MSSM_0000054219	MSBB AD study population	Human brain tissue preparation	BM_10_630	Brodmann Area 10	RNA-seq	Male	White	OKay
Brain from Mount Sinai/JJ Peters VA Medical Center Brain Bank	Homo sapiens	NCBITAXON	NCBITaxon:9606	brain	UBERON	UBERON:0000955	AMPAD_MSSM_0000054219	MSBB AD study population	Human brain tissue preparation	BM_22_165	Brodmann Area 22	RNA-seq	Male	White	OKay
Brain from Mount Sinai/JJ Peters VA Medical Center Brain Bank	Homo sapiens	NCBITAXON	NCBITaxon:9606	brain	UBERON	UBERON:0000955	AMPAD_MSSM_0000054219	MSBB AD study population	Human brain tissue preparation	BM_36_485	Brodmann Area 36	RNA-seq	Male	White	OKay
Brain from Mount Sinai/JJ Peters VA Medical Center Brain Bank	Homo sapiens	NCBITAXON	NCBITaxon:9606	brain	UBERON	UBERON:0000955	AMPAD_MSSM_0000054219	MSBB AD study population	Human brain tissue preparation	hB_RNA_16755	Brodmann Area 44	RNA-seq	Male	White	OKay
Brain from Mount Sinai/JJ Peters VA Medical Center Brain Bank	Homo sapiens	NCBITAXON	NCBITaxon:9606	brain	UBERON	UBERON:0000955	AMPAD_MSSM_0000041299	MSBB AD study population	Human brain tissue preparation	hB_RNA_13649	Brodmann Area 10	RNA-seq	Female	White	OKay
Brain from Mount Sinai/JJ Peters VA Medical Center Brain Bank	Homo sapiens	NCBITAXON	NCBITaxon:9606	brain	UBERON	UBERON:0000955	AMPAD_MSSM_0000041299	MSBB AD study population	Human brain tissue preparation	BM_22_108	Brodmann Area 22	RNA-seq	Female	White	OKay
Brain from Mount Sinai/JJ Peters VA Medical Center Brain Bank	Homo sapiens	NCBITAXON	NCBITaxon:9606	brain	UBERON	UBERON:0000955	AMPAD_MSSM_0000041299	MSBB AD study population	Human brain tissue preparation	hB_RNA_4751	Brodmann Area 44	RNA-seq	Female	White	OKay
Brain from Mount Sinai/JJ Peters VA Medical Center Brain Bank	Homo sapiens	NCBITAXON	NCBITaxon:9606	brain	UBERON	UBERON:0000955	AMPAD_MSSM_0000067819	MSBB AD study population	Human brain tissue preparation	BM_10_793	Brodmann Area 10	RNA-seq	Female	White	OKay
Brain from Mount Sinai/JJ Peters VA Medical Center Brain Bank	Homo sapiens	NCBITAXON	NCBITaxon:9606	brain	UBERON	UBERON:0000955	AMPAD_MSSM_0000067819	MSBB AD study population	Human brain tissue preparation	BM_22_89	Brodmann Area 22	RNA-seq	Female	White	OKay
Brain from Mount Sinai/JJ Peters VA Medical Center Brain Bank	Homo sapiens	NCBITAXON	NCBITaxon:9606	brain	UBERON	UBERON:0000955	AMPAD_MSSM_0000067819	MSBB AD study population	Human brain tissue preparation	BM_36_466	Brodmann Area 36	RNA-seq	Female	White	OKay
Brain from Mount Sinai/JJ Peters VA Medical Center Brain Bank	Homo sapiens	NCBITAXON	NCBITaxon:9606	brain	UBERON	UBERON:0000955	AMPAD_MSSM_0000067819	MSBB AD study population	Human brain tissue preparation	hB_RNA_16185	Brodmann Area 44	RNA-seq	Female	White	OKay
Brain from Mount Sinai/JJ Peters VA Medical Center Brain Bank	Homo sapiens	NCBITAXON	NCBITaxon:9606	brain	UBERON	UBERON:0000955	AMPAD_MSSM_0000034015	MSBB AD study population	Human brain tissue preparation	hB_RNA_12484	Brodmann Area 10	RNA-seq	Female	White	OKay
Brain from Mount Sinai/JJ Peters VA Medical Center Brain Bank	Homo sapiens	NCBITAXON	NCBITaxon:9606	brain	UBERON	UBERON:0000955	AMPAD_MSSM_0000010730	MSBB AD study population	Human brain tissue preparation	hB_RNA_10402	Brodmann Area 36	RNA-seq	Female	White	Remap
Brain from Mount Sinai/JJ Peters VA Medical Center Brain Bank	Homo sapiens	NCBITAXON	NCBITaxon:9606	brain	UBERON	UBERON:0000955	AMPAD_MSSM_0000034015	MSBB AD study population	Human brain tissue preparation	hB_RNA_8705	Brodmann Area 44	RNA-seq	Female	White	OKay
Brain from Mount Sinai/JJ Peters VA Medical Center Brain Bank	Homo sapiens	NCBITAXON	NCBITaxon:9606	brain	UBERON	UBERON:0000955	AMPAD_MSSM_0000059697	MSBB AD study population	Human brain tissue preparation	hB_RNA_12474	Brodmann Area 10	RNA-seq	Female	Black	OKay
Brain from Mount Sinai/JJ Peters VA Medical Center Brain Bank	Homo sapiens	NCBITAXON	NCBITaxon:9606	brain	UBERON	UBERON:0000955	AMPAD_MSSM_0000059697	MSBB AD study population	Human brain tissue preparation	hB_RNA_12191	Brodmann Area 22	RNA-seq	Female	Black	OKay
Brain from Mount Sinai/JJ Peters VA Medical Center Brain Bank	Homo sapiens	NCBITAXON	NCBITaxon:9606	brain	UBERON	UBERON:0000955	AMPAD_MSSM_0000059697	MSBB AD study population	Human brain tissue preparation	hB_RNA_10492	Brodmann Area 36	RNA-seq	Female	Black	OKay
Brain from Mount Sinai/JJ Peters VA Medical Center Brain Bank	Homo sapiens	NCBITAXON	NCBITaxon:9606	brain	UBERON	UBERON:0000955	AMPAD_MSSM_0000059697	MSBB AD study population	Human brain tissue preparation	hB_RNA_8785	Brodmann Area 44	RNA-seq	Female	Black	OKay
Brain from Mount Sinai/JJ Peters VA Medical Center Brain Bank	Homo sapiens	NCBITAXON	NCBITaxon:9606	brain	UBERON	UBERON:0000955	AMPAD_MSSM_0000040584	MSBB AD study population	Human brain tissue preparation	BM_10_588	Brodmann Area 10	RNA-seq	Male	Latino	OKay
Brain from Mount Sinai/JJ Peters VA Medical Center Brain Bank	Homo sapiens	NCBITAXON	NCBITaxon:9606	brain	UBERON	UBERON:0000955	AMPAD_MSSM_0000040584	MSBB AD study population	Human brain tissue preparation	hB_RNA_9193	Brodmann Area 22	RNA-seq	Male	Latino	OKay
Brain from Mount Sinai/JJ Peters VA Medical Center Brain Bank	Homo sapiens	NCBITAXON	NCBITaxon:9606	brain	UBERON	UBERON:0000955	AMPAD_MSSM_0000040584	MSBB AD study population	Human brain tissue preparation	BM_36_341	Brodmann Area 36	RNA-seq	Male	Latino	OKay
Brain from Mount Sinai/JJ Peters VA Medical Center Brain Bank	Homo sapiens	NCBITAXON	NCBITaxon:9606	brain	UBERON	UBERON:0000955	AMPAD_MSSM_0000063927	MSBB AD study population	Human brain tissue preparation	hB_RNA_4761	Brodmann Area 44	RNA-seq	Male	White	OKay
Brain from Mount Sinai/JJ Peters VA Medical Center Brain Bank	Homo sapiens	NCBITAXON	NCBITaxon:9606	brain	UBERON	UBERON:0000955	AMPAD_MSSM_0000072114	MSBB AD study population	Human brain tissue preparation	BM_10_710	Brodmann Area 10	RNA-seq	Female	White	OKay
Brain from Mount Sinai/JJ Peters VA Medical Center Brain Bank	Homo sapiens	NCBITAXON	NCBITaxon:9606	brain	UBERON	UBERON:0000955	AMPAD_MSSM_0000072114	MSBB AD study population	Human brain tissue preparation	BM_22_120	Brodmann Area 22	RNA-seq	Female	White	OKay
Brain from Mount Sinai/JJ Peters VA Medical Center Brain Bank	Homo sapiens	NCBITAXON	NCBITaxon:9606	brain	UBERON	UBERON:0000955	AMPAD_MSSM_0000072114	MSBB AD study population	Human brain tissue preparation	hB_RNA_17095	Brodmann Area 44	RNA-seq	Female	White	OKay
Brain from Mount Sinai/JJ Peters VA Medical Center Brain Bank	Homo sapiens	NCBITAXON	NCBITaxon:9606	brain	UBERON	UBERON:0000955	AMPAD_MSSM_0000010730	MSBB AD study population	Human brain tissue preparation	hB_RNA_13058	Brodmann Area 10	RNA-seq	Female	White	OKay
Brain from Mount Sinai/JJ Peters VA Medical Center Brain Bank	Homo sapiens	NCBITAXON	NCBITaxon:9606	brain	UBERON	UBERON:0000955	AMPAD_MSSM_0000010730	MSBB AD study population	Human brain tissue preparation	hB_RNA_12181	Brodmann Area 22	RNA-seq	Female	White	OKay
Brain from Mount Sinai/JJ Peters VA Medical Center Brain Bank	Homo sapiens	NCBITAXON	NCBITaxon:9606	brain	UBERON	UBERON:0000955	AMPAD_MSSM_0000044475	MSBB AD study population	Human brain tissue preparation	hB_RNA_10392	Brodmann Area 36	RNA-seq	Female	Unknown	Remap
Brain from Mount Sinai/JJ Peters VA Medical Center Brain Bank	Homo sapiens	NCBITAXON	NCBITaxon:9606	brain	UBERON	UBERON:0000955	AMPAD_MSSM_0000010730	MSBB AD study population	Human brain tissue preparation	hB_RNA_8835	Brodmann Area 44	RNA-seq	Female	White	OKay
Brain from Mount Sinai/JJ Peters VA Medical Center Brain Bank	Homo sapiens	NCBITAXON	NCBITaxon:9606	brain	UBERON	UBERON:0000955	AMPAD_MSSM_0000037941	MSBB AD study population	Human brain tissue preparation	BM_10_744	Brodmann Area 10	RNA-seq	Male	White	OKay
Brain from Mount Sinai/JJ Peters VA Medical Center Brain Bank	Homo sapiens	NCBITAXON	NCBITaxon:9606	brain	UBERON	UBERON:0000955	AMPAD_MSSM_0000037941	MSBB AD study population	Human brain tissue preparation	BM_22_113	Brodmann Area 22	RNA-seq	Male	White	OKay
Brain from Mount Sinai/JJ Peters VA Medical Center Brain Bank	Homo sapiens	NCBITAXON	NCBITaxon:9606	brain	UBERON	UBERON:0000955	AMPAD_MSSM_0000037941	MSBB AD study population	Human brain tissue preparation	hB_RNA_16695	Brodmann Area 44	RNA-seq	Male	White	OKay
Brain from Mount Sinai/JJ Peters VA Medical Center Brain Bank	Homo sapiens	NCBITAXON	NCBITaxon:9606	brain	UBERON	UBERON:0000955	AMPAD_MSSM_0000035115	MSBB AD study population	Human brain tissue preparation	BM_10_654	Brodmann Area 10	RNA-seq	Female	White	OKay
Brain from Mount Sinai/JJ Peters VA Medical Center Brain Bank	Homo sapiens	NCBITAXON	NCBITaxon:9606	brain	UBERON	UBERON:0000955	AMPAD_MSSM_0000035115	MSBB AD study population	Human brain tissue preparation	hB_RNA_9194	Brodmann Area 22	RNA-seq	Female	White	OKay
Brain from Mount Sinai/JJ Peters VA Medical Center Brain Bank	Homo sapiens	NCBITAXON	NCBITaxon:9606	brain	UBERON	UBERON:0000955	AMPAD_MSSM_0000099182	MSBB AD study population	Human brain tissue preparation	BM_10_792	Brodmann Area 10	RNA-seq	Male	Latino	OKay
Brain from Mount Sinai/JJ Peters VA Medical Center Brain Bank	Homo sapiens	NCBITAXON	NCBITaxon:9606	brain	UBERON	UBERON:0000955	AMPAD_MSSM_0000099182	MSBB AD study population	Human brain tissue preparation	hB_RNA_9195	Brodmann Area 22	RNA-seq	Male	Latino	OKay
Brain from Mount Sinai/JJ Peters VA Medical Center Brain Bank	Homo sapiens	NCBITAXON	NCBITaxon:9606	brain	UBERON	UBERON:0000955	AMPAD_MSSM_0000099182	MSBB AD study population	Human brain tissue preparation	BM_36_467	Brodmann Area 36	RNA-seq	Male	Latino	OKay
Brain from Mount Sinai/JJ Peters VA Medical Center Brain Bank	Homo sapiens	NCBITAXON	NCBITaxon:9606	brain	UBERON	UBERON:0000955	AMPAD_MSSM_0000099182	MSBB AD study population	Human brain tissue preparation	hB_RNA_4774	Brodmann Area 44	RNA-seq	Male	Latino	OKay
Brain from Mount Sinai/JJ Peters VA Medical Center Brain Bank	Homo sapiens	NCBITAXON	NCBITaxon:9606	brain	UBERON	UBERON:0000955	AMPAD_MSSM_0000007283	MSBB AD study population	Human brain tissue preparation	BM_10_596	Brodmann Area 10	RNA-seq	Female	Latino	OKay
Brain from Mount Sinai/JJ Peters VA Medical Center Brain Bank	Homo sapiens	NCBITAXON	NCBITaxon:9606	brain	UBERON	UBERON:0000955	AMPAD_MSSM_0000007283	MSBB AD study population	Human brain tissue preparation	BM_22_173	Brodmann Area 22	RNA-seq	Female	Latino	OKay
Brain from Mount Sinai/JJ Peters VA Medical Center Brain Bank	Homo sapiens	NCBITAXON	NCBITaxon:9606	brain	UBERON	UBERON:0000955	AMPAD_MSSM_0000007283	MSBB AD study population	Human brain tissue preparation	BM_36_515	Brodmann Area 36	RNA-seq	Female	Latino	OKay
Brain from Mount Sinai/JJ Peters VA Medical Center Brain Bank	Homo sapiens	NCBITAXON	NCBITaxon:9606	brain	UBERON	UBERON:0000955	AMPAD_MSSM_0000007283	MSBB AD study population	Human brain tissue preparation	hB_RNA_17075	Brodmann Area 44	RNA-seq	Female	Latino	OKay
Brain from Mount Sinai/JJ Peters VA Medical Center Brain Bank	Homo sapiens	NCBITAXON	NCBITaxon:9606	brain	UBERON	UBERON:0000955	AMPAD_MSSM_0000086262	MSBB AD study population	Human brain tissue preparation	hB_RNA_12532	Brodmann Area 10	RNA-seq	Male	White	OKay
Brain from Mount Sinai/JJ Peters VA Medical Center Brain Bank	Homo sapiens	NCBITAXON	NCBITaxon:9606	brain	UBERON	UBERON:0000955	AMPAD_MSSM_0000086262	MSBB AD study population	Human brain tissue preparation	hB_RNA_8125	Brodmann Area 22	RNA-seq	Male	White	OKay
Brain from Mount Sinai/JJ Peters VA Medical Center Brain Bank	Homo sapiens	NCBITAXON	NCBITaxon:9606	brain	UBERON	UBERON:0000955	AMPAD_MSSM_0000086262	MSBB AD study population	Human brain tissue preparation	hB_RNA_10632	Brodmann Area 36	RNA-seq	Male	White	OKay
Brain from Mount Sinai/JJ Peters VA Medical Center Brain Bank	Homo sapiens	NCBITAXON	NCBITaxon:9606	brain	UBERON	UBERON:0000955	AMPAD_MSSM_0000086262	MSBB AD study population	Human brain tissue preparation	hB_RNA_8575	Brodmann Area 44	RNA-seq	Male	White	OKay
Brain from Mount Sinai/JJ Peters VA Medical Center Brain Bank	Homo sapiens	NCBITAXON	NCBITaxon:9606	brain	UBERON	UBERON:0000955	AMPAD_MSSM_0000021614	MSBB AD study population	Human brain tissue preparation	BM_10_798	Brodmann Area 10	RNA-seq	Female	White	OKay
Brain from Mount Sinai/JJ Peters VA Medical Center Brain Bank	Homo sapiens	NCBITAXON	NCBITaxon:9606	brain	UBERON	UBERON:0000955	AMPAD_MSSM_0000021614	MSBB AD study population	Human brain tissue preparation	BM_22_134	Brodmann Area 22	RNA-seq	Female	White	OKay
Brain from Mount Sinai/JJ Peters VA Medical Center Brain Bank	Homo sapiens	NCBITAXON	NCBITaxon:9606	brain	UBERON	UBERON:0000955	AMPAD_MSSM_0000021614	MSBB AD study population	Human brain tissue preparation	BM_36_327	Brodmann Area 36	RNA-seq	Female	White	OKay
Brain from Mount Sinai/JJ Peters VA Medical Center Brain Bank	Homo sapiens	NCBITAXON	NCBITaxon:9606	brain	UBERON	UBERON:0000955	AMPAD_MSSM_0000021614	MSBB AD study population	Human brain tissue preparation	hB_RNA_16805	Brodmann Area 44	RNA-seq	Female	White	OKay
Brain from Mount Sinai/JJ Peters VA Medical Center Brain Bank	Homo sapiens	NCBITAXON	NCBITaxon:9606	brain	UBERON	UBERON:0000955		MSBB AD study population	Human brain tissue preparation	hB_RNA_13609	Brodmann Area 10	RNA-seq			Exclude
Brain from Mount Sinai/JJ Peters VA Medical Center Brain Bank	Homo sapiens	NCBITAXON	NCBITaxon:9606	brain	UBERON	UBERON:0000955	AMPAD_MSSM_0000073342	MSBB AD study population	Human brain tissue preparation	BM_22_143	Brodmann Area 22	RNA-seq	Female	Black	OKay
Brain from Mount Sinai/JJ Peters VA Medical Center Brain Bank	Homo sapiens	NCBITAXON	NCBITaxon:9606	brain	UBERON	UBERON:0000955	AMPAD_MSSM_0000073342	MSBB AD study population	Human brain tissue preparation	BM_36_417	Brodmann Area 36	RNA-seq	Female	Black	OKay
Brain from Mount Sinai/JJ Peters VA Medical Center Brain Bank	Homo sapiens	NCBITAXON	NCBITaxon:9606	brain	UBERON	UBERON:0000955	AMPAD_MSSM_0000073342	MSBB AD study population	Human brain tissue preparation	hB_RNA_4782	Brodmann Area 44	RNA-seq	Female	Black	Exclude
Brain from Mount Sinai/JJ Peters VA Medical Center Brain Bank	Homo sapiens	NCBITAXON	NCBITaxon:9606	brain	UBERON	UBERON:0000955	AMPAD_MSSM_0000008743	MSBB AD study population	Human brain tissue preparation	hB_RNA_9173	Brodmann Area 22	RNA-seq	Female	White	OKay
Brain from Mount Sinai/JJ Peters VA Medical Center Brain Bank	Homo sapiens	NCBITAXON	NCBITaxon:9606	brain	UBERON	UBERON:0000955	AMPAD_MSSM_0000252323	MSBB AD study population	Human brain tissue preparation	BM_10_638	Brodmann Area 10	RNA-seq	Female	White	Remap
Brain from Mount Sinai/JJ Peters VA Medical Center Brain Bank	Homo sapiens	NCBITAXON	NCBITaxon:9606	brain	UBERON	UBERON:0000955	AMPAD_MSSM_0000082391	MSBB AD study population	Human brain tissue preparation	BM_22_153	Brodmann Area 22	RNA-seq	Male	White	Remap
Brain from Mount Sinai/JJ Peters VA Medical Center Brain Bank	Homo sapiens	NCBITAXON	NCBITaxon:9606	brain	UBERON	UBERON:0000955	AMPAD_MSSM_0000034070	MSBB AD study population	Human brain tissue preparation	BM_22_182	Brodmann Area 22	RNA-seq	Female	Black	Remap
Brain from Mount Sinai/JJ Peters VA Medical Center Brain Bank	Homo sapiens	NCBITAXON	NCBITaxon:9606	brain	UBERON	UBERON:0000955	AMPAD_MSSM_0000069984	MSBB AD study population	Human brain tissue preparation	BM_22_1081	Brodmann Area 22	WES	Male	Black	OKay
Brain from Mount Sinai/JJ Peters VA Medical Center Brain Bank	Homo sapiens	NCBITAXON	NCBITaxon:9606	brain	UBERON	UBERON:0000955	AMPAD_MSSM_0000057064	MSBB AD study population	Human brain tissue preparation	BM_22_937	Brodmann Area 22	WES	Female	Black	OKay
Brain from Mount Sinai/JJ Peters VA Medical Center Brain Bank	Homo sapiens	NCBITAXON	NCBITaxon:9606	brain	UBERON	UBERON:0000955	AMPAD_MSSM_0000044145	MSBB AD study population	Human brain tissue preparation	BM_22_1074	Brodmann Area 22	WES	Male	White	OKay
Brain from Mount Sinai/JJ Peters VA Medical Center Brain Bank	Homo sapiens	NCBITAXON	NCBITaxon:9606	brain	UBERON	UBERON:0000955	AMPAD_MSSM_0000095774	MSBB AD study population	Human brain tissue preparation	BM_22_1072	Brodmann Area 22	WES	Female	White	OKay
Brain from Mount Sinai/JJ Peters VA Medical Center Brain Bank	Homo sapiens	NCBITAXON	NCBITaxon:9606	brain	UBERON	UBERON:0000955	AMPAD_MSSM_0000061946	MSBB AD study population	Human brain tissue preparation	BM_22_884	Brodmann Area 22	WES	Male	Black	OKay
Brain from Mount Sinai/JJ Peters VA Medical Center Brain Bank	Homo sapiens	NCBITAXON	NCBITaxon:9606	brain	UBERON	UBERON:0000955	AMPAD_MSSM_0000054396	MSBB AD study population	Human brain tissue preparation	BM_22_1055	Brodmann Area 22	WES	Female	White	OKay
Brain from Mount Sinai/JJ Peters VA Medical Center Brain Bank	Homo sapiens	NCBITAXON	NCBITaxon:9606	brain	UBERON	UBERON:0000955	AMPAD_MSSM_0000018305	MSBB AD study population	Human brain tissue preparation	hB_DNA_12965	Brodmann Area 10	WES	Male	White	OKay
Brain from Mount Sinai/JJ Peters VA Medical Center Brain Bank	Homo sapiens	NCBITAXON	NCBITaxon:9606	brain	UBERON	UBERON:0000955	AMPAD_MSSM_0000035594	MSBB AD study population	Human brain tissue preparation	hB_DNA_13150	Brodmann Area 10	WES	Female	White	OKay
Brain from Mount Sinai/JJ Peters VA Medical Center Brain Bank	Homo sapiens	NCBITAXON	NCBITaxon:9606	brain	UBERON	UBERON:0000955	AMPAD_MSSM_0000053706	MSBB AD study population	Human brain tissue preparation	BM_22_954	Brodmann Area 22	WES	Female	White	OKay
Brain from Mount Sinai/JJ Peters VA Medical Center Brain Bank	Homo sapiens	NCBITAXON	NCBITaxon:9606	brain	UBERON	UBERON:0000955	AMPAD_MSSM_0000014947	MSBB AD study population	Human brain tissue preparation	BM_22_1015	Brodmann Area 22	WES	Male	White	OKay
Brain from Mount Sinai/JJ Peters VA Medical Center Brain Bank	Homo sapiens	NCBITAXON	NCBITaxon:9606	brain	UBERON	UBERON:0000955	AMPAD_MSSM_0000099364	MSBB AD study population	Human brain tissue preparation	BM_22_1086	Brodmann Area 22	WES	Male	Black	OKay
Brain from Mount Sinai/JJ Peters VA Medical Center Brain Bank	Homo sapiens	NCBITAXON	NCBITaxon:9606	brain	UBERON	UBERON:0000955	AMPAD_MSSM_0000049401	MSBB AD study population	Human brain tissue preparation	BM_22_936	Brodmann Area 22	WES	Female	White	OKay
Brain from Mount Sinai/JJ Peters VA Medical Center Brain Bank	Homo sapiens	NCBITAXON	NCBITaxon:9606	brain	UBERON	UBERON:0000955	AMPAD_MSSM_0000076188	MSBB AD study population	Human brain tissue preparation	BM_22_825	Brodmann Area 22	WES	Male	White	OKay
Brain from Mount Sinai/JJ Peters VA Medical Center Brain Bank	Homo sapiens	NCBITAXON	NCBITaxon:9606	brain	UBERON	UBERON:0000955	AMPAD_MSSM_0000067720	MSBB AD study population	Human brain tissue preparation	BM_22_980	Brodmann Area 22	WES	Male	Unknown	OKay
Brain from Mount Sinai/JJ Peters VA Medical Center Brain Bank	Homo sapiens	NCBITAXON	NCBITaxon:9606	brain	UBERON	UBERON:0000955	AMPAD_MSSM_0000024508	MSBB AD study population	Human brain tissue preparation	BM_22_966	Brodmann Area 22	WES	Male	White	OKay
Brain from Mount Sinai/JJ Peters VA Medical Center Brain Bank	Homo sapiens	NCBITAXON	NCBITaxon:9606	brain	UBERON	UBERON:0000955	AMPAD_MSSM_0000011589	MSBB AD study population	Human brain tissue preparation	BM_22_1082	Brodmann Area 22	WES	Female	Black	OKay
Brain from Mount Sinai/JJ Peters VA Medical Center Brain Bank	Homo sapiens	NCBITAXON	NCBITaxon:9606	brain	UBERON	UBERON:0000955	AMPAD_MSSM_0000090996	MSBB AD study population	Human brain tissue preparation	BM_22_1083	Brodmann Area 22	WES	Female	White	OKay
Brain from Mount Sinai/JJ Peters VA Medical Center Brain Bank	Homo sapiens	NCBITAXON	NCBITaxon:9606	brain	UBERON	UBERON:0000955	AMPAD_MSSM_0000034070	MSBB AD study population	Human brain tissue preparation	BM_22_996	Brodmann Area 22	WES	Female	Black	OKay
Brain from Mount Sinai/JJ Peters VA Medical Center Brain Bank	Homo sapiens	NCBITAXON	NCBITaxon:9606	brain	UBERON	UBERON:0000955	AMPAD_MSSM_0000082391	MSBB AD study population	Human brain tissue preparation	BM_22_992	Brodmann Area 22	WES	Male	White	OKay
Brain from Mount Sinai/JJ Peters VA Medical Center Brain Bank	Homo sapiens	NCBITAXON	NCBITaxon:9606	brain	UBERON	UBERON:0000955	AMPAD_MSSM_0000030199	MSBB AD study population	Human brain tissue preparation	hB_DNA_12870	Brodmann Area 10	WES	Female	White	OKay
Brain from Mount Sinai/JJ Peters VA Medical Center Brain Bank	Homo sapiens	NCBITAXON	NCBITaxon:9606	brain	UBERON	UBERON:0000955	AMPAD_MSSM_0000083234	MSBB AD study population	Human brain tissue preparation	BM_22_875	Brodmann Area 22	WES	Female	White	OKay
Brain from Mount Sinai/JJ Peters VA Medical Center Brain Bank	Homo sapiens	NCBITAXON	NCBITaxon:9606	brain	UBERON	UBERON:0000955	AMPAD_MSSM_0000079989	MSBB AD study population	Human brain tissue preparation	BM_22_837	Brodmann Area 22	WES	Female	White	OKay
Brain from Mount Sinai/JJ Peters VA Medical Center Brain Bank	Homo sapiens	NCBITAXON	NCBITaxon:9606	brain	UBERON	UBERON:0000955	AMPAD_MSSM_0000044475	MSBB AD study population	Human brain tissue preparation	hB_DNA_12735	Brodmann Area 10	WES	Female	Unknown	OKay
Brain from Mount Sinai/JJ Peters VA Medical Center Brain Bank	Homo sapiens	NCBITAXON	NCBITaxon:9606	brain	UBERON	UBERON:0000955	AMPAD_MSSM_0000031555	MSBB AD study population	Human brain tissue preparation	BM_22_890	Brodmann Area 22	WES	Female	White	OKay
Brain from Mount Sinai/JJ Peters VA Medical Center Brain Bank	Homo sapiens	NCBITAXON	NCBITaxon:9606	brain	UBERON	UBERON:0000955	AMPAD_MSSM_0000034682	MSBB AD study population	Human brain tissue preparation	BM_22_874	Brodmann Area 22	WES	Female	White	OKay
Brain from Mount Sinai/JJ Peters VA Medical Center Brain Bank	Homo sapiens	NCBITAXON	NCBITaxon:9606	brain	UBERON	UBERON:0000955	AMPAD_MSSM_0000056009	MSBB AD study population	Human brain tissue preparation	hB_DNA_12716	Brodmann Area 10	WES	Female	Black	OKay
Brain from Mount Sinai/JJ Peters VA Medical Center Brain Bank	Homo sapiens	NCBITAXON	NCBITaxon:9606	brain	UBERON	UBERON:0000955	AMPAD_MSSM_0000099877	MSBB AD study population	Human brain tissue preparation	BM_22_990	Brodmann Area 22	WES	Male	Asian	OKay
Brain from Mount Sinai/JJ Peters VA Medical Center Brain Bank	Homo sapiens	NCBITAXON	NCBITaxon:9606	brain	UBERON	UBERON:0000955	AMPAD_MSSM_0000027965	MSBB AD study population	Human brain tissue preparation	hB_DNA_13066	Brodmann Area 10	WES	Female	White	OKay
Brain from Mount Sinai/JJ Peters VA Medical Center Brain Bank	Homo sapiens	NCBITAXON	NCBITaxon:9606	brain	UBERON	UBERON:0000955	AMPAD_MSSM_0000047108	MSBB AD study population	Human brain tissue preparation	BM_22_866	Brodmann Area 22	WES	Female	White	OKay
Brain from Mount Sinai/JJ Peters VA Medical Center Brain Bank	Homo sapiens	NCBITAXON	NCBITaxon:9606	brain	UBERON	UBERON:0000955		MSBB AD study population	Human brain tissue preparation	BM_22_941	Brodmann Area 22	WES		Unknown	Exclude
Brain from Mount Sinai/JJ Peters VA Medical Center Brain Bank	Homo sapiens	NCBITAXON	NCBITaxon:9606	brain	UBERON	UBERON:0000955	AMPAD_MSSM_0000079496	MSBB AD study population	Human brain tissue preparation	hB_DNA_12645	Brodmann Area 10	WES	Female	White	OKay
Brain from Mount Sinai/JJ Peters VA Medical Center Brain Bank	Homo sapiens	NCBITAXON	NCBITaxon:9606	brain	UBERON	UBERON:0000955	AMPAD_MSSM_0000004009	MSBB AD study population	Human brain tissue preparation	BM_22_1090	Brodmann Area 22	WES	Male	Black	OKay
Brain from Mount Sinai/JJ Peters VA Medical Center Brain Bank	Homo sapiens	NCBITAXON	NCBITaxon:9606	brain	UBERON	UBERON:0000955	AMPAD_MSSM_0000017693	MSBB AD study population	Human brain tissue preparation	hB_DNA_13045	Brodmann Area 10	WES	Male	White	OKay
Brain from Mount Sinai/JJ Peters VA Medical Center Brain Bank	Homo sapiens	NCBITAXON	NCBITaxon:9606	brain	UBERON	UBERON:0000955	AMPAD_MSSM_0000001100	MSBB AD study population	Human brain tissue preparation	hB_DNA_12620	Brodmann Area 10	WES	Female	White	OKay
Brain from Mount Sinai/JJ Peters VA Medical Center Brain Bank	Homo sapiens	NCBITAXON	NCBITaxon:9606	brain	UBERON	UBERON:0000955	AMPAD_MSSM_0000034450	MSBB AD study population	Human brain tissue preparation	BM_22_958	Brodmann Area 22	WES	Female	White	OKay
Brain from Mount Sinai/JJ Peters VA Medical Center Brain Bank	Homo sapiens	NCBITAXON	NCBITaxon:9606	brain	UBERON	UBERON:0000955	AMPAD_MSSM_0000021530	MSBB AD study population	Human brain tissue preparation	BM_22_831	Brodmann Area 22	WES	Male	Latino	OKay
Brain from Mount Sinai/JJ Peters VA Medical Center Brain Bank	Homo sapiens	NCBITAXON	NCBITaxon:9606	brain	UBERON	UBERON:0000955	AMPAD_MSSM_0000067119	MSBB AD study population	Human brain tissue preparation	hB_DNA_12893	Brodmann Area 10	WES	Female	White	OKay
Brain from Mount Sinai/JJ Peters VA Medical Center Brain Bank	Homo sapiens	NCBITAXON	NCBITaxon:9606	brain	UBERON	UBERON:0000955	AMPAD_MSSM_0000066577	MSBB AD study population	Human brain tissue preparation	BM_22_864	Brodmann Area 22	WES	Male	White	OKay
Brain from Mount Sinai/JJ Peters VA Medical Center Brain Bank	Homo sapiens	NCBITAXON	NCBITaxon:9606	brain	UBERON	UBERON:0000955	AMPAD_MSSM_0000052232	MSBB AD study population	Human brain tissue preparation	BM_22_1068	Brodmann Area 22	WES	Female	Latino	OKay
Brain from Mount Sinai/JJ Peters VA Medical Center Brain Bank	Homo sapiens	NCBITAXON	NCBITaxon:9606	brain	UBERON	UBERON:0000955	AMPAD_MSSM_0000099345	MSBB AD study population	Human brain tissue preparation	BM_22_828	Brodmann Area 22	WES	Female	White	OKay
Brain from Mount Sinai/JJ Peters VA Medical Center Brain Bank	Homo sapiens	NCBITAXON	NCBITaxon:9606	brain	UBERON	UBERON:0000955	AMPAD_MSSM_0000066789	MSBB AD study population	Human brain tissue preparation	BM_22_829	Brodmann Area 22	WES	Male	Latino	OKay
Brain from Mount Sinai/JJ Peters VA Medical Center Brain Bank	Homo sapiens	NCBITAXON	NCBITaxon:9606	brain	UBERON	UBERON:0000955	AMPAD_MSSM_0000042769	MSBB AD study population	Human brain tissue preparation	BM_22_914	Brodmann Area 22	WES	Male	White	OKay
Brain from Mount Sinai/JJ Peters VA Medical Center Brain Bank	Homo sapiens	NCBITAXON	NCBITaxon:9606	brain	UBERON	UBERON:0000955	AMPAD_MSSM_0000980386	MSBB AD study population	Human brain tissue preparation	BM_22_876	Brodmann Area 22	WES	Female	White	OKay
Brain from Mount Sinai/JJ Peters VA Medical Center Brain Bank	Homo sapiens	NCBITAXON	NCBITaxon:9606	brain	UBERON	UBERON:0000955	AMPAD_MSSM_0000075093	MSBB AD study population	Human brain tissue preparation	BM_22_1036	Brodmann Area 22	WES	Female	White	OKay
Brain from Mount Sinai/JJ Peters VA Medical Center Brain Bank	Homo sapiens	NCBITAXON	NCBITaxon:9606	brain	UBERON	UBERON:0000955	AMPAD_MSSM_0000067351	MSBB AD study population	Human brain tissue preparation	BM_22_1053	Brodmann Area 22	WES	Female	Latino	OKay
Brain from Mount Sinai/JJ Peters VA Medical Center Brain Bank	Homo sapiens	NCBITAXON	NCBITaxon:9606	brain	UBERON	UBERON:0000955	AMPAD_MSSM_0000028592	MSBB AD study population	Human brain tissue preparation	BM_22_832	Brodmann Area 22	WES	Male	White	OKay
Brain from Mount Sinai/JJ Peters VA Medical Center Brain Bank	Homo sapiens	NCBITAXON	NCBITaxon:9606	brain	UBERON	UBERON:0000955	AMPAD_MSSM_0000053095	MSBB AD study population	Human brain tissue preparation	BM_22_940	Brodmann Area 22	WES	Female	Latino	OKay
Brain from Mount Sinai/JJ Peters VA Medical Center Brain Bank	Homo sapiens	NCBITAXON	NCBITaxon:9606	brain	UBERON	UBERON:0000955	AMPAD_MSSM_0000025234	MSBB AD study population	Human brain tissue preparation	hB_DNA_12495	Brodmann Area 10	WES	Female	White	OKay
Brain from Mount Sinai/JJ Peters VA Medical Center Brain Bank	Homo sapiens	NCBITAXON	NCBITaxon:9606	brain	UBERON	UBERON:0000955	AMPAD_MSSM_0000001943	MSBB AD study population	Human brain tissue preparation	BM_22_895	Brodmann Area 22	WES	Female	White	OKay
Brain from Mount Sinai/JJ Peters VA Medical Center Brain Bank	Homo sapiens	NCBITAXON	NCBITaxon:9606	brain	UBERON	UBERON:0000955	AMPAD_MSSM_0000001978	MSBB AD study population	Human brain tissue preparation	BM_22_1051	Brodmann Area 22	WES	Female	White	OKay
Brain from Mount Sinai/JJ Peters VA Medical Center Brain Bank	Homo sapiens	NCBITAXON	NCBITaxon:9606	brain	UBERON	UBERON:0000955	AMPAD_MSSM_0000071503	MSBB AD study population	Human brain tissue preparation	BM_22_1054	Brodmann Area 22	WES	Female	White	OKay
Brain from Mount Sinai/JJ Peters VA Medical Center Brain Bank	Homo sapiens	NCBITAXON	NCBITaxon:9606	brain	UBERON	UBERON:0000955	AMPAD_MSSM_0000083910	MSBB AD study population	Human brain tissue preparation	BM_22_925	Brodmann Area 22	WES	Female	Latino	OKay
Brain from Mount Sinai/JJ Peters VA Medical Center Brain Bank	Homo sapiens	NCBITAXON	NCBITaxon:9606	brain	UBERON	UBERON:0000955	AMPAD_MSSM_0000045634	MSBB AD study population	Human brain tissue preparation	BM_22_849	Brodmann Area 22	WES	Male	White	OKay
Brain from Mount Sinai/JJ Peters VA Medical Center Brain Bank	Homo sapiens	NCBITAXON	NCBITaxon:9606	brain	UBERON	UBERON:0000955	AMPAD_MSSM_0000056024	MSBB AD study population	Human brain tissue preparation	hB_DNA_12597	Brodmann Area 10	WES	Female	White	OKay
Brain from Mount Sinai/JJ Peters VA Medical Center Brain Bank	Homo sapiens	NCBITAXON	NCBITaxon:9606	brain	UBERON	UBERON:0000955	AMPAD_MSSM_0000050086	MSBB AD study population	Human brain tissue preparation	hB_DNA_12899	Brodmann Area 10	WES	Female	White	OKay
Brain from Mount Sinai/JJ Peters VA Medical Center Brain Bank	Homo sapiens	NCBITAXON	NCBITaxon:9606	brain	UBERON	UBERON:0000955	AMPAD_MSSM_0000007698	MSBB AD study population	Human brain tissue preparation	BM_22_915	Brodmann Area 22	WES	Female	Black	OKay
Brain from Mount Sinai/JJ Peters VA Medical Center Brain Bank	Homo sapiens	NCBITAXON	NCBITaxon:9606	brain	UBERON	UBERON:0000955	AMPAD_MSSM_0000016747	MSBB AD study population	Human brain tissue preparation	hB_DNA_12551	Brodmann Area 10	WES	Male	White	OKay
Brain from Mount Sinai/JJ Peters VA Medical Center Brain Bank	Homo sapiens	NCBITAXON	NCBITaxon:9606	brain	UBERON	UBERON:0000955	AMPAD_MSSM_0000012876	MSBB AD study population	Human brain tissue preparation	BM_22_1028	Brodmann Area 22	WES	Female	Latino	OKay
Brain from Mount Sinai/JJ Peters VA Medical Center Brain Bank	Homo sapiens	NCBITAXON	NCBITaxon:9606	brain	UBERON	UBERON:0000955	AMPAD_MSSM_0000087037	MSBB AD study population	Human brain tissue preparation	BM_22_983	Brodmann Area 22	WES	Female	Unknown	OKay
Brain from Mount Sinai/JJ Peters VA Medical Center Brain Bank	Homo sapiens	NCBITAXON	NCBITaxon:9606	brain	UBERON	UBERON:0000955	AMPAD_MSSM_0000006160	MSBB AD study population	Human brain tissue preparation	BM_22_871	Brodmann Area 22	WES	Male	White	OKay
Brain from Mount Sinai/JJ Peters VA Medical Center Brain Bank	Homo sapiens	NCBITAXON	NCBITaxon:9606	brain	UBERON	UBERON:0000955	AMPAD_MSSM_0000063218	MSBB AD study population	Human brain tissue preparation	BM_22_887	Brodmann Area 22	WES	Female	White	OKay
Brain from Mount Sinai/JJ Peters VA Medical Center Brain Bank	Homo sapiens	NCBITAXON	NCBITaxon:9606	brain	UBERON	UBERON:0000955	AMPAD_MSSM_0000040816	MSBB AD study population	Human brain tissue preparation	BM_22_815	Brodmann Area 22	WES	Male	Unknown	OKay
Brain from Mount Sinai/JJ Peters VA Medical Center Brain Bank	Homo sapiens	NCBITAXON	NCBITaxon:9606	brain	UBERON	UBERON:0000955	AMPAD_MSSM_0000088112	MSBB AD study population	Human brain tissue preparation	BM_22_902	Brodmann Area 22	WES	Female	White	OKay
Brain from Mount Sinai/JJ Peters VA Medical Center Brain Bank	Homo sapiens	NCBITAXON	NCBITaxon:9606	brain	UBERON	UBERON:0000955	AMPAD_MSSM_0000050299	MSBB AD study population	Human brain tissue preparation	BM_22_1061	Brodmann Area 22	WES	Female	White	OKay
Brain from Mount Sinai/JJ Peters VA Medical Center Brain Bank	Homo sapiens	NCBITAXON	NCBITaxon:9606	brain	UBERON	UBERON:0000955	AMPAD_MSSM_0000050146	MSBB AD study population	Human brain tissue preparation	BM_22_1091	Brodmann Area 22	WES	Male	Latino	OKay
Brain from Mount Sinai/JJ Peters VA Medical Center Brain Bank	Homo sapiens	NCBITAXON	NCBITaxon:9606	brain	UBERON	UBERON:0000955	AMPAD_MSSM_0000033868	MSBB AD study population	Human brain tissue preparation	BM_22_1057	Brodmann Area 22	WES	Male	White	OKay
Brain from Mount Sinai/JJ Peters VA Medical Center Brain Bank	Homo sapiens	NCBITAXON	NCBITaxon:9606	brain	UBERON	UBERON:0000955	AMPAD_MSSM_0000052479	MSBB AD study population	Human brain tissue preparation	hB_DNA_12604	Brodmann Area 10	WES	Male	Black	OKay
Brain from Mount Sinai/JJ Peters VA Medical Center Brain Bank	Homo sapiens	NCBITAXON	NCBITaxon:9606	brain	UBERON	UBERON:0000955	AMPAD_MSSM_0000024257	MSBB AD study population	Human brain tissue preparation	BM_22_1047	Brodmann Area 22	WES	Female	White	OKay
Brain from Mount Sinai/JJ Peters VA Medical Center Brain Bank	Homo sapiens	NCBITAXON	NCBITaxon:9606	brain	UBERON	UBERON:0000955	AMPAD_MSSM_0000084803	MSBB AD study population	Human brain tissue preparation	BM_22_928	Brodmann Area 22	WES	Female	Black	OKay
Brain from Mount Sinai/JJ Peters VA Medical Center Brain Bank	Homo sapiens	NCBITAXON	NCBITaxon:9606	brain	UBERON	UBERON:0000955	AMPAD_MSSM_0000027339	MSBB AD study population	Human brain tissue preparation	BM_22_953	Brodmann Area 22	WES	Male	White	OKay
Brain from Mount Sinai/JJ Peters VA Medical Center Brain Bank	Homo sapiens	NCBITAXON	NCBITaxon:9606	brain	UBERON	UBERON:0000955	AMPAD_MSSM_0000077061	MSBB AD study population	Human brain tissue preparation	hB_DNA_12576	Brodmann Area 10	WES	Female	Latino	OKay
Brain from Mount Sinai/JJ Peters VA Medical Center Brain Bank	Homo sapiens	NCBITAXON	NCBITaxon:9606	brain	UBERON	UBERON:0000955	AMPAD_MSSM_0000024459	MSBB AD study population	Human brain tissue preparation	BM_22_912	Brodmann Area 22	WES	Female	White	OKay
Brain from Mount Sinai/JJ Peters VA Medical Center Brain Bank	Homo sapiens	NCBITAXON	NCBITaxon:9606	brain	UBERON	UBERON:0000955	AMPAD_MSSM_0000011938	MSBB AD study population	Human brain tissue preparation	hB_DNA_12674	Brodmann Area 10	WES	Female	White	OKay
Brain from Mount Sinai/JJ Peters VA Medical Center Brain Bank	Homo sapiens	NCBITAXON	NCBITaxon:9606	brain	UBERON	UBERON:0000955		MSBB AD study population	Human brain tissue preparation	hB_DNA_12775	Brodmann Area 10	WES		White	Exclude
Brain from Mount Sinai/JJ Peters VA Medical Center Brain Bank	Homo sapiens	NCBITAXON	NCBITaxon:9606	brain	UBERON	UBERON:0000955	AMPAD_MSSM_0000044785	MSBB AD study population	Human brain tissue preparation	BM_22_929	Brodmann Area 22	WES	Female	White	OKay
Brain from Mount Sinai/JJ Peters VA Medical Center Brain Bank	Homo sapiens	NCBITAXON	NCBITaxon:9606	brain	UBERON	UBERON:0000955	AMPAD_MSSM_0000043479	MSBB AD study population	Human brain tissue preparation	BM_10_1121	Brodmann Area 10	WES	Male	White	OKay
Brain from Mount Sinai/JJ Peters VA Medical Center Brain Bank	Homo sapiens	NCBITAXON	NCBITaxon:9606	brain	UBERON	UBERON:0000955	AMPAD_MSSM_0000030047	MSBB AD study population	Human brain tissue preparation	hB_DNA_12688	Brodmann Area 10	WES	Female	Latino	OKay
Brain from Mount Sinai/JJ Peters VA Medical Center Brain Bank	Homo sapiens	NCBITAXON	NCBITaxon:9606	brain	UBERON	UBERON:0000955	AMPAD_MSSM_0000032714	MSBB AD study population	Human brain tissue preparation	BM_36_1094	Brodmann Area 36	WES	Female	White	OKay
Brain from Mount Sinai/JJ Peters VA Medical Center Brain Bank	Homo sapiens	NCBITAXON	NCBITaxon:9606	brain	UBERON	UBERON:0000955	AMPAD_MSSM_0000090262	MSBB AD study population	Human brain tissue preparation	BM_22_885	Brodmann Area 22	WES	Male	White	OKay
Brain from Mount Sinai/JJ Peters VA Medical Center Brain Bank	Homo sapiens	NCBITAXON	NCBITaxon:9606	brain	UBERON	UBERON:0000955	AMPAD_MSSM_0000012479	MSBB AD study population	Human brain tissue preparation	BM_22_833	Brodmann Area 22	WES	Female	Unknown	Remap
Brain from Mount Sinai/JJ Peters VA Medical Center Brain Bank	Homo sapiens	NCBITAXON	NCBITaxon:9606	brain	UBERON	UBERON:0000955	AMPAD_MSSM_0000012479	MSBB AD study population	Human brain tissue preparation	hB_DNA_12935	Brodmann Area 10	WES	Female	Unknown	OKay
Brain from Mount Sinai/JJ Peters VA Medical Center Brain Bank	Homo sapiens	NCBITAXON	NCBITaxon:9606	brain	UBERON	UBERON:0000955	AMPAD_MSSM_0000079926	MSBB AD study population	Human brain tissue preparation	hB_DNA_12955	Brodmann Area 10	WES	Female	White	OKay
Brain from Mount Sinai/JJ Peters VA Medical Center Brain Bank	Homo sapiens	NCBITAXON	NCBITaxon:9606	brain	UBERON	UBERON:0000955	AMPAD_MSSM_0000091139	MSBB AD study population	Human brain tissue preparation	BM_22_973	Brodmann Area 22	WES	Female	White	OKay
Brain from Mount Sinai/JJ Peters VA Medical Center Brain Bank	Homo sapiens	NCBITAXON	NCBITaxon:9606	brain	UBERON	UBERON:0000955	AMPAD_MSSM_0000004030	MSBB AD study population	Human brain tissue preparation	BM_22_894	Brodmann Area 22	WES	Female	White	OKay
Brain from Mount Sinai/JJ Peters VA Medical Center Brain Bank	Homo sapiens	NCBITAXON	NCBITaxon:9606	brain	UBERON	UBERON:0000955	AMPAD_MSSM_0000020337	MSBB AD study population	Human brain tissue preparation	hB_DNA_12764	Brodmann Area 10	WES	Male	White	OKay
Brain from Mount Sinai/JJ Peters VA Medical Center Brain Bank	Homo sapiens	NCBITAXON	NCBITaxon:9606	brain	UBERON	UBERON:0000955	AMPAD_MSSM_0000098620	MSBB AD study population	Human brain tissue preparation	BM_22_1093	Brodmann Area 22	WES	Male	White	OKay
Brain from Mount Sinai/JJ Peters VA Medical Center Brain Bank	Homo sapiens	NCBITAXON	NCBITaxon:9606	brain	UBERON	UBERON:0000955	AMPAD_MSSM_0000011371	MSBB AD study population	Human brain tissue preparation	BM_22_1038	Brodmann Area 22	WES	Male	White	OKay
Brain from Mount Sinai/JJ Peters VA Medical Center Brain Bank	Homo sapiens	NCBITAXON	NCBITaxon:9606	brain	UBERON	UBERON:0000955	AMPAD_MSSM_0000053593	MSBB AD study population	Human brain tissue preparation	hB_DNA_13110	Brodmann Area 10	WES	Female	White	OKay
Brain from Mount Sinai/JJ Peters VA Medical Center Brain Bank	Homo sapiens	NCBITAXON	NCBITaxon:9606	brain	UBERON	UBERON:0000955	AMPAD_MSSM_0000007100	MSBB AD study population	Human brain tissue preparation	BM_22_1029	Brodmann Area 22	WES	Male	White	OKay
Brain from Mount Sinai/JJ Peters VA Medical Center Brain Bank	Homo sapiens	NCBITAXON	NCBITaxon:9606	brain	UBERON	UBERON:0000955	AMPAD_MSSM_0000026992	MSBB AD study population	Human brain tissue preparation	BM_22_1019	Brodmann Area 22	WES	Female	Black	OKay
Brain from Mount Sinai/JJ Peters VA Medical Center Brain Bank	Homo sapiens	NCBITAXON	NCBITaxon:9606	brain	UBERON	UBERON:0000955	AMPAD_MSSM_0000085700	MSBB AD study population	Human brain tissue preparation	BM_22_1011	Brodmann Area 22	WES	Male	White	OKay
Brain from Mount Sinai/JJ Peters VA Medical Center Brain Bank	Homo sapiens	NCBITAXON	NCBITaxon:9606	brain	UBERON	UBERON:0000955	AMPAD_MSSM_0000077756	MSBB AD study population	Human brain tissue preparation	hB_DNA_13011	Brodmann Area 10	WES	Female	White	OKay
Brain from Mount Sinai/JJ Peters VA Medical Center Brain Bank	Homo sapiens	NCBITAXON	NCBITaxon:9606	brain	UBERON	UBERON:0000955	AMPAD_MSSM_0000072578	MSBB AD study population	Human brain tissue preparation	BM_22_823	Brodmann Area 22	WES	Female	White	OKay
Brain from Mount Sinai/JJ Peters VA Medical Center Brain Bank	Homo sapiens	NCBITAXON	NCBITaxon:9606	brain	UBERON	UBERON:0000955	AMPAD_MSSM_0000045001	MSBB AD study population	Human brain tissue preparation	BM_22_817	Brodmann Area 22	WES	Female	White	OKay
Brain from Mount Sinai/JJ Peters VA Medical Center Brain Bank	Homo sapiens	NCBITAXON	NCBITaxon:9606	brain	UBERON	UBERON:0000955	AMPAD_MSSM_0000059860	MSBB AD study population	Human brain tissue preparation	hB_DNA_12567	Brodmann Area 10	WES	Female	White	OKay
Brain from Mount Sinai/JJ Peters VA Medical Center Brain Bank	Homo sapiens	NCBITAXON	NCBITaxon:9606	brain	UBERON	UBERON:0000955	AMPAD_MSSM_0000020485	MSBB AD study population	Human brain tissue preparation	BM_22_904	Brodmann Area 22	WES	Female	White	OKay
Brain from Mount Sinai/JJ Peters VA Medical Center Brain Bank	Homo sapiens	NCBITAXON	NCBITaxon:9606	brain	UBERON	UBERON:0000955	AMPAD_MSSM_0000027813	MSBB AD study population	Human brain tissue preparation	hB_DNA_12805	Brodmann Area 10	WES	Male	Black	OKay
Brain from Mount Sinai/JJ Peters VA Medical Center Brain Bank	Homo sapiens	NCBITAXON	NCBITaxon:9606	brain	UBERON	UBERON:0000955	AMPAD_MSSM_0000095506	MSBB AD study population	Human brain tissue preparation	BM_22_911	Brodmann Area 22	WES	Male	Black	Remap
Brain from Mount Sinai/JJ Peters VA Medical Center Brain Bank	Homo sapiens	NCBITAXON	NCBITaxon:9606	brain	UBERON	UBERON:0000955	AMPAD_MSSM_0000069779	MSBB AD study population	Human brain tissue preparation	BM_22_1058	Brodmann Area 22	WES	Male	White	OKay
Brain from Mount Sinai/JJ Peters VA Medical Center Brain Bank	Homo sapiens	NCBITAXON	NCBITaxon:9606	brain	UBERON	UBERON:0000955	AMPAD_MSSM_0000095506	MSBB AD study population	Human brain tissue preparation	BM_22_1021	Brodmann Area 22	WES	Male	Unknown	OKay
Brain from Mount Sinai/JJ Peters VA Medical Center Brain Bank	Homo sapiens	NCBITAXON	NCBITaxon:9606	brain	UBERON	UBERON:0000955	AMPAD_MSSM_0000053661	MSBB AD study population	Human brain tissue preparation	hB_DNA_12725	Brodmann Area 10	WES	Female	Unknown	OKay
Brain from Mount Sinai/JJ Peters VA Medical Center Brain Bank	Homo sapiens	NCBITAXON	NCBITaxon:9606	brain	UBERON	UBERON:0000955	AMPAD_MSSM_0000034701	MSBB AD study population	Human brain tissue preparation	BM_22_1045	Brodmann Area 22	WES	Male	White	OKay
Brain from Mount Sinai/JJ Peters VA Medical Center Brain Bank	Homo sapiens	NCBITAXON	NCBITaxon:9606	brain	UBERON	UBERON:0000955	AMPAD_MSSM_0000040820	MSBB AD study population	Human brain tissue preparation	BM_22_879	Brodmann Area 22	WES	Female	White	OKay
Brain from Mount Sinai/JJ Peters VA Medical Center Brain Bank	Homo sapiens	NCBITAXON	NCBITaxon:9606	brain	UBERON	UBERON:0000955	AMPAD_MSSM_0000088010	MSBB AD study population	Human brain tissue preparation	BM_22_1071	Brodmann Area 22	WES	Female	White	OKay
Brain from Mount Sinai/JJ Peters VA Medical Center Brain Bank	Homo sapiens	NCBITAXON	NCBITaxon:9606	brain	UBERON	UBERON:0000955	AMPAD_MSSM_0000063927	MSBB AD study population	Human brain tissue preparation	BM_22_1031	Brodmann Area 22	WES	Male	White	OKay
Brain from Mount Sinai/JJ Peters VA Medical Center Brain Bank	Homo sapiens	NCBITAXON	NCBITaxon:9606	brain	UBERON	UBERON:0000955	AMPAD_MSSM_0000093995	MSBB AD study population	Human brain tissue preparation	BM_22_836	Brodmann Area 22	WES	Male	White	OKay
Brain from Mount Sinai/JJ Peters VA Medical Center Brain Bank	Homo sapiens	NCBITAXON	NCBITaxon:9606	brain	UBERON	UBERON:0000955	AMPAD_MSSM_0000077861	MSBB AD study population	Human brain tissue preparation	BM_22_1005	Brodmann Area 22	WES	Male	White	OKay
Brain from Mount Sinai/JJ Peters VA Medical Center Brain Bank	Homo sapiens	NCBITAXON	NCBITaxon:9606	brain	UBERON	UBERON:0000955	AMPAD_MSSM_0000098244	MSBB AD study population	Human brain tissue preparation	hB_DNA_13198	Brodmann Area 10	WES	Female	White	OKay
Brain from Mount Sinai/JJ Peters VA Medical Center Brain Bank	Homo sapiens	NCBITAXON	NCBITaxon:9606	brain	UBERON	UBERON:0000955	AMPAD_MSSM_0000006559	MSBB AD study population	Human brain tissue preparation	BM_22_995	Brodmann Area 22	WES	Female	White	OKay
Brain from Mount Sinai/JJ Peters VA Medical Center Brain Bank	Homo sapiens	NCBITAXON	NCBITaxon:9606	brain	UBERON	UBERON:0000955	AMPAD_MSSM_0000070658	MSBB AD study population	Human brain tissue preparation	hB_DNA_12745	Brodmann Area 10	WES	Female	White	OKay
Brain from Mount Sinai/JJ Peters VA Medical Center Brain Bank	Homo sapiens	NCBITAXON	NCBITaxon:9606	brain	UBERON	UBERON:0000955	AMPAD_MSSM_0000073787	MSBB AD study population	Human brain tissue preparation	BM_22_1092	Brodmann Area 22	WES	Male	White	OKay
Brain from Mount Sinai/JJ Peters VA Medical Center Brain Bank	Homo sapiens	NCBITAXON	NCBITaxon:9606	brain	UBERON	UBERON:0000955	AMPAD_MSSM_0000065630	MSBB AD study population	Human brain tissue preparation	BM_22_827	Brodmann Area 22	WES	Male	White	OKay
Brain from Mount Sinai/JJ Peters VA Medical Center Brain Bank	Homo sapiens	NCBITAXON	NCBITaxon:9606	brain	UBERON	UBERON:0000955	AMPAD_MSSM_0000037684	MSBB AD study population	Human brain tissue preparation	BM_22_826	Brodmann Area 22	WES	Male	White	OKay
Brain from Mount Sinai/JJ Peters VA Medical Center Brain Bank	Homo sapiens	NCBITAXON	NCBITaxon:9606	brain	UBERON	UBERON:0000955	AMPAD_MSSM_0000007353	MSBB AD study population	Human brain tissue preparation	hB_DNA_12435	Brodmann Area 10	WES	Female	White	OKay
Brain from Mount Sinai/JJ Peters VA Medical Center Brain Bank	Homo sapiens	NCBITAXON	NCBITaxon:9606	brain	UBERON	UBERON:0000955	AMPAD_MSSM_0000072079	MSBB AD study population	Human brain tissue preparation	BM_22_839	Brodmann Area 22	WES	Female	Black	OKay
Brain from Mount Sinai/JJ Peters VA Medical Center Brain Bank	Homo sapiens	NCBITAXON	NCBITaxon:9606	brain	UBERON	UBERON:0000955	AMPAD_MSSM_0000032068	MSBB AD study population	Human brain tissue preparation	BM_22_1007	Brodmann Area 22	WES	Female	White	OKay
Brain from Mount Sinai/JJ Peters VA Medical Center Brain Bank	Homo sapiens	NCBITAXON	NCBITaxon:9606	brain	UBERON	UBERON:0000955	AMPAD_MSSM_0000077591	MSBB AD study population	Human brain tissue preparation	BM_22_1040	Brodmann Area 22	WES	Female	White	OKay
Brain from Mount Sinai/JJ Peters VA Medical Center Brain Bank	Homo sapiens	NCBITAXON	NCBITaxon:9606	brain	UBERON	UBERON:0000955	AMPAD_MSSM_0000080488	MSBB AD study population	Human brain tissue preparation	BM_22_1049	Brodmann Area 22	WES	Female	Black	OKay
Brain from Mount Sinai/JJ Peters VA Medical Center Brain Bank	Homo sapiens	NCBITAXON	NCBITaxon:9606	brain	UBERON	UBERON:0000955	AMPAD_MSSM_0000080453	MSBB AD study population	Human brain tissue preparation	BM_22_1000	Brodmann Area 22	WES	Male	Latino	OKay
Brain from Mount Sinai/JJ Peters VA Medical Center Brain Bank	Homo sapiens	NCBITAXON	NCBITaxon:9606	brain	UBERON	UBERON:0000955	AMPAD_MSSM_0000007107	MSBB AD study population	Human brain tissue preparation	BM_22_835	Brodmann Area 22	WES	Female	White	OKay
Brain from Mount Sinai/JJ Peters VA Medical Center Brain Bank	Homo sapiens	NCBITAXON	NCBITaxon:9606	brain	UBERON	UBERON:0000955	AMPAD_MSSM_0000024443	MSBB AD study population	Human brain tissue preparation	BM_22_838	Brodmann Area 22	WES	Female	White	OKay
Brain from Mount Sinai/JJ Peters VA Medical Center Brain Bank	Homo sapiens	NCBITAXON	NCBITaxon:9606	brain	UBERON	UBERON:0000955	AMPAD_MSSM_0000097977	MSBB AD study population	Human brain tissue preparation	hB_DNA_12584	Brodmann Area 10	WES	Male	White	OKay
Brain from Mount Sinai/JJ Peters VA Medical Center Brain Bank	Homo sapiens	NCBITAXON	NCBITaxon:9606	brain	UBERON	UBERON:0000955	AMPAD_MSSM_0000006874	MSBB AD study population	Human brain tissue preparation	BM_22_930	Brodmann Area 22	WES	Female	White	OKay
Brain from Mount Sinai/JJ Peters VA Medical Center Brain Bank	Homo sapiens	NCBITAXON	NCBITaxon:9606	brain	UBERON	UBERON:0000955	AMPAD_MSSM_0000067003	MSBB AD study population	Human brain tissue preparation	BM_22_1013	Brodmann Area 22	WES	Female	Black	OKay
Brain from Mount Sinai/JJ Peters VA Medical Center Brain Bank	Homo sapiens	NCBITAXON	NCBITaxon:9606	brain	UBERON	UBERON:0000955	AMPAD_MSSM_0000033390	MSBB AD study population	Human brain tissue preparation	BM_22_951	Brodmann Area 22	WES	Female	Latino	OKay
Brain from Mount Sinai/JJ Peters VA Medical Center Brain Bank	Homo sapiens	NCBITAXON	NCBITaxon:9606	brain	UBERON	UBERON:0000955	AMPAD_MSSM_0000252323	MSBB AD study population	Human brain tissue preparation	BM_22_950	Brodmann Area 22	WES	Female	White	OKay
Brain from Mount Sinai/JJ Peters VA Medical Center Brain Bank	Homo sapiens	NCBITAXON	NCBITaxon:9606	brain	UBERON	UBERON:0000955	AMPAD_MSSM_0000020701	MSBB AD study population	Human brain tissue preparation	BM_22_965	Brodmann Area 22	WES	Male	Latino	OKay
Brain from Mount Sinai/JJ Peters VA Medical Center Brain Bank	Homo sapiens	NCBITAXON	NCBITaxon:9606	brain	UBERON	UBERON:0000955	AMPAD_MSSM_0000081405	MSBB AD study population	Human brain tissue preparation	hB_DNA_12925	Brodmann Area 10	WES	Male	Black	OKay
Brain from Mount Sinai/JJ Peters VA Medical Center Brain Bank	Homo sapiens	NCBITAXON	NCBITaxon:9606	brain	UBERON	UBERON:0000955	AMPAD_MSSM_0000029668	MSBB AD study population	Human brain tissue preparation	BM_22_1059	Brodmann Area 22	WES	Male	Latino	OKay
Brain from Mount Sinai/JJ Peters VA Medical Center Brain Bank	Homo sapiens	NCBITAXON	NCBITaxon:9606	brain	UBERON	UBERON:0000955	AMPAD_MSSM_0000075505	MSBB AD study population	Human brain tissue preparation	BM_22_939	Brodmann Area 22	WES	Female	Latino	OKay
Brain from Mount Sinai/JJ Peters VA Medical Center Brain Bank	Homo sapiens	NCBITAXON	NCBITaxon:9606	brain	UBERON	UBERON:0000955	AMPAD_MSSM_0000064456	MSBB AD study population	Human brain tissue preparation	BM_22_1008	Brodmann Area 22	WES	Female	Latino	OKay
Brain from Mount Sinai/JJ Peters VA Medical Center Brain Bank	Homo sapiens	NCBITAXON	NCBITaxon:9606	brain	UBERON	UBERON:0000955	AMPAD_MSSM_0000029716	MSBB AD study population	Human brain tissue preparation	hB_DNA_13100	Brodmann Area 10	WES	Male	White	OKay
Brain from Mount Sinai/JJ Peters VA Medical Center Brain Bank	Homo sapiens	NCBITAXON	NCBITaxon:9606	brain	UBERON	UBERON:0000955	AMPAD_MSSM_0000069422	MSBB AD study population	Human brain tissue preparation	BM_22_870	Brodmann Area 22	WES	Female	White	OKay
Brain from Mount Sinai/JJ Peters VA Medical Center Brain Bank	Homo sapiens	NCBITAXON	NCBITaxon:9606	brain	UBERON	UBERON:0000955	AMPAD_MSSM_0000032215	MSBB AD study population	Human brain tissue preparation	BM_22_938	Brodmann Area 22	WES	Female	White	OKay
Brain from Mount Sinai/JJ Peters VA Medical Center Brain Bank	Homo sapiens	NCBITAXON	NCBITaxon:9606	brain	UBERON	UBERON:0000955	AMPAD_MSSM_0000056019	MSBB AD study population	Human brain tissue preparation	BM_22_975	Brodmann Area 22	WES	Female	Unknown	OKay
Brain from Mount Sinai/JJ Peters VA Medical Center Brain Bank	Homo sapiens	NCBITAXON	NCBITaxon:9606	brain	UBERON	UBERON:0000955	AMPAD_MSSM_0000028710	MSBB AD study population	Human brain tissue preparation	hB_DNA_12515	Brodmann Area 10	WES	Female	White	OKay
Brain from Mount Sinai/JJ Peters VA Medical Center Brain Bank	Homo sapiens	NCBITAXON	NCBITaxon:9606	brain	UBERON	UBERON:0000955	AMPAD_MSSM_0000037256	MSBB AD study population	Human brain tissue preparation	hB_DNA_13187	Brodmann Area 10	WES	Female	White	OKay
Brain from Mount Sinai/JJ Peters VA Medical Center Brain Bank	Homo sapiens	NCBITAXON	NCBITaxon:9606	brain	UBERON	UBERON:0000955	AMPAD_MSSM_0000056537	MSBB AD study population	Human brain tissue preparation	BM_22_1012	Brodmann Area 22	WES	Male	White	OKay
Brain from Mount Sinai/JJ Peters VA Medical Center Brain Bank	Homo sapiens	NCBITAXON	NCBITaxon:9606	brain	UBERON	UBERON:0000955	AMPAD_MSSM_0000061106	MSBB AD study population	Human brain tissue preparation	BM_22_1006	Brodmann Area 22	WES	Female	White	OKay
Brain from Mount Sinai/JJ Peters VA Medical Center Brain Bank	Homo sapiens	NCBITAXON	NCBITaxon:9606	brain	UBERON	UBERON:0000955	AMPAD_MSSM_0000023065	MSBB AD study population	Human brain tissue preparation	BM_22_1014	Brodmann Area 22	WES	Female	White	OKay
Brain from Mount Sinai/JJ Peters VA Medical Center Brain Bank	Homo sapiens	NCBITAXON	NCBITaxon:9606	brain	UBERON	UBERON:0000955		MSBB AD study population	Human brain tissue preparation	BM_22_985	Brodmann Area 22	WES		White	Exclude
Brain from Mount Sinai/JJ Peters VA Medical Center Brain Bank	Homo sapiens	NCBITAXON	NCBITaxon:9606	brain	UBERON	UBERON:0000955	AMPAD_MSSM_0000064526	MSBB AD study population	Human brain tissue preparation	BM_22_1004	Brodmann Area 22	WES	Female	White	OKay
Brain from Mount Sinai/JJ Peters VA Medical Center Brain Bank	Homo sapiens	NCBITAXON	NCBITaxon:9606	brain	UBERON	UBERON:0000955	AMPAD_MSSM_0000030663	MSBB AD study population	Human brain tissue preparation	BM_22_822	Brodmann Area 22	WES	Male	White	OKay
Brain from Mount Sinai/JJ Peters VA Medical Center Brain Bank	Homo sapiens	NCBITAXON	NCBITaxon:9606	brain	UBERON	UBERON:0000955	AMPAD_MSSM_0000045871	MSBB AD study population	Human brain tissue preparation	BM_22_1009	Brodmann Area 22	WES	Female	White	OKay
Brain from Mount Sinai/JJ Peters VA Medical Center Brain Bank	Homo sapiens	NCBITAXON	NCBITaxon:9606	brain	UBERON	UBERON:0000955	AMPAD_MSSM_0000068806	MSBB AD study population	Human brain tissue preparation	hB_DNA_12537	Brodmann Area 10	WES	Female	White	OKay
Brain from Mount Sinai/JJ Peters VA Medical Center Brain Bank	Homo sapiens	NCBITAXON	NCBITaxon:9606	brain	UBERON	UBERON:0000955	AMPAD_MSSM_0000019193	MSBB AD study population	Human brain tissue preparation	BM_22_977	Brodmann Area 22	WES	Male	White	OKay
Brain from Mount Sinai/JJ Peters VA Medical Center Brain Bank	Homo sapiens	NCBITAXON	NCBITaxon:9606	brain	UBERON	UBERON:0000955	AMPAD_MSSM_0000026229	MSBB AD study population	Human brain tissue preparation	hB_DNA_12445	Brodmann Area 10	WES	Female	White	OKay
Brain from Mount Sinai/JJ Peters VA Medical Center Brain Bank	Homo sapiens	NCBITAXON	NCBITaxon:9606	brain	UBERON	UBERON:0000955	AMPAD_MSSM_0000061911	MSBB AD study population	Human brain tissue preparation	hB_DNA_12427	Brodmann Area 10	WES	Female	White	OKay
Brain from Mount Sinai/JJ Peters VA Medical Center Brain Bank	Homo sapiens	NCBITAXON	NCBITaxon:9606	brain	UBERON	UBERON:0000955	AMPAD_MSSM_0000077223	MSBB AD study population	Human brain tissue preparation	hB_DNA_12634	Brodmann Area 10	WES	Female	White	OKay
Brain from Mount Sinai/JJ Peters VA Medical Center Brain Bank	Homo sapiens	NCBITAXON	NCBITaxon:9606	brain	UBERON	UBERON:0000955	AMPAD_MSSM_0000084538	MSBB AD study population	Human brain tissue preparation	BM_22_1020	Brodmann Area 22	WES	Female	White	OKay
Brain from Mount Sinai/JJ Peters VA Medical Center Brain Bank	Homo sapiens	NCBITAXON	NCBITaxon:9606	brain	UBERON	UBERON:0000955	AMPAD_MSSM_0000031762	MSBB AD study population	Human brain tissue preparation	BM_22_1030	Brodmann Area 22	WES	Female	White	OKay
Brain from Mount Sinai/JJ Peters VA Medical Center Brain Bank	Homo sapiens	NCBITAXON	NCBITaxon:9606	brain	UBERON	UBERON:0000955	AMPAD_MSSM_0000078451	MSBB AD study population	Human brain tissue preparation	BM_22_1039	Brodmann Area 22	WES	Male	White	OKay
Brain from Mount Sinai/JJ Peters VA Medical Center Brain Bank	Homo sapiens	NCBITAXON	NCBITaxon:9606	brain	UBERON	UBERON:0000955	AMPAD_MSSM_0000024420	MSBB AD study population	Human brain tissue preparation	BM_22_1089	Brodmann Area 22	WES	Male	Latino	OKay
Brain from Mount Sinai/JJ Peters VA Medical Center Brain Bank	Homo sapiens	NCBITAXON	NCBITaxon:9606	brain	UBERON	UBERON:0000955	AMPAD_MSSM_0000019543	MSBB AD study population	Human brain tissue preparation	BM_22_993	Brodmann Area 22	WES	Female	White	OKay
Brain from Mount Sinai/JJ Peters VA Medical Center Brain Bank	Homo sapiens	NCBITAXON	NCBITaxon:9606	brain	UBERON	UBERON:0000955	AMPAD_MSSM_0000056061	MSBB AD study population	Human brain tissue preparation	BM_22_1001	Brodmann Area 22	WES	Female	White	OKay
Brain from Mount Sinai/JJ Peters VA Medical Center Brain Bank	Homo sapiens	NCBITAXON	NCBITaxon:9606	brain	UBERON	UBERON:0000955	AMPAD_MSSM_0000047819	MSBB AD study population	Human brain tissue preparation	BM_22_1003	Brodmann Area 22	WES	Male	White	OKay
Brain from Mount Sinai/JJ Peters VA Medical Center Brain Bank	Homo sapiens	NCBITAXON	NCBITaxon:9606	brain	UBERON	UBERON:0000955	AMPAD_MSSM_0000058575	MSBB AD study population	Human brain tissue preparation	BM_22_1010	Brodmann Area 22	WES	Female	Unknown	OKay
Brain from Mount Sinai/JJ Peters VA Medical Center Brain Bank	Homo sapiens	NCBITAXON	NCBITaxon:9606	brain	UBERON	UBERON:0000955	AMPAD_MSSM_0000086087	MSBB AD study population	Human brain tissue preparation	hB_DNA_13075	Brodmann Area 10	WES	Female	White	OKay
Brain from Mount Sinai/JJ Peters VA Medical Center Brain Bank	Homo sapiens	NCBITAXON	NCBITaxon:9606	brain	UBERON	UBERON:0000955	AMPAD_MSSM_0000075954	MSBB AD study population	Human brain tissue preparation	hB_DNA_12841	Brodmann Area 10	WES	Male	White	OKay
Brain from Mount Sinai/JJ Peters VA Medical Center Brain Bank	Homo sapiens	NCBITAXON	NCBITaxon:9606	brain	UBERON	UBERON:0000955	AMPAD_MSSM_0000031742	MSBB AD study population	Human brain tissue preparation	hB_DNA_12557	Brodmann Area 10	WES	Female	White	OKay
Brain from Mount Sinai/JJ Peters VA Medical Center Brain Bank	Homo sapiens	NCBITAXON	NCBITaxon:9606	brain	UBERON	UBERON:0000955	AMPAD_MSSM_0000013090	MSBB AD study population	Human brain tissue preparation	hB_DNA_12465	Brodmann Area 10	WES	Male	White	OKay
Brain from Mount Sinai/JJ Peters VA Medical Center Brain Bank	Homo sapiens	NCBITAXON	NCBITaxon:9606	brain	UBERON	UBERON:0000955	AMPAD_MSSM_0000014385	MSBB AD study population	Human brain tissue preparation	BM_22_877	Brodmann Area 22	WES	Female	White	OKay
Brain from Mount Sinai/JJ Peters VA Medical Center Brain Bank	Homo sapiens	NCBITAXON	NCBITaxon:9606	brain	UBERON	UBERON:0000955	AMPAD_MSSM_0000001465	MSBB AD study population	Human brain tissue preparation	hB_DNA_12701	Brodmann Area 10	WES	Female	White	OKay
Brain from Mount Sinai/JJ Peters VA Medical Center Brain Bank	Homo sapiens	NCBITAXON	NCBITaxon:9606	brain	UBERON	UBERON:0000955	AMPAD_MSSM_0000036866	MSBB AD study population	Human brain tissue preparation	BM_22_963	Brodmann Area 22	WES	Female	White	OKay
Brain from Mount Sinai/JJ Peters VA Medical Center Brain Bank	Homo sapiens	NCBITAXON	NCBITaxon:9606	brain	UBERON	UBERON:0000955	AMPAD_MSSM_0000098107	MSBB AD study population	Human brain tissue preparation	BM_22_970	Brodmann Area 22	WES	Female	White	OKay
Brain from Mount Sinai/JJ Peters VA Medical Center Brain Bank	Homo sapiens	NCBITAXON	NCBITaxon:9606	brain	UBERON	UBERON:0000955	AMPAD_MSSM_0000040274	MSBB AD study population	Human brain tissue preparation	BM_22_1048	Brodmann Area 22	WES	Male	White	OKay
Brain from Mount Sinai/JJ Peters VA Medical Center Brain Bank	Homo sapiens	NCBITAXON	NCBITaxon:9606	brain	UBERON	UBERON:0000955	AMPAD_MSSM_0000059347	MSBB AD study population	Human brain tissue preparation	hB_DNA_13233	Brodmann Area 10	WES	Female	White	OKay
Brain from Mount Sinai/JJ Peters VA Medical Center Brain Bank	Homo sapiens	NCBITAXON	NCBITaxon:9606	brain	UBERON	UBERON:0000955	AMPAD_MSSM_0000033508	MSBB AD study population	Human brain tissue preparation	hB_DNA_12667	Brodmann Area 10	WES	Female	Black	OKay
Brain from Mount Sinai/JJ Peters VA Medical Center Brain Bank	Homo sapiens	NCBITAXON	NCBITaxon:9606	brain	UBERON	UBERON:0000955	AMPAD_MSSM_0000020588	MSBB AD study population	Human brain tissue preparation	BM_22_867	Brodmann Area 22	WES	Female	White	OKay
Brain from Mount Sinai/JJ Peters VA Medical Center Brain Bank	Homo sapiens	NCBITAXON	NCBITaxon:9606	brain	UBERON	UBERON:0000955	AMPAD_MSSM_0000004310	MSBB AD study population	Human brain tissue preparation	BM_22_1022	Brodmann Area 22	WES	Female	Latino	OKay
Brain from Mount Sinai/JJ Peters VA Medical Center Brain Bank	Homo sapiens	NCBITAXON	NCBITaxon:9606	brain	UBERON	UBERON:0000955	AMPAD_MSSM_0000091390	MSBB AD study population	Human brain tissue preparation	BM_22_900	Brodmann Area 22	WES	Female	Black	OKay
Brain from Mount Sinai/JJ Peters VA Medical Center Brain Bank	Homo sapiens	NCBITAXON	NCBITaxon:9606	brain	UBERON	UBERON:0000955	AMPAD_MSSM_0000078471	MSBB AD study population	Human brain tissue preparation	BM_22_926	Brodmann Area 22	WES	Female	White	OKay
Brain from Mount Sinai/JJ Peters VA Medical Center Brain Bank	Homo sapiens	NCBITAXON	NCBITaxon:9606	brain	UBERON	UBERON:0000955	AMPAD_MSSM_0000026792	MSBB AD study population	Human brain tissue preparation	hB_DNA_12628	Brodmann Area 10	WES	Female	White	OKay
Brain from Mount Sinai/JJ Peters VA Medical Center Brain Bank	Homo sapiens	NCBITAXON	NCBITaxon:9606	brain	UBERON	UBERON:0000955	AMPAD_MSSM_0000013872	MSBB AD study population	Human brain tissue preparation	hB_DNA_12914	Brodmann Area 10	WES	Male	White	OKay
Brain from Mount Sinai/JJ Peters VA Medical Center Brain Bank	Homo sapiens	NCBITAXON	NCBITaxon:9606	brain	UBERON	UBERON:0000955	AMPAD_MSSM_0000075112	MSBB AD study population	Human brain tissue preparation	hB_DNA_12856	Brodmann Area 10	WES	Female	White	OKay
Brain from Mount Sinai/JJ Peters VA Medical Center Brain Bank	Homo sapiens	NCBITAXON	NCBITaxon:9606	brain	UBERON	UBERON:0000955	AMPAD_MSSM_0000077677	MSBB AD study population	Human brain tissue preparation	BM_10_1122	Brodmann Area 10	WES	Female	White	OKay
Brain from Mount Sinai/JJ Peters VA Medical Center Brain Bank	Homo sapiens	NCBITAXON	NCBITaxon:9606	brain	UBERON	UBERON:0000955	AMPAD_MSSM_0000097594	MSBB AD study population	Human brain tissue preparation	hB_DNA_12849	Brodmann Area 10	WES	Female	White	OKay
Brain from Mount Sinai/JJ Peters VA Medical Center Brain Bank	Homo sapiens	NCBITAXON	NCBITaxon:9606	brain	UBERON	UBERON:0000955	AMPAD_MSSM_0000032995	MSBB AD study population	Human brain tissue preparation	BM_22_962	Brodmann Area 22	WES	Male	White	OKay
Brain from Mount Sinai/JJ Peters VA Medical Center Brain Bank	Homo sapiens	NCBITAXON	NCBITaxon:9606	brain	UBERON	UBERON:0000955	AMPAD_MSSM_0000007155	MSBB AD study population	Human brain tissue preparation	hB_DNA_13223	Brodmann Area 10	WES	Male	White	OKay
Brain from Mount Sinai/JJ Peters VA Medical Center Brain Bank	Homo sapiens	NCBITAXON	NCBITaxon:9606	brain	UBERON	UBERON:0000955	AMPAD_MSSM_0000081316	MSBB AD study population	Human brain tissue preparation	hB_DNA_9064	Brodmann Area 10	WES	Female	White	OKay
Brain from Mount Sinai/JJ Peters VA Medical Center Brain Bank	Homo sapiens	NCBITAXON	NCBITaxon:9606	brain	UBERON	UBERON:0000955	AMPAD_MSSM_0000068396	MSBB AD study population	Human brain tissue preparation	BM_22_1032	Brodmann Area 22	WES	Female	White	OKay
Brain from Mount Sinai/JJ Peters VA Medical Center Brain Bank	Homo sapiens	NCBITAXON	NCBITaxon:9606	brain	UBERON	UBERON:0000955	AMPAD_MSSM_0000055476	MSBB AD study population	Human brain tissue preparation	hB_DNA_12815	Brodmann Area 10	WES	Male	White	OKay
Brain from Mount Sinai/JJ Peters VA Medical Center Brain Bank	Homo sapiens	NCBITAXON	NCBITaxon:9606	brain	UBERON	UBERON:0000955	AMPAD_MSSM_0000029637	MSBB AD study population	Human brain tissue preparation	BM_22_908	Brodmann Area 22	WES	Female	White	OKay
Brain from Mount Sinai/JJ Peters VA Medical Center Brain Bank	Homo sapiens	NCBITAXON	NCBITaxon:9606	brain	UBERON	UBERON:0000955	AMPAD_MSSM_0000016717	MSBB AD study population	Human brain tissue preparation	BM_22_1041	Brodmann Area 22	WES	Female	White	OKay
Brain from Mount Sinai/JJ Peters VA Medical Center Brain Bank	Homo sapiens	NCBITAXON	NCBITaxon:9606	brain	UBERON	UBERON:0000955	AMPAD_MSSM_0000013078	MSBB AD study population	Human brain tissue preparation	BM_22_968	Brodmann Area 22	WES	Male	Black	OKay
Brain from Mount Sinai/JJ Peters VA Medical Center Brain Bank	Homo sapiens	NCBITAXON	NCBITaxon:9606	brain	UBERON	UBERON:0000955	AMPAD_MSSM_0000077958	MSBB AD study population	Human brain tissue preparation	BM_22_931	Brodmann Area 22	WES	Female	White	OKay
Brain from Mount Sinai/JJ Peters VA Medical Center Brain Bank	Homo sapiens	NCBITAXON	NCBITaxon:9606	brain	UBERON	UBERON:0000955	AMPAD_MSSM_0000039198	MSBB AD study population	Human brain tissue preparation	hB_DNA_12758	Brodmann Area 10	WES	Male	White	OKay
Brain from Mount Sinai/JJ Peters VA Medical Center Brain Bank	Homo sapiens	NCBITAXON	NCBITaxon:9606	brain	UBERON	UBERON:0000955	AMPAD_MSSM_0000026279	MSBB AD study population	Human brain tissue preparation	BM_22_858	Brodmann Area 22	WES	Male	White	OKay
Brain from Mount Sinai/JJ Peters VA Medical Center Brain Bank	Homo sapiens	NCBITAXON	NCBITaxon:9606	brain	UBERON	UBERON:0000955	AMPAD_MSSM_0000087519	MSBB AD study population	Human brain tissue preparation	BM_22_1035	Brodmann Area 22	WES	Female	White	OKay
Brain from Mount Sinai/JJ Peters VA Medical Center Brain Bank	Homo sapiens	NCBITAXON	NCBITaxon:9606	brain	UBERON	UBERON:0000955	AMPAD_MSSM_0000074600	MSBB AD study population	Human brain tissue preparation	BM_22_1016	Brodmann Area 22	WES	Female	White	OKay
Brain from Mount Sinai/JJ Peters VA Medical Center Brain Bank	Homo sapiens	NCBITAXON	NCBITaxon:9606	brain	UBERON	UBERON:0000955	AMPAD_MSSM_0000061680	MSBB AD study population	Human brain tissue preparation	hB_DNA_12984	Brodmann Area 10	WES	Male	Black	OKay
Brain from Mount Sinai/JJ Peters VA Medical Center Brain Bank	Homo sapiens	NCBITAXON	NCBITaxon:9606	brain	UBERON	UBERON:0000955	AMPAD_MSSM_0000010001	MSBB AD study population	Human brain tissue preparation	BM_22_1044	Brodmann Area 22	WES	Female	White	OKay
Brain from Mount Sinai/JJ Peters VA Medical Center Brain Bank	Homo sapiens	NCBITAXON	NCBITaxon:9606	brain	UBERON	UBERON:0000955	AMPAD_MSSM_0000084161	MSBB AD study population	Human brain tissue preparation	BM_22_1087	Brodmann Area 22	WES	Female	White	OKay
Brain from Mount Sinai/JJ Peters VA Medical Center Brain Bank	Homo sapiens	NCBITAXON	NCBITaxon:9606	brain	UBERON	UBERON:0000955	AMPAD_MSSM_0000061399	MSBB AD study population	Human brain tissue preparation	BM_22_852	Brodmann Area 22	WES	Male	White	OKay
Brain from Mount Sinai/JJ Peters VA Medical Center Brain Bank	Homo sapiens	NCBITAXON	NCBITaxon:9606	brain	UBERON	UBERON:0000955	AMPAD_MSSM_0000071241	MSBB AD study population	Human brain tissue preparation	hB_DNA_13043	Brodmann Area 10	WES	Male	White	OKay
Brain from Mount Sinai/JJ Peters VA Medical Center Brain Bank	Homo sapiens	NCBITAXON	NCBITaxon:9606	brain	UBERON	UBERON:0000955	AMPAD_MSSM_0000019562	MSBB AD study population	Human brain tissue preparation	BM_22_997	Brodmann Area 22	WES	Female	White	OKay
Brain from Mount Sinai/JJ Peters VA Medical Center Brain Bank	Homo sapiens	NCBITAXON	NCBITaxon:9606	brain	UBERON	UBERON:0000955	AMPAD_MSSM_0000006643	MSBB AD study population	Human brain tissue preparation	BM_22_1050	Brodmann Area 22	WES	Male	White	OKay
Brain from Mount Sinai/JJ Peters VA Medical Center Brain Bank	Homo sapiens	NCBITAXON	NCBITaxon:9606	brain	UBERON	UBERON:0000955	AMPAD_MSSM_0000080803	MSBB AD study population	Human brain tissue preparation	hB_DNA_13165	Brodmann Area 10	WES	Female	White	OKay
Brain from Mount Sinai/JJ Peters VA Medical Center Brain Bank	Homo sapiens	NCBITAXON	NCBITaxon:9606	brain	UBERON	UBERON:0000955	AMPAD_MSSM_0000067883	MSBB AD study population	Human brain tissue preparation	hB_DNA_12785	Brodmann Area 10	WES	Female	White	OKay
Brain from Mount Sinai/JJ Peters VA Medical Center Brain Bank	Homo sapiens	NCBITAXON	NCBITaxon:9606	brain	UBERON	UBERON:0000955	AMPAD_MSSM_0000015395	MSBB AD study population	Human brain tissue preparation	BM_22_910	Brodmann Area 22	WES	Female	White	OKay
Brain from Mount Sinai/JJ Peters VA Medical Center Brain Bank	Homo sapiens	NCBITAXON	NCBITaxon:9606	brain	UBERON	UBERON:0000955	AMPAD_MSSM_0000029124	MSBB AD study population	Human brain tissue preparation	BM_22_1069	Brodmann Area 22	WES	Female	White	OKay
Brain from Mount Sinai/JJ Peters VA Medical Center Brain Bank	Homo sapiens	NCBITAXON	NCBITaxon:9606	brain	UBERON	UBERON:0000955	AMPAD_MSSM_0000016204	MSBB AD study population	Human brain tissue preparation	BM_22_1056	Brodmann Area 22	WES	Female	White	OKay
Brain from Mount Sinai/JJ Peters VA Medical Center Brain Bank	Homo sapiens	NCBITAXON	NCBITaxon:9606	brain	UBERON	UBERON:0000955	AMPAD_MSSM_0000003284	MSBB AD study population	Human brain tissue preparation	BM_22_998	Brodmann Area 22	WES	Female	White	OKay
Brain from Mount Sinai/JJ Peters VA Medical Center Brain Bank	Homo sapiens	NCBITAXON	NCBITaxon:9606	brain	UBERON	UBERON:0000955	AMPAD_MSSM_0000077445	MSBB AD study population	Human brain tissue preparation	BM_22_1060	Brodmann Area 22	WES	Female	White	OKay
Brain from Mount Sinai/JJ Peters VA Medical Center Brain Bank	Homo sapiens	NCBITAXON	NCBITaxon:9606	brain	UBERON	UBERON:0000955	AMPAD_MSSM_0000046265	MSBB AD study population	Human brain tissue preparation	BM_22_878	Brodmann Area 22	WES	Male	White	OKay
Brain from Mount Sinai/JJ Peters VA Medical Center Brain Bank	Homo sapiens	NCBITAXON	NCBITaxon:9606	brain	UBERON	UBERON:0000955	AMPAD_MSSM_0000028034	MSBB AD study population	Human brain tissue preparation	BM_22_868	Brodmann Area 22	WES	Female	White	OKay
Brain from Mount Sinai/JJ Peters VA Medical Center Brain Bank	Homo sapiens	NCBITAXON	NCBITaxon:9606	brain	UBERON	UBERON:0000955	AMPAD_MSSM_0000064525	MSBB AD study population	Human brain tissue preparation	BM_22_1027	Brodmann Area 22	WES	Female	Black	OKay
Brain from Mount Sinai/JJ Peters VA Medical Center Brain Bank	Homo sapiens	NCBITAXON	NCBITaxon:9606	brain	UBERON	UBERON:0000955	AMPAD_MSSM_0000038686	MSBB AD study population	Human brain tissue preparation	BM_22_924	Brodmann Area 22	WES	Female	White	OKay
Brain from Mount Sinai/JJ Peters VA Medical Center Brain Bank	Homo sapiens	NCBITAXON	NCBITaxon:9606	brain	UBERON	UBERON:0000955	AMPAD_MSSM_0000012047	MSBB AD study population	Human brain tissue preparation	BM_22_824	Brodmann Area 22	WES	Female	White	OKay
Brain from Mount Sinai/JJ Peters VA Medical Center Brain Bank	Homo sapiens	NCBITAXON	NCBITaxon:9606	brain	UBERON	UBERON:0000955	AMPAD_MSSM_0000012846	MSBB AD study population	Human brain tissue preparation	BM_22_883	Brodmann Area 22	WES	Female	White	OKay
Brain from Mount Sinai/JJ Peters VA Medical Center Brain Bank	Homo sapiens	NCBITAXON	NCBITaxon:9606	brain	UBERON	UBERON:0000955	AMPAD_MSSM_0000096800	MSBB AD study population	Human brain tissue preparation	BM_22_1064	Brodmann Area 22	WES	Female	White	OKay
Brain from Mount Sinai/JJ Peters VA Medical Center Brain Bank	Homo sapiens	NCBITAXON	NCBITaxon:9606	brain	UBERON	UBERON:0000955	AMPAD_MSSM_0000087007	MSBB AD study population	Human brain tissue preparation	BM_22_896	Brodmann Area 22	WES	Female	White	OKay
Brain from Mount Sinai/JJ Peters VA Medical Center Brain Bank	Homo sapiens	NCBITAXON	NCBITaxon:9606	brain	UBERON	UBERON:0000955	AMPAD_MSSM_0000074087	MSBB AD study population	Human brain tissue preparation	BM_22_964	Brodmann Area 22	WES	Male	White	OKay
Brain from Mount Sinai/JJ Peters VA Medical Center Brain Bank	Homo sapiens	NCBITAXON	NCBITaxon:9606	brain	UBERON	UBERON:0000955	AMPAD_MSSM_0000028083	MSBB AD study population	Human brain tissue preparation	hB_DNA_12505	Brodmann Area 10	WES	Female	White	OKay
Brain from Mount Sinai/JJ Peters VA Medical Center Brain Bank	Homo sapiens	NCBITAXON	NCBITaxon:9606	brain	UBERON	UBERON:0000955	AMPAD_MSSM_0000060407	MSBB AD study population	Human brain tissue preparation	hB_DNA_12945	Brodmann Area 10	WES	Male	White	OKay
Brain from Mount Sinai/JJ Peters VA Medical Center Brain Bank	Homo sapiens	NCBITAXON	NCBITaxon:9606	brain	UBERON	UBERON:0000955	AMPAD_MSSM_0000048992	MSBB AD study population	Human brain tissue preparation	BM_22_847	Brodmann Area 22	WES	Male	White	OKay
Brain from Mount Sinai/JJ Peters VA Medical Center Brain Bank	Homo sapiens	NCBITAXON	NCBITaxon:9606	brain	UBERON	UBERON:0000955	AMPAD_MSSM_0000083880	MSBB AD study population	Human brain tissue preparation	BM_10_1084	Brodmann Area 10	WES	Female	Black	OKay
Brain from Mount Sinai/JJ Peters VA Medical Center Brain Bank	Homo sapiens	NCBITAXON	NCBITaxon:9606	brain	UBERON	UBERON:0000955	AMPAD_MSSM_0000048247	MSBB AD study population	Human brain tissue preparation	BM_22_944	Brodmann Area 22	WES	Female	Black	OKay
Brain from Mount Sinai/JJ Peters VA Medical Center Brain Bank	Homo sapiens	NCBITAXON	NCBITaxon:9606	brain	UBERON	UBERON:0000955	AMPAD_MSSM_0000064974	MSBB AD study population	Human brain tissue preparation	BM_22_893	Brodmann Area 22	WES	Male	White	OKay
Brain from Mount Sinai/JJ Peters VA Medical Center Brain Bank	Homo sapiens	NCBITAXON	NCBITaxon:9606	brain	UBERON	UBERON:0000955	AMPAD_MSSM_0000076897	MSBB AD study population	Human brain tissue preparation	BM_22_943	Brodmann Area 22	WES	Female	White	OKay
Brain from Mount Sinai/JJ Peters VA Medical Center Brain Bank	Homo sapiens	NCBITAXON	NCBITaxon:9606	brain	UBERON	UBERON:0000955	AMPAD_MSSM_0000031969	MSBB AD study population	Human brain tissue preparation	BM_22_851	Brodmann Area 22	WES	Male	White	OKay
Brain from Mount Sinai/JJ Peters VA Medical Center Brain Bank	Homo sapiens	NCBITAXON	NCBITaxon:9606	brain	UBERON	UBERON:0000955	AMPAD_MSSM_0000019050	MSBB AD study population	Human brain tissue preparation	BM_22_942	Brodmann Area 22	WES	Female	White	OKay
Brain from Mount Sinai/JJ Peters VA Medical Center Brain Bank	Homo sapiens	NCBITAXON	NCBITaxon:9606	brain	UBERON	UBERON:0000955	AMPAD_MSSM_0000093210	MSBB AD study population	Human brain tissue preparation	BM_22_923	Brodmann Area 22	WES	Female	White	OKay
Brain from Mount Sinai/JJ Peters VA Medical Center Brain Bank	Homo sapiens	NCBITAXON	NCBITaxon:9606	brain	UBERON	UBERON:0000955	AMPAD_MSSM_0000019281	MSBB AD study population	Human brain tissue preparation	BM_22_850	Brodmann Area 22	WES	Male	White	OKay
Brain from Mount Sinai/JJ Peters VA Medical Center Brain Bank	Homo sapiens	NCBITAXON	NCBITaxon:9606	brain	UBERON	UBERON:0000955	AMPAD_MSSM_0000046694	MSBB AD study population	Human brain tissue preparation	BM_22_905	Brodmann Area 22	WES	Male	White	OKay
Brain from Mount Sinai/JJ Peters VA Medical Center Brain Bank	Homo sapiens	NCBITAXON	NCBITaxon:9606	brain	UBERON	UBERON:0000955	AMPAD_MSSM_0000028611	MSBB AD study population	Human brain tissue preparation	BM_22_1023	Brodmann Area 22	WES	Male	White	OKay
Brain from Mount Sinai/JJ Peters VA Medical Center Brain Bank	Homo sapiens	NCBITAXON	NCBITaxon:9606	brain	UBERON	UBERON:0000955	AMPAD_MSSM_0000086050	MSBB AD study population	Human brain tissue preparation	BM_22_991	Brodmann Area 22	WES	Female	White	OKay
Brain from Mount Sinai/JJ Peters VA Medical Center Brain Bank	Homo sapiens	NCBITAXON	NCBITaxon:9606	brain	UBERON	UBERON:0000955	AMPAD_MSSM_0000004113	MSBB AD study population	Human brain tissue preparation	BM_22_860	Brodmann Area 22	WES	Female	White	OKay
Brain from Mount Sinai/JJ Peters VA Medical Center Brain Bank	Homo sapiens	NCBITAXON	NCBITaxon:9606	brain	UBERON	UBERON:0000955	AMPAD_MSSM_0000084521	MSBB AD study population	Human brain tissue preparation	BM_22_909	Brodmann Area 22	WES	Male	White	OKay
Brain from Mount Sinai/JJ Peters VA Medical Center Brain Bank	Homo sapiens	NCBITAXON	NCBITaxon:9606	brain	UBERON	UBERON:0000955	AMPAD_MSSM_0000002772	MSBB AD study population	Human brain tissue preparation	BM_22_892	Brodmann Area 22	WES	Female	White	OKay
Brain from Mount Sinai/JJ Peters VA Medical Center Brain Bank	Homo sapiens	NCBITAXON	NCBITaxon:9606	brain	UBERON	UBERON:0000955	AMPAD_MSSM_0000036067	MSBB AD study population	Human brain tissue preparation	BM_22_981	Brodmann Area 22	WES	Female	White	OKay
Brain from Mount Sinai/JJ Peters VA Medical Center Brain Bank	Homo sapiens	NCBITAXON	NCBITaxon:9606	brain	UBERON	UBERON:0000955	AMPAD_MSSM_0000035115	MSBB AD study population	Human brain tissue preparation	BM_22_1062	Brodmann Area 22	WES	Female	White	Remap
Brain from Mount Sinai/JJ Peters VA Medical Center Brain Bank	Homo sapiens	NCBITAXON	NCBITaxon:9606	brain	UBERON	UBERON:0000955	AMPAD_MSSM_0000080522	MSBB AD study population	Human brain tissue preparation	BM_22_863	Brodmann Area 22	WES	Male	White	OKay
Brain from Mount Sinai/JJ Peters VA Medical Center Brain Bank	Homo sapiens	NCBITAXON	NCBITaxon:9606	brain	UBERON	UBERON:0000955	AMPAD_MSSM_0000060126	MSBB AD study population	Human brain tissue preparation	BM_22_984	Brodmann Area 22	WES	Female	White	OKay
Brain from Mount Sinai/JJ Peters VA Medical Center Brain Bank	Homo sapiens	NCBITAXON	NCBITaxon:9606	brain	UBERON	UBERON:0000955	AMPAD_MSSM_0000099413	MSBB AD study population	Human brain tissue preparation	BM_22_859	Brodmann Area 22	WES	Male	White	OKay
Brain from Mount Sinai/JJ Peters VA Medical Center Brain Bank	Homo sapiens	NCBITAXON	NCBITaxon:9606	brain	UBERON	UBERON:0000955	AMPAD_MSSM_0000008176	MSBB AD study population	Human brain tissue preparation	BM_22_1052	Brodmann Area 22	WES	Female	White	OKay
Brain from Mount Sinai/JJ Peters VA Medical Center Brain Bank	Homo sapiens	NCBITAXON	NCBITaxon:9606	brain	UBERON	UBERON:0000955	AMPAD_MSSM_0000067602	MSBB AD study population	Human brain tissue preparation	BM_22_856	Brodmann Area 22	WES	Male	White	OKay
Brain from Mount Sinai/JJ Peters VA Medical Center Brain Bank	Homo sapiens	NCBITAXON	NCBITaxon:9606	brain	UBERON	UBERON:0000955	AMPAD_MSSM_0000073574	MSBB AD study population	Human brain tissue preparation	BM_22_933	Brodmann Area 22	WES	Female	White	OKay
Brain from Mount Sinai/JJ Peters VA Medical Center Brain Bank	Homo sapiens	NCBITAXON	NCBITaxon:9606	brain	UBERON	UBERON:0000955	AMPAD_MSSM_0000060654	MSBB AD study population	Human brain tissue preparation	hB_DNA_12455	Brodmann Area 10	WES	Male	White	OKay
Brain from Mount Sinai/JJ Peters VA Medical Center Brain Bank	Homo sapiens	NCBITAXON	NCBITaxon:9606	brain	UBERON	UBERON:0000955	AMPAD_MSSM_0000047734	MSBB AD study population	Human brain tissue preparation	BM_22_988	Brodmann Area 22	WES	Male	Black	OKay
Brain from Mount Sinai/JJ Peters VA Medical Center Brain Bank	Homo sapiens	NCBITAXON	NCBITaxon:9606	brain	UBERON	UBERON:0000955	AMPAD_MSSM_0000054682	MSBB AD study population	Human brain tissue preparation	BM_22_1033	Brodmann Area 22	WES	Female	White	OKay
Brain from Mount Sinai/JJ Peters VA Medical Center Brain Bank	Homo sapiens	NCBITAXON	NCBITaxon:9606	brain	UBERON	UBERON:0000955	AMPAD_MSSM_0000083136	MSBB AD study population	Human brain tissue preparation	BM_22_1025	Brodmann Area 22	WES	Male	White	OKay
Brain from Mount Sinai/JJ Peters VA Medical Center Brain Bank	Homo sapiens	NCBITAXON	NCBITaxon:9606	brain	UBERON	UBERON:0000955	AMPAD_MSSM_0000061517	MSBB AD study population	Human brain tissue preparation	BM_22_882	Brodmann Area 22	WES	Female	White	OKay
Brain from Mount Sinai/JJ Peters VA Medical Center Brain Bank	Homo sapiens	NCBITAXON	NCBITaxon:9606	brain	UBERON	UBERON:0000955	AMPAD_MSSM_0000070216	MSBB AD study population	Human brain tissue preparation	BM_22_840	Brodmann Area 22	WES	Female	White	OKay
Brain from Mount Sinai/JJ Peters VA Medical Center Brain Bank	Homo sapiens	NCBITAXON	NCBITaxon:9606	brain	UBERON	UBERON:0000955	AMPAD_MSSM_0000041763	MSBB AD study population	Human brain tissue preparation	BM_22_854	Brodmann Area 22	WES	Male	White	OKay
Brain from Mount Sinai/JJ Peters VA Medical Center Brain Bank	Homo sapiens	NCBITAXON	NCBITaxon:9606	brain	UBERON	UBERON:0000955	AMPAD_MSSM_0000005883	MSBB AD study population	Human brain tissue preparation	BM_22_982	Brodmann Area 22	WES	Female	White	OKay
Brain from Mount Sinai/JJ Peters VA Medical Center Brain Bank	Homo sapiens	NCBITAXON	NCBITaxon:9606	brain	UBERON	UBERON:0000955	AMPAD_MSSM_0000028843	MSBB AD study population	Human brain tissue preparation	BM_22_861	Brodmann Area 22	WES	Female	White	OKay
Brain from Mount Sinai/JJ Peters VA Medical Center Brain Bank	Homo sapiens	NCBITAXON	NCBITaxon:9606	brain	UBERON	UBERON:0000955	AMPAD_MSSM_0000051955	MSBB AD study population	Human brain tissue preparation	BM_22_873	Brodmann Area 22	WES	Female	White	OKay
Brain from Mount Sinai/JJ Peters VA Medical Center Brain Bank	Homo sapiens	NCBITAXON	NCBITaxon:9606	brain	UBERON	UBERON:0000955	AMPAD_MSSM_0000011243	MSBB AD study population	Human brain tissue preparation	BM_22_1070	Brodmann Area 22	WES	Female	White	OKay
Brain from Mount Sinai/JJ Peters VA Medical Center Brain Bank	Homo sapiens	NCBITAXON	NCBITaxon:9606	brain	UBERON	UBERON:0000955	AMPAD_MSSM_0000005617	MSBB AD study population	Human brain tissue preparation	hB_DNA_12833	Brodmann Area 10	WES	Male	White	OKay
Brain from Mount Sinai/JJ Peters VA Medical Center Brain Bank	Homo sapiens	NCBITAXON	NCBITaxon:9606	brain	UBERON	UBERON:0000955	AMPAD_MSSM_0000009946	MSBB AD study population	Human brain tissue preparation	hB_DNA_12879	Brodmann Area 10	WES	Male	White	OKay
Brain from Mount Sinai/JJ Peters VA Medical Center Brain Bank	Homo sapiens	NCBITAXON	NCBITaxon:9606	brain	UBERON	UBERON:0000955	AMPAD_MSSM_0000016653	MSBB AD study population	Human brain tissue preparation	BM_22_834	Brodmann Area 22	WES	Male	White	OKay
Brain from Mount Sinai/JJ Peters VA Medical Center Brain Bank	Homo sapiens	NCBITAXON	NCBITaxon:9606	brain	UBERON	UBERON:0000955	AMPAD_MSSM_0000066858	MSBB AD study population	Human brain tissue preparation	BM_22_972	Brodmann Area 22	WES	Female	White	OKay
Brain from Mount Sinai/JJ Peters VA Medical Center Brain Bank	Homo sapiens	NCBITAXON	NCBITaxon:9606	brain	UBERON	UBERON:0000955	AMPAD_MSSM_0000053938	MSBB AD study population	Human brain tissue preparation	hB_DNA_12705	Brodmann Area 10	WES	Male	White	OKay
Brain from Mount Sinai/JJ Peters VA Medical Center Brain Bank	Homo sapiens	NCBITAXON	NCBITaxon:9606	brain	UBERON	UBERON:0000955	AMPAD_MSSM_0000028098	MSBB AD study population	Human brain tissue preparation	BM_22_1034	Brodmann Area 22	WES	Female	White	OKay
Brain from Mount Sinai/JJ Peters VA Medical Center Brain Bank	Homo sapiens	NCBITAXON	NCBITaxon:9606	brain	UBERON	UBERON:0000955	AMPAD_MSSM_0000050580	MSBB AD study population	Human brain tissue preparation	BM_22_1024	Brodmann Area 22	WES	Female	White	OKay
Brain from Mount Sinai/JJ Peters VA Medical Center Brain Bank	Homo sapiens	NCBITAXON	NCBITaxon:9606	brain	UBERON	UBERON:0000955	AMPAD_MSSM_0000085981	MSBB AD study population	Human brain tissue preparation	BM_10_967	Brodmann Area 10	WES	Female	White	OKay
Brain from Mount Sinai/JJ Peters VA Medical Center Brain Bank	Homo sapiens	NCBITAXON	NCBITaxon:9606	brain	UBERON	UBERON:0000955	AMPAD_MSSM_0000034302	MSBB AD study population	Human brain tissue preparation	BM_22_872	Brodmann Area 22	WES	Male	White	OKay
Brain from Mount Sinai/JJ Peters VA Medical Center Brain Bank	Homo sapiens	NCBITAXON	NCBITaxon:9606	brain	UBERON	UBERON:0000955	AMPAD_MSSM_0000089930	MSBB AD study population	Human brain tissue preparation	hB_DNA_13239	Brodmann Area 10	WES	Female	White	OKay
Brain from Mount Sinai/JJ Peters VA Medical Center Brain Bank	Homo sapiens	NCBITAXON	NCBITaxon:9606	brain	UBERON	UBERON:0000955	AMPAD_MSSM_0000043863	MSBB AD study population	Human brain tissue preparation	BM_22_1037	Brodmann Area 22	WES	Male	White	OKay
Brain from Mount Sinai/JJ Peters VA Medical Center Brain Bank	Homo sapiens	NCBITAXON	NCBITaxon:9606	brain	UBERON	UBERON:0000955	AMPAD_MSSM_0000071789	MSBB AD study population	Human brain tissue preparation	BM_22_1043	Brodmann Area 22	WES	Female	Black	OKay
Brain from Mount Sinai/JJ Peters VA Medical Center Brain Bank	Homo sapiens	NCBITAXON	NCBITaxon:9606	brain	UBERON	UBERON:0000955	AMPAD_MSSM_0000040855	MSBB AD study population	Human brain tissue preparation	hB_DNA_12997	Brodmann Area 10	WES	Female	White	OKay
Brain from Mount Sinai/JJ Peters VA Medical Center Brain Bank	Homo sapiens	NCBITAXON	NCBITaxon:9606	brain	UBERON	UBERON:0000955	AMPAD_MSSM_0000044958	MSBB AD study population	Human brain tissue preparation	BM_22_1046	Brodmann Area 22	WES	Female	White	OKay
Brain from Mount Sinai/JJ Peters VA Medical Center Brain Bank	Homo sapiens	NCBITAXON	NCBITaxon:9606	brain	UBERON	UBERON:0000955	AMPAD_MSSM_0000014666	MSBB AD study population	Human brain tissue preparation	BM_22_935	Brodmann Area 22	WES	Female	White	OKay
Brain from Mount Sinai/JJ Peters VA Medical Center Brain Bank	Homo sapiens	NCBITAXON	NCBITaxon:9606	brain	UBERON	UBERON:0000955	AMPAD_MSSM_0000029582	MSBB AD study population	Human brain tissue preparation	BM_22_886	Brodmann Area 22	WES	Female	White	OKay
Brain from Mount Sinai/JJ Peters VA Medical Center Brain Bank	Homo sapiens	NCBITAXON	NCBITaxon:9606	brain	UBERON	UBERON:0000955	AMPAD_MSSM_0000049781	MSBB AD study population	Human brain tissue preparation	hB_DNA_13084	Brodmann Area 10	WES	Female	White	OKay
Brain from Mount Sinai/JJ Peters VA Medical Center Brain Bank	Homo sapiens	NCBITAXON	NCBITaxon:9606	brain	UBERON	UBERON:0000955	AMPAD_MSSM_0000023152	MSBB AD study population	Human brain tissue preparation	BM_22_848	Brodmann Area 22	WES	Male	White	OKay
Brain from Mount Sinai/JJ Peters VA Medical Center Brain Bank	Homo sapiens	NCBITAXON	NCBITaxon:9606	brain	UBERON	UBERON:0000955	AMPAD_MSSM_0000024227	MSBB AD study population	Human brain tissue preparation	hB_DNA_13142	Brodmann Area 10	WES	Female	White	OKay
Brain from Mount Sinai/JJ Peters VA Medical Center Brain Bank	Homo sapiens	NCBITAXON	NCBITaxon:9606	brain	UBERON	UBERON:0000955	AMPAD_MSSM_0000097579	MSBB AD study population	Human brain tissue preparation	hB_DNA_13176	Brodmann Area 10	WES	Female	White	OKay
Brain from Mount Sinai/JJ Peters VA Medical Center Brain Bank	Homo sapiens	NCBITAXON	NCBITaxon:9606	brain	UBERON	UBERON:0000955	AMPAD_MSSM_0000099345	MSBB AD study population	Human brain tissue preparation	BM_22_897	Brodmann Area 22	WES	Female	White	Remap
Brain from Mount Sinai/JJ Peters VA Medical Center Brain Bank	Homo sapiens	NCBITAXON	NCBITaxon:9606	brain	UBERON	UBERON:0000955	AMPAD_MSSM_0000076365	MSBB AD study population	Human brain tissue preparation	BM_22_969	Brodmann Area 22	WES	Female	White	OKay
Brain from Mount Sinai/JJ Peters VA Medical Center Brain Bank	Homo sapiens	NCBITAXON	NCBITaxon:9606	brain	UBERON	UBERON:0000955	AMPAD_MSSM_0000010632	MSBB AD study population	Human brain tissue preparation	BM_22_846	Brodmann Area 22	WES	Female	White	OKay
Brain from Mount Sinai/JJ Peters VA Medical Center Brain Bank	Homo sapiens	NCBITAXON	NCBITaxon:9606	brain	UBERON	UBERON:0000955	AMPAD_MSSM_0000007949	MSBB AD study population	Human brain tissue preparation	BM_22_898	Brodmann Area 22	WES	Female	White	OKay
Brain from Mount Sinai/JJ Peters VA Medical Center Brain Bank	Homo sapiens	NCBITAXON	NCBITaxon:9606	brain	UBERON	UBERON:0000955	AMPAD_MSSM_0000095439	MSBB AD study population	Human brain tissue preparation	BM_22_888	Brodmann Area 22	WES	Female	White	OKay
Brain from Mount Sinai/JJ Peters VA Medical Center Brain Bank	Homo sapiens	NCBITAXON	NCBITaxon:9606	brain	UBERON	UBERON:0000955	AMPAD_MSSM_0000099310	MSBB AD study population	Human brain tissue preparation	BM_22_1026	Brodmann Area 22	WES	Female	White	OKay
Brain from Mount Sinai/JJ Peters VA Medical Center Brain Bank	Homo sapiens	NCBITAXON	NCBITaxon:9606	brain	UBERON	UBERON:0000955	AMPAD_MSSM_0000090897	MSBB AD study population	Human brain tissue preparation	BM_22_947	Brodmann Area 22	WES	Female	White	OKay
Brain from Mount Sinai/JJ Peters VA Medical Center Brain Bank	Homo sapiens	NCBITAXON	NCBITaxon:9606	brain	UBERON	UBERON:0000955	AMPAD_MSSM_0000070235	MSBB AD study population	Human brain tissue preparation	BM_22_986	Brodmann Area 22	WES	Female	White	OKay
Brain from Mount Sinai/JJ Peters VA Medical Center Brain Bank	Homo sapiens	NCBITAXON	NCBITaxon:9606	brain	UBERON	UBERON:0000955	AMPAD_MSSM_0000045801	MSBB AD study population	Human brain tissue preparation	BM_22_994	Brodmann Area 22	WES	Female	Black	OKay
Brain from Mount Sinai/JJ Peters VA Medical Center Brain Bank	Homo sapiens	NCBITAXON	NCBITaxon:9606	brain	UBERON	UBERON:0000955	AMPAD_MSSM_0000069155	MSBB AD study population	Human brain tissue preparation	BM_22_917	Brodmann Area 22	WES	Male	White	OKay
Brain from Mount Sinai/JJ Peters VA Medical Center Brain Bank	Homo sapiens	NCBITAXON	NCBITaxon:9606	brain	UBERON	UBERON:0000955	AMPAD_MSSM_0000008299	MSBB AD study population	Human brain tissue preparation	BM_22_907	Brodmann Area 22	WES	Female	White	OKay
Brain from Mount Sinai/JJ Peters VA Medical Center Brain Bank	Homo sapiens	NCBITAXON	NCBITaxon:9606	brain	UBERON	UBERON:0000955	AMPAD_MSSM_0000036634	MSBB AD study population	Human brain tissue preparation	BM_22_842	Brodmann Area 22	WES	Female	White	OKay
Brain from Mount Sinai/JJ Peters VA Medical Center Brain Bank	Homo sapiens	NCBITAXON	NCBITaxon:9606	brain	UBERON	UBERON:0000955	AMPAD_MSSM_0000010795	MSBB AD study population	Human brain tissue preparation	BM_22_999	Brodmann Area 22	WES	Female	Latino	OKay
Brain from Mount Sinai/JJ Peters VA Medical Center Brain Bank	Homo sapiens	NCBITAXON	NCBITaxon:9606	brain	UBERON	UBERON:0000955	AMPAD_MSSM_0000084955	MSBB AD study population	Human brain tissue preparation	hB_DNA_13022	Brodmann Area 10	WES	Female	White	OKay
Brain from Mount Sinai/JJ Peters VA Medical Center Brain Bank	Homo sapiens	NCBITAXON	NCBITaxon:9606	brain	UBERON	UBERON:0000955	AMPAD_MSSM_0000072035	MSBB AD study population	Human brain tissue preparation	BM_22_918	Brodmann Area 22	WES	Female	White	OKay
Brain from Mount Sinai/JJ Peters VA Medical Center Brain Bank	Homo sapiens	NCBITAXON	NCBITaxon:9606	brain	UBERON	UBERON:0000955	AMPAD_MSSM_0000081616	MSBB AD study population	Human brain tissue preparation	BM_22_1065	Brodmann Area 22	WES	Male	White	OKay
Brain from Mount Sinai/JJ Peters VA Medical Center Brain Bank	Homo sapiens	NCBITAXON	NCBITaxon:9606	brain	UBERON	UBERON:0000955	AMPAD_MSSM_0000020356	MSBB AD study population	Human brain tissue preparation	BM_22_1073	Brodmann Area 22	WES	Female	White	OKay
Brain from Mount Sinai/JJ Peters VA Medical Center Brain Bank	Homo sapiens	NCBITAXON	NCBITaxon:9606	brain	UBERON	UBERON:0000955	AMPAD_MSSM_0000094517	MSBB AD study population	Human brain tissue preparation	BM_22_919	Brodmann Area 22	WES	Male	White	OKay
Brain from Mount Sinai/JJ Peters VA Medical Center Brain Bank	Homo sapiens	NCBITAXON	NCBITaxon:9606	brain	UBERON	UBERON:0000955	AMPAD_MSSM_0000039233	MSBB AD study population	Human brain tissue preparation	hB_DNA_12654	Brodmann Area 10	WES	Female	White	OKay
Brain from Mount Sinai/JJ Peters VA Medical Center Brain Bank	Homo sapiens	NCBITAXON	NCBITaxon:9606	brain	UBERON	UBERON:0000955	AMPAD_MSSM_0000029918	MSBB AD study population	Human brain tissue preparation	BM_22_1075	Brodmann Area 22	WES	Female	White	OKay
Brain from Mount Sinai/JJ Peters VA Medical Center Brain Bank	Homo sapiens	NCBITAXON	NCBITaxon:9606	brain	UBERON	UBERON:0000955	AMPAD_MSSM_0000016998	MSBB AD study population	Human brain tissue preparation	BM_22_845	Brodmann Area 22	WES	Male	Unknown	OKay
Brain from Mount Sinai/JJ Peters VA Medical Center Brain Bank	Homo sapiens	NCBITAXON	NCBITaxon:9606	brain	UBERON	UBERON:0000955	AMPAD_MSSM_0000010233	MSBB AD study population	Human brain tissue preparation	BM_22_857	Brodmann Area 22	WES	Male	White	OKay
Brain from Mount Sinai/JJ Peters VA Medical Center Brain Bank	Homo sapiens	NCBITAXON	NCBITaxon:9606	brain	UBERON	UBERON:0000955	AMPAD_MSSM_0000076678	MSBB AD study population	Human brain tissue preparation	BM_22_971	Brodmann Area 22	WES	Male	Latino	OKay
Brain from Mount Sinai/JJ Peters VA Medical Center Brain Bank	Homo sapiens	NCBITAXON	NCBITaxon:9606	brain	UBERON	UBERON:0000955	AMPAD_MSSM_0000065319	MSBB AD study population	Human brain tissue preparation	BM_22_920	Brodmann Area 22	WES	Female	White	OKay
Brain from Mount Sinai/JJ Peters VA Medical Center Brain Bank	Homo sapiens	NCBITAXON	NCBITaxon:9606	brain	UBERON	UBERON:0000955	AMPAD_MSSM_0000083367	MSBB AD study population	Human brain tissue preparation	BM_22_855	Brodmann Area 22	WES	Male	White	OKay
Brain from Mount Sinai/JJ Peters VA Medical Center Brain Bank	Homo sapiens	NCBITAXON	NCBITaxon:9606	brain	UBERON	UBERON:0000955	AMPAD_MSSM_0000039184	MSBB AD study population	Human brain tissue preparation	BM_22_956	Brodmann Area 22	WES	Female	White	OKay
Brain from Mount Sinai/JJ Peters VA Medical Center Brain Bank	Homo sapiens	NCBITAXON	NCBITaxon:9606	brain	UBERON	UBERON:0000955	AMPAD_MSSM_0000027521	MSBB AD study population	Human brain tissue preparation	BM_22_865	Brodmann Area 22	WES	Male	White	OKay
Brain from Mount Sinai/JJ Peters VA Medical Center Brain Bank	Homo sapiens	NCBITAXON	NCBITaxon:9606	brain	UBERON	UBERON:0000955	AMPAD_MSSM_0000039480	MSBB AD study population	Human brain tissue preparation	BM_22_830	Brodmann Area 22	WES	Female	Unknown	OKay
Brain from Mount Sinai/JJ Peters VA Medical Center Brain Bank	Homo sapiens	NCBITAXON	NCBITaxon:9606	brain	UBERON	UBERON:0000955	AMPAD_MSSM_0000070448	MSBB AD study population	Human brain tissue preparation	BM_22_974	Brodmann Area 22	WES	Male	White	OKay
Brain from Mount Sinai/JJ Peters VA Medical Center Brain Bank	Homo sapiens	NCBITAXON	NCBITaxon:9606	brain	UBERON	UBERON:0000955	AMPAD_MSSM_0000074881	MSBB AD study population	Human brain tissue preparation	BM_22_821	Brodmann Area 22	WES	Male	White	OKay
Brain from Mount Sinai/JJ Peters VA Medical Center Brain Bank	Homo sapiens	NCBITAXON	NCBITaxon:9606	brain	UBERON	UBERON:0000955	AMPAD_MSSM_0000036121	MSBB AD study population	Human brain tissue preparation	BM_22_1066	Brodmann Area 22	WES	Male	White	OKay
Brain from Mount Sinai/JJ Peters VA Medical Center Brain Bank	Homo sapiens	NCBITAXON	NCBITaxon:9606	brain	UBERON	UBERON:0000955	AMPAD_MSSM_0000010282	MSBB AD study population	Human brain tissue preparation	BM_22_906	Brodmann Area 22	WES	Male	White	OKay
Brain from Mount Sinai/JJ Peters VA Medical Center Brain Bank	Homo sapiens	NCBITAXON	NCBITaxon:9606	brain	UBERON	UBERON:0000955	AMPAD_MSSM_0000081898	MSBB AD study population	Human brain tissue preparation	hB_DNA_13121	Brodmann Area 10	WES	Female	White	OKay
Brain from Mount Sinai/JJ Peters VA Medical Center Brain Bank	Homo sapiens	NCBITAXON	NCBITaxon:9606	brain	UBERON	UBERON:0000955	AMPAD_MSSM_0000082228	MSBB AD study population	Human brain tissue preparation	hB_DNA_13208	Brodmann Area 10	WES	Female	White	OKay
Brain from Mount Sinai/JJ Peters VA Medical Center Brain Bank	Homo sapiens	NCBITAXON	NCBITaxon:9606	brain	UBERON	UBERON:0000955	AMPAD_MSSM_0000021278	MSBB AD study population	Human brain tissue preparation	BM_22_899	Brodmann Area 22	WES	Female	White	OKay
Brain from Mount Sinai/JJ Peters VA Medical Center Brain Bank	Homo sapiens	NCBITAXON	NCBITaxon:9606	brain	UBERON	UBERON:0000955	AMPAD_MSSM_0000019844	MSBB AD study population	Human brain tissue preparation	BM_22_1067	Brodmann Area 22	WES	Female	Black	OKay
Brain from Mount Sinai/JJ Peters VA Medical Center Brain Bank	Homo sapiens	NCBITAXON	NCBITaxon:9606	brain	UBERON	UBERON:0000955	AMPAD_MSSM_0000063213	MSBB AD study population	Human brain tissue preparation	BM_22_820	Brodmann Area 22	WES	Female	Black	OKay
Brain from Mount Sinai/JJ Peters VA Medical Center Brain Bank	Homo sapiens	NCBITAXON	NCBITaxon:9606	brain	UBERON	UBERON:0000955	AMPAD_MSSM_0000044223	MSBB AD study population	Human brain tissue preparation	hB_DNA_12795	Brodmann Area 10	WES	Male	White	OKay
Brain from Mount Sinai/JJ Peters VA Medical Center Brain Bank	Homo sapiens	NCBITAXON	NCBITaxon:9606	brain	UBERON	UBERON:0000955	AMPAD_MSSM_0000047207	MSBB AD study population	Human brain tissue preparation	BM_22_1085	Brodmann Area 22	WES	Female	White	OKay
Brain from Mount Sinai/JJ Peters VA Medical Center Brain Bank	Homo sapiens	NCBITAXON	NCBITaxon:9606	brain	UBERON	UBERON:0000955	AMPAD_MSSM_0000018768	MSBB AD study population	Human brain tissue preparation	BM_22_946	Brodmann Area 22	WES	Female	White	OKay
Brain from Mount Sinai/JJ Peters VA Medical Center Brain Bank	Homo sapiens	NCBITAXON	NCBITaxon:9606	brain	UBERON	UBERON:0000955	AMPAD_MSSM_0000055245	MSBB AD study population	Human brain tissue preparation	BM_22_1077	Brodmann Area 22	WES	Male	White	OKay
Brain from Mount Sinai/JJ Peters VA Medical Center Brain Bank	Homo sapiens	NCBITAXON	NCBITaxon:9606	brain	UBERON	UBERON:0000955	AMPAD_MSSM_0000005849	MSBB AD study population	Human brain tissue preparation	BM_22_862	Brodmann Area 22	WES	Female	White	OKay
Brain from Mount Sinai/JJ Peters VA Medical Center Brain Bank	Homo sapiens	NCBITAXON	NCBITaxon:9606	brain	UBERON	UBERON:0000955	AMPAD_MSSM_0000016485	MSBB AD study population	Human brain tissue preparation	BM_22_952	Brodmann Area 22	WES	Male	Latino	OKay
Brain from Mount Sinai/JJ Peters VA Medical Center Brain Bank	Homo sapiens	NCBITAXON	NCBITaxon:9606	brain	UBERON	UBERON:0000955	AMPAD_MSSM_0000003566	MSBB AD study population	Human brain tissue preparation	BM_22_881	Brodmann Area 22	WES	Female	White	OKay
Brain from Mount Sinai/JJ Peters VA Medical Center Brain Bank	Homo sapiens	NCBITAXON	NCBITaxon:9606	brain	UBERON	UBERON:0000955	AMPAD_MSSM_0000044790	MSBB AD study population	Human brain tissue preparation	hB_DNA_13127	Brodmann Area 10	WES	Female	White	OKay
Brain from Mount Sinai/JJ Peters VA Medical Center Brain Bank	Homo sapiens	NCBITAXON	NCBITaxon:9606	brain	UBERON	UBERON:0000955	AMPAD_MSSM_0000009439	MSBB AD study population	Human brain tissue preparation	BM_22_891	Brodmann Area 22	WES	Female	White	OKay
Brain from Mount Sinai/JJ Peters VA Medical Center Brain Bank	Homo sapiens	NCBITAXON	NCBITaxon:9606	brain	UBERON	UBERON:0000955	AMPAD_MSSM_0000080009	MSBB AD study population	Human brain tissue preparation	BM_22_949	Brodmann Area 22	WES	Female	White	OKay
Brain from Mount Sinai/JJ Peters VA Medical Center Brain Bank	Homo sapiens	NCBITAXON	NCBITaxon:9606	brain	UBERON	UBERON:0000955	AMPAD_MSSM_0000000207	MSBB AD study population	Human brain tissue preparation	BM_22_843	Brodmann Area 22	WES	Female	White	OKay
Brain from Mount Sinai/JJ Peters VA Medical Center Brain Bank	Homo sapiens	NCBITAXON	NCBITaxon:9606	brain	UBERON	UBERON:0000955	AMPAD_MSSM_0000048528	MSBB AD study population	Human brain tissue preparation	BM_22_889	Brodmann Area 22	WES	Female	White	OKay
Brain from Mount Sinai/JJ Peters VA Medical Center Brain Bank	Homo sapiens	NCBITAXON	NCBITaxon:9606	brain	UBERON	UBERON:0000955	AMPAD_MSSM_0000035609	MSBB AD study population	Human brain tissue preparation	BM_22_901	Brodmann Area 22	WES	Male	White	OKay
Brain from Mount Sinai/JJ Peters VA Medical Center Brain Bank	Homo sapiens	NCBITAXON	NCBITaxon:9606	brain	UBERON	UBERON:0000955	AMPAD_MSSM_0000038069	MSBB AD study population	Human brain tissue preparation	BM_22_844	Brodmann Area 22	WES	Female	White	OKay
Brain from Mount Sinai/JJ Peters VA Medical Center Brain Bank	Homo sapiens	NCBITAXON	NCBITaxon:9606	brain	UBERON	UBERON:0000955	AMPAD_MSSM_0000080571	MSBB AD study population	Human brain tissue preparation	BM_22_916	Brodmann Area 22	WES	Male	White	OKay
Brain from Mount Sinai/JJ Peters VA Medical Center Brain Bank	Homo sapiens	NCBITAXON	NCBITaxon:9606	brain	UBERON	UBERON:0000955	AMPAD_MSSM_0000079856	MSBB AD study population	Human brain tissue preparation	BM_22_989	Brodmann Area 22	WES	Female	White	OKay
Brain from Mount Sinai/JJ Peters VA Medical Center Brain Bank	Homo sapiens	NCBITAXON	NCBITaxon:9606	brain	UBERON	UBERON:0000955	AMPAD_MSSM_0000066936	MSBB AD study population	Human brain tissue preparation	BM_22_880	Brodmann Area 22	WES	Male	White	OKay
Brain from Mount Sinai/JJ Peters VA Medical Center Brain Bank	Homo sapiens	NCBITAXON	NCBITaxon:9606	brain	UBERON	UBERON:0000955	AMPAD_MSSM_0000002491	MSBB AD study population	Human brain tissue preparation	BM_22_1042	Brodmann Area 22	WES	Female	White	OKay
Brain from Mount Sinai/JJ Peters VA Medical Center Brain Bank	Homo sapiens	NCBITAXON	NCBITaxon:9606	brain	UBERON	UBERON:0000955	AMPAD_MSSM_0000028892	MSBB AD study population	Human brain tissue preparation	BM_22_819	Brodmann Area 22	WES	Female	White	OKay
Brain from Mount Sinai/JJ Peters VA Medical Center Brain Bank	Homo sapiens	NCBITAXON	NCBITaxon:9606	brain	UBERON	UBERON:0000955	AMPAD_MSSM_0000090133	MSBB AD study population	Human brain tissue preparation	BM_22_853	Brodmann Area 22	WES	Male	White	OKay
Brain from Mount Sinai/JJ Peters VA Medical Center Brain Bank	Homo sapiens	NCBITAXON	NCBITaxon:9606	brain	UBERON	UBERON:0000955	AMPAD_MSSM_0000002899	MSBB AD study population	Human brain tissue preparation	hB_DNA_13024	Brodmann Area 10	WES	Female	White	OKay
Brain from Mount Sinai/JJ Peters VA Medical Center Brain Bank	Homo sapiens	NCBITAXON	NCBITaxon:9606	brain	UBERON	UBERON:0000955	AMPAD_MSSM_0000064293	MSBB AD study population	Human brain tissue preparation	BM_22_1017	Brodmann Area 22	WES	Female	Black	OKay
Brain from Mount Sinai/JJ Peters VA Medical Center Brain Bank	Homo sapiens	NCBITAXON	NCBITaxon:9606	brain	UBERON	UBERON:0000955	AMPAD_MSSM_0000038454	MSBB AD study population	Human brain tissue preparation	BM_22_978	Brodmann Area 22	WES	Female	White	OKay
Brain from Mount Sinai/JJ Peters VA Medical Center Brain Bank	Homo sapiens	NCBITAXON	NCBITaxon:9606	brain	UBERON	UBERON:0000955	AMPAD_MSSM_0000061631	MSBB AD study population	Human brain tissue preparation	BM_22_1076	Brodmann Area 22	WES	Female	White	OKay
Brain from Mount Sinai/JJ Peters VA Medical Center Brain Bank	Homo sapiens	NCBITAXON	NCBITaxon:9606	brain	UBERON	UBERON:0000955	AMPAD_MSSM_0000012614	MSBB AD study population	Human brain tissue preparation	BM_22_1088	Brodmann Area 22	WES	Female	Black	OKay
Brain from Mount Sinai/JJ Peters VA Medical Center Brain Bank	Homo sapiens	NCBITAXON	NCBITaxon:9606	brain	UBERON	UBERON:0000955	AMPAD_MSSM_0000060935	MSBB AD study population	Human brain tissue preparation	BM_22_841	Brodmann Area 22	WES	Male	White	OKay
Brain from Mount Sinai/JJ Peters VA Medical Center Brain Bank	Homo sapiens	NCBITAXON	NCBITaxon:9606	brain	UBERON	UBERON:0000955	AMPAD_MSSM_0000035096	MSBB AD study population	Human brain tissue preparation	BM_22_816	Brodmann Area 22	WES	Female	White	OKay
Brain from Mount Sinai/JJ Peters VA Medical Center Brain Bank	Homo sapiens	NCBITAXON	NCBITaxon:9606	brain	UBERON	UBERON:0000955	AMPAD_MSSM_0000076498	MSBB AD study population	Human brain tissue preparation	BM_22_1078	Brodmann Area 22	WES	Female	White	OKay
Brain from Mount Sinai/JJ Peters VA Medical Center Brain Bank	Homo sapiens	NCBITAXON	NCBITaxon:9606	brain	UBERON	UBERON:0000955	AMPAD_MSSM_0000098979	MSBB AD study population	Human brain tissue preparation	BM_22_818	Brodmann Area 22	WES	Female	White	OKay
Brain from Mount Sinai/JJ Peters VA Medical Center Brain Bank	Homo sapiens	NCBITAXON	NCBITaxon:9606	brain	UBERON	UBERON:0000955	AMPAD_MSSM_0000049006	MSBB AD study population	Human brain tissue preparation	BM_22_1018	Brodmann Area 22	WES	Female	White	OKay
Brain from Mount Sinai/JJ Peters VA Medical Center Brain Bank	Homo sapiens	NCBITAXON	NCBITaxon:9606	brain	UBERON	UBERON:0000955	AMPAD_MSSM_0000073140	MSBB AD study population	Human brain tissue preparation	BM_22_921	Brodmann Area 22	WES	Female	Black	OKay
Brain from Mount Sinai/JJ Peters VA Medical Center Brain Bank	Homo sapiens	NCBITAXON	NCBITaxon:9606	brain	UBERON	UBERON:0000955	AMPAD_MSSM_0000036388	MSBB AD study population	Human brain tissue preparation	hB_DNA_13162	Brodmann Area 10	WES	Female	Black	OKay
Brain from Mount Sinai/JJ Peters VA Medical Center Brain Bank	Homo sapiens	NCBITAXON	NCBITaxon:9606	brain	UBERON	UBERON:0000955	AMPAD_MSSM_0000086213	MSBB AD study population	Human brain tissue preparation	BM_22_945	Brodmann Area 22	WES	Male	White	OKay
Brain from Mount Sinai/JJ Peters VA Medical Center Brain Bank	Homo sapiens	NCBITAXON	NCBITaxon:9606	brain	UBERON	UBERON:0000955	AMPAD_MSSM_0000021046	MSBB AD study population	Human brain tissue preparation	BM_22_959	Brodmann Area 22	WES	Female	White	OKay
Brain from Mount Sinai/JJ Peters VA Medical Center Brain Bank	Homo sapiens	NCBITAXON	NCBITaxon:9606	brain	UBERON	UBERON:0000955	AMPAD_MSSM_0000054219	MSBB AD study population	Human brain tissue preparation	BM_22_979	Brodmann Area 22	WES	Male	White	OKay
Brain from Mount Sinai/JJ Peters VA Medical Center Brain Bank	Homo sapiens	NCBITAXON	NCBITaxon:9606	brain	UBERON	UBERON:0000955	AMPAD_MSSM_0000041299	MSBB AD study population	Human brain tissue preparation	BM_22_922	Brodmann Area 22	WES	Female	White	OKay
Brain from Mount Sinai/JJ Peters VA Medical Center Brain Bank	Homo sapiens	NCBITAXON	NCBITaxon:9606	brain	UBERON	UBERON:0000955	AMPAD_MSSM_0000028379	MSBB AD study population	Human brain tissue preparation	BM_22_955	Brodmann Area 22	WES	Female	Latino	OKay
Brain from Mount Sinai/JJ Peters VA Medical Center Brain Bank	Homo sapiens	NCBITAXON	NCBITaxon:9606	brain	UBERON	UBERON:0000955	AMPAD_MSSM_0000067819	MSBB AD study population	Human brain tissue preparation	BM_22_903	Brodmann Area 22	WES	Female	White	OKay
Brain from Mount Sinai/JJ Peters VA Medical Center Brain Bank	Homo sapiens	NCBITAXON	NCBITaxon:9606	brain	UBERON	UBERON:0000955	AMPAD_MSSM_0000034015	MSBB AD study population	Human brain tissue preparation	hB_DNA_12485	Brodmann Area 10	WES	Female	White	OKay
Brain from Mount Sinai/JJ Peters VA Medical Center Brain Bank	Homo sapiens	NCBITAXON	NCBITaxon:9606	brain	UBERON	UBERON:0000955	AMPAD_MSSM_0000059697	MSBB AD study population	Human brain tissue preparation	hB_DNA_12475	Brodmann Area 10	WES	Female	Black	OKay
Brain from Mount Sinai/JJ Peters VA Medical Center Brain Bank	Homo sapiens	NCBITAXON	NCBITaxon:9606	brain	UBERON	UBERON:0000955	AMPAD_MSSM_0000040584	MSBB AD study population	Human brain tissue preparation	BM_22_1079	Brodmann Area 22	WES	Male	Latino	OKay
Brain from Mount Sinai/JJ Peters VA Medical Center Brain Bank	Homo sapiens	NCBITAXON	NCBITaxon:9606	brain	UBERON	UBERON:0000955	AMPAD_MSSM_0000072114	MSBB AD study population	Human brain tissue preparation	BM_22_934	Brodmann Area 22	WES	Female	White	OKay
Brain from Mount Sinai/JJ Peters VA Medical Center Brain Bank	Homo sapiens	NCBITAXON	NCBITaxon:9606	brain	UBERON	UBERON:0000955	AMPAD_MSSM_0000010730	MSBB AD study population	Human brain tissue preparation	hB_DNA_13062	Brodmann Area 10	WES	Female	White	OKay
Brain from Mount Sinai/JJ Peters VA Medical Center Brain Bank	Homo sapiens	NCBITAXON	NCBITaxon:9606	brain	UBERON	UBERON:0000955	AMPAD_MSSM_0000037941	MSBB AD study population	Human brain tissue preparation	BM_22_927	Brodmann Area 22	WES	Male	White	OKay
Brain from Mount Sinai/JJ Peters VA Medical Center Brain Bank	Homo sapiens	NCBITAXON	NCBITaxon:9606	brain	UBERON	UBERON:0000955	AMPAD_MSSM_0000051093	MSBB AD study population	Human brain tissue preparation	BM_22_1063	Brodmann Area 22	WES	Male	White	Remap
Brain from Mount Sinai/JJ Peters VA Medical Center Brain Bank	Homo sapiens	NCBITAXON	NCBITaxon:9606	brain	UBERON	UBERON:0000955	AMPAD_MSSM_0000099182	MSBB AD study population	Human brain tissue preparation	BM_22_1080	Brodmann Area 22	WES	Male	Latino	OKay
Brain from Mount Sinai/JJ Peters VA Medical Center Brain Bank	Homo sapiens	NCBITAXON	NCBITaxon:9606	brain	UBERON	UBERON:0000955	AMPAD_MSSM_0000007283	MSBB AD study population	Human brain tissue preparation	BM_22_987	Brodmann Area 22	WES	Female	Latino	OKay
Brain from Mount Sinai/JJ Peters VA Medical Center Brain Bank	Homo sapiens	NCBITAXON	NCBITaxon:9606	brain	UBERON	UBERON:0000955	AMPAD_MSSM_0000086262	MSBB AD study population	Human brain tissue preparation	hB_DNA_12528	Brodmann Area 10	WES	Male	White	OKay
Brain from Mount Sinai/JJ Peters VA Medical Center Brain Bank	Homo sapiens	NCBITAXON	NCBITaxon:9606	brain	UBERON	UBERON:0000955	AMPAD_MSSM_0000021614	MSBB AD study population	Human brain tissue preparation	BM_22_948	Brodmann Area 22	WES	Female	White	OKay
Brain from Mount Sinai/JJ Peters VA Medical Center Brain Bank	Homo sapiens	NCBITAXON	NCBITaxon:9606	brain	UBERON	UBERON:0000955	AMPAD_MSSM_0000073342	MSBB AD study population	Human brain tissue preparation	BM_22_957	Brodmann Area 22	WES	Female	Black	OKay
Brain from Mount Sinai/JJ Peters VA Medical Center Brain Bank	Homo sapiens	NCBITAXON	NCBITaxon:9606	brain	UBERON	UBERON:0000955	AMPAD_MSSM_0000047503	MSBB AD study population	Human brain tissue preparation	BM_22_1002	Brodmann Area 22	WES	Female	White	OKay
Brain from Mount Sinai/JJ Peters VA Medical Center Brain Bank	Homo sapiens	NCBITAXON	NCBITaxon:9606	brain	UBERON	UBERON:0000955	AMPAD_MSSM_0000008743	MSBB AD study population	Human brain tissue preparation	BM_22_869	Brodmann Area 22	WES	Female	White	OKay
Brain from Mount Sinai/JJ Peters VA Medical Center Brain Bank	Homo sapiens	NCBITAXON	NCBITaxon:9606	brain	UBERON	UBERON:0000955	AMPAD_MSSM_0000026992	MSBB AD study population	Human brain tissue preparation	wgs68411	Brodmann Area 10	WGS	Female	Black	OKay
Brain from Mount Sinai/JJ Peters VA Medical Center Brain Bank	Homo sapiens	NCBITAXON	NCBITaxon:9606	brain	UBERON	UBERON:0000955	AMPAD_MSSM_0000050580	MSBB AD study population	Human brain tissue preparation	wgs68416	Brodmann Area 10	WGS	Female	White	OKay
Brain from Mount Sinai/JJ Peters VA Medical Center Brain Bank	Homo sapiens	NCBITAXON	NCBITaxon:9606	brain	UBERON	UBERON:0000955	AMPAD_MSSM_0000084538	MSBB AD study population	Human brain tissue preparation	wgs68419	Brodmann Area 10	WGS	Female	White	OKay
Brain from Mount Sinai/JJ Peters VA Medical Center Brain Bank	Homo sapiens	NCBITAXON	NCBITaxon:9606	brain	UBERON	UBERON:0000955	AMPAD_MSSM_0000077591	MSBB AD study population	Human brain tissue preparation	wgs68420	Brodmann Area 10	WGS	Female	White	OKay
Brain from Mount Sinai/JJ Peters VA Medical Center Brain Bank	Homo sapiens	NCBITAXON	NCBITaxon:9606	brain	UBERON	UBERON:0000955	AMPAD_MSSM_0000029716	MSBB AD study population	Human brain tissue preparation	wgs68422	Brodmann Area 10	WGS	Male	White	OKay
Brain from Mount Sinai/JJ Peters VA Medical Center Brain Bank	Homo sapiens	NCBITAXON	NCBITaxon:9606	brain	UBERON	UBERON:0000955	AMPAD_MSSM_0000085700	MSBB AD study population	Human brain tissue preparation	wgs68423	Brodmann Area 10	WGS	Male	White	OKay
Brain from Mount Sinai/JJ Peters VA Medical Center Brain Bank	Homo sapiens	NCBITAXON	NCBITaxon:9606	brain	UBERON	UBERON:0000955	AMPAD_MSSM_0000075505	MSBB AD study population	Human brain tissue preparation	wgs68424	Brodmann Area 10	WGS	Female	Latino	OKay
Brain from Mount Sinai/JJ Peters VA Medical Center Brain Bank	Homo sapiens	NCBITAXON	NCBITaxon:9606	brain	UBERON	UBERON:0000955	AMPAD_MSSM_0000058575	MSBB AD study population	Human brain tissue preparation	wgs68425	Brodmann Area 10	WGS	Female	Unknown	OKay
Brain from Mount Sinai/JJ Peters VA Medical Center Brain Bank	Homo sapiens	NCBITAXON	NCBITaxon:9606	brain	UBERON	UBERON:0000955	AMPAD_MSSM_0000056061	MSBB AD study population	Human brain tissue preparation	wgs68427	Brodmann Area 10	WGS	Female	White	OKay
Brain from Mount Sinai/JJ Peters VA Medical Center Brain Bank	Homo sapiens	NCBITAXON	NCBITaxon:9606	brain	UBERON	UBERON:0000955	AMPAD_MSSM_0000252323	MSBB AD study population	Human brain tissue preparation	wgs68428	Brodmann Area 10	WGS	Female	White	OKay
Brain from Mount Sinai/JJ Peters VA Medical Center Brain Bank	Homo sapiens	NCBITAXON	NCBITaxon:9606	brain	UBERON	UBERON:0000955	AMPAD_MSSM_0000019193	MSBB AD study population	Human brain tissue preparation	wgs68430	Brodmann Area 10	WGS	Male	White	OKay
Brain from Mount Sinai/JJ Peters VA Medical Center Brain Bank	Homo sapiens	NCBITAXON	NCBITaxon:9606	brain	UBERON	UBERON:0000955	AMPAD_MSSM_0000019543	MSBB AD study population	Human brain tissue preparation	wgs68431	Brodmann Area 10	WGS	Female	White	OKay
Brain from Mount Sinai/JJ Peters VA Medical Center Brain Bank	Homo sapiens	NCBITAXON	NCBITaxon:9606	brain	UBERON	UBERON:0000955	AMPAD_MSSM_0000067003	MSBB AD study population	Human brain tissue preparation	wgs68433	Brodmann Area 10	WGS	Female	Black	OKay
Brain from Mount Sinai/JJ Peters VA Medical Center Brain Bank	Homo sapiens	NCBITAXON	NCBITaxon:9606	brain	UBERON	UBERON:0000955	AMPAD_MSSM_0000075954	MSBB AD study population	Human brain tissue preparation	wgs68434	Brodmann Area 10	WGS	Male	White	OKay
Brain from Mount Sinai/JJ Peters VA Medical Center Brain Bank	Homo sapiens	NCBITAXON	NCBITaxon:9606	brain	UBERON	UBERON:0000955	AMPAD_MSSM_0000033390	MSBB AD study population	Human brain tissue preparation	wgs68435	Brodmann Area 10	WGS	Female	Latino	OKay
Brain from Mount Sinai/JJ Peters VA Medical Center Brain Bank	Homo sapiens	NCBITAXON	NCBITaxon:9606	brain	UBERON	UBERON:0000955	AMPAD_MSSM_0000056537	MSBB AD study population	Human brain tissue preparation	wgs68454	Brodmann Area 10	WGS	Male	White	OKay
Brain from Mount Sinai/JJ Peters VA Medical Center Brain Bank	Homo sapiens	NCBITAXON	NCBITaxon:9606	brain	UBERON	UBERON:0000955	AMPAD_MSSM_0000061106	MSBB AD study population	Human brain tissue preparation	wgs68455	Brodmann Area 10	WGS	Female	White	OKay
Brain from Mount Sinai/JJ Peters VA Medical Center Brain Bank	Homo sapiens	NCBITAXON	NCBITaxon:9606	brain	UBERON	UBERON:0000955	AMPAD_MSSM_0000080803	MSBB AD study population	Human brain tissue preparation	wgs68515	Brodmann Area 10	WGS	Female	White	OKay
Brain from Mount Sinai/JJ Peters VA Medical Center Brain Bank	Homo sapiens	NCBITAXON	NCBITaxon:9606	brain	UBERON	UBERON:0000955	AMPAD_MSSM_0000046265	MSBB AD study population	Human brain tissue preparation	wgs68522	Brodmann Area 10	WGS	Male	White	OKay
Brain from Mount Sinai/JJ Peters VA Medical Center Brain Bank	Homo sapiens	NCBITAXON	NCBITaxon:9606	brain	UBERON	UBERON:0000955	AMPAD_MSSM_0000072035	MSBB AD study population	Human brain tissue preparation	wgs68586	Brodmann Area 10	WGS	Female	White	OKay
Brain from Mount Sinai/JJ Peters VA Medical Center Brain Bank	Homo sapiens	NCBITAXON	NCBITaxon:9606	brain	UBERON	UBERON:0000955	AMPAD_MSSM_0000044223	MSBB AD study population	Human brain tissue preparation	wgs68622	Brodmann Area 10	WGS	Male	White	OKay
Brain from Mount Sinai/JJ Peters VA Medical Center Brain Bank	Homo sapiens	NCBITAXON	NCBITaxon:9606	brain	UBERON	UBERON:0000955	AMPAD_MSSM_0000055245	MSBB AD study population	Human brain tissue preparation	wgs68624	Brodmann Area 10	WGS	Male	White	OKay
Brain from Mount Sinai/JJ Peters VA Medical Center Brain Bank	Homo sapiens	NCBITAXON	NCBITaxon:9606	brain	UBERON	UBERON:0000955	AMPAD_MSSM_0000002899	MSBB AD study population	Human brain tissue preparation	wgs68637	Brodmann Area 10	WGS	Female	White	OKay
Brain from Mount Sinai/JJ Peters VA Medical Center Brain Bank	Homo sapiens	NCBITAXON	NCBITaxon:9606	brain	UBERON	UBERON:0000955	AMPAD_MSSM_0000010730	MSBB AD study population	Human brain tissue preparation	wgs68658	Brodmann Area 10	WGS	Female	White	OKay
Brain from Mount Sinai/JJ Peters VA Medical Center Brain Bank	Homo sapiens	NCBITAXON	NCBITaxon:9606	brain	UBERON	UBERON:0000955	AMPAD_MSSM_0000090996	MSBB AD study population	Human brain tissue preparation	wgs68682	Brodmann Area 10	WGS	Female	White	OKay
Brain from Mount Sinai/JJ Peters VA Medical Center Brain Bank	Homo sapiens	NCBITAXON	NCBITaxon:9606	brain	UBERON	UBERON:0000955	AMPAD_MSSM_0000028611	MSBB AD study population	Human brain tissue preparation	wgs70460	Brodmann Area 10	WGS	Male	White	OKay
Brain from Mount Sinai/JJ Peters VA Medical Center Brain Bank	Homo sapiens	NCBITAXON	NCBITaxon:9606	brain	UBERON	UBERON:0000955	AMPAD_MSSM_0000071789	MSBB AD study population	Human brain tissue preparation	wgs70475	Brodmann Area 10	WGS	Female	Black	OKay
[truncated: 588 more rows]
