# Supplementary material for: The Mount Sinai cohort of large-scale genomic, transcriptomic and proteomic data in Alzheimer's disease
Source: Sci Data. 2018 Sep 11;5:180185. doi: 10.1038/sdata.2018.185 (PMC6132187; doi:10.1038/sdata.2018.185)
Supplement: Supplementary file 1 [file sdata2018185-isa1.zip › a_Zhang_RNA.txt]

Sample Name	Protocol REF	Parameter Value[instrument]	Parameter Value[manufacturer]	Assay Name	Raw Data File	Comment[Data Repository]	Comment[Data Record Accession]	Comment[Data Record URI]	Factor Value[sex]	Factor Value[race]
BM_10_546	MSBB AD RNA-seq data collection and processing	HiSeq 2500 System	Illumina	BM_10_546_fq	BM_10_546.unmapped.fq	Synapse	doi:10.7303/syn3157743	https://doi.org/10.7303/syn3157743	Female	Black
BM_10_546	MSBB AD RNA-seq data collection and processing	HiSeq 2500 System	Illumina	BM_10_546_bam	BM_10_546.accepted_hits.sort.coord.bam	Synapse	doi:10.7303/syn3157743	https://doi.org/10.7303/syn3157743	Female	Black
BM_10_548	MSBB AD RNA-seq data collection and processing	HiSeq 2500 System	Illumina	BM_10_548_fq	BM_10_548.unmapped.fq	Synapse	doi:10.7303/syn3157743	https://doi.org/10.7303/syn3157743	Female	White
BM_10_548	MSBB AD RNA-seq data collection and processing	HiSeq 2500 System	Illumina	BM_10_548_bam	BM_10_548.accepted_hits.sort.coord.bam	Synapse	doi:10.7303/syn3157743	https://doi.org/10.7303/syn3157743	Female	White
BM_10_549	MSBB AD RNA-seq data collection and processing	HiSeq 2500 System	Illumina	BM_10_549_fq	BM_10_549.unmapped.fq	Synapse	doi:10.7303/syn3157743	https://doi.org/10.7303/syn3157743	Female	White
BM_10_549	MSBB AD RNA-seq data collection and processing	HiSeq 2500 System	Illumina	BM_10_549_bam	BM_10_549.accepted_hits.sort.coord.bam	Synapse	doi:10.7303/syn3157743	https://doi.org/10.7303/syn3157743	Female	White
BM_10_551	MSBB AD RNA-seq data collection and processing	HiSeq 2500 System	Illumina	BM_10_551_fq	BM_10_551.unmapped.fq	Synapse	doi:10.7303/syn3157743	https://doi.org/10.7303/syn3157743	Female	White
BM_10_551	MSBB AD RNA-seq data collection and processing	HiSeq 2500 System	Illumina	BM_10_551_bam	BM_10_551.accepted_hits.sort.coord.bam	Synapse	doi:10.7303/syn3157743	https://doi.org/10.7303/syn3157743	Female	White
BM_10_553	MSBB AD RNA-seq data collection and processing	HiSeq 2500 System	Illumina	BM_10_553_fq	BM_10_553.unmapped.fq	Synapse	doi:10.7303/syn3157743	https://doi.org/10.7303/syn3157743	Female	White
BM_10_553	MSBB AD RNA-seq data collection and processing	HiSeq 2500 System	Illumina	BM_10_553_bam	BM_10_553.accepted_hits.sort.coord.bam	Synapse	doi:10.7303/syn3157743	https://doi.org/10.7303/syn3157743	Female	White
BM_10_554	MSBB AD RNA-seq data collection and processing	HiSeq 2500 System	Illumina	BM_10_554_fq	BM_10_554.unmapped.fq	Synapse	doi:10.7303/syn3157743	https://doi.org/10.7303/syn3157743	Female	Latino
BM_10_554	MSBB AD RNA-seq data collection and processing	HiSeq 2500 System	Illumina	BM_10_554_bam	BM_10_554.accepted_hits.sort.coord.bam	Synapse	doi:10.7303/syn3157743	https://doi.org/10.7303/syn3157743	Female	Latino
BM_10_555	MSBB AD RNA-seq data collection and processing	HiSeq 2500 System	Illumina	BM_10_555_fq	BM_10_555.unmapped.fq	Synapse	doi:10.7303/syn3157743	https://doi.org/10.7303/syn3157743	Female	White
BM_10_555	MSBB AD RNA-seq data collection and processing	HiSeq 2500 System	Illumina	BM_10_555_bam	BM_10_555.accepted_hits.sort.coord.bam	Synapse	doi:10.7303/syn3157743	https://doi.org/10.7303/syn3157743	Female	White
BM_10_557	MSBB AD RNA-seq data collection and processing	HiSeq 2500 System	Illumina	BM_10_557_fq	BM_10_557.unmapped.fq	Synapse	doi:10.7303/syn3157743	https://doi.org/10.7303/syn3157743	Female	White
BM_10_557	MSBB AD RNA-seq data collection and processing	HiSeq 2500 System	Illumina	BM_10_557_bam	BM_10_557.accepted_hits.sort.coord.bam	Synapse	doi:10.7303/syn3157743	https://doi.org/10.7303/syn3157743	Female	White
BM_10_558	MSBB AD RNA-seq data collection and processing	HiSeq 2500 System	Illumina	BM_10_558_fq	BM_10_558.unmapped.fq	Synapse	doi:10.7303/syn3157743	https://doi.org/10.7303/syn3157743	Female	White
BM_10_558	MSBB AD RNA-seq data collection and processing	HiSeq 2500 System	Illumina	BM_10_558_bam	BM_10_558.accepted_hits.sort.coord.bam	Synapse	doi:10.7303/syn3157743	https://doi.org/10.7303/syn3157743	Female	White
BM_10_561	MSBB AD RNA-seq data collection and processing	HiSeq 2500 System	Illumina	BM_10_561_fq	BM_10_561.unmapped.fq	Synapse	doi:10.7303/syn3157743	https://doi.org/10.7303/syn3157743	Female	Black
BM_10_561	MSBB AD RNA-seq data collection and processing	HiSeq 2500 System	Illumina	BM_10_561_bam	BM_10_561.accepted_hits.sort.coord.bam	Synapse	doi:10.7303/syn3157743	https://doi.org/10.7303/syn3157743	Female	Black
BM_10_562	MSBB AD RNA-seq data collection and processing	HiSeq 2500 System	Illumina	BM_10_562_fq	BM_10_562.unmapped.fq	Synapse	doi:10.7303/syn3157743	https://doi.org/10.7303/syn3157743	Male	White
BM_10_562	MSBB AD RNA-seq data collection and processing	HiSeq 2500 System	Illumina	BM_10_562_bam	BM_10_562.accepted_hits.sort.coord.bam	Synapse	doi:10.7303/syn3157743	https://doi.org/10.7303/syn3157743	Male	White
BM_10_566	MSBB AD RNA-seq data collection and processing	HiSeq 2500 System	Illumina	BM_10_566_fq	BM_10_566.unmapped.fq	Synapse	doi:10.7303/syn3157743	https://doi.org/10.7303/syn3157743	Male	Unknown
BM_10_566	MSBB AD RNA-seq data collection and processing	HiSeq 2500 System	Illumina	BM_10_566_bam	BM_10_566.accepted_hits.sort.coord.bam	Synapse	doi:10.7303/syn3157743	https://doi.org/10.7303/syn3157743	Male	Unknown
BM_10_569	MSBB AD RNA-seq data collection and processing	HiSeq 2500 System	Illumina	BM_10_569_fq	BM_10_569.unmapped.fq	Synapse	doi:10.7303/syn3157743	https://doi.org/10.7303/syn3157743	Female	White
BM_10_569	MSBB AD RNA-seq data collection and processing	HiSeq 2500 System	Illumina	BM_10_569_bam	BM_10_569.accepted_hits.sort.coord.bam	Synapse	doi:10.7303/syn3157743	https://doi.org/10.7303/syn3157743	Female	White
BM_10_571	MSBB AD RNA-seq data collection and processing	HiSeq 2500 System	Illumina	BM_10_571_fq	BM_10_571.unmapped.fq	Synapse	doi:10.7303/syn3157743	https://doi.org/10.7303/syn3157743	Male	White
BM_10_571	MSBB AD RNA-seq data collection and processing	HiSeq 2500 System	Illumina	BM_10_571_bam	BM_10_571.accepted_hits.sort.coord.bam	Synapse	doi:10.7303/syn3157743	https://doi.org/10.7303/syn3157743	Male	White
BM_10_572	MSBB AD RNA-seq data collection and processing	HiSeq 2500 System	Illumina	BM_10_572_fq	BM_10_572.unmapped.fq	Synapse	doi:10.7303/syn3157743	https://doi.org/10.7303/syn3157743	Female	White
BM_10_572	MSBB AD RNA-seq data collection and processing	HiSeq 2500 System	Illumina	BM_10_572_bam	BM_10_572.accepted_hits.sort.coord.bam	Synapse	doi:10.7303/syn3157743	https://doi.org/10.7303/syn3157743	Female	White
BM_10_573	MSBB AD RNA-seq data collection and processing	HiSeq 2500 System	Illumina	BM_10_573_fq	BM_10_573.unmapped.fq	Synapse	doi:10.7303/syn3157743	https://doi.org/10.7303/syn3157743	Female	White
BM_10_573	MSBB AD RNA-seq data collection and processing	HiSeq 2500 System	Illumina	BM_10_573_bam	BM_10_573.accepted_hits.sort.coord.bam	Synapse	doi:10.7303/syn3157743	https://doi.org/10.7303/syn3157743	Female	White
BM_10_576	MSBB AD RNA-seq data collection and processing	HiSeq 2500 System	Illumina	BM_10_576_fq	BM_10_576.unmapped.fq	Synapse	doi:10.7303/syn3157743	https://doi.org/10.7303/syn3157743	Male	White
BM_10_576	MSBB AD RNA-seq data collection and processing	HiSeq 2500 System	Illumina	BM_10_576_bam	BM_10_576.accepted_hits.sort.coord.bam	Synapse	doi:10.7303/syn3157743	https://doi.org/10.7303/syn3157743	Male	White
BM_10_579	MSBB AD RNA-seq data collection and processing	HiSeq 2500 System	Illumina	BM_10_579_fq	BM_10_579.unmapped.fq	Synapse	doi:10.7303/syn3157743	https://doi.org/10.7303/syn3157743	Female	White
BM_10_579	MSBB AD RNA-seq data collection and processing	HiSeq 2500 System	Illumina	BM_10_579_bam	BM_10_579.accepted_hits.sort.coord.bam	Synapse	doi:10.7303/syn3157743	https://doi.org/10.7303/syn3157743	Female	White
BM_10_581	MSBB AD RNA-seq data collection and processing	HiSeq 2500 System	Illumina	BM_10_581_fq	BM_10_581.unmapped.fq	Synapse	doi:10.7303/syn3157743	https://doi.org/10.7303/syn3157743	Female	White
BM_10_581	MSBB AD RNA-seq data collection and processing	HiSeq 2500 System	Illumina	BM_10_581_bam	BM_10_581.accepted_hits.sort.coord.bam	Synapse	doi:10.7303/syn3157743	https://doi.org/10.7303/syn3157743	Female	White
BM_10_582	MSBB AD RNA-seq data collection and processing	HiSeq 2500 System	Illumina	BM_10_582_fq	BM_10_582.unmapped.fq	Synapse	doi:10.7303/syn3157743	https://doi.org/10.7303/syn3157743	Female	White
BM_10_582	MSBB AD RNA-seq data collection and processing	HiSeq 2500 System	Illumina	BM_10_582_bam	BM_10_582.accepted_hits.sort.coord.bam	Synapse	doi:10.7303/syn3157743	https://doi.org/10.7303/syn3157743	Female	White
BM_10_584	MSBB AD RNA-seq data collection and processing	HiSeq 2500 System	Illumina	BM_10_584_fq	BM_10_584.unmapped.fq	Synapse	doi:10.7303/syn3157743	https://doi.org/10.7303/syn3157743	Female	White
BM_10_584	MSBB AD RNA-seq data collection and processing	HiSeq 2500 System	Illumina	BM_10_584_bam	BM_10_584.accepted_hits.sort.coord.bam	Synapse	doi:10.7303/syn3157743	https://doi.org/10.7303/syn3157743	Female	White
BM_10_588	MSBB AD RNA-seq data collection and processing	HiSeq 2500 System	Illumina	BM_10_588_fq	BM_10_588.unmapped.fq	Synapse	doi:10.7303/syn3157743	https://doi.org/10.7303/syn3157743	Male	Latino
BM_10_588	MSBB AD RNA-seq data collection and processing	HiSeq 2500 System	Illumina	BM_10_588_bam	BM_10_588.accepted_hits.sort.coord.bam	Synapse	doi:10.7303/syn3157743	https://doi.org/10.7303/syn3157743	Male	Latino
BM_10_589	MSBB AD RNA-seq data collection and processing	HiSeq 2500 System	Illumina	BM_10_589_fq	BM_10_589.unmapped.fq	Synapse	doi:10.7303/syn3157743	https://doi.org/10.7303/syn3157743	Male	White
BM_10_589	MSBB AD RNA-seq data collection and processing	HiSeq 2500 System	Illumina	BM_10_589_bam	BM_10_589.accepted_hits.sort.coord.bam	Synapse	doi:10.7303/syn3157743	https://doi.org/10.7303/syn3157743	Male	White
BM_10_590	MSBB AD RNA-seq data collection and processing	HiSeq 2500 System	Illumina	BM_10_590_fq	BM_10_590.unmapped.fq	Synapse	doi:10.7303/syn3157743	https://doi.org/10.7303/syn3157743	Female	Latino
BM_10_590	MSBB AD RNA-seq data collection and processing	HiSeq 2500 System	Illumina	BM_10_590_bam	BM_10_590.accepted_hits.sort.coord.bam	Synapse	doi:10.7303/syn3157743	https://doi.org/10.7303/syn3157743	Female	Latino
BM_10_591	MSBB AD RNA-seq data collection and processing	HiSeq 2500 System	Illumina	BM_10_591_fq	BM_10_591.unmapped.fq	Synapse	doi:10.7303/syn3157743	https://doi.org/10.7303/syn3157743	Female	White
BM_10_591	MSBB AD RNA-seq data collection and processing	HiSeq 2500 System	Illumina	BM_10_591_bam	BM_10_591.accepted_hits.sort.coord.bam	Synapse	doi:10.7303/syn3157743	https://doi.org/10.7303/syn3157743	Female	White
BM_10_593	MSBB AD RNA-seq data collection and processing	HiSeq 2500 System	Illumina	BM_10_593_fq	BM_10_593.unmapped.fq	Synapse	doi:10.7303/syn3157743	https://doi.org/10.7303/syn3157743	Male	Latino
BM_10_593	MSBB AD RNA-seq data collection and processing	HiSeq 2500 System	Illumina	BM_10_593_bam	BM_10_593.accepted_hits.sort.coord.bam	Synapse	doi:10.7303/syn3157743	https://doi.org/10.7303/syn3157743	Male	Latino
BM_10_594	MSBB AD RNA-seq data collection and processing	HiSeq 2500 System	Illumina	BM_10_594_fq	BM_10_594.unmapped.fq	Synapse	doi:10.7303/syn3157743	https://doi.org/10.7303/syn3157743	Female	White
BM_10_594	MSBB AD RNA-seq data collection and processing	HiSeq 2500 System	Illumina	BM_10_594_bam	BM_10_594.accepted_hits.sort.coord.bam	Synapse	doi:10.7303/syn3157743	https://doi.org/10.7303/syn3157743	Female	White
BM_10_596	MSBB AD RNA-seq data collection and processing	HiSeq 2500 System	Illumina	BM_10_596_fq	BM_10_596.unmapped.fq	Synapse	doi:10.7303/syn3157743	https://doi.org/10.7303/syn3157743	Female	Latino
BM_10_596	MSBB AD RNA-seq data collection and processing	HiSeq 2500 System	Illumina	BM_10_596_bam	BM_10_596.accepted_hits.sort.coord.bam	Synapse	doi:10.7303/syn3157743	https://doi.org/10.7303/syn3157743	Female	Latino
BM_10_597	MSBB AD RNA-seq data collection and processing	HiSeq 2500 System	Illumina	BM_10_597_fq	BM_10_597.unmapped.fq	Synapse	doi:10.7303/syn3157743	https://doi.org/10.7303/syn3157743	Female	Black
BM_10_597	MSBB AD RNA-seq data collection and processing	HiSeq 2500 System	Illumina	BM_10_597_bam	BM_10_597.accepted_hits.sort.coord.bam	Synapse	doi:10.7303/syn3157743	https://doi.org/10.7303/syn3157743	Female	Black
BM_10_598	MSBB AD RNA-seq data collection and processing	HiSeq 2500 System	Illumina	BM_10_598_fq	BM_10_598.unmapped.fq	Synapse	doi:10.7303/syn3157743	https://doi.org/10.7303/syn3157743	Male	White
BM_10_598	MSBB AD RNA-seq data collection and processing	HiSeq 2500 System	Illumina	BM_10_598_bam	BM_10_598.accepted_hits.sort.coord.bam	Synapse	doi:10.7303/syn3157743	https://doi.org/10.7303/syn3157743	Male	White
BM_10_600	MSBB AD RNA-seq data collection and processing	HiSeq 2500 System	Illumina	BM_10_600_fq	BM_10_600.unmapped.fq	Synapse	doi:10.7303/syn3157743	https://doi.org/10.7303/syn3157743	Female	White
BM_10_600	MSBB AD RNA-seq data collection and processing	HiSeq 2500 System	Illumina	BM_10_600_bam	BM_10_600.accepted_hits.sort.coord.bam	Synapse	doi:10.7303/syn3157743	https://doi.org/10.7303/syn3157743	Female	White
BM_10_602	MSBB AD RNA-seq data collection and processing	HiSeq 2500 System	Illumina	BM_10_602_fq	BM_10_602.unmapped.fq	Synapse	doi:10.7303/syn3157743	https://doi.org/10.7303/syn3157743	Female	White
BM_10_602	MSBB AD RNA-seq data collection and processing	HiSeq 2500 System	Illumina	BM_10_602_bam	BM_10_602.accepted_hits.sort.coord.bam	Synapse	doi:10.7303/syn3157743	https://doi.org/10.7303/syn3157743	Female	White
BM_10_603	MSBB AD RNA-seq data collection and processing	HiSeq 2500 System	Illumina	BM_10_603_fq	BM_10_603.unmapped.fq	Synapse	doi:10.7303/syn3157743	https://doi.org/10.7303/syn3157743	Male	White
BM_10_603	MSBB AD RNA-seq data collection and processing	HiSeq 2500 System	Illumina	BM_10_603_bam	BM_10_603.accepted_hits.sort.coord.bam	Synapse	doi:10.7303/syn3157743	https://doi.org/10.7303/syn3157743	Male	White
BM_10_604	MSBB AD RNA-seq data collection and processing	HiSeq 2500 System	Illumina	BM_10_604_fq	BM_10_604.unmapped.fq	Synapse	doi:10.7303/syn3157743	https://doi.org/10.7303/syn3157743	Female	White
BM_10_604	MSBB AD RNA-seq data collection and processing	HiSeq 2500 System	Illumina	BM_10_604_bam	BM_10_604.accepted_hits.sort.coord.bam	Synapse	doi:10.7303/syn3157743	https://doi.org/10.7303/syn3157743	Female	White
BM_10_605	MSBB AD RNA-seq data collection and processing	HiSeq 2500 System	Illumina	BM_10_605_fq	BM_10_605.unmapped.fq	Synapse	doi:10.7303/syn3157743	https://doi.org/10.7303/syn3157743	Female	White
BM_10_605	MSBB AD RNA-seq data collection and processing	HiSeq 2500 System	Illumina	BM_10_605_bam	BM_10_605.accepted_hits.sort.coord.bam	Synapse	doi:10.7303/syn3157743	https://doi.org/10.7303/syn3157743	Female	White
BM_10_606	MSBB AD RNA-seq data collection and processing	HiSeq 2500 System	Illumina	BM_10_606_fq	BM_10_606.unmapped.fq	Synapse	doi:10.7303/syn3157743	https://doi.org/10.7303/syn3157743	Male	White
BM_10_606	MSBB AD RNA-seq data collection and processing	HiSeq 2500 System	Illumina	BM_10_606_bam	BM_10_606.accepted_hits.sort.coord.bam	Synapse	doi:10.7303/syn3157743	https://doi.org/10.7303/syn3157743	Male	White
BM_10_607	MSBB AD RNA-seq data collection and processing	HiSeq 2500 System	Illumina	BM_10_607_fq	BM_10_607.unmapped.fq	Synapse	doi:10.7303/syn3157743	https://doi.org/10.7303/syn3157743	Female	White
BM_10_607	MSBB AD RNA-seq data collection and processing	HiSeq 2500 System	Illumina	BM_10_607_bam	BM_10_607.accepted_hits.sort.coord.bam	Synapse	doi:10.7303/syn3157743	https://doi.org/10.7303/syn3157743	Female	White
BM_10_608	MSBB AD RNA-seq data collection and processing	HiSeq 2500 System	Illumina	BM_10_608_fq	BM_10_608.unmapped.fq	Synapse	doi:10.7303/syn3157743	https://doi.org/10.7303/syn3157743	Female	White
BM_10_608	MSBB AD RNA-seq data collection and processing	HiSeq 2500 System	Illumina	BM_10_608_bam	BM_10_608.accepted_hits.sort.coord.bam	Synapse	doi:10.7303/syn3157743	https://doi.org/10.7303/syn3157743	Female	White
BM_10_609	MSBB AD RNA-seq data collection and processing	HiSeq 2500 System	Illumina	BM_10_609_fq	BM_10_609.unmapped.fq	Synapse	doi:10.7303/syn3157743	https://doi.org/10.7303/syn3157743	Female	White
BM_10_609	MSBB AD RNA-seq data collection and processing	HiSeq 2500 System	Illumina	BM_10_609_bam	BM_10_609.accepted_hits.sort.coord.bam	Synapse	doi:10.7303/syn3157743	https://doi.org/10.7303/syn3157743	Female	White
BM_10_610	MSBB AD RNA-seq data collection and processing	HiSeq 2500 System	Illumina	BM_10_610_fq	BM_10_610.unmapped.fq	Synapse	doi:10.7303/syn3157743	https://doi.org/10.7303/syn3157743	Female	White
BM_10_610	MSBB AD RNA-seq data collection and processing	HiSeq 2500 System	Illumina	BM_10_610_bam	BM_10_610.accepted_hits.sort.coord.bam	Synapse	doi:10.7303/syn3157743	https://doi.org/10.7303/syn3157743	Female	White
BM_10_611	MSBB AD RNA-seq data collection and processing	HiSeq 2500 System	Illumina	BM_10_611_fq	BM_10_611.unmapped.fq	Synapse	doi:10.7303/syn3157743	https://doi.org/10.7303/syn3157743	Female	White
BM_10_611	MSBB AD RNA-seq data collection and processing	HiSeq 2500 System	Illumina	BM_10_611_bam	BM_10_611.accepted_hits.sort.coord.bam	Synapse	doi:10.7303/syn3157743	https://doi.org/10.7303/syn3157743	Female	White
BM_10_615	MSBB AD RNA-seq data collection and processing	HiSeq 2500 System	Illumina	BM_10_615_fq	BM_10_615.unmapped.fq	Synapse	doi:10.7303/syn3157743	https://doi.org/10.7303/syn3157743	Female	White
BM_10_615	MSBB AD RNA-seq data collection and processing	HiSeq 2500 System	Illumina	BM_10_615_bam	BM_10_615.accepted_hits.sort.coord.bam	Synapse	doi:10.7303/syn3157743	https://doi.org/10.7303/syn3157743	Female	White
BM_10_616	MSBB AD RNA-seq data collection and processing	HiSeq 2500 System	Illumina	BM_10_616_fq	BM_10_616.unmapped.fq	Synapse	doi:10.7303/syn3157743	https://doi.org/10.7303/syn3157743	Male	White
BM_10_616	MSBB AD RNA-seq data collection and processing	HiSeq 2500 System	Illumina	BM_10_616_bam	BM_10_616.accepted_hits.sort.coord.bam	Synapse	doi:10.7303/syn3157743	https://doi.org/10.7303/syn3157743	Male	White
BM_10_617	MSBB AD RNA-seq data collection and processing	HiSeq 2500 System	Illumina	BM_10_617_fq	BM_10_617.unmapped.fq	Synapse	doi:10.7303/syn3157743	https://doi.org/10.7303/syn3157743	Female	White
BM_10_617	MSBB AD RNA-seq data collection and processing	HiSeq 2500 System	Illumina	BM_10_617_bam	BM_10_617.accepted_hits.sort.coord.bam	Synapse	doi:10.7303/syn3157743	https://doi.org/10.7303/syn3157743	Female	White
BM_10_619	MSBB AD RNA-seq data collection and processing	HiSeq 2500 System	Illumina	BM_10_619_fq	BM_10_619.unmapped.fq	Synapse	doi:10.7303/syn3157743	https://doi.org/10.7303/syn3157743	Female	White
BM_10_619	MSBB AD RNA-seq data collection and processing	HiSeq 2500 System	Illumina	BM_10_619_bam	BM_10_619.accepted_hits.sort.coord.bam	Synapse	doi:10.7303/syn3157743	https://doi.org/10.7303/syn3157743	Female	White
BM_10_620	MSBB AD RNA-seq data collection and processing	HiSeq 2500 System	Illumina	BM_10_620_fq	BM_10_620.unmapped.fq	Synapse	doi:10.7303/syn3157743	https://doi.org/10.7303/syn3157743	Female	White
BM_10_620	MSBB AD RNA-seq data collection and processing	HiSeq 2500 System	Illumina	BM_10_620_bam	BM_10_620.accepted_hits.sort.coord.bam	Synapse	doi:10.7303/syn3157743	https://doi.org/10.7303/syn3157743	Female	White
BM_10_621	MSBB AD RNA-seq data collection and processing	HiSeq 2500 System	Illumina	BM_10_621_fq	BM_10_621.unmapped.fq	Synapse	doi:10.7303/syn3157743	https://doi.org/10.7303/syn3157743	Male	White
BM_10_621	MSBB AD RNA-seq data collection and processing	HiSeq 2500 System	Illumina	BM_10_621_bam	BM_10_621.accepted_hits.sort.coord.bam	Synapse	doi:10.7303/syn3157743	https://doi.org/10.7303/syn3157743	Male	White
BM_10_623	MSBB AD RNA-seq data collection and processing	HiSeq 2500 System	Illumina	BM_10_623_fq	BM_10_623.unmapped.fq	Synapse	doi:10.7303/syn3157743	https://doi.org/10.7303/syn3157743	Female	White
BM_10_623	MSBB AD RNA-seq data collection and processing	HiSeq 2500 System	Illumina	BM_10_623_bam	BM_10_623.accepted_hits.sort.coord.bam	Synapse	doi:10.7303/syn3157743	https://doi.org/10.7303/syn3157743	Female	White
BM_10_624	MSBB AD RNA-seq data collection and processing	HiSeq 2500 System	Illumina	BM_10_624_fq	BM_10_624.unmapped.fq	Synapse	doi:10.7303/syn3157743	https://doi.org/10.7303/syn3157743	Male	Unknown
BM_10_624	MSBB AD RNA-seq data collection and processing	HiSeq 2500 System	Illumina	BM_10_624_bam	BM_10_624.accepted_hits.sort.coord.bam	Synapse	doi:10.7303/syn3157743	https://doi.org/10.7303/syn3157743	Male	Unknown
BM_10_627	MSBB AD RNA-seq data collection and processing	HiSeq 2500 System	Illumina	BM_10_627_fq	BM_10_627.unmapped.fq	Synapse	doi:10.7303/syn3157743	https://doi.org/10.7303/syn3157743	Female	Black
BM_10_627	MSBB AD RNA-seq data collection and processing	HiSeq 2500 System	Illumina	BM_10_627_bam	BM_10_627.accepted_hits.sort.coord.bam	Synapse	doi:10.7303/syn3157743	https://doi.org/10.7303/syn3157743	Female	Black
BM_10_629	MSBB AD RNA-seq data collection and processing	HiSeq 2500 System	Illumina	BM_10_629_fq	BM_10_629.unmapped.fq	Synapse	doi:10.7303/syn3157743	https://doi.org/10.7303/syn3157743	Female	Black
BM_10_629	MSBB AD RNA-seq data collection and processing	HiSeq 2500 System	Illumina	BM_10_629_bam	BM_10_629.accepted_hits.sort.coord.bam	Synapse	doi:10.7303/syn3157743	https://doi.org/10.7303/syn3157743	Female	Black
BM_10_630	MSBB AD RNA-seq data collection and processing	HiSeq 2500 System	Illumina	BM_10_630_fq	BM_10_630.unmapped.fq	Synapse	doi:10.7303/syn3157743	https://doi.org/10.7303/syn3157743	Male	White
BM_10_630	MSBB AD RNA-seq data collection and processing	HiSeq 2500 System	Illumina	BM_10_630_bam	BM_10_630.accepted_hits.sort.coord.bam	Synapse	doi:10.7303/syn3157743	https://doi.org/10.7303/syn3157743	Male	White
BM_10_631	MSBB AD RNA-seq data collection and processing	HiSeq 2500 System	Illumina	BM_10_631_fq	BM_10_631.unmapped.fq	Synapse	doi:10.7303/syn3157743	https://doi.org/10.7303/syn3157743	Male	Black
BM_10_631	MSBB AD RNA-seq data collection and processing	HiSeq 2500 System	Illumina	BM_10_631_bam	BM_10_631.accepted_hits.sort.coord.bam	Synapse	doi:10.7303/syn3157743	https://doi.org/10.7303/syn3157743	Male	Black
BM_10_634	MSBB AD RNA-seq data collection and processing	HiSeq 2500 System	Illumina	BM_10_634_fq	BM_10_634.unmapped.fq	Synapse	doi:10.7303/syn3157743	https://doi.org/10.7303/syn3157743	Female	White
BM_10_634	MSBB AD RNA-seq data collection and processing	HiSeq 2500 System	Illumina	BM_10_634_bam	BM_10_634.accepted_hits.sort.coord.bam	Synapse	doi:10.7303/syn3157743	https://doi.org/10.7303/syn3157743	Female	White
BM_10_635	MSBB AD RNA-seq data collection and processing	HiSeq 2500 System	Illumina	BM_10_635_fq	BM_10_635.unmapped.fq	Synapse	doi:10.7303/syn3157743	https://doi.org/10.7303/syn3157743	Female	Black
BM_10_635	MSBB AD RNA-seq data collection and processing	HiSeq 2500 System	Illumina	BM_10_635_bam	BM_10_635.accepted_hits.sort.coord.bam	Synapse	doi:10.7303/syn3157743	https://doi.org/10.7303/syn3157743	Female	Black
BM_10_636	MSBB AD RNA-seq data collection and processing	HiSeq 2500 System	Illumina	BM_10_636_fq	BM_10_636.unmapped.fq	Synapse	doi:10.7303/syn3157743	https://doi.org/10.7303/syn3157743	Female	Black
BM_10_636	MSBB AD RNA-seq data collection and processing	HiSeq 2500 System	Illumina	BM_10_636_bam	BM_10_636.accepted_hits.sort.coord.bam	Synapse	doi:10.7303/syn3157743	https://doi.org/10.7303/syn3157743	Female	Black
BM_10_638	MSBB AD RNA-seq data collection and processing	HiSeq 2500 System	Illumina	BM_10_638_fq	BM_10_638.unmapped.fq	Synapse	doi:10.7303/syn3157743	https://doi.org/10.7303/syn3157743	Female	White
BM_10_638	MSBB AD RNA-seq data collection and processing	HiSeq 2500 System	Illumina	BM_10_638_bam	BM_10_638.accepted_hits.sort.coord.bam	Synapse	doi:10.7303/syn3157743	https://doi.org/10.7303/syn3157743	Female	White
BM_10_639	MSBB AD RNA-seq data collection and processing	HiSeq 2500 System	Illumina	BM_10_639_fq	BM_10_639.unmapped.fq	Synapse	doi:10.7303/syn3157743	https://doi.org/10.7303/syn3157743	Female	Latino
BM_10_639	MSBB AD RNA-seq data collection and processing	HiSeq 2500 System	Illumina	BM_10_639_bam	BM_10_639.accepted_hits.sort.coord.bam	Synapse	doi:10.7303/syn3157743	https://doi.org/10.7303/syn3157743	Female	Latino
BM_10_643	MSBB AD RNA-seq data collection and processing	HiSeq 2500 System	Illumina	BM_10_643_fq	BM_10_643.unmapped.fq	Synapse	doi:10.7303/syn3157743	https://doi.org/10.7303/syn3157743	Female	White
BM_10_643	MSBB AD RNA-seq data collection and processing	HiSeq 2500 System	Illumina	BM_10_643_bam	BM_10_643.accepted_hits.sort.coord.bam	Synapse	doi:10.7303/syn3157743	https://doi.org/10.7303/syn3157743	Female	White
BM_10_644	MSBB AD RNA-seq data collection and processing	HiSeq 2500 System	Illumina	BM_10_644_fq	BM_10_644.unmapped.fq	Synapse	doi:10.7303/syn3157743	https://doi.org/10.7303/syn3157743	Female	White
BM_10_644	MSBB AD RNA-seq data collection and processing	HiSeq 2500 System	Illumina	BM_10_644_bam	BM_10_644.accepted_hits.sort.coord.bam	Synapse	doi:10.7303/syn3157743	https://doi.org/10.7303/syn3157743	Female	White
BM_10_645	MSBB AD RNA-seq data collection and processing	HiSeq 2500 System	Illumina	BM_10_645_fq	BM_10_645.unmapped.fq	Synapse	doi:10.7303/syn3157743	https://doi.org/10.7303/syn3157743	Male	White
BM_10_645	MSBB AD RNA-seq data collection and processing	HiSeq 2500 System	Illumina	BM_10_645_bam	BM_10_645.accepted_hits.sort.coord.bam	Synapse	doi:10.7303/syn3157743	https://doi.org/10.7303/syn3157743	Male	White
BM_10_647	MSBB AD RNA-seq data collection and processing	HiSeq 2500 System	Illumina	BM_10_647_fq	BM_10_647.unmapped.fq	Synapse	doi:10.7303/syn3157743	https://doi.org/10.7303/syn3157743	Male	White
BM_10_647	MSBB AD RNA-seq data collection and processing	HiSeq 2500 System	Illumina	BM_10_647_bam	BM_10_647.accepted_hits.sort.coord.bam	Synapse	doi:10.7303/syn3157743	https://doi.org/10.7303/syn3157743	Male	White
BM_10_648	MSBB AD RNA-seq data collection and processing	HiSeq 2500 System	Illumina	BM_10_648_fq	BM_10_648.unmapped.fq	Synapse	doi:10.7303/syn3157743	https://doi.org/10.7303/syn3157743	Female	White
BM_10_648	MSBB AD RNA-seq data collection and processing	HiSeq 2500 System	Illumina	BM_10_648_bam	BM_10_648.accepted_hits.sort.coord.bam	Synapse	doi:10.7303/syn3157743	https://doi.org/10.7303/syn3157743	Female	White
BM_10_649	MSBB AD RNA-seq data collection and processing	HiSeq 2500 System	Illumina	BM_10_649_fq	BM_10_649.unmapped.fq	Synapse	doi:10.7303/syn3157743	https://doi.org/10.7303/syn3157743	Female	White
BM_10_649	MSBB AD RNA-seq data collection and processing	HiSeq 2500 System	Illumina	BM_10_649_bam	BM_10_649.accepted_hits.sort.coord.bam	Synapse	doi:10.7303/syn3157743	https://doi.org/10.7303/syn3157743	Female	White
BM_10_650	MSBB AD RNA-seq data collection and processing	HiSeq 2500 System	Illumina	BM_10_650_fq	BM_10_650.unmapped.fq	Synapse	doi:10.7303/syn3157743	https://doi.org/10.7303/syn3157743	Female	White
BM_10_650	MSBB AD RNA-seq data collection and processing	HiSeq 2500 System	Illumina	BM_10_650_bam	BM_10_650.accepted_hits.sort.coord.bam	Synapse	doi:10.7303/syn3157743	https://doi.org/10.7303/syn3157743	Female	White
BM_10_651	MSBB AD RNA-seq data collection and processing	HiSeq 2500 System	Illumina	BM_10_651_fq	BM_10_651.unmapped.fq	Synapse	doi:10.7303/syn3157743	https://doi.org/10.7303/syn3157743	Female	White
BM_10_651	MSBB AD RNA-seq data collection and processing	HiSeq 2500 System	Illumina	BM_10_651_bam	BM_10_651.accepted_hits.sort.coord.bam	Synapse	doi:10.7303/syn3157743	https://doi.org/10.7303/syn3157743	Female	White
BM_10_652	MSBB AD RNA-seq data collection and processing	HiSeq 2500 System	Illumina	BM_10_652_fq	BM_10_652.unmapped.fq	Synapse	doi:10.7303/syn3157743	https://doi.org/10.7303/syn3157743	Male	White
BM_10_652	MSBB AD RNA-seq data collection and processing	HiSeq 2500 System	Illumina	BM_10_652_bam	BM_10_652.accepted_hits.sort.coord.bam	Synapse	doi:10.7303/syn3157743	https://doi.org/10.7303/syn3157743	Male	White
BM_10_654	MSBB AD RNA-seq data collection and processing	HiSeq 2500 System	Illumina	BM_10_654_fq	BM_10_654.unmapped.fq	Synapse	doi:10.7303/syn3157743	https://doi.org/10.7303/syn3157743	Female	White
BM_10_654	MSBB AD RNA-seq data collection and processing	HiSeq 2500 System	Illumina	BM_10_654_bam	BM_10_654.accepted_hits.sort.coord.bam	Synapse	doi:10.7303/syn3157743	https://doi.org/10.7303/syn3157743	Female	White
BM_10_656	MSBB AD RNA-seq data collection and processing	HiSeq 2500 System	Illumina	BM_10_656_fq	BM_10_656.unmapped.fq	Synapse	doi:10.7303/syn3157743	https://doi.org/10.7303/syn3157743	Female	White
BM_10_656	MSBB AD RNA-seq data collection and processing	HiSeq 2500 System	Illumina	BM_10_656_bam	BM_10_656.accepted_hits.sort.coord.bam	Synapse	doi:10.7303/syn3157743	https://doi.org/10.7303/syn3157743	Female	White
BM_10_657	MSBB AD RNA-seq data collection and processing	HiSeq 2500 System	Illumina	BM_10_657_fq	BM_10_657.unmapped.fq	Synapse	doi:10.7303/syn3157743	https://doi.org/10.7303/syn3157743	Female	White
BM_10_657	MSBB AD RNA-seq data collection and processing	HiSeq 2500 System	Illumina	BM_10_657_bam	BM_10_657.accepted_hits.sort.coord.bam	Synapse	doi:10.7303/syn3157743	https://doi.org/10.7303/syn3157743	Female	White
BM_10_658	MSBB AD RNA-seq data collection and processing	HiSeq 2500 System	Illumina	BM_10_658_fq	BM_10_658.unmapped.fq	Synapse	doi:10.7303/syn3157743	https://doi.org/10.7303/syn3157743	Male	White
BM_10_658	MSBB AD RNA-seq data collection and processing	HiSeq 2500 System	Illumina	BM_10_658_bam	BM_10_658.accepted_hits.sort.coord.bam	Synapse	doi:10.7303/syn3157743	https://doi.org/10.7303/syn3157743	Male	White
BM_10_659	MSBB AD RNA-seq data collection and processing	HiSeq 2500 System	Illumina	BM_10_659_fq	BM_10_659.unmapped.fq	Synapse	doi:10.7303/syn3157743	https://doi.org/10.7303/syn3157743	Female	White
BM_10_659	MSBB AD RNA-seq data collection and processing	HiSeq 2500 System	Illumina	BM_10_659_bam	BM_10_659.accepted_hits.sort.coord.bam	Synapse	doi:10.7303/syn3157743	https://doi.org/10.7303/syn3157743	Female	White
BM_10_660	MSBB AD RNA-seq data collection and processing	HiSeq 2500 System	Illumina	BM_10_660_fq	BM_10_660.unmapped.fq	Synapse	doi:10.7303/syn3157743	https://doi.org/10.7303/syn3157743	Female	White
BM_10_660	MSBB AD RNA-seq data collection and processing	HiSeq 2500 System	Illumina	BM_10_660_bam	BM_10_660.accepted_hits.sort.coord.bam	Synapse	doi:10.7303/syn3157743	https://doi.org/10.7303/syn3157743	Female	White
BM_10_661	MSBB AD RNA-seq data collection and processing	HiSeq 2500 System	Illumina	BM_10_661_fq	BM_10_661.unmapped.fq	Synapse	doi:10.7303/syn3157743	https://doi.org/10.7303/syn3157743	Female	White
BM_10_661	MSBB AD RNA-seq data collection and processing	HiSeq 2500 System	Illumina	BM_10_661_bam	BM_10_661.accepted_hits.sort.coord.bam	Synapse	doi:10.7303/syn3157743	https://doi.org/10.7303/syn3157743	Female	White
BM_10_662	MSBB AD RNA-seq data collection and processing	HiSeq 2500 System	Illumina	BM_10_662_fq	BM_10_662.unmapped.fq	Synapse	doi:10.7303/syn3157743	https://doi.org/10.7303/syn3157743	Female	White
BM_10_662	MSBB AD RNA-seq data collection and processing	HiSeq 2500 System	Illumina	BM_10_662_bam	BM_10_662.accepted_hits.sort.coord.bam	Synapse	doi:10.7303/syn3157743	https://doi.org/10.7303/syn3157743	Female	White
BM_10_663	MSBB AD RNA-seq data collection and processing	HiSeq 2500 System	Illumina	BM_10_663_fq	BM_10_663.unmapped.fq	Synapse	doi:10.7303/syn3157743	https://doi.org/10.7303/syn3157743	Female	White
BM_10_663	MSBB AD RNA-seq data collection and processing	HiSeq 2500 System	Illumina	BM_10_663_bam	BM_10_663.accepted_hits.sort.coord.bam	Synapse	doi:10.7303/syn3157743	https://doi.org/10.7303/syn3157743	Female	White
BM_10_664	MSBB AD RNA-seq data collection and processing	HiSeq 2500 System	Illumina	BM_10_664_fq	BM_10_664.unmapped.fq	Synapse	doi:10.7303/syn3157743	https://doi.org/10.7303/syn3157743	Male	White
BM_10_664	MSBB AD RNA-seq data collection and processing	HiSeq 2500 System	Illumina	BM_10_664_bam	BM_10_664.accepted_hits.sort.coord.bam	Synapse	doi:10.7303/syn3157743	https://doi.org/10.7303/syn3157743	Male	White
BM_10_666	MSBB AD RNA-seq data collection and processing	HiSeq 2500 System	Illumina	BM_10_666_fq	BM_10_666.unmapped.fq	Synapse	doi:10.7303/syn3157743	https://doi.org/10.7303/syn3157743	Female	White
BM_10_666	MSBB AD RNA-seq data collection and processing	HiSeq 2500 System	Illumina	BM_10_666_bam	BM_10_666.accepted_hits.sort.coord.bam	Synapse	doi:10.7303/syn3157743	https://doi.org/10.7303/syn3157743	Female	White
BM_10_667	MSBB AD RNA-seq data collection and processing	HiSeq 2500 System	Illumina	BM_10_667_fq	BM_10_667.unmapped.fq	Synapse	doi:10.7303/syn3157743	https://doi.org/10.7303/syn3157743	Female	White
BM_10_667	MSBB AD RNA-seq data collection and processing	HiSeq 2500 System	Illumina	BM_10_667_bam	BM_10_667.accepted_hits.sort.coord.bam	Synapse	doi:10.7303/syn3157743	https://doi.org/10.7303/syn3157743	Female	White
BM_10_668	MSBB AD RNA-seq data collection and processing	HiSeq 2500 System	Illumina	BM_10_668_fq	BM_10_668.unmapped.fq	Synapse	doi:10.7303/syn3157743	https://doi.org/10.7303/syn3157743	Male	White
BM_10_668	MSBB AD RNA-seq data collection and processing	HiSeq 2500 System	Illumina	BM_10_668_bam	BM_10_668.accepted_hits.sort.coord.bam	Synapse	doi:10.7303/syn3157743	https://doi.org/10.7303/syn3157743	Male	White
BM_10_670	MSBB AD RNA-seq data collection and processing	HiSeq 2500 System	Illumina	BM_10_670_fq	BM_10_670.unmapped.fq	Synapse	doi:10.7303/syn3157743	https://doi.org/10.7303/syn3157743	Male	White
BM_10_670	MSBB AD RNA-seq data collection and processing	HiSeq 2500 System	Illumina	BM_10_670_bam	BM_10_670.accepted_hits.sort.coord.bam	Synapse	doi:10.7303/syn3157743	https://doi.org/10.7303/syn3157743	Male	White
BM_10_671	MSBB AD RNA-seq data collection and processing	HiSeq 2500 System	Illumina	BM_10_671_fq	BM_10_671.unmapped.fq	Synapse	doi:10.7303/syn3157743	https://doi.org/10.7303/syn3157743	Female	Latino
BM_10_671	MSBB AD RNA-seq data collection and processing	HiSeq 2500 System	Illumina	BM_10_671_bam	BM_10_671.accepted_hits.sort.coord.bam	Synapse	doi:10.7303/syn3157743	https://doi.org/10.7303/syn3157743	Female	Latino
BM_10_672	MSBB AD RNA-seq data collection and processing	HiSeq 2500 System	Illumina	BM_10_672_fq	BM_10_672.unmapped.fq	Synapse	doi:10.7303/syn3157743	https://doi.org/10.7303/syn3157743	Male	White
BM_10_672	MSBB AD RNA-seq data collection and processing	HiSeq 2500 System	Illumina	BM_10_672_bam	BM_10_672.accepted_hits.sort.coord.bam	Synapse	doi:10.7303/syn3157743	https://doi.org/10.7303/syn3157743	Male	White
BM_10_673	MSBB AD RNA-seq data collection and processing	HiSeq 2500 System	Illumina	BM_10_673_fq	BM_10_673.unmapped.fq	Synapse	doi:10.7303/syn3157743	https://doi.org/10.7303/syn3157743	Female	White
BM_10_673	MSBB AD RNA-seq data collection and processing	HiSeq 2500 System	Illumina	BM_10_673_bam	BM_10_673.accepted_hits.sort.coord.bam	Synapse	doi:10.7303/syn3157743	https://doi.org/10.7303/syn3157743	Female	White
BM_10_674	MSBB AD RNA-seq data collection and processing	HiSeq 2500 System	Illumina	BM_10_674_fq	BM_10_674.unmapped.fq	Synapse	doi:10.7303/syn3157743	https://doi.org/10.7303/syn3157743	Female	White
BM_10_674	MSBB AD RNA-seq data collection and processing	HiSeq 2500 System	Illumina	BM_10_674_bam	BM_10_674.accepted_hits.sort.coord.bam	Synapse	doi:10.7303/syn3157743	https://doi.org/10.7303/syn3157743	Female	White
BM_10_675	MSBB AD RNA-seq data collection and processing	HiSeq 2500 System	Illumina	BM_10_675_fq	BM_10_675.unmapped.fq	Synapse	doi:10.7303/syn3157743	https://doi.org/10.7303/syn3157743	Male	White
BM_10_675	MSBB AD RNA-seq data collection and processing	HiSeq 2500 System	Illumina	BM_10_675_bam	BM_10_675.accepted_hits.sort.coord.bam	Synapse	doi:10.7303/syn3157743	https://doi.org/10.7303/syn3157743	Male	White
BM_10_676	MSBB AD RNA-seq data collection and processing	HiSeq 2500 System	Illumina	BM_10_676_fq	BM_10_676.unmapped.fq	Synapse	doi:10.7303/syn3157743	https://doi.org/10.7303/syn3157743	Female	Unknown
BM_10_676	MSBB AD RNA-seq data collection and processing	HiSeq 2500 System	Illumina	BM_10_676_bam	BM_10_676.accepted_hits.sort.coord.bam	Synapse	doi:10.7303/syn3157743	https://doi.org/10.7303/syn3157743	Female	Unknown
BM_10_677	MSBB AD RNA-seq data collection and processing	HiSeq 2500 System	Illumina	BM_10_677_fq	BM_10_677.unmapped.fq	Synapse	doi:10.7303/syn3157743	https://doi.org/10.7303/syn3157743	Male	White
BM_10_677	MSBB AD RNA-seq data collection and processing	HiSeq 2500 System	Illumina	BM_10_677_bam	BM_10_677.accepted_hits.sort.coord.bam	Synapse	doi:10.7303/syn3157743	https://doi.org/10.7303/syn3157743	Male	White
BM_10_678	MSBB AD RNA-seq data collection and processing	HiSeq 2500 System	Illumina	BM_10_678_fq	BM_10_678.unmapped.fq	Synapse	doi:10.7303/syn3157743	https://doi.org/10.7303/syn3157743	Female	White
BM_10_678	MSBB AD RNA-seq data collection and processing	HiSeq 2500 System	Illumina	BM_10_678_bam	BM_10_678.accepted_hits.sort.coord.bam	Synapse	doi:10.7303/syn3157743	https://doi.org/10.7303/syn3157743	Female	White
BM_10_679	MSBB AD RNA-seq data collection and processing	HiSeq 2500 System	Illumina	BM_10_679_fq	BM_10_679.unmapped.fq	Synapse	doi:10.7303/syn3157743	https://doi.org/10.7303/syn3157743	Female	Black
BM_10_679	MSBB AD RNA-seq data collection and processing	HiSeq 2500 System	Illumina	BM_10_679_bam	BM_10_679.accepted_hits.sort.coord.bam	Synapse	doi:10.7303/syn3157743	https://doi.org/10.7303/syn3157743	Female	Black
BM_10_680	MSBB AD RNA-seq data collection and processing	HiSeq 2500 System	Illumina	BM_10_680_fq	BM_10_680.unmapped.fq	Synapse	doi:10.7303/syn3157743	https://doi.org/10.7303/syn3157743	Male	White
BM_10_680	MSBB AD RNA-seq data collection and processing	HiSeq 2500 System	Illumina	BM_10_680_bam	BM_10_680.accepted_hits.sort.coord.bam	Synapse	doi:10.7303/syn3157743	https://doi.org/10.7303/syn3157743	Male	White
BM_10_681	MSBB AD RNA-seq data collection and processing	HiSeq 2500 System	Illumina	BM_10_681_fq	BM_10_681.unmapped.fq	Synapse	doi:10.7303/syn3157743	https://doi.org/10.7303/syn3157743	Female	White
BM_10_681	MSBB AD RNA-seq data collection and processing	HiSeq 2500 System	Illumina	BM_10_681_bam	BM_10_681.accepted_hits.sort.coord.bam	Synapse	doi:10.7303/syn3157743	https://doi.org/10.7303/syn3157743	Female	White
BM_10_682	MSBB AD RNA-seq data collection and processing	HiSeq 2500 System	Illumina	BM_10_682_fq	BM_10_682.unmapped.fq	Synapse	doi:10.7303/syn3157743	https://doi.org/10.7303/syn3157743	Male	White
BM_10_682	MSBB AD RNA-seq data collection and processing	HiSeq 2500 System	Illumina	BM_10_682_bam	BM_10_682.accepted_hits.sort.coord.bam	Synapse	doi:10.7303/syn3157743	https://doi.org/10.7303/syn3157743	Male	White
BM_10_683	MSBB AD RNA-seq data collection and processing	HiSeq 2500 System	Illumina	BM_10_683_fq	BM_10_683.unmapped.fq	Synapse	doi:10.7303/syn3157743	https://doi.org/10.7303/syn3157743	Female	Unknown
BM_10_683	MSBB AD RNA-seq data collection and processing	HiSeq 2500 System	Illumina	BM_10_683_bam	BM_10_683.accepted_hits.sort.coord.bam	Synapse	doi:10.7303/syn3157743	https://doi.org/10.7303/syn3157743	Female	Unknown
BM_10_684	MSBB AD RNA-seq data collection and processing	HiSeq 2500 System	Illumina	BM_10_684_fq	BM_10_684.unmapped.fq	Synapse	doi:10.7303/syn3157743	https://doi.org/10.7303/syn3157743	Female	White
BM_10_684	MSBB AD RNA-seq data collection and processing	HiSeq 2500 System	Illumina	BM_10_684_bam	BM_10_684.accepted_hits.sort.coord.bam	Synapse	doi:10.7303/syn3157743	https://doi.org/10.7303/syn3157743	Female	White
BM_10_685	MSBB AD RNA-seq data collection and processing	HiSeq 2500 System	Illumina	BM_10_685_fq	BM_10_685.unmapped.fq	Synapse	doi:10.7303/syn3157743	https://doi.org/10.7303/syn3157743	Female	White
BM_10_685	MSBB AD RNA-seq data collection and processing	HiSeq 2500 System	Illumina	BM_10_685_bam	BM_10_685.accepted_hits.sort.coord.bam	Synapse	doi:10.7303/syn3157743	https://doi.org/10.7303/syn3157743	Female	White
BM_10_686	MSBB AD RNA-seq data collection and processing	HiSeq 2500 System	Illumina	BM_10_686_fq	BM_10_686.unmapped.fq	Synapse	doi:10.7303/syn3157743	https://doi.org/10.7303/syn3157743	Male	White
BM_10_686	MSBB AD RNA-seq data collection and processing	HiSeq 2500 System	Illumina	BM_10_686_bam	BM_10_686.accepted_hits.sort.coord.bam	Synapse	doi:10.7303/syn3157743	https://doi.org/10.7303/syn3157743	Male	White
BM_10_687	MSBB AD RNA-seq data collection and processing	HiSeq 2500 System	Illumina	BM_10_687_fq	BM_10_687.unmapped.fq	Synapse	doi:10.7303/syn3157743	https://doi.org/10.7303/syn3157743	Female	Unknown
BM_10_687	MSBB AD RNA-seq data collection and processing	HiSeq 2500 System	Illumina	BM_10_687_bam	BM_10_687.accepted_hits.sort.coord.bam	Synapse	doi:10.7303/syn3157743	https://doi.org/10.7303/syn3157743	Female	Unknown
BM_10_689	MSBB AD RNA-seq data collection and processing	HiSeq 2500 System	Illumina	BM_10_689_fq	BM_10_689.unmapped.fq	Synapse	doi:10.7303/syn3157743	https://doi.org/10.7303/syn3157743	Male	White
BM_10_689	MSBB AD RNA-seq data collection and processing	HiSeq 2500 System	Illumina	BM_10_689_bam	BM_10_689.accepted_hits.sort.coord.bam	Synapse	doi:10.7303/syn3157743	https://doi.org/10.7303/syn3157743	Male	White
BM_10_690	MSBB AD RNA-seq data collection and processing	HiSeq 2500 System	Illumina	BM_10_690_fq	BM_10_690.unmapped.fq	Synapse	doi:10.7303/syn3157743	https://doi.org/10.7303/syn3157743	Female	Unknown
BM_10_690	MSBB AD RNA-seq data collection and processing	HiSeq 2500 System	Illumina	BM_10_690_bam	BM_10_690.accepted_hits.sort.coord.bam	Synapse	doi:10.7303/syn3157743	https://doi.org/10.7303/syn3157743	Female	Unknown
BM_10_691	MSBB AD RNA-seq data collection and processing	HiSeq 2500 System	Illumina	BM_10_691_fq	BM_10_691.unmapped.fq	Synapse	doi:10.7303/syn3157743	https://doi.org/10.7303/syn3157743	Female	Latino
BM_10_691	MSBB AD RNA-seq data collection and processing	HiSeq 2500 System	Illumina	BM_10_691_bam	BM_10_691.accepted_hits.sort.coord.bam	Synapse	doi:10.7303/syn3157743	https://doi.org/10.7303/syn3157743	Female	Latino
BM_10_692	MSBB AD RNA-seq data collection and processing	HiSeq 2500 System	Illumina	BM_10_692_fq	BM_10_692.unmapped.fq	Synapse	doi:10.7303/syn3157743	https://doi.org/10.7303/syn3157743	Male	Latino
BM_10_692	MSBB AD RNA-seq data collection and processing	HiSeq 2500 System	Illumina	BM_10_692_bam	BM_10_692.accepted_hits.sort.coord.bam	Synapse	doi:10.7303/syn3157743	https://doi.org/10.7303/syn3157743	Male	Latino
BM_10_693	MSBB AD RNA-seq data collection and processing	HiSeq 2500 System	Illumina	BM_10_693_fq	BM_10_693.unmapped.fq	Synapse	doi:10.7303/syn3157743	https://doi.org/10.7303/syn3157743	Female	Black
BM_10_693	MSBB AD RNA-seq data collection and processing	HiSeq 2500 System	Illumina	BM_10_693_bam	BM_10_693.accepted_hits.sort.coord.bam	Synapse	doi:10.7303/syn3157743	https://doi.org/10.7303/syn3157743	Female	Black
BM_10_695	MSBB AD RNA-seq data collection and processing	HiSeq 2500 System	Illumina	BM_10_695_fq	BM_10_695.unmapped.fq	Synapse	doi:10.7303/syn3157743	https://doi.org/10.7303/syn3157743	Female	White
BM_10_695	MSBB AD RNA-seq data collection and processing	HiSeq 2500 System	Illumina	BM_10_695_bam	BM_10_695.accepted_hits.sort.coord.bam	Synapse	doi:10.7303/syn3157743	https://doi.org/10.7303/syn3157743	Female	White
BM_10_697	MSBB AD RNA-seq data collection and processing	HiSeq 2500 System	Illumina	BM_10_697_fq	BM_10_697.unmapped.fq	Synapse	doi:10.7303/syn3157743	https://doi.org/10.7303/syn3157743	Male	White
BM_10_697	MSBB AD RNA-seq data collection and processing	HiSeq 2500 System	Illumina	BM_10_697_bam	BM_10_697.accepted_hits.sort.coord.bam	Synapse	doi:10.7303/syn3157743	https://doi.org/10.7303/syn3157743	Male	White
BM_10_698	MSBB AD RNA-seq data collection and processing	HiSeq 2500 System	Illumina	BM_10_698_fq	BM_10_698.unmapped.fq	Synapse	doi:10.7303/syn3157743	https://doi.org/10.7303/syn3157743	Female	White
BM_10_698	MSBB AD RNA-seq data collection and processing	HiSeq 2500 System	Illumina	BM_10_698_bam	BM_10_698.accepted_hits.sort.coord.bam	Synapse	doi:10.7303/syn3157743	https://doi.org/10.7303/syn3157743	Female	White
BM_10_699	MSBB AD RNA-seq data collection and processing	HiSeq 2500 System	Illumina	BM_10_699_fq	BM_10_699.unmapped.fq	Synapse	doi:10.7303/syn3157743	https://doi.org/10.7303/syn3157743	Male	White
BM_10_699	MSBB AD RNA-seq data collection and processing	HiSeq 2500 System	Illumina	BM_10_699_bam	BM_10_699.accepted_hits.sort.coord.bam	Synapse	doi:10.7303/syn3157743	https://doi.org/10.7303/syn3157743	Male	White
BM_10_700	MSBB AD RNA-seq data collection and processing	HiSeq 2500 System	Illumina	BM_10_700_fq	BM_10_700.unmapped.fq	Synapse	doi:10.7303/syn3157743	https://doi.org/10.7303/syn3157743	Female	Unknown
BM_10_700	MSBB AD RNA-seq data collection and processing	HiSeq 2500 System	Illumina	BM_10_700_bam	BM_10_700.accepted_hits.sort.coord.bam	Synapse	doi:10.7303/syn3157743	https://doi.org/10.7303/syn3157743	Female	Unknown
BM_10_701	MSBB AD RNA-seq data collection and processing	HiSeq 2500 System	Illumina	BM_10_701_fq	BM_10_701.unmapped.fq	Synapse	doi:10.7303/syn3157743	https://doi.org/10.7303/syn3157743	Male	White
BM_10_701	MSBB AD RNA-seq data collection and processing	HiSeq 2500 System	Illumina	BM_10_701_bam	BM_10_701.accepted_hits.sort.coord.bam	Synapse	doi:10.7303/syn3157743	https://doi.org/10.7303/syn3157743	Male	White
BM_10_702	MSBB AD RNA-seq data collection and processing	HiSeq 2500 System	Illumina	BM_10_702_fq	BM_10_702.unmapped.fq	Synapse	doi:10.7303/syn3157743	https://doi.org/10.7303/syn3157743	Male	White
BM_10_702	MSBB AD RNA-seq data collection and processing	HiSeq 2500 System	Illumina	BM_10_702_bam	BM_10_702.accepted_hits.sort.coord.bam	Synapse	doi:10.7303/syn3157743	https://doi.org/10.7303/syn3157743	Male	White
BM_10_703	MSBB AD RNA-seq data collection and processing	HiSeq 2500 System	Illumina	BM_10_703_fq	BM_10_703.unmapped.fq	Synapse	doi:10.7303/syn3157743	https://doi.org/10.7303/syn3157743	Female	White
BM_10_703	MSBB AD RNA-seq data collection and processing	HiSeq 2500 System	Illumina	BM_10_703_bam	BM_10_703.accepted_hits.sort.coord.bam	Synapse	doi:10.7303/syn3157743	https://doi.org/10.7303/syn3157743	Female	White
BM_10_705	MSBB AD RNA-seq data collection and processing	HiSeq 2500 System	Illumina	BM_10_705_fq	BM_10_705.unmapped.fq	Synapse	doi:10.7303/syn3157743	https://doi.org/10.7303/syn3157743	Male	Latino
BM_10_705	MSBB AD RNA-seq data collection and processing	HiSeq 2500 System	Illumina	BM_10_705_bam	BM_10_705.accepted_hits.sort.coord.bam	Synapse	doi:10.7303/syn3157743	https://doi.org/10.7303/syn3157743	Male	Latino
BM_10_706	MSBB AD RNA-seq data collection and processing	HiSeq 2500 System	Illumina	BM_10_706_fq	BM_10_706.unmapped.fq	Synapse	doi:10.7303/syn3157743	https://doi.org/10.7303/syn3157743	Female	White
BM_10_706	MSBB AD RNA-seq data collection and processing	HiSeq 2500 System	Illumina	BM_10_706_bam	BM_10_706.accepted_hits.sort.coord.bam	Synapse	doi:10.7303/syn3157743	https://doi.org/10.7303/syn3157743	Female	White
BM_10_707	MSBB AD RNA-seq data collection and processing	HiSeq 2500 System	Illumina	BM_10_707_fq	BM_10_707.unmapped.fq	Synapse	doi:10.7303/syn3157743	https://doi.org/10.7303/syn3157743	Female	White
BM_10_707	MSBB AD RNA-seq data collection and processing	HiSeq 2500 System	Illumina	BM_10_707_bam	BM_10_707.accepted_hits.sort.coord.bam	Synapse	doi:10.7303/syn3157743	https://doi.org/10.7303/syn3157743	Female	White
BM_10_708	MSBB AD RNA-seq data collection and processing	HiSeq 2500 System	Illumina	BM_10_708_fq	BM_10_708.unmapped.fq	Synapse	doi:10.7303/syn3157743	https://doi.org/10.7303/syn3157743	Male	White
BM_10_708	MSBB AD RNA-seq data collection and processing	HiSeq 2500 System	Illumina	BM_10_708_bam	BM_10_708.accepted_hits.sort.coord.bam	Synapse	doi:10.7303/syn3157743	https://doi.org/10.7303/syn3157743	Male	White
BM_10_709	MSBB AD RNA-seq data collection and processing	HiSeq 2500 System	Illumina	BM_10_709_fq	BM_10_709.unmapped.fq	Synapse	doi:10.7303/syn3157743	https://doi.org/10.7303/syn3157743	Female	White
BM_10_709	MSBB AD RNA-seq data collection and processing	HiSeq 2500 System	Illumina	BM_10_709_bam	BM_10_709.accepted_hits.sort.coord.bam	Synapse	doi:10.7303/syn3157743	https://doi.org/10.7303/syn3157743	Female	White
BM_10_710	MSBB AD RNA-seq data collection and processing	HiSeq 2500 System	Illumina	BM_10_710_fq	BM_10_710.unmapped.fq	Synapse	doi:10.7303/syn3157743	https://doi.org/10.7303/syn3157743	Female	White
BM_10_710	MSBB AD RNA-seq data collection and processing	HiSeq 2500 System	Illumina	BM_10_710_bam	BM_10_710.accepted_hits.sort.coord.bam	Synapse	doi:10.7303/syn3157743	https://doi.org/10.7303/syn3157743	Female	White
BM_10_711	MSBB AD RNA-seq data collection and processing	HiSeq 2500 System	Illumina	BM_10_711_fq	BM_10_711.unmapped.fq	Synapse	doi:10.7303/syn3157743	https://doi.org/10.7303/syn3157743	Female	White
BM_10_711	MSBB AD RNA-seq data collection and processing	HiSeq 2500 System	Illumina	BM_10_711_bam	BM_10_711.accepted_hits.sort.coord.bam	Synapse	doi:10.7303/syn3157743	https://doi.org/10.7303/syn3157743	Female	White
BM_10_712	MSBB AD RNA-seq data collection and processing	HiSeq 2500 System	Illumina	BM_10_712_fq	BM_10_712.unmapped.fq	Synapse	doi:10.7303/syn3157743	https://doi.org/10.7303/syn3157743	Female	White
BM_10_712	MSBB AD RNA-seq data collection and processing	HiSeq 2500 System	Illumina	BM_10_712_bam	BM_10_712.accepted_hits.sort.coord.bam	Synapse	doi:10.7303/syn3157743	https://doi.org/10.7303/syn3157743	Female	White
BM_10_713	MSBB AD RNA-seq data collection and processing	HiSeq 2500 System	Illumina	BM_10_713_fq	BM_10_713.unmapped.fq	Synapse	doi:10.7303/syn3157743	https://doi.org/10.7303/syn3157743	Female	White
BM_10_713	MSBB AD RNA-seq data collection and processing	HiSeq 2500 System	Illumina	BM_10_713_bam	BM_10_713.accepted_hits.sort.coord.bam	Synapse	doi:10.7303/syn3157743	https://doi.org/10.7303/syn3157743	Female	White
BM_10_714	MSBB AD RNA-seq data collection and processing	HiSeq 2500 System	Illumina	BM_10_714_fq	BM_10_714.unmapped.fq	Synapse	doi:10.7303/syn3157743	https://doi.org/10.7303/syn3157743	Male	White
BM_10_714	MSBB AD RNA-seq data collection and processing	HiSeq 2500 System	Illumina	BM_10_714_bam	BM_10_714.accepted_hits.sort.coord.bam	Synapse	doi:10.7303/syn3157743	https://doi.org/10.7303/syn3157743	Male	White
BM_10_715	MSBB AD RNA-seq data collection and processing	HiSeq 2500 System	Illumina	BM_10_715_fq	BM_10_715.unmapped.fq	Synapse	doi:10.7303/syn3157743	https://doi.org/10.7303/syn3157743	Female	White
BM_10_715	MSBB AD RNA-seq data collection and processing	HiSeq 2500 System	Illumina	BM_10_715_bam	BM_10_715.accepted_hits.sort.coord.bam	Synapse	doi:10.7303/syn3157743	https://doi.org/10.7303/syn3157743	Female	White
BM_10_716	MSBB AD RNA-seq data collection and processing	HiSeq 2500 System	Illumina	BM_10_716_fq	BM_10_716.unmapped.fq	Synapse	doi:10.7303/syn3157743	https://doi.org/10.7303/syn3157743	Female	White
BM_10_716	MSBB AD RNA-seq data collection and processing	HiSeq 2500 System	Illumina	BM_10_716_bam	BM_10_716.accepted_hits.sort.coord.bam	Synapse	doi:10.7303/syn3157743	https://doi.org/10.7303/syn3157743	Female	White
BM_10_717	MSBB AD RNA-seq data collection and processing	HiSeq 2500 System	Illumina	BM_10_717_fq	BM_10_717.unmapped.fq	Synapse	doi:10.7303/syn3157743	https://doi.org/10.7303/syn3157743	Female	White
BM_10_717	MSBB AD RNA-seq data collection and processing	HiSeq 2500 System	Illumina	BM_10_717_bam	BM_10_717.accepted_hits.sort.coord.bam	Synapse	doi:10.7303/syn3157743	https://doi.org/10.7303/syn3157743	Female	White
BM_10_718	MSBB AD RNA-seq data collection and processing	HiSeq 2500 System	Illumina	BM_10_718_fq	BM_10_718.unmapped.fq	Synapse	doi:10.7303/syn3157743	https://doi.org/10.7303/syn3157743	Female	Latino
BM_10_718	MSBB AD RNA-seq data collection and processing	HiSeq 2500 System	Illumina	BM_10_718_bam	BM_10_718.accepted_hits.sort.coord.bam	Synapse	doi:10.7303/syn3157743	https://doi.org/10.7303/syn3157743	Female	Latino
BM_10_719	MSBB AD RNA-seq data collection and processing	HiSeq 2500 System	Illumina	BM_10_719_fq	BM_10_719.unmapped.fq	Synapse	doi:10.7303/syn3157743	https://doi.org/10.7303/syn3157743	Female	White
BM_10_719	MSBB AD RNA-seq data collection and processing	HiSeq 2500 System	Illumina	BM_10_719_bam	BM_10_719.accepted_hits.sort.coord.bam	Synapse	doi:10.7303/syn3157743	https://doi.org/10.7303/syn3157743	Female	White
BM_10_720	MSBB AD RNA-seq data collection and processing	HiSeq 2500 System	Illumina	BM_10_720_fq	BM_10_720.unmapped.fq	Synapse	doi:10.7303/syn3157743	https://doi.org/10.7303/syn3157743	Female	White
BM_10_720	MSBB AD RNA-seq data collection and processing	HiSeq 2500 System	Illumina	BM_10_720_bam	BM_10_720.accepted_hits.sort.coord.bam	Synapse	doi:10.7303/syn3157743	https://doi.org/10.7303/syn3157743	Female	White
BM_10_722	MSBB AD RNA-seq data collection and processing	HiSeq 2500 System	Illumina	BM_10_722_fq	BM_10_722.unmapped.fq	Synapse	doi:10.7303/syn3157743	https://doi.org/10.7303/syn3157743	Female	Black
BM_10_722	MSBB AD RNA-seq data collection and processing	HiSeq 2500 System	Illumina	BM_10_722_bam	BM_10_722.accepted_hits.sort.coord.bam	Synapse	doi:10.7303/syn3157743	https://doi.org/10.7303/syn3157743	Female	Black
BM_10_724	MSBB AD RNA-seq data collection and processing	HiSeq 2500 System	Illumina	BM_10_724_fq	BM_10_724.unmapped.fq	Synapse	doi:10.7303/syn3157743	https://doi.org/10.7303/syn3157743	Male	White
BM_10_724	MSBB AD RNA-seq data collection and processing	HiSeq 2500 System	Illumina	BM_10_724_bam	BM_10_724.accepted_hits.sort.coord.bam	Synapse	doi:10.7303/syn3157743	https://doi.org/10.7303/syn3157743	Male	White
BM_10_725	MSBB AD RNA-seq data collection and processing	HiSeq 2500 System	Illumina	BM_10_725_fq	BM_10_725.unmapped.fq	Synapse	doi:10.7303/syn3157743	https://doi.org/10.7303/syn3157743	Male	Latino
BM_10_725	MSBB AD RNA-seq data collection and processing	HiSeq 2500 System	Illumina	BM_10_725_bam	BM_10_725.accepted_hits.sort.coord.bam	Synapse	doi:10.7303/syn3157743	https://doi.org/10.7303/syn3157743	Male	Latino
BM_10_727	MSBB AD RNA-seq data collection and processing	HiSeq 2500 System	Illumina	BM_10_727_fq	BM_10_727.unmapped.fq	Synapse	doi:10.7303/syn3157743	https://doi.org/10.7303/syn3157743	Female	White
BM_10_727	MSBB AD RNA-seq data collection and processing	HiSeq 2500 System	Illumina	BM_10_727_bam	BM_10_727.accepted_hits.sort.coord.bam	Synapse	doi:10.7303/syn3157743	https://doi.org/10.7303/syn3157743	Female	White
BM_10_728	MSBB AD RNA-seq data collection and processing	HiSeq 2500 System	Illumina	BM_10_728_fq	BM_10_728.unmapped.fq	Synapse	doi:10.7303/syn3157743	https://doi.org/10.7303/syn3157743	Female	White
BM_10_728	MSBB AD RNA-seq data collection and processing	HiSeq 2500 System	Illumina	BM_10_728_bam	BM_10_728.accepted_hits.sort.coord.bam	Synapse	doi:10.7303/syn3157743	https://doi.org/10.7303/syn3157743	Female	White
BM_10_729	MSBB AD RNA-seq data collection and processing	HiSeq 2500 System	Illumina	BM_10_729_fq	BM_10_729.unmapped.fq	Synapse	doi:10.7303/syn3157743	https://doi.org/10.7303/syn3157743	Female	White
BM_10_729	MSBB AD RNA-seq data collection and processing	HiSeq 2500 System	Illumina	BM_10_729_bam	BM_10_729.accepted_hits.sort.coord.bam	Synapse	doi:10.7303/syn3157743	https://doi.org/10.7303/syn3157743	Female	White
BM_10_730	MSBB AD RNA-seq data collection and processing	HiSeq 2500 System	Illumina	BM_10_730_fq	BM_10_730.unmapped.fq	Synapse	doi:10.7303/syn3157743	https://doi.org/10.7303/syn3157743	Female	White
BM_10_730	MSBB AD RNA-seq data collection and processing	HiSeq 2500 System	Illumina	BM_10_730_bam	BM_10_730.accepted_hits.sort.coord.bam	Synapse	doi:10.7303/syn3157743	https://doi.org/10.7303/syn3157743	Female	White
BM_10_731	MSBB AD RNA-seq data collection and processing	HiSeq 2500 System	Illumina	BM_10_731_fq	BM_10_731.unmapped.fq	Synapse	doi:10.7303/syn3157743	https://doi.org/10.7303/syn3157743	Female	White
BM_10_731	MSBB AD RNA-seq data collection and processing	HiSeq 2500 System	Illumina	BM_10_731_bam	BM_10_731.accepted_hits.sort.coord.bam	Synapse	doi:10.7303/syn3157743	https://doi.org/10.7303/syn3157743	Female	White
BM_10_732	MSBB AD RNA-seq data collection and processing	HiSeq 2500 System	Illumina	BM_10_732_fq	BM_10_732.unmapped.fq	Synapse	doi:10.7303/syn3157743	https://doi.org/10.7303/syn3157743	Male	White
BM_10_732	MSBB AD RNA-seq data collection and processing	HiSeq 2500 System	Illumina	BM_10_732_bam	BM_10_732.accepted_hits.sort.coord.bam	Synapse	doi:10.7303/syn3157743	https://doi.org/10.7303/syn3157743	Male	White
BM_10_735	MSBB AD RNA-seq data collection and processing	HiSeq 2500 System	Illumina	BM_10_735_fq	BM_10_735.unmapped.fq	Synapse	doi:10.7303/syn3157743	https://doi.org/10.7303/syn3157743	Female	Black
BM_10_735	MSBB AD RNA-seq data collection and processing	HiSeq 2500 System	Illumina	BM_10_735_bam	BM_10_735.accepted_hits.sort.coord.bam	Synapse	doi:10.7303/syn3157743	https://doi.org/10.7303/syn3157743	Female	Black
BM_10_736	MSBB AD RNA-seq data collection and processing	HiSeq 2500 System	Illumina	BM_10_736_fq	BM_10_736.unmapped.fq	Synapse	doi:10.7303/syn3157743	https://doi.org/10.7303/syn3157743	Female	White
BM_10_736	MSBB AD RNA-seq data collection and processing	HiSeq 2500 System	Illumina	BM_10_736_bam	BM_10_736.accepted_hits.sort.coord.bam	Synapse	doi:10.7303/syn3157743	https://doi.org/10.7303/syn3157743	Female	White
BM_10_737	MSBB AD RNA-seq data collection and processing	HiSeq 2500 System	Illumina	BM_10_737_fq	BM_10_737.unmapped.fq	Synapse	doi:10.7303/syn3157743	https://doi.org/10.7303/syn3157743	Male	White
BM_10_737	MSBB AD RNA-seq data collection and processing	HiSeq 2500 System	Illumina	BM_10_737_bam	BM_10_737.accepted_hits.sort.coord.bam	Synapse	doi:10.7303/syn3157743	https://doi.org/10.7303/syn3157743	Male	White
BM_10_738	MSBB AD RNA-seq data collection and processing	HiSeq 2500 System	Illumina	BM_10_738_fq	BM_10_738.unmapped.fq	Synapse	doi:10.7303/syn3157743	https://doi.org/10.7303/syn3157743	Male	White
BM_10_738	MSBB AD RNA-seq data collection and processing	HiSeq 2500 System	Illumina	BM_10_738_bam	BM_10_738.accepted_hits.sort.coord.bam	Synapse	doi:10.7303/syn3157743	https://doi.org/10.7303/syn3157743	Male	White
BM_10_739	MSBB AD RNA-seq data collection and processing	HiSeq 2500 System	Illumina	BM_10_739_fq	BM_10_739.unmapped.fq	Synapse	doi:10.7303/syn3157743	https://doi.org/10.7303/syn3157743	Male	Black
BM_10_739	MSBB AD RNA-seq data collection and processing	HiSeq 2500 System	Illumina	BM_10_739_bam	BM_10_739.accepted_hits.sort.coord.bam	Synapse	doi:10.7303/syn3157743	https://doi.org/10.7303/syn3157743	Male	Black
BM_10_740	MSBB AD RNA-seq data collection and processing	HiSeq 2500 System	Illumina	BM_10_740_fq	BM_10_740.unmapped.fq	Synapse	doi:10.7303/syn3157743	https://doi.org/10.7303/syn3157743	Male	White
BM_10_740	MSBB AD RNA-seq data collection and processing	HiSeq 2500 System	Illumina	BM_10_740_bam	BM_10_740.accepted_hits.sort.coord.bam	Synapse	doi:10.7303/syn3157743	https://doi.org/10.7303/syn3157743	Male	White
BM_10_741	MSBB AD RNA-seq data collection and processing	HiSeq 2500 System	Illumina	BM_10_741_fq	BM_10_741.unmapped.fq	Synapse	doi:10.7303/syn3157743	https://doi.org/10.7303/syn3157743	Male	White
BM_10_741	MSBB AD RNA-seq data collection and processing	HiSeq 2500 System	Illumina	BM_10_741_bam	BM_10_741.accepted_hits.sort.coord.bam	Synapse	doi:10.7303/syn3157743	https://doi.org/10.7303/syn3157743	Male	White
BM_10_742	MSBB AD RNA-seq data collection and processing	HiSeq 2500 System	Illumina	BM_10_742_fq	BM_10_742.unmapped.fq	Synapse	doi:10.7303/syn3157743	https://doi.org/10.7303/syn3157743	Female	White
BM_10_742	MSBB AD RNA-seq data collection and processing	HiSeq 2500 System	Illumina	BM_10_742_bam	BM_10_742.accepted_hits.sort.coord.bam	Synapse	doi:10.7303/syn3157743	https://doi.org/10.7303/syn3157743	Female	White
BM_10_743	MSBB AD RNA-seq data collection and processing	HiSeq 2500 System	Illumina	BM_10_743_fq	BM_10_743.unmapped.fq	Synapse	doi:10.7303/syn3157743	https://doi.org/10.7303/syn3157743	Female	White
BM_10_743	MSBB AD RNA-seq data collection and processing	HiSeq 2500 System	Illumina	BM_10_743_bam	BM_10_743.accepted_hits.sort.coord.bam	Synapse	doi:10.7303/syn3157743	https://doi.org/10.7303/syn3157743	Female	White
BM_10_744	MSBB AD RNA-seq data collection and processing	HiSeq 2500 System	Illumina	BM_10_744_fq	BM_10_744.unmapped.fq	Synapse	doi:10.7303/syn3157743	https://doi.org/10.7303/syn3157743	Male	White
BM_10_744	MSBB AD RNA-seq data collection and processing	HiSeq 2500 System	Illumina	BM_10_744_bam	BM_10_744.accepted_hits.sort.coord.bam	Synapse	doi:10.7303/syn3157743	https://doi.org/10.7303/syn3157743	Male	White
BM_10_746	MSBB AD RNA-seq data collection and processing	HiSeq 2500 System	Illumina	BM_10_746_fq	BM_10_746.unmapped.fq	Synapse	doi:10.7303/syn3157743	https://doi.org/10.7303/syn3157743	Male	White
BM_10_746	MSBB AD RNA-seq data collection and processing	HiSeq 2500 System	Illumina	BM_10_746_bam	BM_10_746.accepted_hits.sort.coord.bam	Synapse	doi:10.7303/syn3157743	https://doi.org/10.7303/syn3157743	Male	White
BM_10_747	MSBB AD RNA-seq data collection and processing	HiSeq 2500 System	Illumina	BM_10_747_fq	BM_10_747.unmapped.fq	Synapse	doi:10.7303/syn3157743	https://doi.org/10.7303/syn3157743	Female	Latino
BM_10_747	MSBB AD RNA-seq data collection and processing	HiSeq 2500 System	Illumina	BM_10_747_bam	BM_10_747.accepted_hits.sort.coord.bam	Synapse	doi:10.7303/syn3157743	https://doi.org/10.7303/syn3157743	Female	Latino
BM_10_748	MSBB AD RNA-seq data collection and processing	HiSeq 2500 System	Illumina	BM_10_748_fq	BM_10_748.unmapped.fq	Synapse	doi:10.7303/syn3157743	https://doi.org/10.7303/syn3157743	Male	White
BM_10_748	MSBB AD RNA-seq data collection and processing	HiSeq 2500 System	Illumina	BM_10_748_bam	BM_10_748.accepted_hits.sort.coord.bam	Synapse	doi:10.7303/syn3157743	https://doi.org/10.7303/syn3157743	Male	White
BM_10_749	MSBB AD RNA-seq data collection and processing	HiSeq 2500 System	Illumina	BM_10_749_fq	BM_10_749.unmapped.fq	Synapse	doi:10.7303/syn3157743	https://doi.org/10.7303/syn3157743	Female	Black
BM_10_749	MSBB AD RNA-seq data collection and processing	HiSeq 2500 System	Illumina	BM_10_749_bam	BM_10_749.accepted_hits.sort.coord.bam	Synapse	doi:10.7303/syn3157743	https://doi.org/10.7303/syn3157743	Female	Black
BM_10_750	MSBB AD RNA-seq data collection and processing	HiSeq 2500 System	Illumina	BM_10_750_fq	BM_10_750.unmapped.fq	Synapse	doi:10.7303/syn3157743	https://doi.org/10.7303/syn3157743	Male	White
BM_10_750	MSBB AD RNA-seq data collection and processing	HiSeq 2500 System	Illumina	BM_10_750_bam	BM_10_750.accepted_hits.sort.coord.bam	Synapse	doi:10.7303/syn3157743	https://doi.org/10.7303/syn3157743	Male	White
BM_10_751	MSBB AD RNA-seq data collection and processing	HiSeq 2500 System	Illumina	BM_10_751_fq	BM_10_751.unmapped.fq	Synapse	doi:10.7303/syn3157743	https://doi.org/10.7303/syn3157743	Male	White
BM_10_751	MSBB AD RNA-seq data collection and processing	HiSeq 2500 System	Illumina	BM_10_751_bam	BM_10_751.accepted_hits.sort.coord.bam	Synapse	doi:10.7303/syn3157743	https://doi.org/10.7303/syn3157743	Male	White
BM_10_752	MSBB AD RNA-seq data collection and processing	HiSeq 2500 System	Illumina	BM_10_752_fq	BM_10_752.unmapped.fq	Synapse	doi:10.7303/syn3157743	https://doi.org/10.7303/syn3157743	Female	White
BM_10_752	MSBB AD RNA-seq data collection and processing	HiSeq 2500 System	Illumina	BM_10_752_bam	BM_10_752.accepted_hits.sort.coord.bam	Synapse	doi:10.7303/syn3157743	https://doi.org/10.7303/syn3157743	Female	White
BM_10_753	MSBB AD RNA-seq data collection and processing	HiSeq 2500 System	Illumina	BM_10_753_fq	BM_10_753.unmapped.fq	Synapse	doi:10.7303/syn3157743	https://doi.org/10.7303/syn3157743	Male	Black
BM_10_753	MSBB AD RNA-seq data collection and processing	HiSeq 2500 System	Illumina	BM_10_753_bam	BM_10_753.accepted_hits.sort.coord.bam	Synapse	doi:10.7303/syn3157743	https://doi.org/10.7303/syn3157743	Male	Black
BM_10_754	MSBB AD RNA-seq data collection and processing	HiSeq 2500 System	Illumina	BM_10_754_fq	BM_10_754.unmapped.fq	Synapse	doi:10.7303/syn3157743	https://doi.org/10.7303/syn3157743	Female	White
BM_10_754	MSBB AD RNA-seq data collection and processing	HiSeq 2500 System	Illumina	BM_10_754_bam	BM_10_754.accepted_hits.sort.coord.bam	Synapse	doi:10.7303/syn3157743	https://doi.org/10.7303/syn3157743	Female	White
BM_10_755	MSBB AD RNA-seq data collection and processing	HiSeq 2500 System	Illumina	BM_10_755_fq	BM_10_755.unmapped.fq	Synapse	doi:10.7303/syn3157743	https://doi.org/10.7303/syn3157743	Female	White
BM_10_755	MSBB AD RNA-seq data collection and processing	HiSeq 2500 System	Illumina	BM_10_755_bam	BM_10_755.accepted_hits.sort.coord.bam	Synapse	doi:10.7303/syn3157743	https://doi.org/10.7303/syn3157743	Female	White
BM_10_756	MSBB AD RNA-seq data collection and processing	HiSeq 2500 System	Illumina	BM_10_756_fq	BM_10_756.unmapped.fq	Synapse	doi:10.7303/syn3157743	https://doi.org/10.7303/syn3157743	Male	White
BM_10_756	MSBB AD RNA-seq data collection and processing	HiSeq 2500 System	Illumina	BM_10_756_bam	BM_10_756.accepted_hits.sort.coord.bam	Synapse	doi:10.7303/syn3157743	https://doi.org/10.7303/syn3157743	Male	White
BM_10_758	MSBB AD RNA-seq data collection and processing	HiSeq 2500 System	Illumina	BM_10_758_fq	BM_10_758.unmapped.fq	Synapse	doi:10.7303/syn3157743	https://doi.org/10.7303/syn3157743	Female	White
BM_10_758	MSBB AD RNA-seq data collection and processing	HiSeq 2500 System	Illumina	BM_10_758_bam	BM_10_758.accepted_hits.sort.coord.bam	Synapse	doi:10.7303/syn3157743	https://doi.org/10.7303/syn3157743	Female	White
BM_10_759	MSBB AD RNA-seq data collection and processing	HiSeq 2500 System	Illumina	BM_10_759_fq	BM_10_759.unmapped.fq	Synapse	doi:10.7303/syn3157743	https://doi.org/10.7303/syn3157743	Male	White
BM_10_759	MSBB AD RNA-seq data collection and processing	HiSeq 2500 System	Illumina	BM_10_759_bam	BM_10_759.accepted_hits.sort.coord.bam	Synapse	doi:10.7303/syn3157743	https://doi.org/10.7303/syn3157743	Male	White
BM_10_760	MSBB AD RNA-seq data collection and processing	HiSeq 2500 System	Illumina	BM_10_760_fq	BM_10_760.unmapped.fq	Synapse	doi:10.7303/syn3157743	https://doi.org/10.7303/syn3157743	Male	White
BM_10_760	MSBB AD RNA-seq data collection and processing	HiSeq 2500 System	Illumina	BM_10_760_bam	BM_10_760.accepted_hits.sort.coord.bam	Synapse	doi:10.7303/syn3157743	https://doi.org/10.7303/syn3157743	Male	White
BM_10_764	MSBB AD RNA-seq data collection and processing	HiSeq 2500 System	Illumina	BM_10_764_fq	BM_10_764.unmapped.fq	Synapse	doi:10.7303/syn3157743	https://doi.org/10.7303/syn3157743	Female	White
BM_10_764	MSBB AD RNA-seq data collection and processing	HiSeq 2500 System	Illumina	BM_10_764_bam	BM_10_764.accepted_hits.sort.coord.bam	Synapse	doi:10.7303/syn3157743	https://doi.org/10.7303/syn3157743	Female	White
BM_10_765	MSBB AD RNA-seq data collection and processing	HiSeq 2500 System	Illumina	BM_10_765_fq	BM_10_765.unmapped.fq	Synapse	doi:10.7303/syn3157743	https://doi.org/10.7303/syn3157743	Male	White
BM_10_765	MSBB AD RNA-seq data collection and processing	HiSeq 2500 System	Illumina	BM_10_765_bam	BM_10_765.accepted_hits.sort.coord.bam	Synapse	doi:10.7303/syn3157743	https://doi.org/10.7303/syn3157743	Male	White
BM_10_766	MSBB AD RNA-seq data collection and processing	HiSeq 2500 System	Illumina	BM_10_766_fq	BM_10_766.unmapped.fq	Synapse	doi:10.7303/syn3157743	https://doi.org/10.7303/syn3157743	Male	White
BM_10_766	MSBB AD RNA-seq data collection and processing	HiSeq 2500 System	Illumina	BM_10_766_bam	BM_10_766.accepted_hits.sort.coord.bam	Synapse	doi:10.7303/syn3157743	https://doi.org/10.7303/syn3157743	Male	White
BM_10_767	MSBB AD RNA-seq data collection and processing	HiSeq 2500 System	Illumina	BM_10_767_fq	BM_10_767.unmapped.fq	Synapse	doi:10.7303/syn3157743	https://doi.org/10.7303/syn3157743	Male	White
BM_10_767	MSBB AD RNA-seq data collection and processing	HiSeq 2500 System	Illumina	BM_10_767_bam	BM_10_767.accepted_hits.sort.coord.bam	Synapse	doi:10.7303/syn3157743	https://doi.org/10.7303/syn3157743	Male	White
BM_10_768	MSBB AD RNA-seq data collection and processing	HiSeq 2500 System	Illumina	BM_10_768_fq	BM_10_768.unmapped.fq	Synapse	doi:10.7303/syn3157743	https://doi.org/10.7303/syn3157743	Male	White
BM_10_768	MSBB AD RNA-seq data collection and processing	HiSeq 2500 System	Illumina	BM_10_768_bam	BM_10_768.accepted_hits.sort.coord.bam	Synapse	doi:10.7303/syn3157743	https://doi.org/10.7303/syn3157743	Male	White
BM_10_771	MSBB AD RNA-seq data collection and processing	HiSeq 2500 System	Illumina	BM_10_771_fq	BM_10_771.unmapped.fq	Synapse	doi:10.7303/syn3157743	https://doi.org/10.7303/syn3157743	Female	White
BM_10_771	MSBB AD RNA-seq data collection and processing	HiSeq 2500 System	Illumina	BM_10_771_bam	BM_10_771.accepted_hits.sort.coord.bam	Synapse	doi:10.7303/syn3157743	https://doi.org/10.7303/syn3157743	Female	White
BM_10_772	MSBB AD RNA-seq data collection and processing	HiSeq 2500 System	Illumina	BM_10_772_fq	BM_10_772.unmapped.fq	Synapse	doi:10.7303/syn3157743	https://doi.org/10.7303/syn3157743	Male	White
BM_10_772	MSBB AD RNA-seq data collection and processing	HiSeq 2500 System	Illumina	BM_10_772_bam	BM_10_772.accepted_hits.sort.coord.bam	Synapse	doi:10.7303/syn3157743	https://doi.org/10.7303/syn3157743	Male	White
BM_10_773	MSBB AD RNA-seq data collection and processing	HiSeq 2500 System	Illumina	BM_10_773_fq	BM_10_773.unmapped.fq	Synapse	doi:10.7303/syn3157743	https://doi.org/10.7303/syn3157743	Male	White
BM_10_773	MSBB AD RNA-seq data collection and processing	HiSeq 2500 System	Illumina	BM_10_773_bam	BM_10_773.accepted_hits.sort.coord.bam	Synapse	doi:10.7303/syn3157743	https://doi.org/10.7303/syn3157743	Male	White
BM_10_776	MSBB AD RNA-seq data collection and processing	HiSeq 2500 System	Illumina	BM_10_776_fq	BM_10_776.unmapped.fq	Synapse	doi:10.7303/syn3157743	https://doi.org/10.7303/syn3157743	Female	White
BM_10_776	MSBB AD RNA-seq data collection and processing	HiSeq 2500 System	Illumina	BM_10_776_bam	BM_10_776.accepted_hits.sort.coord.bam	Synapse	doi:10.7303/syn3157743	https://doi.org/10.7303/syn3157743	Female	White
BM_10_778	MSBB AD RNA-seq data collection and processing	HiSeq 2500 System	Illumina	BM_10_778_fq	BM_10_778.unmapped.fq	Synapse	doi:10.7303/syn3157743	https://doi.org/10.7303/syn3157743	Male	Black
BM_10_778	MSBB AD RNA-seq data collection and processing	HiSeq 2500 System	Illumina	BM_10_778_bam	BM_10_778.accepted_hits.sort.coord.bam	Synapse	doi:10.7303/syn3157743	https://doi.org/10.7303/syn3157743	Male	Black
BM_10_780	MSBB AD RNA-seq data collection and processing	HiSeq 2500 System	Illumina	BM_10_780_fq	BM_10_780.unmapped.fq	Synapse	doi:10.7303/syn3157743	https://doi.org/10.7303/syn3157743	Male	Asian
BM_10_780	MSBB AD RNA-seq data collection and processing	HiSeq 2500 System	Illumina	BM_10_780_bam	BM_10_780.accepted_hits.sort.coord.bam	Synapse	doi:10.7303/syn3157743	https://doi.org/10.7303/syn3157743	Male	Asian
BM_10_781	MSBB AD RNA-seq data collection and processing	HiSeq 2500 System	Illumina	BM_10_781_fq	BM_10_781.unmapped.fq	Synapse	doi:10.7303/syn3157743	https://doi.org/10.7303/syn3157743	Male	White
BM_10_781	MSBB AD RNA-seq data collection and processing	HiSeq 2500 System	Illumina	BM_10_781_bam	BM_10_781.accepted_hits.sort.coord.bam	Synapse	doi:10.7303/syn3157743	https://doi.org/10.7303/syn3157743	Male	White
BM_10_782	MSBB AD RNA-seq data collection and processing	HiSeq 2500 System	Illumina	BM_10_782_fq	BM_10_782.unmapped.fq	Synapse	doi:10.7303/syn3157743	https://doi.org/10.7303/syn3157743	Female	Black
BM_10_782	MSBB AD RNA-seq data collection and processing	HiSeq 2500 System	Illumina	BM_10_782_bam	BM_10_782.accepted_hits.sort.coord.bam	Synapse	doi:10.7303/syn3157743	https://doi.org/10.7303/syn3157743	Female	Black
BM_10_786	MSBB AD RNA-seq data collection and processing	HiSeq 2500 System	Illumina	BM_10_786_fq	BM_10_786.unmapped.fq	Synapse	doi:10.7303/syn3157743	https://doi.org/10.7303/syn3157743	Male	White
BM_10_786	MSBB AD RNA-seq data collection and processing	HiSeq 2500 System	Illumina	BM_10_786_bam	BM_10_786.accepted_hits.sort.coord.bam	Synapse	doi:10.7303/syn3157743	https://doi.org/10.7303/syn3157743	Male	White
BM_10_787	MSBB AD RNA-seq data collection and processing	HiSeq 2500 System	Illumina	BM_10_787_fq	BM_10_787.unmapped.fq	Synapse	doi:10.7303/syn3157743	https://doi.org/10.7303/syn3157743	Male	White
BM_10_787	MSBB AD RNA-seq data collection and processing	HiSeq 2500 System	Illumina	BM_10_787_bam	BM_10_787.accepted_hits.sort.coord.bam	Synapse	doi:10.7303/syn3157743	https://doi.org/10.7303/syn3157743	Male	White
BM_10_788	MSBB AD RNA-seq data collection and processing	HiSeq 2500 System	Illumina	BM_10_788_fq	BM_10_788.unmapped.fq	Synapse	doi:10.7303/syn3157743	https://doi.org/10.7303/syn3157743	Female	White
BM_10_788	MSBB AD RNA-seq data collection and processing	HiSeq 2500 System	Illumina	BM_10_788_bam	BM_10_788.accepted_hits.sort.coord.bam	Synapse	doi:10.7303/syn3157743	https://doi.org/10.7303/syn3157743	Female	White
BM_10_789	MSBB AD RNA-seq data collection and processing	HiSeq 2500 System	Illumina	BM_10_789_fq	BM_10_789.unmapped.fq	Synapse	doi:10.7303/syn3157743	https://doi.org/10.7303/syn3157743	Female	White
BM_10_789	MSBB AD RNA-seq data collection and processing	HiSeq 2500 System	Illumina	BM_10_789_bam	BM_10_789.accepted_hits.sort.coord.bam	Synapse	doi:10.7303/syn3157743	https://doi.org/10.7303/syn3157743	Female	White
BM_10_790	MSBB AD RNA-seq data collection and processing	HiSeq 2500 System	Illumina	BM_10_790_fq	BM_10_790.unmapped.fq	Synapse	doi:10.7303/syn3157743	https://doi.org/10.7303/syn3157743	Female	Black
BM_10_790	MSBB AD RNA-seq data collection and processing	HiSeq 2500 System	Illumina	BM_10_790_bam	BM_10_790.accepted_hits.sort.coord.bam	Synapse	doi:10.7303/syn3157743	https://doi.org/10.7303/syn3157743	Female	Black
BM_10_791	MSBB AD RNA-seq data collection and processing	HiSeq 2500 System	Illumina	BM_10_791_fq	BM_10_791.unmapped.fq	Synapse	doi:10.7303/syn3157743	https://doi.org/10.7303/syn3157743	Female	Black
BM_10_791	MSBB AD RNA-seq data collection and processing	HiSeq 2500 System	Illumina	BM_10_791_bam	BM_10_791.accepted_hits.sort.coord.bam	Synapse	doi:10.7303/syn3157743	https://doi.org/10.7303/syn3157743	Female	Black
BM_10_792	MSBB AD RNA-seq data collection and processing	HiSeq 2500 System	Illumina	BM_10_792_fq	BM_10_792.unmapped.fq	Synapse	doi:10.7303/syn3157743	https://doi.org/10.7303/syn3157743	Male	Latino
BM_10_792	MSBB AD RNA-seq data collection and processing	HiSeq 2500 System	Illumina	BM_10_792_bam	BM_10_792.accepted_hits.sort.coord.bam	Synapse	doi:10.7303/syn3157743	https://doi.org/10.7303/syn3157743	Male	Latino
BM_10_793	MSBB AD RNA-seq data collection and processing	HiSeq 2500 System	Illumina	BM_10_793_fq	BM_10_793.unmapped.fq	Synapse	doi:10.7303/syn3157743	https://doi.org/10.7303/syn3157743	Female	White
BM_10_793	MSBB AD RNA-seq data collection and processing	HiSeq 2500 System	Illumina	BM_10_793_bam	BM_10_793.accepted_hits.sort.coord.bam	Synapse	doi:10.7303/syn3157743	https://doi.org/10.7303/syn3157743	Female	White
BM_10_796	MSBB AD RNA-seq data collection and processing	HiSeq 2500 System	Illumina	BM_10_796_fq	BM_10_796.unmapped.fq	Synapse	doi:10.7303/syn3157743	https://doi.org/10.7303/syn3157743	Male	Latino
BM_10_796	MSBB AD RNA-seq data collection and processing	HiSeq 2500 System	Illumina	BM_10_796_bam	BM_10_796.accepted_hits.sort.coord.bam	Synapse	doi:10.7303/syn3157743	https://doi.org/10.7303/syn3157743	Male	Latino
BM_10_797	MSBB AD RNA-seq data collection and processing	HiSeq 2500 System	Illumina	BM_10_797_fq	BM_10_797.unmapped.fq	Synapse	doi:10.7303/syn3157743	https://doi.org/10.7303/syn3157743	Female	White
BM_10_797	MSBB AD RNA-seq data collection and processing	HiSeq 2500 System	Illumina	BM_10_797_bam	BM_10_797.accepted_hits.sort.coord.bam	Synapse	doi:10.7303/syn3157743	https://doi.org/10.7303/syn3157743	Female	White
BM_10_798	MSBB AD RNA-seq data collection and processing	HiSeq 2500 System	Illumina	BM_10_798_fq	BM_10_798.unmapped.fq	Synapse	doi:10.7303/syn3157743	https://doi.org/10.7303/syn3157743	Female	White
BM_10_798	MSBB AD RNA-seq data collection and processing	HiSeq 2500 System	Illumina	BM_10_798_bam	BM_10_798.accepted_hits.sort.coord.bam	Synapse	doi:10.7303/syn3157743	https://doi.org/10.7303/syn3157743	Female	White
BM_10_799	MSBB AD RNA-seq data collection and processing	HiSeq 2500 System	Illumina	BM_10_799_fq	BM_10_799.unmapped.fq	Synapse	doi:10.7303/syn3157743	https://doi.org/10.7303/syn3157743	Female	White
BM_10_799	MSBB AD RNA-seq data collection and processing	HiSeq 2500 System	Illumina	BM_10_799_bam	BM_10_799.accepted_hits.sort.coord.bam	Synapse	doi:10.7303/syn3157743	https://doi.org/10.7303/syn3157743	Female	White
BM_10_800	MSBB AD RNA-seq data collection and processing	HiSeq 2500 System	Illumina	BM_10_800_fq	BM_10_800.unmapped.fq	Synapse	doi:10.7303/syn3157743	https://doi.org/10.7303/syn3157743	Female	White
BM_10_800	MSBB AD RNA-seq data collection and processing	HiSeq 2500 System	Illumina	BM_10_800_bam	BM_10_800.accepted_hits.sort.coord.bam	Synapse	doi:10.7303/syn3157743	https://doi.org/10.7303/syn3157743	Female	White
BM_10_802	MSBB AD RNA-seq data collection and processing	HiSeq 2500 System	Illumina	BM_10_802_fq	BM_10_802.unmapped.fq	Synapse	doi:10.7303/syn3157743	https://doi.org/10.7303/syn3157743	Male	Black
BM_10_802	MSBB AD RNA-seq data collection and processing	HiSeq 2500 System	Illumina	BM_10_802_bam	BM_10_802.accepted_hits.sort.coord.bam	Synapse	doi:10.7303/syn3157743	https://doi.org/10.7303/syn3157743	Male	Black
BM_10_803	MSBB AD RNA-seq data collection and processing	HiSeq 2500 System	Illumina	BM_10_803_fq	BM_10_803.unmapped.fq	Synapse	doi:10.7303/syn3157743	https://doi.org/10.7303/syn3157743	Male	White
BM_10_803	MSBB AD RNA-seq data collection and processing	HiSeq 2500 System	Illumina	BM_10_803_bam	BM_10_803.accepted_hits.sort.coord.bam	Synapse	doi:10.7303/syn3157743	https://doi.org/10.7303/syn3157743	Male	White
BM_10_805	MSBB AD RNA-seq data collection and processing	HiSeq 2500 System	Illumina	BM_10_805_fq	BM_10_805.unmapped.fq	Synapse	doi:10.7303/syn3157743	https://doi.org/10.7303/syn3157743	Male	White
BM_10_805	MSBB AD RNA-seq data collection and processing	HiSeq 2500 System	Illumina	BM_10_805_bam	BM_10_805.accepted_hits.sort.coord.bam	Synapse	doi:10.7303/syn3157743	https://doi.org/10.7303/syn3157743	Male	White
BM_10_806	MSBB AD RNA-seq data collection and processing	HiSeq 2500 System	Illumina	BM_10_806_fq	BM_10_806.unmapped.fq	Synapse	doi:10.7303/syn3157743	https://doi.org/10.7303/syn3157743	Female	White
BM_10_806	MSBB AD RNA-seq data collection and processing	HiSeq 2500 System	Illumina	BM_10_806_bam	BM_10_806.accepted_hits.sort.coord.bam	Synapse	doi:10.7303/syn3157743	https://doi.org/10.7303/syn3157743	Female	White
BM_10_807	MSBB AD RNA-seq data collection and processing	HiSeq 2500 System	Illumina	BM_10_807_fq	BM_10_807.unmapped.fq	Synapse	doi:10.7303/syn3157743	https://doi.org/10.7303/syn3157743	Female	White
BM_10_807	MSBB AD RNA-seq data collection and processing	HiSeq 2500 System	Illumina	BM_10_807_bam	BM_10_807.accepted_hits.sort.coord.bam	Synapse	doi:10.7303/syn3157743	https://doi.org/10.7303/syn3157743	Female	White
BM_10_808	MSBB AD RNA-seq data collection and processing	HiSeq 2500 System	Illumina	BM_10_808_fq	BM_10_808.unmapped.fq	Synapse	doi:10.7303/syn3157743	https://doi.org/10.7303/syn3157743	Male	White
BM_10_808	MSBB AD RNA-seq data collection and processing	HiSeq 2500 System	Illumina	BM_10_808_bam	BM_10_808.accepted_hits.sort.coord.bam	Synapse	doi:10.7303/syn3157743	https://doi.org/10.7303/syn3157743	Male	White
BM_10_809	MSBB AD RNA-seq data collection and processing	HiSeq 2500 System	Illumina	BM_10_809_fq	BM_10_809.unmapped.fq	Synapse	doi:10.7303/syn3157743	https://doi.org/10.7303/syn3157743	Male	White
BM_10_809	MSBB AD RNA-seq data collection and processing	HiSeq 2500 System	Illumina	BM_10_809_bam	BM_10_809.accepted_hits.sort.coord.bam	Synapse	doi:10.7303/syn3157743	https://doi.org/10.7303/syn3157743	Male	White
BM_10_810	MSBB AD RNA-seq data collection and processing	HiSeq 2500 System	Illumina	BM_10_810_fq	BM_10_810.unmapped.fq	Synapse	doi:10.7303/syn3157743	https://doi.org/10.7303/syn3157743	Female	White
BM_10_810	MSBB AD RNA-seq data collection and processing	HiSeq 2500 System	Illumina	BM_10_810_bam	BM_10_810.accepted_hits.sort.coord.bam	Synapse	doi:10.7303/syn3157743	https://doi.org/10.7303/syn3157743	Female	White
BM_10_811	MSBB AD RNA-seq data collection and processing	HiSeq 2500 System	Illumina	BM_10_811_fq	BM_10_811.unmapped.fq	Synapse	doi:10.7303/syn3157743	https://doi.org/10.7303/syn3157743	Female	White
BM_10_811	MSBB AD RNA-seq data collection and processing	HiSeq 2500 System	Illumina	BM_10_811_bam	BM_10_811.accepted_hits.sort.coord.bam	Synapse	doi:10.7303/syn3157743	https://doi.org/10.7303/syn3157743	Female	White
BM_10_812	MSBB AD RNA-seq data collection and processing	HiSeq 2500 System	Illumina	BM_10_812_fq	BM_10_812.unmapped.fq	Synapse	doi:10.7303/syn3157743	https://doi.org/10.7303/syn3157743	Female	White
BM_10_812	MSBB AD RNA-seq data collection and processing	HiSeq 2500 System	Illumina	BM_10_812_bam	BM_10_812.accepted_hits.sort.coord.bam	Synapse	doi:10.7303/syn3157743	https://doi.org/10.7303/syn3157743	Female	White
BM_10_813	MSBB AD RNA-seq data collection and processing	HiSeq 2500 System	Illumina	BM_10_813_fq	BM_10_813.unmapped.fq	Synapse	doi:10.7303/syn3157743	https://doi.org/10.7303/syn3157743	Female	Black
BM_10_813	MSBB AD RNA-seq data collection and processing	HiSeq 2500 System	Illumina	BM_10_813_bam	BM_10_813.accepted_hits.sort.coord.bam	Synapse	doi:10.7303/syn3157743	https://doi.org/10.7303/syn3157743	Female	Black
BM_22_100	MSBB AD RNA-seq data collection and processing	HiSeq 2500 System	Illumina	BM_22_100_fq	BM_22_100.unmapped.fq	Synapse	doi:10.7303/syn3157743	https://doi.org/10.7303/syn3157743	Male	White
BM_22_100	MSBB AD RNA-seq data collection and processing	HiSeq 2500 System	Illumina	BM_22_100_bam	BM_22_100.accepted_hits.sort.coord.bam	Synapse	doi:10.7303/syn3157743	https://doi.org/10.7303/syn3157743	Male	White
BM_22_101	MSBB AD RNA-seq data collection and processing	HiSeq 2500 System	Illumina	BM_22_101_fq	BM_22_101.unmapped.fq	Synapse	doi:10.7303/syn3157743	https://doi.org/10.7303/syn3157743	Female	Black
BM_22_101	MSBB AD RNA-seq data collection and processing	HiSeq 2500 System	Illumina	BM_22_101_bam	BM_22_101.accepted_hits.sort.coord.bam	Synapse	doi:10.7303/syn3157743	https://doi.org/10.7303/syn3157743	Female	Black
BM_22_102	MSBB AD RNA-seq data collection and processing	HiSeq 2500 System	Illumina	BM_22_102_fq	BM_22_102.unmapped.fq	Synapse	doi:10.7303/syn3157743	https://doi.org/10.7303/syn3157743	Male	White
BM_22_102	MSBB AD RNA-seq data collection and processing	HiSeq 2500 System	Illumina	BM_22_102_bam	BM_22_102.accepted_hits.sort.coord.bam	Synapse	doi:10.7303/syn3157743	https://doi.org/10.7303/syn3157743	Male	White
BM_22_105	MSBB AD RNA-seq data collection and processing	HiSeq 2500 System	Illumina	BM_22_105_fq	BM_22_105.unmapped.fq	Synapse	doi:10.7303/syn3157743	https://doi.org/10.7303/syn3157743	Male	White
BM_22_105	MSBB AD RNA-seq data collection and processing	HiSeq 2500 System	Illumina	BM_22_105_bam	BM_22_105.accepted_hits.sort.coord.bam	Synapse	doi:10.7303/syn3157743	https://doi.org/10.7303/syn3157743	Male	White
BM_22_106	MSBB AD RNA-seq data collection and processing	HiSeq 2500 System	Illumina	BM_22_106_fq	BM_22_106.unmapped.fq	Synapse	doi:10.7303/syn3157743	https://doi.org/10.7303/syn3157743	Female	White
BM_22_106	MSBB AD RNA-seq data collection and processing	HiSeq 2500 System	Illumina	BM_22_106_bam	BM_22_106.accepted_hits.sort.coord.bam	Synapse	doi:10.7303/syn3157743	https://doi.org/10.7303/syn3157743	Female	White
BM_22_108	MSBB AD RNA-seq data collection and processing	HiSeq 2500 System	Illumina	BM_22_108_fq	BM_22_108.unmapped.fq	Synapse	doi:10.7303/syn3157743	https://doi.org/10.7303/syn3157743	Female	White
BM_22_108	MSBB AD RNA-seq data collection and processing	HiSeq 2500 System	Illumina	BM_22_108_bam	BM_22_108.accepted_hits.sort.coord.bam	Synapse	doi:10.7303/syn3157743	https://doi.org/10.7303/syn3157743	Female	White
BM_22_11	MSBB AD RNA-seq data collection and processing	HiSeq 2500 System	Illumina	BM_22_11_fq	BM_22_11.unmapped.fq	Synapse	doi:10.7303/syn3157743	https://doi.org/10.7303/syn3157743	Male	White
BM_22_11	MSBB AD RNA-seq data collection and processing	HiSeq 2500 System	Illumina	BM_22_11_bam	BM_22_11.accepted_hits.sort.coord.bam	Synapse	doi:10.7303/syn3157743	https://doi.org/10.7303/syn3157743	Male	White
BM_22_110	MSBB AD RNA-seq data collection and processing	HiSeq 2500 System	Illumina	BM_22_110_fq	BM_22_110.unmapped.fq	Synapse	doi:10.7303/syn3157743	https://doi.org/10.7303/syn3157743	Female	White
BM_22_110	MSBB AD RNA-seq data collection and processing	HiSeq 2500 System	Illumina	BM_22_110_bam	BM_22_110.accepted_hits.sort.coord.bam	Synapse	doi:10.7303/syn3157743	https://doi.org/10.7303/syn3157743	Female	White
BM_22_111	MSBB AD RNA-seq data collection and processing	HiSeq 2500 System	Illumina	BM_22_111_fq	BM_22_111.unmapped.fq	Synapse	doi:10.7303/syn3157743	https://doi.org/10.7303/syn3157743	Female	Latino
BM_22_111	MSBB AD RNA-seq data collection and processing	HiSeq 2500 System	Illumina	BM_22_111_bam	BM_22_111.accepted_hits.sort.coord.bam	Synapse	doi:10.7303/syn3157743	https://doi.org/10.7303/syn3157743	Female	Latino
BM_22_1111	MSBB AD RNA-seq data collection and processing	HiSeq 2500 System	Illumina	BM_22_1111_fq	BM_22_1111.unmapped.fq	Synapse	doi:10.7303/syn3157743	https://doi.org/10.7303/syn3157743	Male	White
BM_22_1111	MSBB AD RNA-seq data collection and processing	HiSeq 2500 System	Illumina	BM_22_1111_bam	BM_22_1111.accepted_hits.sort.coord.bam	Synapse	doi:10.7303/syn3157743	https://doi.org/10.7303/syn3157743	Male	White
BM_22_112	MSBB AD RNA-seq data collection and processing	HiSeq 2500 System	Illumina	BM_22_112_fq	BM_22_112.unmapped.fq	Synapse	doi:10.7303/syn3157743	https://doi.org/10.7303/syn3157743	Female	White
BM_22_112	MSBB AD RNA-seq data collection and processing	HiSeq 2500 System	Illumina	BM_22_112_bam	BM_22_112.accepted_hits.sort.coord.bam	Synapse	doi:10.7303/syn3157743	https://doi.org/10.7303/syn3157743	Female	White
BM_22_113	MSBB AD RNA-seq data collection and processing	HiSeq 2500 System	Illumina	BM_22_113_fq	BM_22_113.unmapped.fq	Synapse	doi:10.7303/syn3157743	https://doi.org/10.7303/syn3157743	Male	White
BM_22_113	MSBB AD RNA-seq data collection and processing	HiSeq 2500 System	Illumina	BM_22_113_bam	BM_22_113.accepted_hits.sort.coord.bam	Synapse	doi:10.7303/syn3157743	https://doi.org/10.7303/syn3157743	Male	White
BM_22_114	MSBB AD RNA-seq data collection and processing	HiSeq 2500 System	Illumina	BM_22_114_fq	BM_22_114.unmapped.fq	Synapse	doi:10.7303/syn3157743	https://doi.org/10.7303/syn3157743	Female	Black
BM_22_114	MSBB AD RNA-seq data collection and processing	HiSeq 2500 System	Illumina	BM_22_114_bam	BM_22_114.accepted_hits.sort.coord.bam	Synapse	doi:10.7303/syn3157743	https://doi.org/10.7303/syn3157743	Female	Black
BM_22_115	MSBB AD RNA-seq data collection and processing	HiSeq 2500 System	Illumina	BM_22_115_fq	BM_22_115.unmapped.fq	Synapse	doi:10.7303/syn3157743	https://doi.org/10.7303/syn3157743	Female	White
BM_22_115	MSBB AD RNA-seq data collection and processing	HiSeq 2500 System	Illumina	BM_22_115_bam	BM_22_115.accepted_hits.sort.coord.bam	Synapse	doi:10.7303/syn3157743	https://doi.org/10.7303/syn3157743	Female	White
BM_22_116	MSBB AD RNA-seq data collection and processing	HiSeq 2500 System	Illumina	BM_22_116_fq	BM_22_116.unmapped.fq	Synapse	doi:10.7303/syn3157743	https://doi.org/10.7303/syn3157743	Female	White
BM_22_116	MSBB AD RNA-seq data collection and processing	HiSeq 2500 System	Illumina	BM_22_116_bam	BM_22_116.accepted_hits.sort.coord.bam	Synapse	doi:10.7303/syn3157743	https://doi.org/10.7303/syn3157743	Female	White
BM_22_117	MSBB AD RNA-seq data collection and processing	HiSeq 2500 System	Illumina	BM_22_117_fq	BM_22_117.unmapped.fq	Synapse	doi:10.7303/syn3157743	https://doi.org/10.7303/syn3157743	Female	White
BM_22_117	MSBB AD RNA-seq data collection and processing	HiSeq 2500 System	Illumina	BM_22_117_bam	BM_22_117.accepted_hits.sort.coord.bam	Synapse	doi:10.7303/syn3157743	https://doi.org/10.7303/syn3157743	Female	White
BM_22_119	MSBB AD RNA-seq data collection and processing	HiSeq 2500 System	Illumina	BM_22_119_fq	BM_22_119.unmapped.fq	Synapse	doi:10.7303/syn3157743	https://doi.org/10.7303/syn3157743	Female	White
BM_22_119	MSBB AD RNA-seq data collection and processing	HiSeq 2500 System	Illumina	BM_22_119_bam	BM_22_119.accepted_hits.sort.coord.bam	Synapse	doi:10.7303/syn3157743	https://doi.org/10.7303/syn3157743	Female	White
BM_22_120	MSBB AD RNA-seq data collection and processing	HiSeq 2500 System	Illumina	BM_22_120_fq	BM_22_120.unmapped.fq	Synapse	doi:10.7303/syn3157743	https://doi.org/10.7303/syn3157743	Female	White
BM_22_120	MSBB AD RNA-seq data collection and processing	HiSeq 2500 System	Illumina	BM_22_120_bam	BM_22_120.accepted_hits.sort.coord.bam	Synapse	doi:10.7303/syn3157743	https://doi.org/10.7303/syn3157743	Female	White
BM_22_123	MSBB AD RNA-seq data collection and processing	HiSeq 2500 System	Illumina	BM_22_123_fq	BM_22_123.unmapped.fq	Synapse	doi:10.7303/syn3157743	https://doi.org/10.7303/syn3157743	Female	Black
BM_22_123	MSBB AD RNA-seq data collection and processing	HiSeq 2500 System	Illumina	BM_22_123_bam	BM_22_123.accepted_hits.sort.coord.bam	Synapse	doi:10.7303/syn3157743	https://doi.org/10.7303/syn3157743	Female	Black
BM_22_124	MSBB AD RNA-seq data collection and processing	HiSeq 2500 System	Illumina	BM_22_124_fq	BM_22_124.unmapped.fq	Synapse	doi:10.7303/syn3157743	https://doi.org/10.7303/syn3157743	Female	White
BM_22_124	MSBB AD RNA-seq data collection and processing	HiSeq 2500 System	Illumina	BM_22_124_bam	BM_22_124.accepted_hits.sort.coord.bam	Synapse	doi:10.7303/syn3157743	https://doi.org/10.7303/syn3157743	Female	White
BM_22_125	MSBB AD RNA-seq data collection and processing	HiSeq 2500 System	Illumina	BM_22_125_fq	BM_22_125.unmapped.fq	Synapse	doi:10.7303/syn3157743	https://doi.org/10.7303/syn3157743	Female	Latino
BM_22_125	MSBB AD RNA-seq data collection and processing	HiSeq 2500 System	Illumina	BM_22_125_bam	BM_22_125.accepted_hits.sort.coord.bam	Synapse	doi:10.7303/syn3157743	https://doi.org/10.7303/syn3157743	Female	Latino
BM_22_126	MSBB AD RNA-seq data collection and processing	HiSeq 2500 System	Illumina	BM_22_126_fq	BM_22_126.unmapped.fq	Synapse	doi:10.7303/syn3157743	https://doi.org/10.7303/syn3157743	Female	Latino
BM_22_126	MSBB AD RNA-seq data collection and processing	HiSeq 2500 System	Illumina	BM_22_126_bam	BM_22_126.accepted_hits.sort.coord.bam	Synapse	doi:10.7303/syn3157743	https://doi.org/10.7303/syn3157743	Female	Latino
BM_22_130	MSBB AD RNA-seq data collection and processing	HiSeq 2500 System	Illumina	BM_22_130_fq	BM_22_130.unmapped.fq	Synapse	doi:10.7303/syn3157743	https://doi.org/10.7303/syn3157743	Female	Black
BM_22_130	MSBB AD RNA-seq data collection and processing	HiSeq 2500 System	Illumina	BM_22_130_bam	BM_22_130.accepted_hits.sort.coord.bam	Synapse	doi:10.7303/syn3157743	https://doi.org/10.7303/syn3157743	Female	Black
BM_22_131	MSBB AD RNA-seq data collection and processing	HiSeq 2500 System	Illumina	BM_22_131_fq	BM_22_131.unmapped.fq	Synapse	doi:10.7303/syn3157743	https://doi.org/10.7303/syn3157743	Male	White
BM_22_131	MSBB AD RNA-seq data collection and processing	HiSeq 2500 System	Illumina	BM_22_131_bam	BM_22_131.accepted_hits.sort.coord.bam	Synapse	doi:10.7303/syn3157743	https://doi.org/10.7303/syn3157743	Male	White
BM_22_132	MSBB AD RNA-seq data collection and processing	HiSeq 2500 System	Illumina	BM_22_132_fq	BM_22_132.unmapped.fq	Synapse	doi:10.7303/syn3157743	https://doi.org/10.7303/syn3157743	Female	White
BM_22_132	MSBB AD RNA-seq data collection and processing	HiSeq 2500 System	Illumina	BM_22_132_bam	BM_22_132.accepted_hits.sort.coord.bam	Synapse	doi:10.7303/syn3157743	https://doi.org/10.7303/syn3157743	Female	White
BM_22_133	MSBB AD RNA-seq data collection and processing	HiSeq 2500 System	Illumina	BM_22_133_fq	BM_22_133.unmapped.fq	Synapse	doi:10.7303/syn3157743	https://doi.org/10.7303/syn3157743	Female	White
BM_22_133	MSBB AD RNA-seq data collection and processing	HiSeq 2500 System	Illumina	BM_22_133_bam	BM_22_133.accepted_hits.sort.coord.bam	Synapse	doi:10.7303/syn3157743	https://doi.org/10.7303/syn3157743	Female	White
BM_22_134	MSBB AD RNA-seq data collection and processing	HiSeq 2500 System	Illumina	BM_22_134_fq	BM_22_134.unmapped.fq	Synapse	doi:10.7303/syn3157743	https://doi.org/10.7303/syn3157743	Female	White
BM_22_134	MSBB AD RNA-seq data collection and processing	HiSeq 2500 System	Illumina	BM_22_134_bam	BM_22_134.accepted_hits.sort.coord.bam	Synapse	doi:10.7303/syn3157743	https://doi.org/10.7303/syn3157743	Female	White
BM_22_135	MSBB AD RNA-seq data collection and processing	HiSeq 2500 System	Illumina	BM_22_135_fq	BM_22_135.unmapped.fq	Synapse	doi:10.7303/syn3157743	https://doi.org/10.7303/syn3157743	Female	White
BM_22_135	MSBB AD RNA-seq data collection and processing	HiSeq 2500 System	Illumina	BM_22_135_bam	BM_22_135.accepted_hits.sort.coord.bam	Synapse	doi:10.7303/syn3157743	https://doi.org/10.7303/syn3157743	Female	White
BM_22_136	MSBB AD RNA-seq data collection and processing	HiSeq 2500 System	Illumina	BM_22_136_fq	BM_22_136.unmapped.fq	Synapse	doi:10.7303/syn3157743	https://doi.org/10.7303/syn3157743	Female	White
BM_22_136	MSBB AD RNA-seq data collection and processing	HiSeq 2500 System	Illumina	BM_22_136_bam	BM_22_136.accepted_hits.sort.coord.bam	Synapse	doi:10.7303/syn3157743	https://doi.org/10.7303/syn3157743	Female	White
BM_22_137	MSBB AD RNA-seq data collection and processing	HiSeq 2500 System	Illumina	BM_22_137_fq	BM_22_137.unmapped.fq	Synapse	doi:10.7303/syn3157743	https://doi.org/10.7303/syn3157743	Female	Latino
BM_22_137	MSBB AD RNA-seq data collection and processing	HiSeq 2500 System	Illumina	BM_22_137_bam	BM_22_137.accepted_hits.sort.coord.bam	Synapse	doi:10.7303/syn3157743	https://doi.org/10.7303/syn3157743	Female	Latino
BM_22_138	MSBB AD RNA-seq data collection and processing	HiSeq 2500 System	Illumina	BM_22_138_fq	BM_22_138.unmapped.fq	Synapse	doi:10.7303/syn3157743	https://doi.org/10.7303/syn3157743	Male	Latino
BM_22_138	MSBB AD RNA-seq data collection and processing	HiSeq 2500 System	Illumina	BM_22_138_bam	BM_22_138.accepted_hits.sort.coord.bam	Synapse	doi:10.7303/syn3157743	https://doi.org/10.7303/syn3157743	Male	Latino
BM_22_139	MSBB AD RNA-seq data collection and processing	HiSeq 2500 System	Illumina	BM_22_139_fq	BM_22_139.unmapped.fq	Synapse	doi:10.7303/syn3157743	https://doi.org/10.7303/syn3157743	Male	White
BM_22_139	MSBB AD RNA-seq data collection and processing	HiSeq 2500 System	Illumina	BM_22_139_bam	BM_22_139.accepted_hits.sort.coord.bam	Synapse	doi:10.7303/syn3157743	https://doi.org/10.7303/syn3157743	Male	White
BM_22_14	MSBB AD RNA-seq data collection and processing	HiSeq 2500 System	Illumina	BM_22_14_fq	BM_22_14.unmapped.fq	Synapse	doi:10.7303/syn3157743	https://doi.org/10.7303/syn3157743	Female	White
BM_22_14	MSBB AD RNA-seq data collection and processing	HiSeq 2500 System	Illumina	BM_22_14_bam	BM_22_14.accepted_hits.sort.coord.bam	Synapse	doi:10.7303/syn3157743	https://doi.org/10.7303/syn3157743	Female	White
BM_22_143	MSBB AD RNA-seq data collection and processing	HiSeq 2500 System	Illumina	BM_22_143_fq	BM_22_143.unmapped.fq	Synapse	doi:10.7303/syn3157743	https://doi.org/10.7303/syn3157743	Female	Black
BM_22_143	MSBB AD RNA-seq data collection and processing	HiSeq 2500 System	Illumina	BM_22_143_bam	BM_22_143.accepted_hits.sort.coord.bam	Synapse	doi:10.7303/syn3157743	https://doi.org/10.7303/syn3157743	Female	Black
BM_22_144	MSBB AD RNA-seq data collection and processing	HiSeq 2500 System	Illumina	BM_22_144_fq	BM_22_144.unmapped.fq	Synapse	doi:10.7303/syn3157743	https://doi.org/10.7303/syn3157743	Female	White
BM_22_144	MSBB AD RNA-seq data collection and processing	HiSeq 2500 System	Illumina	BM_22_144_bam	BM_22_144.accepted_hits.sort.coord.bam	Synapse	doi:10.7303/syn3157743	https://doi.org/10.7303/syn3157743	Female	White
BM_22_145	MSBB AD RNA-seq data collection and processing	HiSeq 2500 System	Illumina	BM_22_145_fq	BM_22_145.unmapped.fq	Synapse	doi:10.7303/syn3157743	https://doi.org/10.7303/syn3157743	Female	White
BM_22_145	MSBB AD RNA-seq data collection and processing	HiSeq 2500 System	Illumina	BM_22_145_bam	BM_22_145.accepted_hits.sort.coord.bam	Synapse	doi:10.7303/syn3157743	https://doi.org/10.7303/syn3157743	Female	White
BM_22_146	MSBB AD RNA-seq data collection and processing	HiSeq 2500 System	Illumina	BM_22_146_fq	BM_22_146.unmapped.fq	Synapse	doi:10.7303/syn3157743	https://doi.org/10.7303/syn3157743	Female	White
BM_22_146	MSBB AD RNA-seq data collection and processing	HiSeq 2500 System	Illumina	BM_22_146_bam	BM_22_146.accepted_hits.sort.coord.bam	Synapse	doi:10.7303/syn3157743	https://doi.org/10.7303/syn3157743	Female	White
BM_22_147	MSBB AD RNA-seq data collection and processing	HiSeq 2500 System	Illumina	BM_22_147_fq	BM_22_147.unmapped.fq	Synapse	doi:10.7303/syn3157743	https://doi.org/10.7303/syn3157743	Male	White
BM_22_147	MSBB AD RNA-seq data collection and processing	HiSeq 2500 System	Illumina	BM_22_147_bam	BM_22_147.accepted_hits.sort.coord.bam	Synapse	doi:10.7303/syn3157743	https://doi.org/10.7303/syn3157743	Male	White
BM_22_148	MSBB AD RNA-seq data collection and processing	HiSeq 2500 System	Illumina	BM_22_148_fq	BM_22_148.unmapped.fq	Synapse	doi:10.7303/syn3157743	https://doi.org/10.7303/syn3157743	Male	White
BM_22_148	MSBB AD RNA-seq data collection and processing	HiSeq 2500 System	Illumina	BM_22_148_bam	BM_22_148.accepted_hits.sort.coord.bam	Synapse	doi:10.7303/syn3157743	https://doi.org/10.7303/syn3157743	Male	White
BM_22_15	MSBB AD RNA-seq data collection and processing	HiSeq 2500 System	Illumina	BM_22_15_fq	BM_22_15.unmapped.fq	Synapse	doi:10.7303/syn3157743	https://doi.org/10.7303/syn3157743	Male	Latino
BM_22_15	MSBB AD RNA-seq data collection and processing	HiSeq 2500 System	Illumina	BM_22_15_bam	BM_22_15.accepted_hits.sort.coord.bam	Synapse	doi:10.7303/syn3157743	https://doi.org/10.7303/syn3157743	Male	Latino
BM_22_150	MSBB AD RNA-seq data collection and processing	HiSeq 2500 System	Illumina	BM_22_150_fq	BM_22_150.unmapped.fq	Synapse	doi:10.7303/syn3157743	https://doi.org/10.7303/syn3157743	Male	White
BM_22_150	MSBB AD RNA-seq data collection and processing	HiSeq 2500 System	Illumina	BM_22_150_bam	BM_22_150.accepted_hits.sort.coord.bam	Synapse	doi:10.7303/syn3157743	https://doi.org/10.7303/syn3157743	Male	White
BM_22_151	MSBB AD RNA-seq data collection and processing	HiSeq 2500 System	Illumina	BM_22_151_fq	BM_22_151.unmapped.fq	Synapse	doi:10.7303/syn3157743	https://doi.org/10.7303/syn3157743	Male	Latino
BM_22_151	MSBB AD RNA-seq data collection and processing	HiSeq 2500 System	Illumina	BM_22_151_bam	BM_22_151.accepted_hits.sort.coord.bam	Synapse	doi:10.7303/syn3157743	https://doi.org/10.7303/syn3157743	Male	Latino
BM_22_152	MSBB AD RNA-seq data collection and processing	HiSeq 2500 System	Illumina	BM_22_152_fq	BM_22_152.unmapped.fq	Synapse	doi:10.7303/syn3157743	https://doi.org/10.7303/syn3157743	Male	White
BM_22_152	MSBB AD RNA-seq data collection and processing	HiSeq 2500 System	Illumina	BM_22_152_bam	BM_22_152.accepted_hits.sort.coord.bam	Synapse	doi:10.7303/syn3157743	https://doi.org/10.7303/syn3157743	Male	White
BM_22_153	MSBB AD RNA-seq data collection and processing	HiSeq 2500 System	Illumina	BM_22_153_fq	BM_22_153.unmapped.fq	Synapse	doi:10.7303/syn3157743	https://doi.org/10.7303/syn3157743	Male	White
BM_22_153	MSBB AD RNA-seq data collection and processing	HiSeq 2500 System	Illumina	BM_22_153_bam	BM_22_153.accepted_hits.sort.coord.bam	Synapse	doi:10.7303/syn3157743	https://doi.org/10.7303/syn3157743	Male	White
BM_22_154	MSBB AD RNA-seq data collection and processing	HiSeq 2500 System	Illumina	BM_22_154_fq	BM_22_154.unmapped.fq	Synapse	doi:10.7303/syn3157743	https://doi.org/10.7303/syn3157743	Male	Black
BM_22_154	MSBB AD RNA-seq data collection and processing	HiSeq 2500 System	Illumina	BM_22_154_bam	BM_22_154.accepted_hits.sort.coord.bam	Synapse	doi:10.7303/syn3157743	https://doi.org/10.7303/syn3157743	Male	Black
BM_22_156	MSBB AD RNA-seq data collection and processing	HiSeq 2500 System	Illumina	BM_22_156_fq	BM_22_156.unmapped.fq	Synapse	doi:10.7303/syn3157743	https://doi.org/10.7303/syn3157743	Female	White
BM_22_156	MSBB AD RNA-seq data collection and processing	HiSeq 2500 System	Illumina	BM_22_156_bam	BM_22_156.accepted_hits.sort.coord.bam	Synapse	doi:10.7303/syn3157743	https://doi.org/10.7303/syn3157743	Female	White
BM_22_157	MSBB AD RNA-seq data collection and processing	HiSeq 2500 System	Illumina	BM_22_157_fq	BM_22_157.unmapped.fq	Synapse	doi:10.7303/syn3157743	https://doi.org/10.7303/syn3157743	Male	Latino
BM_22_157	MSBB AD RNA-seq data collection and processing	HiSeq 2500 System	Illumina	BM_22_157_bam	BM_22_157.accepted_hits.sort.coord.bam	Synapse	doi:10.7303/syn3157743	https://doi.org/10.7303/syn3157743	Male	Latino
BM_22_158	MSBB AD RNA-seq data collection and processing	HiSeq 2500 System	Illumina	BM_22_158_fq	BM_22_158.unmapped.fq	Synapse	doi:10.7303/syn3157743	https://doi.org/10.7303/syn3157743	Female	White
BM_22_158	MSBB AD RNA-seq data collection and processing	HiSeq 2500 System	Illumina	BM_22_158_bam	BM_22_158.accepted_hits.sort.coord.bam	Synapse	doi:10.7303/syn3157743	https://doi.org/10.7303/syn3157743	Female	White
BM_22_159	MSBB AD RNA-seq data collection and processing	HiSeq 2500 System	Illumina	BM_22_159_fq	BM_22_159.unmapped.fq	Synapse	doi:10.7303/syn3157743	https://doi.org/10.7303/syn3157743	Female	White
BM_22_159	MSBB AD RNA-seq data collection and processing	HiSeq 2500 System	Illumina	BM_22_159_bam	BM_22_159.accepted_hits.sort.coord.bam	Synapse	doi:10.7303/syn3157743	https://doi.org/10.7303/syn3157743	Female	White
BM_22_160	MSBB AD RNA-seq data collection and processing	HiSeq 2500 System	Illumina	BM_22_160_fq	BM_22_160.unmapped.fq	Synapse	doi:10.7303/syn3157743	https://doi.org/10.7303/syn3157743	Male	White
BM_22_160	MSBB AD RNA-seq data collection and processing	HiSeq 2500 System	Illumina	BM_22_160_bam	BM_22_160.accepted_hits.sort.coord.bam	Synapse	doi:10.7303/syn3157743	https://doi.org/10.7303/syn3157743	Male	White
BM_22_161	MSBB AD RNA-seq data collection and processing	HiSeq 2500 System	Illumina	BM_22_161_fq	BM_22_161.unmapped.fq	Synapse	doi:10.7303/syn3157743	https://doi.org/10.7303/syn3157743	Female	Unknown
BM_22_161	MSBB AD RNA-seq data collection and processing	HiSeq 2500 System	Illumina	BM_22_161_bam	BM_22_161.accepted_hits.sort.coord.bam	Synapse	doi:10.7303/syn3157743	https://doi.org/10.7303/syn3157743	Female	Unknown
BM_22_162	MSBB AD RNA-seq data collection and processing	HiSeq 2500 System	Illumina	BM_22_162_fq	BM_22_162.unmapped.fq	Synapse	doi:10.7303/syn3157743	https://doi.org/10.7303/syn3157743	Female	White
BM_22_162	MSBB AD RNA-seq data collection and processing	HiSeq 2500 System	Illumina	BM_22_162_bam	BM_22_162.accepted_hits.sort.coord.bam	Synapse	doi:10.7303/syn3157743	https://doi.org/10.7303/syn3157743	Female	White
BM_22_163	MSBB AD RNA-seq data collection and processing	HiSeq 2500 System	Illumina	BM_22_163_fq	BM_22_163.unmapped.fq	Synapse	doi:10.7303/syn3157743	https://doi.org/10.7303/syn3157743	Male	White
BM_22_163	MSBB AD RNA-seq data collection and processing	HiSeq 2500 System	Illumina	BM_22_163_bam	BM_22_163.accepted_hits.sort.coord.bam	Synapse	doi:10.7303/syn3157743	https://doi.org/10.7303/syn3157743	Male	White
BM_22_164	MSBB AD RNA-seq data collection and processing	HiSeq 2500 System	Illumina	BM_22_164_fq	BM_22_164.unmapped.fq	Synapse	doi:10.7303/syn3157743	https://doi.org/10.7303/syn3157743	Female	White
BM_22_164	MSBB AD RNA-seq data collection and processing	HiSeq 2500 System	Illumina	BM_22_164_bam	BM_22_164.accepted_hits.sort.coord.bam	Synapse	doi:10.7303/syn3157743	https://doi.org/10.7303/syn3157743	Female	White
BM_22_165	MSBB AD RNA-seq data collection and processing	HiSeq 2500 System	Illumina	BM_22_165_fq	BM_22_165.unmapped.fq	Synapse	doi:10.7303/syn3157743	https://doi.org/10.7303/syn3157743	Male	White
BM_22_165	MSBB AD RNA-seq data collection and processing	HiSeq 2500 System	Illumina	BM_22_165_bam	BM_22_165.accepted_hits.sort.coord.bam	Synapse	doi:10.7303/syn3157743	https://doi.org/10.7303/syn3157743	Male	White
BM_22_166	MSBB AD RNA-seq data collection and processing	HiSeq 2500 System	Illumina	BM_22_166_fq	BM_22_166.unmapped.fq	Synapse	doi:10.7303/syn3157743	https://doi.org/10.7303/syn3157743	Male	Unknown
BM_22_166	MSBB AD RNA-seq data collection and processing	HiSeq 2500 System	Illumina	BM_22_166_bam	BM_22_166.accepted_hits.sort.coord.bam	Synapse	doi:10.7303/syn3157743	https://doi.org/10.7303/syn3157743	Male	Unknown
BM_22_167	MSBB AD RNA-seq data collection and processing	HiSeq 2500 System	Illumina	BM_22_167_fq	BM_22_167.unmapped.fq	Synapse	doi:10.7303/syn3157743	https://doi.org/10.7303/syn3157743	Female	White
BM_22_167	MSBB AD RNA-seq data collection and processing	HiSeq 2500 System	Illumina	BM_22_167_bam	BM_22_167.accepted_hits.sort.coord.bam	Synapse	doi:10.7303/syn3157743	https://doi.org/10.7303/syn3157743	Female	White
BM_22_170	MSBB AD RNA-seq data collection and processing	HiSeq 2500 System	Illumina	BM_22_170_fq	BM_22_170.unmapped.fq	Synapse	doi:10.7303/syn3157743	https://doi.org/10.7303/syn3157743	Female	White
BM_22_170	MSBB AD RNA-seq data collection and processing	HiSeq 2500 System	Illumina	BM_22_170_bam	BM_22_170.accepted_hits.sort.coord.bam	Synapse	doi:10.7303/syn3157743	https://doi.org/10.7303/syn3157743	Female	White
BM_22_171	MSBB AD RNA-seq data collection and processing	HiSeq 2500 System	Illumina	BM_22_171_fq	BM_22_171.unmapped.fq	Synapse	doi:10.7303/syn3157743	https://doi.org/10.7303/syn3157743	Female	White
BM_22_171	MSBB AD RNA-seq data collection and processing	HiSeq 2500 System	Illumina	BM_22_171_bam	BM_22_171.accepted_hits.sort.coord.bam	Synapse	doi:10.7303/syn3157743	https://doi.org/10.7303/syn3157743	Female	White
BM_22_172	MSBB AD RNA-seq data collection and processing	HiSeq 2500 System	Illumina	BM_22_172_fq	BM_22_172.unmapped.fq	Synapse	doi:10.7303/syn3157743	https://doi.org/10.7303/syn3157743	Female	White
BM_22_172	MSBB AD RNA-seq data collection and processing	HiSeq 2500 System	Illumina	BM_22_172_bam	BM_22_172.accepted_hits.sort.coord.bam	Synapse	doi:10.7303/syn3157743	https://doi.org/10.7303/syn3157743	Female	White
BM_22_173	MSBB AD RNA-seq data collection and processing	HiSeq 2500 System	Illumina	BM_22_173_fq	BM_22_173.unmapped.fq	Synapse	doi:10.7303/syn3157743	https://doi.org/10.7303/syn3157743	Female	Latino
BM_22_173	MSBB AD RNA-seq data collection and processing	HiSeq 2500 System	Illumina	BM_22_173_bam	BM_22_173.accepted_hits.sort.coord.bam	Synapse	doi:10.7303/syn3157743	https://doi.org/10.7303/syn3157743	Female	Latino
BM_22_174	MSBB AD RNA-seq data collection and processing	HiSeq 2500 System	Illumina	BM_22_174_fq	BM_22_174.unmapped.fq	Synapse	doi:10.7303/syn3157743	https://doi.org/10.7303/syn3157743	Male	Black
BM_22_174	MSBB AD RNA-seq data collection and processing	HiSeq 2500 System	Illumina	BM_22_174_bam	BM_22_174.accepted_hits.sort.coord.bam	Synapse	doi:10.7303/syn3157743	https://doi.org/10.7303/syn3157743	Male	Black
BM_22_175	MSBB AD RNA-seq data collection and processing	HiSeq 2500 System	Illumina	BM_22_175_fq	BM_22_175.unmapped.fq	Synapse	doi:10.7303/syn3157743	https://doi.org/10.7303/syn3157743	Female	White
BM_22_175	MSBB AD RNA-seq data collection and processing	HiSeq 2500 System	Illumina	BM_22_175_bam	BM_22_175.accepted_hits.sort.coord.bam	Synapse	doi:10.7303/syn3157743	https://doi.org/10.7303/syn3157743	Female	White
BM_22_177	MSBB AD RNA-seq data collection and processing	HiSeq 2500 System	Illumina	BM_22_177_fq	BM_22_177.unmapped.fq	Synapse	doi:10.7303/syn3157743	https://doi.org/10.7303/syn3157743	Female	White
BM_22_177	MSBB AD RNA-seq data collection and processing	HiSeq 2500 System	Illumina	BM_22_177_bam	BM_22_177.accepted_hits.sort.coord.bam	Synapse	doi:10.7303/syn3157743	https://doi.org/10.7303/syn3157743	Female	White
BM_22_178	MSBB AD RNA-seq data collection and processing	HiSeq 2500 System	Illumina	BM_22_178_fq	BM_22_178.unmapped.fq	Synapse	doi:10.7303/syn3157743	https://doi.org/10.7303/syn3157743	Male	White
BM_22_178	MSBB AD RNA-seq data collection and processing	HiSeq 2500 System	Illumina	BM_22_178_bam	BM_22_178.accepted_hits.sort.coord.bam	Synapse	doi:10.7303/syn3157743	https://doi.org/10.7303/syn3157743	Male	White
BM_22_18	MSBB AD RNA-seq data collection and processing	HiSeq 2500 System	Illumina	BM_22_18_fq	BM_22_18.unmapped.fq	Synapse	doi:10.7303/syn3157743	https://doi.org/10.7303/syn3157743	Male	White
BM_22_18	MSBB AD RNA-seq data collection and processing	HiSeq 2500 System	Illumina	BM_22_18_bam	BM_22_18.accepted_hits.sort.coord.bam	Synapse	doi:10.7303/syn3157743	https://doi.org/10.7303/syn3157743	Male	White
BM_22_181	MSBB AD RNA-seq data collection and processing	HiSeq 2500 System	Illumina	BM_22_181_fq	BM_22_181.unmapped.fq	Synapse	doi:10.7303/syn3157743	https://doi.org/10.7303/syn3157743	Female	White
BM_22_181	MSBB AD RNA-seq data collection and processing	HiSeq 2500 System	Illumina	BM_22_181_bam	BM_22_181.accepted_hits.sort.coord.bam	Synapse	doi:10.7303/syn3157743	https://doi.org/10.7303/syn3157743	Female	White
BM_22_182	MSBB AD RNA-seq data collection and processing	HiSeq 2500 System	Illumina	BM_22_182_fq	BM_22_182.unmapped.fq	Synapse	doi:10.7303/syn3157743	https://doi.org/10.7303/syn3157743	Female	Black
BM_22_182	MSBB AD RNA-seq data collection and processing	HiSeq 2500 System	Illumina	BM_22_182_bam	BM_22_182.accepted_hits.sort.coord.bam	Synapse	doi:10.7303/syn3157743	https://doi.org/10.7303/syn3157743	Female	Black
BM_22_183	MSBB AD RNA-seq data collection and processing	HiSeq 2500 System	Illumina	BM_22_183_fq	BM_22_183.unmapped.fq	Synapse	doi:10.7303/syn3157743	https://doi.org/10.7303/syn3157743	Female	White
BM_22_183	MSBB AD RNA-seq data collection and processing	HiSeq 2500 System	Illumina	BM_22_183_bam	BM_22_183.accepted_hits.sort.coord.bam	Synapse	doi:10.7303/syn3157743	https://doi.org/10.7303/syn3157743	Female	White
BM_22_186	MSBB AD RNA-seq data collection and processing	HiSeq 2500 System	Illumina	BM_22_186_fq	BM_22_186.unmapped.fq	Synapse	doi:10.7303/syn3157743	https://doi.org/10.7303/syn3157743	Male	Latino
BM_22_186	MSBB AD RNA-seq data collection and processing	HiSeq 2500 System	Illumina	BM_22_186_bam	BM_22_186.accepted_hits.sort.coord.bam	Synapse	doi:10.7303/syn3157743	https://doi.org/10.7303/syn3157743	Male	Latino
BM_22_187	MSBB AD RNA-seq data collection and processing	HiSeq 2500 System	Illumina	BM_22_187_fq	BM_22_187.unmapped.fq	Synapse	doi:10.7303/syn3157743	https://doi.org/10.7303/syn3157743	Female	White
BM_22_187	MSBB AD RNA-seq data collection and processing	HiSeq 2500 System	Illumina	BM_22_187_bam	BM_22_187.accepted_hits.sort.coord.bam	Synapse	doi:10.7303/syn3157743	https://doi.org/10.7303/syn3157743	Female	White
BM_22_189	MSBB AD RNA-seq data collection and processing	HiSeq 2500 System	Illumina	BM_22_189_fq	BM_22_189.unmapped.fq	Synapse	doi:10.7303/syn3157743	https://doi.org/10.7303/syn3157743	Male	White
BM_22_189	MSBB AD RNA-seq data collection and processing	HiSeq 2500 System	Illumina	BM_22_189_bam	BM_22_189.accepted_hits.sort.coord.bam	Synapse	doi:10.7303/syn3157743	https://doi.org/10.7303/syn3157743	Male	White
BM_22_195	MSBB AD RNA-seq data collection and processing	HiSeq 2500 System	Illumina	BM_22_195_fq	BM_22_195.unmapped.fq	Synapse	doi:10.7303/syn3157743	https://doi.org/10.7303/syn3157743	Female	White
BM_22_195	MSBB AD RNA-seq data collection and processing	HiSeq 2500 System	Illumina	BM_22_195_bam	BM_22_195.accepted_hits.sort.coord.bam	Synapse	doi:10.7303/syn3157743	https://doi.org/10.7303/syn3157743	Female	White
BM_22_196	MSBB AD RNA-seq data collection and processing	HiSeq 2500 System	Illumina	BM_22_196_fq	BM_22_196.unmapped.fq	Synapse	doi:10.7303/syn3157743	https://doi.org/10.7303/syn3157743	Female	Unknown
BM_22_196	MSBB AD RNA-seq data collection and processing	HiSeq 2500 System	Illumina	BM_22_196_bam	BM_22_196.accepted_hits.sort.coord.bam	Synapse	doi:10.7303/syn3157743	https://doi.org/10.7303/syn3157743	Female	Unknown
BM_22_198	MSBB AD RNA-seq data collection and processing	HiSeq 2500 System	Illumina	BM_22_198_fq	BM_22_198.unmapped.fq	Synapse	doi:10.7303/syn3157743	https://doi.org/10.7303/syn3157743	Male	White
BM_22_198	MSBB AD RNA-seq data collection and processing	HiSeq 2500 System	Illumina	BM_22_198_bam	BM_22_198.accepted_hits.sort.coord.bam	Synapse	doi:10.7303/syn3157743	https://doi.org/10.7303/syn3157743	Male	White
BM_22_199	MSBB AD RNA-seq data collection and processing	HiSeq 2500 System	Illumina	BM_22_199_fq	BM_22_199.unmapped.fq	Synapse	doi:10.7303/syn3157743	https://doi.org/10.7303/syn3157743	Female	Black
BM_22_199	MSBB AD RNA-seq data collection and processing	HiSeq 2500 System	Illumina	BM_22_199_bam	BM_22_199.accepted_hits.sort.coord.bam	Synapse	doi:10.7303/syn3157743	https://doi.org/10.7303/syn3157743	Female	Black
BM_22_2	MSBB AD RNA-seq data collection and processing	HiSeq 2500 System	Illumina	BM_22_2_fq	BM_22_2.unmapped.fq	Synapse	doi:10.7303/syn3157743	https://doi.org/10.7303/syn3157743	Female	White
BM_22_2	MSBB AD RNA-seq data collection and processing	HiSeq 2500 System	Illumina	BM_22_2_bam	BM_22_2.accepted_hits.sort.coord.bam	Synapse	doi:10.7303/syn3157743	https://doi.org/10.7303/syn3157743	Female	White
BM_22_203	MSBB AD RNA-seq data collection and processing	HiSeq 2500 System	Illumina	BM_22_203_fq	BM_22_203.unmapped.fq	Synapse	doi:10.7303/syn3157743	https://doi.org/10.7303/syn3157743	Female	Black
BM_22_203	MSBB AD RNA-seq data collection and processing	HiSeq 2500 System	Illumina	BM_22_203_bam	BM_22_203.accepted_hits.sort.coord.bam	Synapse	doi:10.7303/syn3157743	https://doi.org/10.7303/syn3157743	Female	Black
BM_22_211	MSBB AD RNA-seq data collection and processing	HiSeq 2500 System	Illumina	BM_22_211_fq	BM_22_211.unmapped.fq	Synapse	doi:10.7303/syn3157743	https://doi.org/10.7303/syn3157743	Male	White
BM_22_211	MSBB AD RNA-seq data collection and processing	HiSeq 2500 System	Illumina	BM_22_211_bam	BM_22_211.accepted_hits.sort.coord.bam	Synapse	doi:10.7303/syn3157743	https://doi.org/10.7303/syn3157743	Male	White
BM_22_213	MSBB AD RNA-seq data collection and processing	HiSeq 2500 System	Illumina	BM_22_213_fq	BM_22_213.unmapped.fq	Synapse	doi:10.7303/syn3157743	https://doi.org/10.7303/syn3157743	Female	Black
BM_22_213	MSBB AD RNA-seq data collection and processing	HiSeq 2500 System	Illumina	BM_22_213_bam	BM_22_213.accepted_hits.sort.coord.bam	Synapse	doi:10.7303/syn3157743	https://doi.org/10.7303/syn3157743	Female	Black
BM_22_22	MSBB AD RNA-seq data collection and processing	HiSeq 2500 System	Illumina	BM_22_22_fq	BM_22_22.unmapped.fq	Synapse	doi:10.7303/syn3157743	https://doi.org/10.7303/syn3157743	Male	White
BM_22_22	MSBB AD RNA-seq data collection and processing	HiSeq 2500 System	Illumina	BM_22_22_bam	BM_22_22.accepted_hits.sort.coord.bam	Synapse	doi:10.7303/syn3157743	https://doi.org/10.7303/syn3157743	Male	White
BM_22_222	MSBB AD RNA-seq data collection and processing	HiSeq 2500 System	Illumina	BM_22_222_fq	BM_22_222.unmapped.fq	Synapse	doi:10.7303/syn3157743	https://doi.org/10.7303/syn3157743	Female	White
BM_22_222	MSBB AD RNA-seq data collection and processing	HiSeq 2500 System	Illumina	BM_22_222_bam	BM_22_222.accepted_hits.sort.coord.bam	Synapse	doi:10.7303/syn3157743	https://doi.org/10.7303/syn3157743	Female	White
BM_22_229	MSBB AD RNA-seq data collection and processing	HiSeq 2500 System	Illumina	BM_22_229_fq	BM_22_229.unmapped.fq	Synapse	doi:10.7303/syn3157743	https://doi.org/10.7303/syn3157743	Female	Black
BM_22_229	MSBB AD RNA-seq data collection and processing	HiSeq 2500 System	Illumina	BM_22_229_bam	BM_22_229.accepted_hits.sort.coord.bam	Synapse	doi:10.7303/syn3157743	https://doi.org/10.7303/syn3157743	Female	Black
BM_22_230	MSBB AD RNA-seq data collection and processing	HiSeq 2500 System	Illumina	BM_22_230_fq	BM_22_230.unmapped.fq	Synapse	doi:10.7303/syn3157743	https://doi.org/10.7303/syn3157743	Female	White
BM_22_230	MSBB AD RNA-seq data collection and processing	HiSeq 2500 System	Illumina	BM_22_230_bam	BM_22_230.accepted_hits.sort.coord.bam	Synapse	doi:10.7303/syn3157743	https://doi.org/10.7303/syn3157743	Female	White
BM_22_231	MSBB AD RNA-seq data collection and processing	HiSeq 2500 System	Illumina	BM_22_231_fq	BM_22_231.unmapped.fq	Synapse	doi:10.7303/syn3157743	https://doi.org/10.7303/syn3157743	Male	White
BM_22_231	MSBB AD RNA-seq data collection and processing	HiSeq 2500 System	Illumina	BM_22_231_bam	BM_22_231.accepted_hits.sort.coord.bam	Synapse	doi:10.7303/syn3157743	https://doi.org/10.7303/syn3157743	Male	White
BM_22_234	MSBB AD RNA-seq data collection and processing	HiSeq 2500 System	Illumina	BM_22_234_fq	BM_22_234.unmapped.fq	Synapse	doi:10.7303/syn3157743	https://doi.org/10.7303/syn3157743	Male	White
BM_22_234	MSBB AD RNA-seq data collection and processing	HiSeq 2500 System	Illumina	BM_22_234_bam	BM_22_234.accepted_hits.sort.coord.bam	Synapse	doi:10.7303/syn3157743	https://doi.org/10.7303/syn3157743	Male	White
BM_22_238	MSBB AD RNA-seq data collection and processing	HiSeq 2500 System	Illumina	BM_22_238_fq	BM_22_238.unmapped.fq	Synapse	doi:10.7303/syn3157743	https://doi.org/10.7303/syn3157743	Female	White
BM_22_238	MSBB AD RNA-seq data collection and processing	HiSeq 2500 System	Illumina	BM_22_238_bam	BM_22_238.accepted_hits.sort.coord.bam	Synapse	doi:10.7303/syn3157743	https://doi.org/10.7303/syn3157743	Female	White
BM_22_243	MSBB AD RNA-seq data collection and processing	HiSeq 2500 System	Illumina	BM_22_243_fq	BM_22_243.unmapped.fq	Synapse	doi:10.7303/syn3157743	https://doi.org/10.7303/syn3157743	Male	White
BM_22_243	MSBB AD RNA-seq data collection and processing	HiSeq 2500 System	Illumina	BM_22_243_bam	BM_22_243.accepted_hits.sort.coord.bam	Synapse	doi:10.7303/syn3157743	https://doi.org/10.7303/syn3157743	Male	White
BM_22_25	MSBB AD RNA-seq data collection and processing	HiSeq 2500 System	Illumina	BM_22_25_fq	BM_22_25.unmapped.fq	Synapse	doi:10.7303/syn3157743	https://doi.org/10.7303/syn3157743	Female	Black
BM_22_25	MSBB AD RNA-seq data collection and processing	HiSeq 2500 System	Illumina	BM_22_25_bam	BM_22_25.accepted_hits.sort.coord.bam	Synapse	doi:10.7303/syn3157743	https://doi.org/10.7303/syn3157743	Female	Black
BM_22_251	MSBB AD RNA-seq data collection and processing	HiSeq 2500 System	Illumina	BM_22_251_fq	BM_22_251.unmapped.fq	Synapse	doi:10.7303/syn3157743	https://doi.org/10.7303/syn3157743	Male	White
BM_22_251	MSBB AD RNA-seq data collection and processing	HiSeq 2500 System	Illumina	BM_22_251_bam	BM_22_251.accepted_hits.sort.coord.bam	Synapse	doi:10.7303/syn3157743	https://doi.org/10.7303/syn3157743	Male	White
BM_22_254	MSBB AD RNA-seq data collection and processing	HiSeq 2500 System	Illumina	BM_22_254_fq	BM_22_254.unmapped.fq	Synapse	doi:10.7303/syn3157743	https://doi.org/10.7303/syn3157743	Female	Latino
BM_22_254	MSBB AD RNA-seq data collection and processing	HiSeq 2500 System	Illumina	BM_22_254_bam	BM_22_254.accepted_hits.sort.coord.bam	Synapse	doi:10.7303/syn3157743	https://doi.org/10.7303/syn3157743	Female	Latino
BM_22_255	MSBB AD RNA-seq data collection and processing	HiSeq 2500 System	Illumina	BM_22_255_fq	BM_22_255.unmapped.fq	Synapse	doi:10.7303/syn3157743	https://doi.org/10.7303/syn3157743	Female	White
BM_22_255	MSBB AD RNA-seq data collection and processing	HiSeq 2500 System	Illumina	BM_22_255_bam	BM_22_255.accepted_hits.sort.coord.bam	Synapse	doi:10.7303/syn3157743	https://doi.org/10.7303/syn3157743	Female	White
BM_22_258	MSBB AD RNA-seq data collection and processing	HiSeq 2500 System	Illumina	BM_22_258_fq	BM_22_258.unmapped.fq	Synapse	doi:10.7303/syn3157743	https://doi.org/10.7303/syn3157743	Female	White
BM_22_258	MSBB AD RNA-seq data collection and processing	HiSeq 2500 System	Illumina	BM_22_258_bam	BM_22_258.accepted_hits.sort.coord.bam	Synapse	doi:10.7303/syn3157743	https://doi.org/10.7303/syn3157743	Female	White
BM_22_262	MSBB AD RNA-seq data collection and processing	HiSeq 2500 System	Illumina	BM_22_262_fq	BM_22_262.unmapped.fq	Synapse	doi:10.7303/syn3157743	https://doi.org/10.7303/syn3157743	Female	White
BM_22_262	MSBB AD RNA-seq data collection and processing	HiSeq 2500 System	Illumina	BM_22_262_bam	BM_22_262.accepted_hits.sort.coord.bam	Synapse	doi:10.7303/syn3157743	https://doi.org/10.7303/syn3157743	Female	White
BM_22_263	MSBB AD RNA-seq data collection and processing	HiSeq 2500 System	Illumina	BM_22_263_fq	BM_22_263.unmapped.fq	Synapse	doi:10.7303/syn3157743	https://doi.org/10.7303/syn3157743	Male	White
BM_22_263	MSBB AD RNA-seq data collection and processing	HiSeq 2500 System	Illumina	BM_22_263_bam	BM_22_263.accepted_hits.sort.coord.bam	Synapse	doi:10.7303/syn3157743	https://doi.org/10.7303/syn3157743	Male	White
BM_22_267	MSBB AD RNA-seq data collection and processing	HiSeq 2500 System	Illumina	BM_22_267_fq	BM_22_267.unmapped.fq	Synapse	doi:10.7303/syn3157743	https://doi.org/10.7303/syn3157743	Male	Black
BM_22_267	MSBB AD RNA-seq data collection and processing	HiSeq 2500 System	Illumina	BM_22_267_bam	BM_22_267.accepted_hits.sort.coord.bam	Synapse	doi:10.7303/syn3157743	https://doi.org/10.7303/syn3157743	Male	Black
BM_22_268	MSBB AD RNA-seq data collection and processing	HiSeq 2500 System	Illumina	BM_22_268_fq	BM_22_268.unmapped.fq	Synapse	doi:10.7303/syn3157743	https://doi.org/10.7303/syn3157743	Female	Black
BM_22_268	MSBB AD RNA-seq data collection and processing	HiSeq 2500 System	Illumina	BM_22_268_bam	BM_22_268.accepted_hits.sort.coord.bam	Synapse	doi:10.7303/syn3157743	https://doi.org/10.7303/syn3157743	Female	Black
BM_22_269	MSBB AD RNA-seq data collection and processing	HiSeq 2500 System	Illumina	BM_22_269_fq	BM_22_269.unmapped.fq	Synapse	doi:10.7303/syn3157743	https://doi.org/10.7303/syn3157743	Female	White
BM_22_269	MSBB AD RNA-seq data collection and processing	HiSeq 2500 System	Illumina	BM_22_269_bam	BM_22_269.accepted_hits.sort.coord.bam	Synapse	doi:10.7303/syn3157743	https://doi.org/10.7303/syn3157743	Female	White
BM_22_270	MSBB AD RNA-seq data collection and processing	HiSeq 2500 System	Illumina	BM_22_270_fq	BM_22_270.unmapped.fq	Synapse	doi:10.7303/syn3157743	https://doi.org/10.7303/syn3157743	Female	Black
BM_22_270	MSBB AD RNA-seq data collection and processing	HiSeq 2500 System	Illumina	BM_22_270_bam	BM_22_270.accepted_hits.sort.coord.bam	Synapse	doi:10.7303/syn3157743	https://doi.org/10.7303/syn3157743	Female	Black
BM_22_272	MSBB AD RNA-seq data collection and processing	HiSeq 2500 System	Illumina	BM_22_272_fq	BM_22_272.unmapped.fq	Synapse	doi:10.7303/syn3157743	https://doi.org/10.7303/syn3157743	Male	Black
BM_22_272	MSBB AD RNA-seq data collection and processing	HiSeq 2500 System	Illumina	BM_22_272_bam	BM_22_272.accepted_hits.sort.coord.bam	Synapse	doi:10.7303/syn3157743	https://doi.org/10.7303/syn3157743	Male	Black
BM_22_275	MSBB AD RNA-seq data collection and processing	HiSeq 2500 System	Illumina	BM_22_275_fq	BM_22_275.unmapped.fq	Synapse	doi:10.7303/syn3157743	https://doi.org/10.7303/syn3157743	Male	Latino
BM_22_275	MSBB AD RNA-seq data collection and processing	HiSeq 2500 System	Illumina	BM_22_275_bam	BM_22_275.accepted_hits.sort.coord.bam	Synapse	doi:10.7303/syn3157743	https://doi.org/10.7303/syn3157743	Male	Latino
BM_22_31	MSBB AD RNA-seq data collection and processing	HiSeq 2500 System	Illumina	BM_22_31_fq	BM_22_31.unmapped.fq	Synapse	doi:10.7303/syn3157743	https://doi.org/10.7303/syn3157743	Male	Unknown
BM_22_31	MSBB AD RNA-seq data collection and processing	HiSeq 2500 System	Illumina	BM_22_31_bam	BM_22_31.accepted_hits.sort.coord.bam	Synapse	doi:10.7303/syn3157743	https://doi.org/10.7303/syn3157743	Male	Unknown
BM_22_32	MSBB AD RNA-seq data collection and processing	HiSeq 2500 System	Illumina	BM_22_32_fq	BM_22_32.unmapped.fq	Synapse	doi:10.7303/syn3157743	https://doi.org/10.7303/syn3157743	Female	White
BM_22_32	MSBB AD RNA-seq data collection and processing	HiSeq 2500 System	Illumina	BM_22_32_bam	BM_22_32.accepted_hits.sort.coord.bam	Synapse	doi:10.7303/syn3157743	https://doi.org/10.7303/syn3157743	Female	White
BM_22_36	MSBB AD RNA-seq data collection and processing	HiSeq 2500 System	Illumina	BM_22_36_fq	BM_22_36.unmapped.fq	Synapse	doi:10.7303/syn3157743	https://doi.org/10.7303/syn3157743	Male	White
BM_22_36	MSBB AD RNA-seq data collection and processing	HiSeq 2500 System	Illumina	BM_22_36_bam	BM_22_36.accepted_hits.sort.coord.bam	Synapse	doi:10.7303/syn3157743	https://doi.org/10.7303/syn3157743	Male	White
BM_22_37	MSBB AD RNA-seq data collection and processing	HiSeq 2500 System	Illumina	BM_22_37_fq	BM_22_37.unmapped.fq	Synapse	doi:10.7303/syn3157743	https://doi.org/10.7303/syn3157743	Male	White
BM_22_37	MSBB AD RNA-seq data collection and processing	HiSeq 2500 System	Illumina	BM_22_37_bam	BM_22_37.accepted_hits.sort.coord.bam	Synapse	doi:10.7303/syn3157743	https://doi.org/10.7303/syn3157743	Male	White
BM_22_38	MSBB AD RNA-seq data collection and processing	HiSeq 2500 System	Illumina	BM_22_38_fq	BM_22_38.unmapped.fq	Synapse	doi:10.7303/syn3157743	https://doi.org/10.7303/syn3157743	Male	White
BM_22_38	MSBB AD RNA-seq data collection and processing	HiSeq 2500 System	Illumina	BM_22_38_bam	BM_22_38.accepted_hits.sort.coord.bam	Synapse	doi:10.7303/syn3157743	https://doi.org/10.7303/syn3157743	Male	White
BM_22_40	MSBB AD RNA-seq data collection and processing	HiSeq 2500 System	Illumina	BM_22_40_fq	BM_22_40.unmapped.fq	Synapse	doi:10.7303/syn3157743	https://doi.org/10.7303/syn3157743	Male	White
BM_22_40	MSBB AD RNA-seq data collection and processing	HiSeq 2500 System	Illumina	BM_22_40_bam	BM_22_40.accepted_hits.sort.coord.bam	Synapse	doi:10.7303/syn3157743	https://doi.org/10.7303/syn3157743	Male	White
BM_22_41	MSBB AD RNA-seq data collection and processing	HiSeq 2500 System	Illumina	BM_22_41_fq	BM_22_41.unmapped.fq	Synapse	doi:10.7303/syn3157743	https://doi.org/10.7303/syn3157743	Male	White
BM_22_41	MSBB AD RNA-seq data collection and processing	HiSeq 2500 System	Illumina	BM_22_41_bam	BM_22_41.accepted_hits.sort.coord.bam	Synapse	doi:10.7303/syn3157743	https://doi.org/10.7303/syn3157743	Male	White
BM_22_42	MSBB AD RNA-seq data collection and processing	HiSeq 2500 System	Illumina	BM_22_42_fq	BM_22_42.unmapped.fq	Synapse	doi:10.7303/syn3157743	https://doi.org/10.7303/syn3157743	Male	White
BM_22_42	MSBB AD RNA-seq data collection and processing	HiSeq 2500 System	Illumina	BM_22_42_bam	BM_22_42.accepted_hits.sort.coord.bam	Synapse	doi:10.7303/syn3157743	https://doi.org/10.7303/syn3157743	Male	White
BM_22_44	MSBB AD RNA-seq data collection and processing	HiSeq 2500 System	Illumina	BM_22_44_fq	BM_22_44.unmapped.fq	Synapse	doi:10.7303/syn3157743	https://doi.org/10.7303/syn3157743	Male	White
BM_22_44	MSBB AD RNA-seq data collection and processing	HiSeq 2500 System	Illumina	BM_22_44_bam	BM_22_44.accepted_hits.sort.coord.bam	Synapse	doi:10.7303/syn3157743	https://doi.org/10.7303/syn3157743	Male	White
BM_22_47	MSBB AD RNA-seq data collection and processing	HiSeq 2500 System	Illumina	BM_22_47_fq	BM_22_47.unmapped.fq	Synapse	doi:10.7303/syn3157743	https://doi.org/10.7303/syn3157743	Female	White
BM_22_47	MSBB AD RNA-seq data collection and processing	HiSeq 2500 System	Illumina	BM_22_47_bam	BM_22_47.accepted_hits.sort.coord.bam	Synapse	doi:10.7303/syn3157743	https://doi.org/10.7303/syn3157743	Female	White
BM_22_49	MSBB AD RNA-seq data collection and processing	HiSeq 2500 System	Illumina	BM_22_49_fq	BM_22_49.unmapped.fq	Synapse	doi:10.7303/syn3157743	https://doi.org/10.7303/syn3157743	Male	White
BM_22_49	MSBB AD RNA-seq data collection and processing	HiSeq 2500 System	Illumina	BM_22_49_bam	BM_22_49.accepted_hits.sort.coord.bam	Synapse	doi:10.7303/syn3157743	https://doi.org/10.7303/syn3157743	Male	White
BM_22_53	MSBB AD RNA-seq data collection and processing	HiSeq 2500 System	Illumina	BM_22_53_fq	BM_22_53.unmapped.fq	Synapse	doi:10.7303/syn3157743	https://doi.org/10.7303/syn3157743	Female	White
BM_22_53	MSBB AD RNA-seq data collection and processing	HiSeq 2500 System	Illumina	BM_22_53_bam	BM_22_53.accepted_hits.sort.coord.bam	Synapse	doi:10.7303/syn3157743	https://doi.org/10.7303/syn3157743	Female	White
BM_22_57	MSBB AD RNA-seq data collection and processing	HiSeq 2500 System	Illumina	BM_22_57_fq	BM_22_57.unmapped.fq	Synapse	doi:10.7303/syn3157743	https://doi.org/10.7303/syn3157743	Male	White
BM_22_57	MSBB AD RNA-seq data collection and processing	HiSeq 2500 System	Illumina	BM_22_57_bam	BM_22_57.accepted_hits.sort.coord.bam	Synapse	doi:10.7303/syn3157743	https://doi.org/10.7303/syn3157743	Male	White
BM_22_6	MSBB AD RNA-seq data collection and processing	HiSeq 2500 System	Illumina	BM_22_6_fq	BM_22_6.unmapped.fq	Synapse	doi:10.7303/syn3157743	https://doi.org/10.7303/syn3157743	Female	Black
BM_22_6	MSBB AD RNA-seq data collection and processing	HiSeq 2500 System	Illumina	BM_22_6_bam	BM_22_6.accepted_hits.sort.coord.bam	Synapse	doi:10.7303/syn3157743	https://doi.org/10.7303/syn3157743	Female	Black
BM_22_61	MSBB AD RNA-seq data collection and processing	HiSeq 2500 System	Illumina	BM_22_61_fq	BM_22_61.unmapped.fq	Synapse	doi:10.7303/syn3157743	https://doi.org/10.7303/syn3157743	Female	White
BM_22_61	MSBB AD RNA-seq data collection and processing	HiSeq 2500 System	Illumina	BM_22_61_bam	BM_22_61.accepted_hits.sort.coord.bam	Synapse	doi:10.7303/syn3157743	https://doi.org/10.7303/syn3157743	Female	White
BM_22_62	MSBB AD RNA-seq data collection and processing	HiSeq 2500 System	Illumina	BM_22_62_fq	BM_22_62.unmapped.fq	Synapse	doi:10.7303/syn3157743	https://doi.org/10.7303/syn3157743	Female	White
BM_22_62	MSBB AD RNA-seq data collection and processing	HiSeq 2500 System	Illumina	BM_22_62_bam	BM_22_62.accepted_hits.sort.coord.bam	Synapse	doi:10.7303/syn3157743	https://doi.org/10.7303/syn3157743	Female	White
BM_22_63	MSBB AD RNA-seq data collection and processing	HiSeq 2500 System	Illumina	BM_22_63_fq	BM_22_63.unmapped.fq	Synapse	doi:10.7303/syn3157743	https://doi.org/10.7303/syn3157743	Female	White
BM_22_63	MSBB AD RNA-seq data collection and processing	HiSeq 2500 System	Illumina	BM_22_63_bam	BM_22_63.accepted_hits.sort.coord.bam	Synapse	doi:10.7303/syn3157743	https://doi.org/10.7303/syn3157743	Female	White
BM_22_64	MSBB AD RNA-seq data collection and processing	HiSeq 2500 System	Illumina	BM_22_64_fq	BM_22_64.unmapped.fq	Synapse	doi:10.7303/syn3157743	https://doi.org/10.7303/syn3157743	Male	White
BM_22_64	MSBB AD RNA-seq data collection and processing	HiSeq 2500 System	Illumina	BM_22_64_bam	BM_22_64.accepted_hits.sort.coord.bam	Synapse	doi:10.7303/syn3157743	https://doi.org/10.7303/syn3157743	Male	White
BM_22_65	MSBB AD RNA-seq data collection and processing	HiSeq 2500 System	Illumina	BM_22_65_fq	BM_22_65.unmapped.fq	Synapse	doi:10.7303/syn3157743	https://doi.org/10.7303/syn3157743	Female	White
BM_22_65	MSBB AD RNA-seq data collection and processing	HiSeq 2500 System	Illumina	BM_22_65_bam	BM_22_65.accepted_hits.sort.coord.bam	Synapse	doi:10.7303/syn3157743	https://doi.org/10.7303/syn3157743	Female	White
BM_22_66	MSBB AD RNA-seq data collection and processing	HiSeq 2500 System	Illumina	BM_22_66_fq	BM_22_66.unmapped.fq	Synapse	doi:10.7303/syn3157743	https://doi.org/10.7303/syn3157743	Male	White
BM_22_66	MSBB AD RNA-seq data collection and processing	HiSeq 2500 System	Illumina	BM_22_66_bam	BM_22_66.accepted_hits.sort.coord.bam	Synapse	doi:10.7303/syn3157743	https://doi.org/10.7303/syn3157743	Male	White
BM_22_67	MSBB AD RNA-seq data collection and processing	HiSeq 2500 System	Illumina	BM_22_67_fq	BM_22_67.unmapped.fq	Synapse	doi:10.7303/syn3157743	https://doi.org/10.7303/syn3157743	Female	White
BM_22_67	MSBB AD RNA-seq data collection and processing	HiSeq 2500 System	Illumina	BM_22_67_bam	BM_22_67.accepted_hits.sort.coord.bam	Synapse	doi:10.7303/syn3157743	https://doi.org/10.7303/syn3157743	Female	White
BM_22_69	MSBB AD RNA-seq data collection and processing	HiSeq 2500 System	Illumina	BM_22_69_fq	BM_22_69.unmapped.fq	Synapse	doi:10.7303/syn3157743	https://doi.org/10.7303/syn3157743	Female	White
BM_22_69	MSBB AD RNA-seq data collection and processing	HiSeq 2500 System	Illumina	BM_22_69_bam	BM_22_69.accepted_hits.sort.coord.bam	Synapse	doi:10.7303/syn3157743	https://doi.org/10.7303/syn3157743	Female	White
BM_22_72	MSBB AD RNA-seq data collection and processing	HiSeq 2500 System	Illumina	BM_22_72_fq	BM_22_72.unmapped.fq	Synapse	doi:10.7303/syn3157743	https://doi.org/10.7303/syn3157743	Female	White
BM_22_72	MSBB AD RNA-seq data collection and processing	HiSeq 2500 System	Illumina	BM_22_72_bam	BM_22_72.accepted_hits.sort.coord.bam	Synapse	doi:10.7303/syn3157743	https://doi.org/10.7303/syn3157743	Female	White
BM_22_74	MSBB AD RNA-seq data collection and processing	HiSeq 2500 System	Illumina	BM_22_74_fq	BM_22_74.unmapped.fq	Synapse	doi:10.7303/syn3157743	https://doi.org/10.7303/syn3157743	Female	White
BM_22_74	MSBB AD RNA-seq data collection and processing	HiSeq 2500 System	Illumina	BM_22_74_bam	BM_22_74.accepted_hits.sort.coord.bam	Synapse	doi:10.7303/syn3157743	https://doi.org/10.7303/syn3157743	Female	White
BM_22_75	MSBB AD RNA-seq data collection and processing	HiSeq 2500 System	Illumina	BM_22_75_fq	BM_22_75.unmapped.fq	Synapse	doi:10.7303/syn3157743	https://doi.org/10.7303/syn3157743	Female	White
BM_22_75	MSBB AD RNA-seq data collection and processing	HiSeq 2500 System	Illumina	BM_22_75_bam	BM_22_75.accepted_hits.sort.coord.bam	Synapse	doi:10.7303/syn3157743	https://doi.org/10.7303/syn3157743	Female	White
BM_22_76	MSBB AD RNA-seq data collection and processing	HiSeq 2500 System	Illumina	BM_22_76_fq	BM_22_76.unmapped.fq	Synapse	doi:10.7303/syn3157743	https://doi.org/10.7303/syn3157743	Female	White
BM_22_76	MSBB AD RNA-seq data collection and processing	HiSeq 2500 System	Illumina	BM_22_76_bam	BM_22_76.accepted_hits.sort.coord.bam	Synapse	doi:10.7303/syn3157743	https://doi.org/10.7303/syn3157743	Female	White
BM_22_80	MSBB AD RNA-seq data collection and processing	HiSeq 2500 System	Illumina	BM_22_80_fq	BM_22_80.unmapped.fq	Synapse	doi:10.7303/syn3157743	https://doi.org/10.7303/syn3157743	Female	White
BM_22_80	MSBB AD RNA-seq data collection and processing	HiSeq 2500 System	Illumina	BM_22_80_bam	BM_22_80.accepted_hits.sort.coord.bam	Synapse	doi:10.7303/syn3157743	https://doi.org/10.7303/syn3157743	Female	White
BM_22_83	MSBB AD RNA-seq data collection and processing	HiSeq 2500 System	Illumina	BM_22_83_fq	BM_22_83.unmapped.fq	Synapse	doi:10.7303/syn3157743	https://doi.org/10.7303/syn3157743	Male	Black
BM_22_83	MSBB AD RNA-seq data collection and processing	HiSeq 2500 System	Illumina	BM_22_83_bam	BM_22_83.accepted_hits.sort.coord.bam	Synapse	doi:10.7303/syn3157743	https://doi.org/10.7303/syn3157743	Male	Black
BM_22_84	MSBB AD RNA-seq data collection and processing	HiSeq 2500 System	Illumina	BM_22_84_fq	BM_22_84.unmapped.fq	Synapse	doi:10.7303/syn3157743	https://doi.org/10.7303/syn3157743	Female	White
BM_22_84	MSBB AD RNA-seq data collection and processing	HiSeq 2500 System	Illumina	BM_22_84_bam	BM_22_84.accepted_hits.sort.coord.bam	Synapse	doi:10.7303/syn3157743	https://doi.org/10.7303/syn3157743	Female	White
BM_22_85	MSBB AD RNA-seq data collection and processing	HiSeq 2500 System	Illumina	BM_22_85_fq	BM_22_85.unmapped.fq	Synapse	doi:10.7303/syn3157743	https://doi.org/10.7303/syn3157743	Female	White
BM_22_85	MSBB AD RNA-seq data collection and processing	HiSeq 2500 System	Illumina	BM_22_85_bam	BM_22_85.accepted_hits.sort.coord.bam	Synapse	doi:10.7303/syn3157743	https://doi.org/10.7303/syn3157743	Female	White
BM_22_86	MSBB AD RNA-seq data collection and processing	HiSeq 2500 System	Illumina	BM_22_86_fq	BM_22_86.unmapped.fq	Synapse	doi:10.7303/syn3157743	https://doi.org/10.7303/syn3157743	Female	Black
BM_22_86	MSBB AD RNA-seq data collection and processing	HiSeq 2500 System	Illumina	BM_22_86_bam	BM_22_86.accepted_hits.sort.coord.bam	Synapse	doi:10.7303/syn3157743	https://doi.org/10.7303/syn3157743	Female	Black
BM_22_88	MSBB AD RNA-seq data collection and processing	HiSeq 2500 System	Illumina	BM_22_88_fq	BM_22_88.unmapped.fq	Synapse	doi:10.7303/syn3157743	https://doi.org/10.7303/syn3157743	Female	White
BM_22_88	MSBB AD RNA-seq data collection and processing	HiSeq 2500 System	Illumina	BM_22_88_bam	BM_22_88.accepted_hits.sort.coord.bam	Synapse	doi:10.7303/syn3157743	https://doi.org/10.7303/syn3157743	Female	White
BM_22_89	MSBB AD RNA-seq data collection and processing	HiSeq 2500 System	Illumina	BM_22_89_fq	BM_22_89.unmapped.fq	Synapse	doi:10.7303/syn3157743	https://doi.org/10.7303/syn3157743	Female	White
BM_22_89	MSBB AD RNA-seq data collection and processing	HiSeq 2500 System	Illumina	BM_22_89_bam	BM_22_89.accepted_hits.sort.coord.bam	Synapse	doi:10.7303/syn3157743	https://doi.org/10.7303/syn3157743	Female	White
BM_22_90	MSBB AD RNA-seq data collection and processing	HiSeq 2500 System	Illumina	BM_22_90_fq	BM_22_90.unmapped.fq	Synapse	doi:10.7303/syn3157743	https://doi.org/10.7303/syn3157743	Female	White
BM_22_90	MSBB AD RNA-seq data collection and processing	HiSeq 2500 System	Illumina	BM_22_90_bam	BM_22_90.accepted_hits.sort.coord.bam	Synapse	doi:10.7303/syn3157743	https://doi.org/10.7303/syn3157743	Female	White
BM_22_91	MSBB AD RNA-seq data collection and processing	HiSeq 2500 System	Illumina	BM_22_91_fq	BM_22_91.unmapped.fq	Synapse	doi:10.7303/syn3157743	https://doi.org/10.7303/syn3157743	Male	White
BM_22_91	MSBB AD RNA-seq data collection and processing	HiSeq 2500 System	Illumina	BM_22_91_bam	BM_22_91.accepted_hits.sort.coord.bam	Synapse	doi:10.7303/syn3157743	https://doi.org/10.7303/syn3157743	Male	White
BM_22_92	MSBB AD RNA-seq data collection and processing	HiSeq 2500 System	Illumina	BM_22_92_fq	BM_22_92.unmapped.fq	Synapse	doi:10.7303/syn3157743	https://doi.org/10.7303/syn3157743	Male	White
BM_22_92	MSBB AD RNA-seq data collection and processing	HiSeq 2500 System	Illumina	BM_22_92_bam	BM_22_92.accepted_hits.sort.coord.bam	Synapse	doi:10.7303/syn3157743	https://doi.org/10.7303/syn3157743	Male	White
BM_22_94	MSBB AD RNA-seq data collection and processing	HiSeq 2500 System	Illumina	BM_22_94_fq	BM_22_94.unmapped.fq	Synapse	doi:10.7303/syn3157743	https://doi.org/10.7303/syn3157743	Female	White
BM_22_94	MSBB AD RNA-seq data collection and processing	HiSeq 2500 System	Illumina	BM_22_94_bam	BM_22_94.accepted_hits.sort.coord.bam	Synapse	doi:10.7303/syn3157743	https://doi.org/10.7303/syn3157743	Female	White
BM_22_95	MSBB AD RNA-seq data collection and processing	HiSeq 2500 System	Illumina	BM_22_95_fq	BM_22_95.unmapped.fq	Synapse	doi:10.7303/syn3157743	https://doi.org/10.7303/syn3157743	Male	White
BM_22_95	MSBB AD RNA-seq data collection and processing	HiSeq 2500 System	Illumina	BM_22_95_bam	BM_22_95.accepted_hits.sort.coord.bam	Synapse	doi:10.7303/syn3157743	https://doi.org/10.7303/syn3157743	Male	White
BM_22_96	MSBB AD RNA-seq data collection and processing	HiSeq 2500 System	Illumina	BM_22_96_fq	BM_22_96.unmapped.fq	Synapse	doi:10.7303/syn3157743	https://doi.org/10.7303/syn3157743	Female	White
BM_22_96	MSBB AD RNA-seq data collection and processing	HiSeq 2500 System	Illumina	BM_22_96_bam	BM_22_96.accepted_hits.sort.coord.bam	Synapse	doi:10.7303/syn3157743	https://doi.org/10.7303/syn3157743	Female	White
BM_36_1107	MSBB AD RNA-seq data collection and processing	HiSeq 2500 System	Illumina	BM_36_1107_fq	BM_36_1107.unmapped.fq	Synapse	doi:10.7303/syn3157743	https://doi.org/10.7303/syn3157743	Male	White
BM_36_1107	MSBB AD RNA-seq data collection and processing	HiSeq 2500 System	Illumina	BM_36_1107_bam	BM_36_1107.accepted_hits.sort.coord.bam	Synapse	doi:10.7303/syn3157743	https://doi.org/10.7303/syn3157743	Male	White
BM_36_278	MSBB AD RNA-seq data collection and processing	HiSeq 2500 System	Illumina	BM_36_278_fq	BM_36_278.unmapped.fq	Synapse	doi:10.7303/syn3157743	https://doi.org/10.7303/syn3157743	Male	White
BM_36_278	MSBB AD RNA-seq data collection and processing	HiSeq 2500 System	Illumina	BM_36_278_bam	BM_36_278.accepted_hits.sort.coord.bam	Synapse	doi:10.7303/syn3157743	https://doi.org/10.7303/syn3157743	Male	White
BM_36_279	MSBB AD RNA-seq data collection and processing	HiSeq 2500 System	Illumina	BM_36_279_fq	BM_36_279.unmapped.fq	Synapse	doi:10.7303/syn3157743	https://doi.org/10.7303/syn3157743	Female	Unknown
BM_36_279	MSBB AD RNA-seq data collection and processing	HiSeq 2500 System	Illumina	BM_36_279_bam	BM_36_279.accepted_hits.sort.coord.bam	Synapse	doi:10.7303/syn3157743	https://doi.org/10.7303/syn3157743	Female	Unknown
BM_36_281	MSBB AD RNA-seq data collection and processing	HiSeq 2500 System	Illumina	BM_36_281_fq	BM_36_281.unmapped.fq	Synapse	doi:10.7303/syn3157743	https://doi.org/10.7303/syn3157743	Male	Latino
BM_36_281	MSBB AD RNA-seq data collection and processing	HiSeq 2500 System	Illumina	BM_36_281_bam	BM_36_281.accepted_hits.sort.coord.bam	Synapse	doi:10.7303/syn3157743	https://doi.org/10.7303/syn3157743	Male	Latino
BM_36_282	MSBB AD RNA-seq data collection and processing	HiSeq 2500 System	Illumina	BM_36_282_fq	BM_36_282.unmapped.fq	Synapse	doi:10.7303/syn3157743	https://doi.org/10.7303/syn3157743	Female	Black
BM_36_282	MSBB AD RNA-seq data collection and processing	HiSeq 2500 System	Illumina	BM_36_282_bam	BM_36_282.accepted_hits.sort.coord.bam	Synapse	doi:10.7303/syn3157743	https://doi.org/10.7303/syn3157743	Female	Black
BM_36_284	MSBB AD RNA-seq data collection and processing	HiSeq 2500 System	Illumina	BM_36_284_fq	BM_36_284.unmapped.fq	Synapse	doi:10.7303/syn3157743	https://doi.org/10.7303/syn3157743	Female	White
BM_36_284	MSBB AD RNA-seq data collection and processing	HiSeq 2500 System	Illumina	BM_36_284_bam	BM_36_284.accepted_hits.sort.coord.bam	Synapse	doi:10.7303/syn3157743	https://doi.org/10.7303/syn3157743	Female	White
BM_36_286	MSBB AD RNA-seq data collection and processing	HiSeq 2500 System	Illumina	BM_36_286_fq	BM_36_286.unmapped.fq	Synapse	doi:10.7303/syn3157743	https://doi.org/10.7303/syn3157743	Female	White
BM_36_286	MSBB AD RNA-seq data collection and processing	HiSeq 2500 System	Illumina	BM_36_286_bam	BM_36_286.accepted_hits.sort.coord.bam	Synapse	doi:10.7303/syn3157743	https://doi.org/10.7303/syn3157743	Female	White
BM_36_289	MSBB AD RNA-seq data collection and processing	HiSeq 2500 System	Illumina	BM_36_289_fq	BM_36_289.unmapped.fq	Synapse	doi:10.7303/syn3157743	https://doi.org/10.7303/syn3157743	Female	White
BM_36_289	MSBB AD RNA-seq data collection and processing	HiSeq 2500 System	Illumina	BM_36_289_bam	BM_36_289.accepted_hits.sort.coord.bam	Synapse	doi:10.7303/syn3157743	https://doi.org/10.7303/syn3157743	Female	White
BM_36_290	MSBB AD RNA-seq data collection and processing	HiSeq 2500 System	Illumina	BM_36_290_fq	BM_36_290.unmapped.fq	Synapse	doi:10.7303/syn3157743	https://doi.org/10.7303/syn3157743	Male	Black
BM_36_290	MSBB AD RNA-seq data collection and processing	HiSeq 2500 System	Illumina	BM_36_290_bam	BM_36_290.accepted_hits.sort.coord.bam	Synapse	doi:10.7303/syn3157743	https://doi.org/10.7303/syn3157743	Male	Black
BM_36_291	MSBB AD RNA-seq data collection and processing	HiSeq 2500 System	Illumina	BM_36_291_fq	BM_36_291.unmapped.fq	Synapse	doi:10.7303/syn3157743	https://doi.org/10.7303/syn3157743	Female	Black
BM_36_291	MSBB AD RNA-seq data collection and processing	HiSeq 2500 System	Illumina	BM_36_291_bam	BM_36_291.accepted_hits.sort.coord.bam	Synapse	doi:10.7303/syn3157743	https://doi.org/10.7303/syn3157743	Female	Black
BM_36_296	MSBB AD RNA-seq data collection and processing	HiSeq 2500 System	Illumina	BM_36_296_fq	BM_36_296.unmapped.fq	Synapse	doi:10.7303/syn3157743	https://doi.org/10.7303/syn3157743	Female	White
BM_36_296	MSBB AD RNA-seq data collection and processing	HiSeq 2500 System	Illumina	BM_36_296_bam	BM_36_296.accepted_hits.sort.coord.bam	Synapse	doi:10.7303/syn3157743	https://doi.org/10.7303/syn3157743	Female	White
BM_36_297	MSBB AD RNA-seq data collection and processing	HiSeq 2500 System	Illumina	BM_36_297_fq	BM_36_297.unmapped.fq	Synapse	doi:10.7303/syn3157743	https://doi.org/10.7303/syn3157743	Male	White
BM_36_297	MSBB AD RNA-seq data collection and processing	HiSeq 2500 System	Illumina	BM_36_297_bam	BM_36_297.accepted_hits.sort.coord.bam	Synapse	doi:10.7303/syn3157743	https://doi.org/10.7303/syn3157743	Male	White
BM_36_298	MSBB AD RNA-seq data collection and processing	HiSeq 2500 System	Illumina	BM_36_298_fq	BM_36_298.unmapped.fq	Synapse	doi:10.7303/syn3157743	https://doi.org/10.7303/syn3157743	Female	White
BM_36_298	MSBB AD RNA-seq data collection and processing	HiSeq 2500 System	Illumina	BM_36_298_bam	BM_36_298.accepted_hits.sort.coord.bam	Synapse	doi:10.7303/syn3157743	https://doi.org/10.7303/syn3157743	Female	White
BM_36_299	MSBB AD RNA-seq data collection and processing	HiSeq 2500 System	Illumina	BM_36_299_fq	BM_36_299.unmapped.fq	Synapse	doi:10.7303/syn3157743	https://doi.org/10.7303/syn3157743	Female	White
BM_36_299	MSBB AD RNA-seq data collection and processing	HiSeq 2500 System	Illumina	BM_36_299_bam	BM_36_299.accepted_hits.sort.coord.bam	Synapse	doi:10.7303/syn3157743	https://doi.org/10.7303/syn3157743	Female	White
BM_36_302	MSBB AD RNA-seq data collection and processing	HiSeq 2500 System	Illumina	BM_36_302_fq	BM_36_302.unmapped.fq	Synapse	doi:10.7303/syn3157743	https://doi.org/10.7303/syn3157743	Female	White
BM_36_302	MSBB AD RNA-seq data collection and processing	HiSeq 2500 System	Illumina	BM_36_302_bam	BM_36_302.accepted_hits.sort.coord.bam	Synapse	doi:10.7303/syn3157743	https://doi.org/10.7303/syn3157743	Female	White
BM_36_304	MSBB AD RNA-seq data collection and processing	HiSeq 2500 System	Illumina	BM_36_304_fq	BM_36_304.unmapped.fq	Synapse	doi:10.7303/syn3157743	https://doi.org/10.7303/syn3157743	Female	White
BM_36_304	MSBB AD RNA-seq data collection and processing	HiSeq 2500 System	Illumina	BM_36_304_bam	BM_36_304.accepted_hits.sort.coord.bam	Synapse	doi:10.7303/syn3157743	https://doi.org/10.7303/syn3157743	Female	White
BM_36_305	MSBB AD RNA-seq data collection and processing	HiSeq 2500 System	Illumina	BM_36_305_fq	BM_36_305.unmapped.fq	Synapse	doi:10.7303/syn3157743	https://doi.org/10.7303/syn3157743	Female	White
BM_36_305	MSBB AD RNA-seq data collection and processing	HiSeq 2500 System	Illumina	BM_36_305_bam	BM_36_305.accepted_hits.sort.coord.bam	Synapse	doi:10.7303/syn3157743	https://doi.org/10.7303/syn3157743	Female	White
BM_36_307	MSBB AD RNA-seq data collection and processing	HiSeq 2500 System	Illumina	BM_36_307_fq	BM_36_307.unmapped.fq	Synapse	doi:10.7303/syn3157743	https://doi.org/10.7303/syn3157743	Female	White
BM_36_307	MSBB AD RNA-seq data collection and processing	HiSeq 2500 System	Illumina	BM_36_307_bam	BM_36_307.accepted_hits.sort.coord.bam	Synapse	doi:10.7303/syn3157743	https://doi.org/10.7303/syn3157743	Female	White
BM_36_308	MSBB AD RNA-seq data collection and processing	HiSeq 2500 System	Illumina	BM_36_308_fq	BM_36_308.unmapped.fq	Synapse	doi:10.7303/syn3157743	https://doi.org/10.7303/syn3157743	Female	White
BM_36_308	MSBB AD RNA-seq data collection and processing	HiSeq 2500 System	Illumina	BM_36_308_bam	BM_36_308.accepted_hits.sort.coord.bam	Synapse	doi:10.7303/syn3157743	https://doi.org/10.7303/syn3157743	Female	White
BM_36_310	MSBB AD RNA-seq data collection and processing	HiSeq 2500 System	Illumina	BM_36_310_fq	BM_36_310.unmapped.fq	Synapse	doi:10.7303/syn3157743	https://doi.org/10.7303/syn3157743	Female	White
BM_36_310	MSBB AD RNA-seq data collection and processing	HiSeq 2500 System	Illumina	BM_36_310_bam	BM_36_310.accepted_hits.sort.coord.bam	Synapse	doi:10.7303/syn3157743	https://doi.org/10.7303/syn3157743	Female	White
BM_36_312	MSBB AD RNA-seq data collection and processing	HiSeq 2500 System	Illumina	BM_36_312_fq	BM_36_312.unmapped.fq	Synapse	doi:10.7303/syn3157743	https://doi.org/10.7303/syn3157743	Female	White
BM_36_312	MSBB AD RNA-seq data collection and processing	HiSeq 2500 System	Illumina	BM_36_312_bam	BM_36_312.accepted_hits.sort.coord.bam	Synapse	doi:10.7303/syn3157743	https://doi.org/10.7303/syn3157743	Female	White
BM_36_314	MSBB AD RNA-seq data collection and processing	HiSeq 2500 System	Illumina	BM_36_314_fq	BM_36_314.unmapped.fq	Synapse	doi:10.7303/syn3157743	https://doi.org/10.7303/syn3157743	Male	White
BM_36_314	MSBB AD RNA-seq data collection and processing	HiSeq 2500 System	Illumina	BM_36_314_bam	BM_36_314.accepted_hits.sort.coord.bam	Synapse	doi:10.7303/syn3157743	https://doi.org/10.7303/syn3157743	Male	White
BM_36_317	MSBB AD RNA-seq data collection and processing	HiSeq 2500 System	Illumina	BM_36_317_fq	BM_36_317.unmapped.fq	Synapse	doi:10.7303/syn3157743	https://doi.org/10.7303/syn3157743	Female	White
BM_36_317	MSBB AD RNA-seq data collection and processing	HiSeq 2500 System	Illumina	BM_36_317_bam	BM_36_317.accepted_hits.sort.coord.bam	Synapse	doi:10.7303/syn3157743	https://doi.org/10.7303/syn3157743	Female	White
BM_36_320	MSBB AD RNA-seq data collection and processing	HiSeq 2500 System	Illumina	BM_36_320_fq	BM_36_320.unmapped.fq	Synapse	doi:10.7303/syn3157743	https://doi.org/10.7303/syn3157743	Female	Black
BM_36_320	MSBB AD RNA-seq data collection and processing	HiSeq 2500 System	Illumina	BM_36_320_bam	BM_36_320.accepted_hits.sort.coord.bam	Synapse	doi:10.7303/syn3157743	https://doi.org/10.7303/syn3157743	Female	Black
BM_36_322	MSBB AD RNA-seq data collection and processing	HiSeq 2500 System	Illumina	BM_36_322_fq	BM_36_322.unmapped.fq	Synapse	doi:10.7303/syn3157743	https://doi.org/10.7303/syn3157743	Male	White
BM_36_322	MSBB AD RNA-seq data collection and processing	HiSeq 2500 System	Illumina	BM_36_322_bam	BM_36_322.accepted_hits.sort.coord.bam	Synapse	doi:10.7303/syn3157743	https://doi.org/10.7303/syn3157743	Male	White
BM_36_324	MSBB AD RNA-seq data collection and processing	HiSeq 2500 System	Illumina	BM_36_324_fq	BM_36_324.unmapped.fq	Synapse	doi:10.7303/syn3157743	https://doi.org/10.7303/syn3157743	Female	White
BM_36_324	MSBB AD RNA-seq data collection and processing	HiSeq 2500 System	Illumina	BM_36_324_bam	BM_36_324.accepted_hits.sort.coord.bam	Synapse	doi:10.7303/syn3157743	https://doi.org/10.7303/syn3157743	Female	White
BM_36_325	MSBB AD RNA-seq data collection and processing	HiSeq 2500 System	Illumina	BM_36_325_fq	BM_36_325.unmapped.fq	Synapse	doi:10.7303/syn3157743	https://doi.org/10.7303/syn3157743	Female	White
BM_36_325	MSBB AD RNA-seq data collection and processing	HiSeq 2500 System	Illumina	BM_36_325_bam	BM_36_325.accepted_hits.sort.coord.bam	Synapse	doi:10.7303/syn3157743	https://doi.org/10.7303/syn3157743	Female	White
BM_36_326	MSBB AD RNA-seq data collection and processing	HiSeq 2500 System	Illumina	BM_36_326_fq	BM_36_326.unmapped.fq	Synapse	doi:10.7303/syn3157743	https://doi.org/10.7303/syn3157743	Male	White
BM_36_326	MSBB AD RNA-seq data collection and processing	HiSeq 2500 System	Illumina	BM_36_326_bam	BM_36_326.accepted_hits.sort.coord.bam	Synapse	doi:10.7303/syn3157743	https://doi.org/10.7303/syn3157743	Male	White
BM_36_327	MSBB AD RNA-seq data collection and processing	HiSeq 2500 System	Illumina	BM_36_327_fq	BM_36_327.unmapped.fq	Synapse	doi:10.7303/syn3157743	https://doi.org/10.7303/syn3157743	Female	White
BM_36_327	MSBB AD RNA-seq data collection and processing	HiSeq 2500 System	Illumina	BM_36_327_bam	BM_36_327.accepted_hits.sort.coord.bam	Synapse	doi:10.7303/syn3157743	https://doi.org/10.7303/syn3157743	Female	White
BM_36_328	MSBB AD RNA-seq data collection and processing	HiSeq 2500 System	Illumina	BM_36_328_fq	BM_36_328.unmapped.fq	Synapse	doi:10.7303/syn3157743	https://doi.org/10.7303/syn3157743	Female	Black
BM_36_328	MSBB AD RNA-seq data collection and processing	HiSeq 2500 System	Illumina	BM_36_328_bam	BM_36_328.accepted_hits.sort.coord.bam	Synapse	doi:10.7303/syn3157743	https://doi.org/10.7303/syn3157743	Female	Black
BM_36_329	MSBB AD RNA-seq data collection and processing	HiSeq 2500 System	Illumina	BM_36_329_fq	BM_36_329.unmapped.fq	Synapse	doi:10.7303/syn3157743	https://doi.org/10.7303/syn3157743	Female	White
BM_36_329	MSBB AD RNA-seq data collection and processing	HiSeq 2500 System	Illumina	BM_36_329_bam	BM_36_329.accepted_hits.sort.coord.bam	Synapse	doi:10.7303/syn3157743	https://doi.org/10.7303/syn3157743	Female	White
BM_36_330	MSBB AD RNA-seq data collection and processing	HiSeq 2500 System	Illumina	BM_36_330_fq	BM_36_330.unmapped.fq	Synapse	doi:10.7303/syn3157743	https://doi.org/10.7303/syn3157743	Male	White
BM_36_330	MSBB AD RNA-seq data collection and processing	HiSeq 2500 System	Illumina	BM_36_330_bam	BM_36_330.accepted_hits.sort.coord.bam	Synapse	doi:10.7303/syn3157743	https://doi.org/10.7303/syn3157743	Male	White
BM_36_331	MSBB AD RNA-seq data collection and processing	HiSeq 2500 System	Illumina	BM_36_331_fq	BM_36_331.unmapped.fq	Synapse	doi:10.7303/syn3157743	https://doi.org/10.7303/syn3157743	Male	White
BM_36_331	MSBB AD RNA-seq data collection and processing	HiSeq 2500 System	Illumina	BM_36_331_bam	BM_36_331.accepted_hits.sort.coord.bam	Synapse	doi:10.7303/syn3157743	https://doi.org/10.7303/syn3157743	Male	White
BM_36_332	MSBB AD RNA-seq data collection and processing	HiSeq 2500 System	Illumina	BM_36_332_fq	BM_36_332.unmapped.fq	Synapse	doi:10.7303/syn3157743	https://doi.org/10.7303/syn3157743	Male	White
BM_36_332	MSBB AD RNA-seq data collection and processing	HiSeq 2500 System	Illumina	BM_36_332_bam	BM_36_332.accepted_hits.sort.coord.bam	Synapse	doi:10.7303/syn3157743	https://doi.org/10.7303/syn3157743	Male	White
BM_36_333	MSBB AD RNA-seq data collection and processing	HiSeq 2500 System	Illumina	BM_36_333_fq	BM_36_333.unmapped.fq	Synapse	doi:10.7303/syn3157743	https://doi.org/10.7303/syn3157743	Female	White
BM_36_333	MSBB AD RNA-seq data collection and processing	HiSeq 2500 System	Illumina	BM_36_333_bam	BM_36_333.accepted_hits.sort.coord.bam	Synapse	doi:10.7303/syn3157743	https://doi.org/10.7303/syn3157743	Female	White
BM_36_335	MSBB AD RNA-seq data collection and processing	HiSeq 2500 System	Illumina	BM_36_335_fq	BM_36_335.unmapped.fq	Synapse	doi:10.7303/syn3157743	https://doi.org/10.7303/syn3157743	Female	White
BM_36_335	MSBB AD RNA-seq data collection and processing	HiSeq 2500 System	Illumina	BM_36_335_bam	BM_36_335.accepted_hits.sort.coord.bam	Synapse	doi:10.7303/syn3157743	https://doi.org/10.7303/syn3157743	Female	White
BM_36_336	MSBB AD RNA-seq data collection and processing	HiSeq 2500 System	Illumina	BM_36_336_fq	BM_36_336.unmapped.fq	Synapse	doi:10.7303/syn3157743	https://doi.org/10.7303/syn3157743	Female	White
BM_36_336	MSBB AD RNA-seq data collection and processing	HiSeq 2500 System	Illumina	BM_36_336_bam	BM_36_336.accepted_hits.sort.coord.bam	Synapse	doi:10.7303/syn3157743	https://doi.org/10.7303/syn3157743	Female	White
BM_36_337	MSBB AD RNA-seq data collection and processing	HiSeq 2500 System	Illumina	BM_36_337_fq	BM_36_337.unmapped.fq	Synapse	doi:10.7303/syn3157743	https://doi.org/10.7303/syn3157743	Female	White
BM_36_337	MSBB AD RNA-seq data collection and processing	HiSeq 2500 System	Illumina	BM_36_337_bam	BM_36_337.accepted_hits.sort.coord.bam	Synapse	doi:10.7303/syn3157743	https://doi.org/10.7303/syn3157743	Female	White
BM_36_338	MSBB AD RNA-seq data collection and processing	HiSeq 2500 System	Illumina	BM_36_338_fq	BM_36_338.unmapped.fq	Synapse	doi:10.7303/syn3157743	https://doi.org/10.7303/syn3157743	Male	White
BM_36_338	MSBB AD RNA-seq data collection and processing	HiSeq 2500 System	Illumina	BM_36_338_bam	BM_36_338.accepted_hits.sort.coord.bam	Synapse	doi:10.7303/syn3157743	https://doi.org/10.7303/syn3157743	Male	White
BM_36_339	MSBB AD RNA-seq data collection and processing	HiSeq 2500 System	Illumina	BM_36_339_fq	BM_36_339.unmapped.fq	Synapse	doi:10.7303/syn3157743	https://doi.org/10.7303/syn3157743	Male	White
BM_36_339	MSBB AD RNA-seq data collection and processing	HiSeq 2500 System	Illumina	BM_36_339_bam	BM_36_339.accepted_hits.sort.coord.bam	Synapse	doi:10.7303/syn3157743	https://doi.org/10.7303/syn3157743	Male	White
BM_36_340	MSBB AD RNA-seq data collection and processing	HiSeq 2500 System	Illumina	BM_36_340_fq	BM_36_340.unmapped.fq	Synapse	doi:10.7303/syn3157743	https://doi.org/10.7303/syn3157743	Female	White
BM_36_340	MSBB AD RNA-seq data collection and processing	HiSeq 2500 System	Illumina	BM_36_340_bam	BM_36_340.accepted_hits.sort.coord.bam	Synapse	doi:10.7303/syn3157743	https://doi.org/10.7303/syn3157743	Female	White
BM_36_341	MSBB AD RNA-seq data collection and processing	HiSeq 2500 System	Illumina	BM_36_341_fq	BM_36_341.unmapped.fq	Synapse	doi:10.7303/syn3157743	https://doi.org/10.7303/syn3157743	Male	Latino
BM_36_341	MSBB AD RNA-seq data collection and processing	HiSeq 2500 System	Illumina	BM_36_341_bam	BM_36_341.accepted_hits.sort.coord.bam	Synapse	doi:10.7303/syn3157743	https://doi.org/10.7303/syn3157743	Male	Latino
BM_36_342	MSBB AD RNA-seq data collection and processing	HiSeq 2500 System	Illumina	BM_36_342_fq	BM_36_342.unmapped.fq	Synapse	doi:10.7303/syn3157743	https://doi.org/10.7303/syn3157743	Female	White
BM_36_342	MSBB AD RNA-seq data collection and processing	HiSeq 2500 System	Illumina	BM_36_342_bam	BM_36_342.accepted_hits.sort.coord.bam	Synapse	doi:10.7303/syn3157743	https://doi.org/10.7303/syn3157743	Female	White
BM_36_344	MSBB AD RNA-seq data collection and processing	HiSeq 2500 System	Illumina	BM_36_344_fq	BM_36_344.unmapped.fq	Synapse	doi:10.7303/syn3157743	https://doi.org/10.7303/syn3157743	Male	White
BM_36_344	MSBB AD RNA-seq data collection and processing	HiSeq 2500 System	Illumina	BM_36_344_bam	BM_36_344.accepted_hits.sort.coord.bam	Synapse	doi:10.7303/syn3157743	https://doi.org/10.7303/syn3157743	Male	White
BM_36_345	MSBB AD RNA-seq data collection and processing	HiSeq 2500 System	Illumina	BM_36_345_fq	BM_36_345.unmapped.fq	Synapse	doi:10.7303/syn3157743	https://doi.org/10.7303/syn3157743	Female	White
BM_36_345	MSBB AD RNA-seq data collection and processing	HiSeq 2500 System	Illumina	BM_36_345_bam	BM_36_345.accepted_hits.sort.coord.bam	Synapse	doi:10.7303/syn3157743	https://doi.org/10.7303/syn3157743	Female	White
BM_36_346	MSBB AD RNA-seq data collection and processing	HiSeq 2500 System	Illumina	BM_36_346_fq	BM_36_346.unmapped.fq	Synapse	doi:10.7303/syn3157743	https://doi.org/10.7303/syn3157743	Female	White
BM_36_346	MSBB AD RNA-seq data collection and processing	HiSeq 2500 System	Illumina	BM_36_346_bam	BM_36_346.accepted_hits.sort.coord.bam	Synapse	doi:10.7303/syn3157743	https://doi.org/10.7303/syn3157743	Female	White
BM_36_347	MSBB AD RNA-seq data collection and processing	HiSeq 2500 System	Illumina	BM_36_347_fq	BM_36_347.unmapped.fq	Synapse	doi:10.7303/syn3157743	https://doi.org/10.7303/syn3157743	Male	White
BM_36_347	MSBB AD RNA-seq data collection and processing	HiSeq 2500 System	Illumina	BM_36_347_bam	BM_36_347.accepted_hits.sort.coord.bam	Synapse	doi:10.7303/syn3157743	https://doi.org/10.7303/syn3157743	Male	White
BM_36_348	MSBB AD RNA-seq data collection and processing	HiSeq 2500 System	Illumina	BM_36_348_fq	BM_36_348.unmapped.fq	Synapse	doi:10.7303/syn3157743	https://doi.org/10.7303/syn3157743	Male	White
BM_36_348	MSBB AD RNA-seq data collection and processing	HiSeq 2500 System	Illumina	BM_36_348_bam	BM_36_348.accepted_hits.sort.coord.bam	Synapse	doi:10.7303/syn3157743	https://doi.org/10.7303/syn3157743	Male	White
BM_36_349	MSBB AD RNA-seq data collection and processing	HiSeq 2500 System	Illumina	BM_36_349_fq	BM_36_349.unmapped.fq	Synapse	doi:10.7303/syn3157743	https://doi.org/10.7303/syn3157743	Male	White
BM_36_349	MSBB AD RNA-seq data collection and processing	HiSeq 2500 System	Illumina	BM_36_349_bam	BM_36_349.accepted_hits.sort.coord.bam	Synapse	doi:10.7303/syn3157743	https://doi.org/10.7303/syn3157743	Male	White
BM_36_350	MSBB AD RNA-seq data collection and processing	HiSeq 2500 System	Illumina	BM_36_350_fq	BM_36_350.unmapped.fq	Synapse	doi:10.7303/syn3157743	https://doi.org/10.7303/syn3157743	Male	Latino
BM_36_350	MSBB AD RNA-seq data collection and processing	HiSeq 2500 System	Illumina	BM_36_350_bam	BM_36_350.accepted_hits.sort.coord.bam	Synapse	doi:10.7303/syn3157743	https://doi.org/10.7303/syn3157743	Male	Latino
BM_36_351	MSBB AD RNA-seq data collection and processing	HiSeq 2500 System	Illumina	BM_36_351_fq	BM_36_351.unmapped.fq	Synapse	doi:10.7303/syn3157743	https://doi.org/10.7303/syn3157743	Male	White
BM_36_351	MSBB AD RNA-seq data collection and processing	HiSeq 2500 System	Illumina	BM_36_351_bam	BM_36_351.accepted_hits.sort.coord.bam	Synapse	doi:10.7303/syn3157743	https://doi.org/10.7303/syn3157743	Male	White
BM_36_352	MSBB AD RNA-seq data collection and processing	HiSeq 2500 System	Illumina	BM_36_352_fq	BM_36_352.unmapped.fq	Synapse	doi:10.7303/syn3157743	https://doi.org/10.7303/syn3157743	Female	White
BM_36_352	MSBB AD RNA-seq data collection and processing	HiSeq 2500 System	Illumina	BM_36_352_bam	BM_36_352.accepted_hits.sort.coord.bam	Synapse	doi:10.7303/syn3157743	https://doi.org/10.7303/syn3157743	Female	White
BM_36_354	MSBB AD RNA-seq data collection and processing	HiSeq 2500 System	Illumina	BM_36_354_fq	BM_36_354.unmapped.fq	Synapse	doi:10.7303/syn3157743	https://doi.org/10.7303/syn3157743	Female	White
BM_36_354	MSBB AD RNA-seq data collection and processing	HiSeq 2500 System	Illumina	BM_36_354_bam	BM_36_354.accepted_hits.sort.coord.bam	Synapse	doi:10.7303/syn3157743	https://doi.org/10.7303/syn3157743	Female	White
BM_36_355	MSBB AD RNA-seq data collection and processing	HiSeq 2500 System	Illumina	BM_36_355_fq	BM_36_355.unmapped.fq	Synapse	doi:10.7303/syn3157743	https://doi.org/10.7303/syn3157743	Female	White
BM_36_355	MSBB AD RNA-seq data collection and processing	HiSeq 2500 System	Illumina	BM_36_355_bam	BM_36_355.accepted_hits.sort.coord.bam	Synapse	doi:10.7303/syn3157743	https://doi.org/10.7303/syn3157743	Female	White
BM_36_356	MSBB AD RNA-seq data collection and processing	HiSeq 2500 System	Illumina	BM_36_356_fq	BM_36_356.unmapped.fq	Synapse	doi:10.7303/syn3157743	https://doi.org/10.7303/syn3157743	Male	White
BM_36_356	MSBB AD RNA-seq data collection and processing	HiSeq 2500 System	Illumina	BM_36_356_bam	BM_36_356.accepted_hits.sort.coord.bam	Synapse	doi:10.7303/syn3157743	https://doi.org/10.7303/syn3157743	Male	White
BM_36_358	MSBB AD RNA-seq data collection and processing	HiSeq 2500 System	Illumina	BM_36_358_fq	BM_36_358.unmapped.fq	Synapse	doi:10.7303/syn3157743	https://doi.org/10.7303/syn3157743	Male	White
BM_36_358	MSBB AD RNA-seq data collection and processing	HiSeq 2500 System	Illumina	BM_36_358_bam	BM_36_358.accepted_hits.sort.coord.bam	Synapse	doi:10.7303/syn3157743	https://doi.org/10.7303/syn3157743	Male	White
BM_36_360	MSBB AD RNA-seq data collection and processing	HiSeq 2500 System	Illumina	BM_36_360_fq	BM_36_360.unmapped.fq	Synapse	doi:10.7303/syn3157743	https://doi.org/10.7303/syn3157743	Female	White
BM_36_360	MSBB AD RNA-seq data collection and processing	HiSeq 2500 System	Illumina	BM_36_360_bam	BM_36_360.accepted_hits.sort.coord.bam	Synapse	doi:10.7303/syn3157743	https://doi.org/10.7303/syn3157743	Female	White
BM_36_361	MSBB AD RNA-seq data collection and processing	HiSeq 2500 System	Illumina	BM_36_361_fq	BM_36_361.unmapped.fq	Synapse	doi:10.7303/syn3157743	https://doi.org/10.7303/syn3157743	Female	White
BM_36_361	MSBB AD RNA-seq data collection and processing	HiSeq 2500 System	Illumina	BM_36_361_bam	BM_36_361.accepted_hits.sort.coord.bam	Synapse	doi:10.7303/syn3157743	https://doi.org/10.7303/syn3157743	Female	White
BM_36_362	MSBB AD RNA-seq data collection and processing	HiSeq 2500 System	Illumina	BM_36_362_fq	BM_36_362.unmapped.fq	Synapse	doi:10.7303/syn3157743	https://doi.org/10.7303/syn3157743	Female	White
BM_36_362	MSBB AD RNA-seq data collection and processing	HiSeq 2500 System	Illumina	BM_36_362_bam	BM_36_362.accepted_hits.sort.coord.bam	Synapse	doi:10.7303/syn3157743	https://doi.org/10.7303/syn3157743	Female	White
BM_36_363	MSBB AD RNA-seq data collection and processing	HiSeq 2500 System	Illumina	BM_36_363_fq	BM_36_363.unmapped.fq	Synapse	doi:10.7303/syn3157743	https://doi.org/10.7303/syn3157743	Female	White
BM_36_363	MSBB AD RNA-seq data collection and processing	HiSeq 2500 System	Illumina	BM_36_363_bam	BM_36_363.accepted_hits.sort.coord.bam	Synapse	doi:10.7303/syn3157743	https://doi.org/10.7303/syn3157743	Female	White
BM_36_364	MSBB AD RNA-seq data collection and processing	HiSeq 2500 System	Illumina	BM_36_364_fq	BM_36_364.unmapped.fq	Synapse	doi:10.7303/syn3157743	https://doi.org/10.7303/syn3157743	Female	White
BM_36_364	MSBB AD RNA-seq data collection and processing	HiSeq 2500 System	Illumina	BM_36_364_bam	BM_36_364.accepted_hits.sort.coord.bam	Synapse	doi:10.7303/syn3157743	https://doi.org/10.7303/syn3157743	Female	White
BM_36_365	MSBB AD RNA-seq data collection and processing	HiSeq 2500 System	Illumina	BM_36_365_fq	BM_36_365.unmapped.fq	Synapse	doi:10.7303/syn3157743	https://doi.org/10.7303/syn3157743	Male	White
BM_36_365	MSBB AD RNA-seq data collection and processing	HiSeq 2500 System	Illumina	BM_36_365_bam	BM_36_365.accepted_hits.sort.coord.bam	Synapse	doi:10.7303/syn3157743	https://doi.org/10.7303/syn3157743	Male	White
BM_36_366	MSBB AD RNA-seq data collection and processing	HiSeq 2500 System	Illumina	BM_36_366_fq	BM_36_366.unmapped.fq	Synapse	doi:10.7303/syn3157743	https://doi.org/10.7303/syn3157743	Male	White
BM_36_366	MSBB AD RNA-seq data collection and processing	HiSeq 2500 System	Illumina	BM_36_366_bam	BM_36_366.accepted_hits.sort.coord.bam	Synapse	doi:10.7303/syn3157743	https://doi.org/10.7303/syn3157743	Male	White
BM_36_367	MSBB AD RNA-seq data collection and processing	HiSeq 2500 System	Illumina	BM_36_367_fq	BM_36_367.unmapped.fq	Synapse	doi:10.7303/syn3157743	https://doi.org/10.7303/syn3157743	Male	Black
BM_36_367	MSBB AD RNA-seq data collection and processing	HiSeq 2500 System	Illumina	BM_36_367_bam	BM_36_367.accepted_hits.sort.coord.bam	Synapse	doi:10.7303/syn3157743	https://doi.org/10.7303/syn3157743	Male	Black
BM_36_368	MSBB AD RNA-seq data collection and processing	HiSeq 2500 System	Illumina	BM_36_368_fq	BM_36_368.unmapped.fq	Synapse	doi:10.7303/syn3157743	https://doi.org/10.7303/syn3157743	Female	White
BM_36_368	MSBB AD RNA-seq data collection and processing	HiSeq 2500 System	Illumina	BM_36_368_bam	BM_36_368.accepted_hits.sort.coord.bam	Synapse	doi:10.7303/syn3157743	https://doi.org/10.7303/syn3157743	Female	White
BM_36_369	MSBB AD RNA-seq data collection and processing	HiSeq 2500 System	Illumina	BM_36_369_fq	BM_36_369.unmapped.fq	Synapse	doi:10.7303/syn3157743	https://doi.org/10.7303/syn3157743	Female	Latino
BM_36_369	MSBB AD RNA-seq data collection and processing	HiSeq 2500 System	Illumina	BM_36_369_bam	BM_36_369.accepted_hits.sort.coord.bam	Synapse	doi:10.7303/syn3157743	https://doi.org/10.7303/syn3157743	Female	Latino
BM_36_370	MSBB AD RNA-seq data collection and processing	HiSeq 2500 System	Illumina	BM_36_370_fq	BM_36_370.unmapped.fq	Synapse	doi:10.7303/syn3157743	https://doi.org/10.7303/syn3157743	Female	White
BM_36_370	MSBB AD RNA-seq data collection and processing	HiSeq 2500 System	Illumina	BM_36_370_bam	BM_36_370.accepted_hits.sort.coord.bam	Synapse	doi:10.7303/syn3157743	https://doi.org/10.7303/syn3157743	Female	White
BM_36_371	MSBB AD RNA-seq data collection and processing	HiSeq 2500 System	Illumina	BM_36_371_fq	BM_36_371.unmapped.fq	Synapse	doi:10.7303/syn3157743	https://doi.org/10.7303/syn3157743	Male	White
BM_36_371	MSBB AD RNA-seq data collection and processing	HiSeq 2500 System	Illumina	BM_36_371_bam	BM_36_371.accepted_hits.sort.coord.bam	Synapse	doi:10.7303/syn3157743	https://doi.org/10.7303/syn3157743	Male	White
BM_36_372	MSBB AD RNA-seq data collection and processing	HiSeq 2500 System	Illumina	BM_36_372_fq	BM_36_372.unmapped.fq	Synapse	doi:10.7303/syn3157743	https://doi.org/10.7303/syn3157743	Male	Latino
BM_36_372	MSBB AD RNA-seq data collection and processing	HiSeq 2500 System	Illumina	BM_36_372_bam	BM_36_372.accepted_hits.sort.coord.bam	Synapse	doi:10.7303/syn3157743	https://doi.org/10.7303/syn3157743	Male	Latino
BM_36_373	MSBB AD RNA-seq data collection and processing	HiSeq 2500 System	Illumina	BM_36_373_fq	BM_36_373.unmapped.fq	Synapse	doi:10.7303/syn3157743	https://doi.org/10.7303/syn3157743	Female	Unknown
BM_36_373	MSBB AD RNA-seq data collection and processing	HiSeq 2500 System	Illumina	BM_36_373_bam	BM_36_373.accepted_hits.sort.coord.bam	Synapse	doi:10.7303/syn3157743	https://doi.org/10.7303/syn3157743	Female	Unknown
BM_36_374	MSBB AD RNA-seq data collection and processing	HiSeq 2500 System	Illumina	BM_36_374_fq	BM_36_374.unmapped.fq	Synapse	doi:10.7303/syn3157743	https://doi.org/10.7303/syn3157743	Male	White
BM_36_374	MSBB AD RNA-seq data collection and processing	HiSeq 2500 System	Illumina	BM_36_374_bam	BM_36_374.accepted_hits.sort.coord.bam	Synapse	doi:10.7303/syn3157743	https://doi.org/10.7303/syn3157743	Male	White
BM_36_375	MSBB AD RNA-seq data collection and processing	HiSeq 2500 System	Illumina	BM_36_375_fq	BM_36_375.unmapped.fq	Synapse	doi:10.7303/syn3157743	https://doi.org/10.7303/syn3157743	Female	White
BM_36_375	MSBB AD RNA-seq data collection and processing	HiSeq 2500 System	Illumina	BM_36_375_bam	BM_36_375.accepted_hits.sort.coord.bam	Synapse	doi:10.7303/syn3157743	https://doi.org/10.7303/syn3157743	Female	White
BM_36_376	MSBB AD RNA-seq data collection and processing	HiSeq 2500 System	Illumina	BM_36_376_fq	BM_36_376.unmapped.fq	Synapse	doi:10.7303/syn3157743	https://doi.org/10.7303/syn3157743	Female	White
BM_36_376	MSBB AD RNA-seq data collection and processing	HiSeq 2500 System	Illumina	BM_36_376_bam	BM_36_376.accepted_hits.sort.coord.bam	Synapse	doi:10.7303/syn3157743	https://doi.org/10.7303/syn3157743	Female	White
BM_36_377	MSBB AD RNA-seq data collection and processing	HiSeq 2500 System	Illumina	BM_36_377_fq	BM_36_377.unmapped.fq	Synapse	doi:10.7303/syn3157743	https://doi.org/10.7303/syn3157743	Male	White
BM_36_377	MSBB AD RNA-seq data collection and processing	HiSeq 2500 System	Illumina	BM_36_377_bam	BM_36_377.accepted_hits.sort.coord.bam	Synapse	doi:10.7303/syn3157743	https://doi.org/10.7303/syn3157743	Male	White
BM_36_378	MSBB AD RNA-seq data collection and processing	HiSeq 2500 System	Illumina	BM_36_378_fq	BM_36_378.unmapped.fq	Synapse	doi:10.7303/syn3157743	https://doi.org/10.7303/syn3157743	Female	White
BM_36_378	MSBB AD RNA-seq data collection and processing	HiSeq 2500 System	Illumina	BM_36_378_bam	BM_36_378.accepted_hits.sort.coord.bam	Synapse	doi:10.7303/syn3157743	https://doi.org/10.7303/syn3157743	Female	White
BM_36_379	MSBB AD RNA-seq data collection and processing	HiSeq 2500 System	Illumina	BM_36_379_fq	BM_36_379.unmapped.fq	Synapse	doi:10.7303/syn3157743	https://doi.org/10.7303/syn3157743	Female	White
BM_36_379	MSBB AD RNA-seq data collection and processing	HiSeq 2500 System	Illumina	BM_36_379_bam	BM_36_379.accepted_hits.sort.coord.bam	Synapse	doi:10.7303/syn3157743	https://doi.org/10.7303/syn3157743	Female	White
BM_36_380	MSBB AD RNA-seq data collection and processing	HiSeq 2500 System	Illumina	BM_36_380_fq	BM_36_380.unmapped.fq	Synapse	doi:10.7303/syn3157743	https://doi.org/10.7303/syn3157743	Female	White
BM_36_380	MSBB AD RNA-seq data collection and processing	HiSeq 2500 System	Illumina	BM_36_380_bam	BM_36_380.accepted_hits.sort.coord.bam	Synapse	doi:10.7303/syn3157743	https://doi.org/10.7303/syn3157743	Female	White
BM_36_381	MSBB AD RNA-seq data collection and processing	HiSeq 2500 System	Illumina	BM_36_381_fq	BM_36_381.unmapped.fq	Synapse	doi:10.7303/syn3157743	https://doi.org/10.7303/syn3157743	Female	Black
BM_36_381	MSBB AD RNA-seq data collection and processing	HiSeq 2500 System	Illumina	BM_36_381_bam	BM_36_381.accepted_hits.sort.coord.bam	Synapse	doi:10.7303/syn3157743	https://doi.org/10.7303/syn3157743	Female	Black
BM_36_382	MSBB AD RNA-seq data collection and processing	HiSeq 2500 System	Illumina	BM_36_382_fq	BM_36_382.unmapped.fq	Synapse	doi:10.7303/syn3157743	https://doi.org/10.7303/syn3157743	Male	White
BM_36_382	MSBB AD RNA-seq data collection and processing	HiSeq 2500 System	Illumina	BM_36_382_bam	BM_36_382.accepted_hits.sort.coord.bam	Synapse	doi:10.7303/syn3157743	https://doi.org/10.7303/syn3157743	Male	White
BM_36_383	MSBB AD RNA-seq data collection and processing	HiSeq 2500 System	Illumina	BM_36_383_fq	BM_36_383.unmapped.fq	Synapse	doi:10.7303/syn3157743	https://doi.org/10.7303/syn3157743	Female	Black
BM_36_383	MSBB AD RNA-seq data collection and processing	HiSeq 2500 System	Illumina	BM_36_383_bam	BM_36_383.accepted_hits.sort.coord.bam	Synapse	doi:10.7303/syn3157743	https://doi.org/10.7303/syn3157743	Female	Black
BM_36_384	MSBB AD RNA-seq data collection and processing	HiSeq 2500 System	Illumina	BM_36_384_fq	BM_36_384.unmapped.fq	Synapse	doi:10.7303/syn3157743	https://doi.org/10.7303/syn3157743	Male	White
BM_36_384	MSBB AD RNA-seq data collection and processing	HiSeq 2500 System	Illumina	BM_36_384_bam	BM_36_384.accepted_hits.sort.coord.bam	Synapse	doi:10.7303/syn3157743	https://doi.org/10.7303/syn3157743	Male	White
BM_36_386	MSBB AD RNA-seq data collection and processing	HiSeq 2500 System	Illumina	BM_36_386_fq	BM_36_386.unmapped.fq	Synapse	doi:10.7303/syn3157743	https://doi.org/10.7303/syn3157743	Male	White
BM_36_386	MSBB AD RNA-seq data collection and processing	HiSeq 2500 System	Illumina	BM_36_386_bam	BM_36_386.accepted_hits.sort.coord.bam	Synapse	doi:10.7303/syn3157743	https://doi.org/10.7303/syn3157743	Male	White
BM_36_387	MSBB AD RNA-seq data collection and processing	HiSeq 2500 System	Illumina	BM_36_387_fq	BM_36_387.unmapped.fq	Synapse	doi:10.7303/syn3157743	https://doi.org/10.7303/syn3157743	Female	White
BM_36_387	MSBB AD RNA-seq data collection and processing	HiSeq 2500 System	Illumina	BM_36_387_bam	BM_36_387.accepted_hits.sort.coord.bam	Synapse	doi:10.7303/syn3157743	https://doi.org/10.7303/syn3157743	Female	White
BM_36_388	MSBB AD RNA-seq data collection and processing	HiSeq 2500 System	Illumina	BM_36_388_fq	BM_36_388.unmapped.fq	Synapse	doi:10.7303/syn3157743	https://doi.org/10.7303/syn3157743	Male	White
BM_36_388	MSBB AD RNA-seq data collection and processing	HiSeq 2500 System	Illumina	BM_36_388_bam	BM_36_388.accepted_hits.sort.coord.bam	Synapse	doi:10.7303/syn3157743	https://doi.org/10.7303/syn3157743	Male	White
BM_36_389	MSBB AD RNA-seq data collection and processing	HiSeq 2500 System	Illumina	BM_36_389_fq	BM_36_389.unmapped.fq	Synapse	doi:10.7303/syn3157743	https://doi.org/10.7303/syn3157743	Female	White
BM_36_389	MSBB AD RNA-seq data collection and processing	HiSeq 2500 System	Illumina	BM_36_389_bam	BM_36_389.accepted_hits.sort.coord.bam	Synapse	doi:10.7303/syn3157743	https://doi.org/10.7303/syn3157743	Female	White
BM_36_390	MSBB AD RNA-seq data collection and processing	HiSeq 2500 System	Illumina	BM_36_390_fq	BM_36_390.unmapped.fq	Synapse	doi:10.7303/syn3157743	https://doi.org/10.7303/syn3157743	Male	White
BM_36_390	MSBB AD RNA-seq data collection and processing	HiSeq 2500 System	Illumina	BM_36_390_bam	BM_36_390.accepted_hits.sort.coord.bam	Synapse	doi:10.7303/syn3157743	https://doi.org/10.7303/syn3157743	Male	White
BM_36_393	MSBB AD RNA-seq data collection and processing	HiSeq 2500 System	Illumina	BM_36_393_fq	BM_36_393.unmapped.fq	Synapse	doi:10.7303/syn3157743	https://doi.org/10.7303/syn3157743	Female	White
BM_36_393	MSBB AD RNA-seq data collection and processing	HiSeq 2500 System	Illumina	BM_36_393_bam	BM_36_393.accepted_hits.sort.coord.bam	Synapse	doi:10.7303/syn3157743	https://doi.org/10.7303/syn3157743	Female	White
BM_36_394	MSBB AD RNA-seq data collection and processing	HiSeq 2500 System	Illumina	BM_36_394_fq	BM_36_394.unmapped.fq	Synapse	doi:10.7303/syn3157743	https://doi.org/10.7303/syn3157743	Male	White
BM_36_394	MSBB AD RNA-seq data collection and processing	HiSeq 2500 System	Illumina	BM_36_394_bam	BM_36_394.accepted_hits.sort.coord.bam	Synapse	doi:10.7303/syn3157743	https://doi.org/10.7303/syn3157743	Male	White
BM_36_395	MSBB AD RNA-seq data collection and processing	HiSeq 2500 System	Illumina	BM_36_395_fq	BM_36_395.unmapped.fq	Synapse	doi:10.7303/syn3157743	https://doi.org/10.7303/syn3157743	Female	Latino
BM_36_395	MSBB AD RNA-seq data collection and processing	HiSeq 2500 System	Illumina	BM_36_395_bam	BM_36_395.accepted_hits.sort.coord.bam	Synapse	doi:10.7303/syn3157743	https://doi.org/10.7303/syn3157743	Female	Latino
BM_36_397	MSBB AD RNA-seq data collection and processing	HiSeq 2500 System	Illumina	BM_36_397_fq	BM_36_397.unmapped.fq	Synapse	doi:10.7303/syn3157743	https://doi.org/10.7303/syn3157743	Female	White
BM_36_397	MSBB AD RNA-seq data collection and processing	HiSeq 2500 System	Illumina	BM_36_397_bam	BM_36_397.accepted_hits.sort.coord.bam	Synapse	doi:10.7303/syn3157743	https://doi.org/10.7303/syn3157743	Female	White
BM_36_398	MSBB AD RNA-seq data collection and processing	HiSeq 2500 System	Illumina	BM_36_398_fq	BM_36_398.unmapped.fq	Synapse	doi:10.7303/syn3157743	https://doi.org/10.7303/syn3157743	Female	White
BM_36_398	MSBB AD RNA-seq data collection and processing	HiSeq 2500 System	Illumina	BM_36_398_bam	BM_36_398.accepted_hits.sort.coord.bam	Synapse	doi:10.7303/syn3157743	https://doi.org/10.7303/syn3157743	Female	White
BM_36_399	MSBB AD RNA-seq data collection and processing	HiSeq 2500 System	Illumina	BM_36_399_fq	BM_36_399.unmapped.fq	Synapse	doi:10.7303/syn3157743	https://doi.org/10.7303/syn3157743	Male	Latino
BM_36_399	MSBB AD RNA-seq data collection and processing	HiSeq 2500 System	Illumina	BM_36_399_bam	BM_36_399.accepted_hits.sort.coord.bam	Synapse	doi:10.7303/syn3157743	https://doi.org/10.7303/syn3157743	Male	Latino
BM_36_400	MSBB AD RNA-seq data collection and processing	HiSeq 2500 System	Illumina	BM_36_400_fq	BM_36_400.unmapped.fq	Synapse	doi:10.7303/syn3157743	https://doi.org/10.7303/syn3157743	Male	Unknown
BM_36_400	MSBB AD RNA-seq data collection and processing	HiSeq 2500 System	Illumina	BM_36_400_bam	BM_36_400.accepted_hits.sort.coord.bam	Synapse	doi:10.7303/syn3157743	https://doi.org/10.7303/syn3157743	Male	Unknown
BM_36_403	MSBB AD RNA-seq data collection and processing	HiSeq 2500 System	Illumina	BM_36_403_fq	BM_36_403.unmapped.fq	Synapse	doi:10.7303/syn3157743	https://doi.org/10.7303/syn3157743	Female	White
BM_36_403	MSBB AD RNA-seq data collection and processing	HiSeq 2500 System	Illumina	BM_36_403_bam	BM_36_403.accepted_hits.sort.coord.bam	Synapse	doi:10.7303/syn3157743	https://doi.org/10.7303/syn3157743	Female	White
BM_36_405	MSBB AD RNA-seq data collection and processing	HiSeq 2500 System	Illumina	BM_36_405_fq	BM_36_405.unmapped.fq	Synapse	doi:10.7303/syn3157743	https://doi.org/10.7303/syn3157743	Female	White
BM_36_405	MSBB AD RNA-seq data collection and processing	HiSeq 2500 System	Illumina	BM_36_405_bam	BM_36_405.accepted_hits.sort.coord.bam	Synapse	doi:10.7303/syn3157743	https://doi.org/10.7303/syn3157743	Female	White
BM_36_406	MSBB AD RNA-seq data collection and processing	HiSeq 2500 System	Illumina	BM_36_406_fq	BM_36_406.unmapped.fq	Synapse	doi:10.7303/syn3157743	https://doi.org/10.7303/syn3157743	Female	White
BM_36_406	MSBB AD RNA-seq data collection and processing	HiSeq 2500 System	Illumina	BM_36_406_bam	BM_36_406.accepted_hits.sort.coord.bam	Synapse	doi:10.7303/syn3157743	https://doi.org/10.7303/syn3157743	Female	White
BM_36_407	MSBB AD RNA-seq data collection and processing	HiSeq 2500 System	Illumina	BM_36_407_fq	BM_36_407.unmapped.fq	Synapse	doi:10.7303/syn3157743	https://doi.org/10.7303/syn3157743	Male	White
BM_36_407	MSBB AD RNA-seq data collection and processing	HiSeq 2500 System	Illumina	BM_36_407_bam	BM_36_407.accepted_hits.sort.coord.bam	Synapse	doi:10.7303/syn3157743	https://doi.org/10.7303/syn3157743	Male	White
BM_36_408	MSBB AD RNA-seq data collection and processing	HiSeq 2500 System	Illumina	BM_36_408_fq	BM_36_408.unmapped.fq	Synapse	doi:10.7303/syn3157743	https://doi.org/10.7303/syn3157743	Male	Latino
BM_36_408	MSBB AD RNA-seq data collection and processing	HiSeq 2500 System	Illumina	BM_36_408_bam	BM_36_408.accepted_hits.sort.coord.bam	Synapse	doi:10.7303/syn3157743	https://doi.org/10.7303/syn3157743	Male	Latino
BM_36_410	MSBB AD RNA-seq data collection and processing	HiSeq 2500 System	Illumina	BM_36_410_fq	BM_36_410.unmapped.fq	Synapse	doi:10.7303/syn3157743	https://doi.org/10.7303/syn3157743	Female	White
BM_36_410	MSBB AD RNA-seq data collection and processing	HiSeq 2500 System	Illumina	BM_36_410_bam	BM_36_410.accepted_hits.sort.coord.bam	Synapse	doi:10.7303/syn3157743	https://doi.org/10.7303/syn3157743	Female	White
BM_36_411	MSBB AD RNA-seq data collection and processing	HiSeq 2500 System	Illumina	BM_36_411_fq	BM_36_411.unmapped.fq	Synapse	doi:10.7303/syn3157743	https://doi.org/10.7303/syn3157743	Female	Black
BM_36_411	MSBB AD RNA-seq data collection and processing	HiSeq 2500 System	Illumina	BM_36_411_bam	BM_36_411.accepted_hits.sort.coord.bam	Synapse	doi:10.7303/syn3157743	https://doi.org/10.7303/syn3157743	Female	Black
BM_36_412	MSBB AD RNA-seq data collection and processing	HiSeq 2500 System	Illumina	BM_36_412_fq	BM_36_412.unmapped.fq	Synapse	doi:10.7303/syn3157743	https://doi.org/10.7303/syn3157743	Male	White
BM_36_412	MSBB AD RNA-seq data collection and processing	HiSeq 2500 System	Illumina	BM_36_412_bam	BM_36_412.accepted_hits.sort.coord.bam	Synapse	doi:10.7303/syn3157743	https://doi.org/10.7303/syn3157743	Male	White
BM_36_413	MSBB AD RNA-seq data collection and processing	HiSeq 2500 System	Illumina	BM_36_413_fq	BM_36_413.unmapped.fq	Synapse	doi:10.7303/syn3157743	https://doi.org/10.7303/syn3157743	Male	White
BM_36_413	MSBB AD RNA-seq data collection and processing	HiSeq 2500 System	Illumina	BM_36_413_bam	BM_36_413.accepted_hits.sort.coord.bam	Synapse	doi:10.7303/syn3157743	https://doi.org/10.7303/syn3157743	Male	White
BM_36_414	MSBB AD RNA-seq data collection and processing	HiSeq 2500 System	Illumina	BM_36_414_fq	BM_36_414.unmapped.fq	Synapse	doi:10.7303/syn3157743	https://doi.org/10.7303/syn3157743	Male	Asian
BM_36_414	MSBB AD RNA-seq data collection and processing	HiSeq 2500 System	Illumina	BM_36_414_bam	BM_36_414.accepted_hits.sort.coord.bam	Synapse	doi:10.7303/syn3157743	https://doi.org/10.7303/syn3157743	Male	Asian
BM_36_415	MSBB AD RNA-seq data collection and processing	HiSeq 2500 System	Illumina	BM_36_415_fq	BM_36_415.unmapped.fq	Synapse	doi:10.7303/syn3157743	https://doi.org/10.7303/syn3157743	Female	Latino
BM_36_415	MSBB AD RNA-seq data collection and processing	HiSeq 2500 System	Illumina	BM_36_415_bam	BM_36_415.accepted_hits.sort.coord.bam	Synapse	doi:10.7303/syn3157743	https://doi.org/10.7303/syn3157743	Female	Latino
BM_36_416	MSBB AD RNA-seq data collection and processing	HiSeq 2500 System	Illumina	BM_36_416_fq	BM_36_416.unmapped.fq	Synapse	doi:10.7303/syn3157743	https://doi.org/10.7303/syn3157743	Female	Black
BM_36_416	MSBB AD RNA-seq data collection and processing	HiSeq 2500 System	Illumina	BM_36_416_bam	BM_36_416.accepted_hits.sort.coord.bam	Synapse	doi:10.7303/syn3157743	https://doi.org/10.7303/syn3157743	Female	Black
BM_36_417	MSBB AD RNA-seq data collection and processing	HiSeq 2500 System	Illumina	BM_36_417_fq	BM_36_417.unmapped.fq	Synapse	doi:10.7303/syn3157743	https://doi.org/10.7303/syn3157743	Female	Black
BM_36_417	MSBB AD RNA-seq data collection and processing	HiSeq 2500 System	Illumina	BM_36_417_bam	BM_36_417.accepted_hits.sort.coord.bam	Synapse	doi:10.7303/syn3157743	https://doi.org/10.7303/syn3157743	Female	Black
BM_36_418	MSBB AD RNA-seq data collection and processing	HiSeq 2500 System	Illumina	BM_36_418_fq	BM_36_418.unmapped.fq	Synapse	doi:10.7303/syn3157743	https://doi.org/10.7303/syn3157743	Female	Black
BM_36_418	MSBB AD RNA-seq data collection and processing	HiSeq 2500 System	Illumina	BM_36_418_bam	BM_36_418.accepted_hits.sort.coord.bam	Synapse	doi:10.7303/syn3157743	https://doi.org/10.7303/syn3157743	Female	Black
BM_36_419	MSBB AD RNA-seq data collection and processing	HiSeq 2500 System	Illumina	BM_36_419_fq	BM_36_419.unmapped.fq	Synapse	doi:10.7303/syn3157743	https://doi.org/10.7303/syn3157743	Male	White
BM_36_419	MSBB AD RNA-seq data collection and processing	HiSeq 2500 System	Illumina	BM_36_419_bam	BM_36_419.accepted_hits.sort.coord.bam	Synapse	doi:10.7303/syn3157743	https://doi.org/10.7303/syn3157743	Male	White
BM_36_420	MSBB AD RNA-seq data collection and processing	HiSeq 2500 System	Illumina	BM_36_420_fq	BM_36_420.unmapped.fq	Synapse	doi:10.7303/syn3157743	https://doi.org/10.7303/syn3157743	Male	White
BM_36_420	MSBB AD RNA-seq data collection and processing	HiSeq 2500 System	Illumina	BM_36_420_bam	BM_36_420.accepted_hits.sort.coord.bam	Synapse	doi:10.7303/syn3157743	https://doi.org/10.7303/syn3157743	Male	White
BM_36_422	MSBB AD RNA-seq data collection and processing	HiSeq 2500 System	Illumina	BM_36_422_fq	BM_36_422.unmapped.fq	Synapse	doi:10.7303/syn3157743	https://doi.org/10.7303/syn3157743	Female	White
BM_36_422	MSBB AD RNA-seq data collection and processing	HiSeq 2500 System	Illumina	BM_36_422_bam	BM_36_422.accepted_hits.sort.coord.bam	Synapse	doi:10.7303/syn3157743	https://doi.org/10.7303/syn3157743	Female	White
BM_36_423	MSBB AD RNA-seq data collection and processing	HiSeq 2500 System	Illumina	BM_36_423_fq	BM_36_423.unmapped.fq	Synapse	doi:10.7303/syn3157743	https://doi.org/10.7303/syn3157743	Female	White
BM_36_423	MSBB AD RNA-seq data collection and processing	HiSeq 2500 System	Illumina	BM_36_423_bam	BM_36_423.accepted_hits.sort.coord.bam	Synapse	doi:10.7303/syn3157743	https://doi.org/10.7303/syn3157743	Female	White
BM_36_424	MSBB AD RNA-seq data collection and processing	HiSeq 2500 System	Illumina	BM_36_424_fq	BM_36_424.unmapped.fq	Synapse	doi:10.7303/syn3157743	https://doi.org/10.7303/syn3157743	Female	White
BM_36_424	MSBB AD RNA-seq data collection and processing	HiSeq 2500 System	Illumina	BM_36_424_bam	BM_36_424.accepted_hits.sort.coord.bam	Synapse	doi:10.7303/syn3157743	https://doi.org/10.7303/syn3157743	Female	White
BM_36_425	MSBB AD RNA-seq data collection and processing	HiSeq 2500 System	Illumina	BM_36_425_fq	BM_36_425.unmapped.fq	Synapse	doi:10.7303/syn3157743	https://doi.org/10.7303/syn3157743	Female	White
BM_36_425	MSBB AD RNA-seq data collection and processing	HiSeq 2500 System	Illumina	BM_36_425_bam	BM_36_425.accepted_hits.sort.coord.bam	Synapse	doi:10.7303/syn3157743	https://doi.org/10.7303/syn3157743	Female	White
BM_36_428	MSBB AD RNA-seq data collection and processing	HiSeq 2500 System	Illumina	BM_36_428_fq	BM_36_428.unmapped.fq	Synapse	doi:10.7303/syn3157743	https://doi.org/10.7303/syn3157743	Male	Black
BM_36_428	MSBB AD RNA-seq data collection and processing	HiSeq 2500 System	Illumina	BM_36_428_bam	BM_36_428.accepted_hits.sort.coord.bam	Synapse	doi:10.7303/syn3157743	https://doi.org/10.7303/syn3157743	Male	Black
BM_36_429	MSBB AD RNA-seq data collection and processing	HiSeq 2500 System	Illumina	BM_36_429_fq	BM_36_429.unmapped.fq	Synapse	doi:10.7303/syn3157743	https://doi.org/10.7303/syn3157743	Female	White
BM_36_429	MSBB AD RNA-seq data collection and processing	HiSeq 2500 System	Illumina	BM_36_429_bam	BM_36_429.accepted_hits.sort.coord.bam	Synapse	doi:10.7303/syn3157743	https://doi.org/10.7303/syn3157743	Female	White
BM_36_430	MSBB AD RNA-seq data collection and processing	HiSeq 2500 System	Illumina	BM_36_430_fq	BM_36_430.unmapped.fq	Synapse	doi:10.7303/syn3157743	https://doi.org/10.7303/syn3157743	Male	Unknown
BM_36_430	MSBB AD RNA-seq data collection and processing	HiSeq 2500 System	Illumina	BM_36_430_bam	BM_36_430.accepted_hits.sort.coord.bam	Synapse	doi:10.7303/syn3157743	https://doi.org/10.7303/syn3157743	Male	Unknown
BM_36_432	MSBB AD RNA-seq data collection and processing	HiSeq 2500 System	Illumina	BM_36_432_fq	BM_36_432.unmapped.fq	Synapse	doi:10.7303/syn3157743	https://doi.org/10.7303/syn3157743	Male	White
BM_36_432	MSBB AD RNA-seq data collection and processing	HiSeq 2500 System	Illumina	BM_36_432_bam	BM_36_432.accepted_hits.sort.coord.bam	Synapse	doi:10.7303/syn3157743	https://doi.org/10.7303/syn3157743	Male	White
BM_36_435	MSBB AD RNA-seq data collection and processing	HiSeq 2500 System	Illumina	BM_36_435_fq	BM_36_435.unmapped.fq	Synapse	doi:10.7303/syn3157743	https://doi.org/10.7303/syn3157743	Female	White
BM_36_435	MSBB AD RNA-seq data collection and processing	HiSeq 2500 System	Illumina	BM_36_435_bam	BM_36_435.accepted_hits.sort.coord.bam	Synapse	doi:10.7303/syn3157743	https://doi.org/10.7303/syn3157743	Female	White
BM_36_437	MSBB AD RNA-seq data collection and processing	HiSeq 2500 System	Illumina	BM_36_437_fq	BM_36_437.unmapped.fq	Synapse	doi:10.7303/syn3157743	https://doi.org/10.7303/syn3157743	Female	Latino
BM_36_437	MSBB AD RNA-seq data collection and processing	HiSeq 2500 System	Illumina	BM_36_437_bam	BM_36_437.accepted_hits.sort.coord.bam	Synapse	doi:10.7303/syn3157743	https://doi.org/10.7303/syn3157743	Female	Latino
BM_36_440	MSBB AD RNA-seq data collection and processing	HiSeq 2500 System	Illumina	BM_36_440_fq	BM_36_440.unmapped.fq	Synapse	doi:10.7303/syn3157743	https://doi.org/10.7303/syn3157743	Female	Black
BM_36_440	MSBB AD RNA-seq data collection and processing	HiSeq 2500 System	Illumina	BM_36_440_bam	BM_36_440.accepted_hits.sort.coord.bam	Synapse	doi:10.7303/syn3157743	https://doi.org/10.7303/syn3157743	Female	Black
BM_36_441	MSBB AD RNA-seq data collection and processing	HiSeq 2500 System	Illumina	BM_36_441_fq	BM_36_441.unmapped.fq	Synapse	doi:10.7303/syn3157743	https://doi.org/10.7303/syn3157743	Female	White
BM_36_441	MSBB AD RNA-seq data collection and processing	HiSeq 2500 System	Illumina	BM_36_441_bam	BM_36_441.accepted_hits.sort.coord.bam	Synapse	doi:10.7303/syn3157743	https://doi.org/10.7303/syn3157743	Female	White
BM_36_444	MSBB AD RNA-seq data collection and processing	HiSeq 2500 System	Illumina	BM_36_444_fq	BM_36_444.unmapped.fq	Synapse	doi:10.7303/syn3157743	https://doi.org/10.7303/syn3157743	Male	White
BM_36_444	MSBB AD RNA-seq data collection and processing	HiSeq 2500 System	Illumina	BM_36_444_bam	BM_36_444.accepted_hits.sort.coord.bam	Synapse	doi:10.7303/syn3157743	https://doi.org/10.7303/syn3157743	Male	White
BM_36_448	MSBB AD RNA-seq data collection and processing	HiSeq 2500 System	Illumina	BM_36_448_fq	BM_36_448.unmapped.fq	Synapse	doi:10.7303/syn3157743	https://doi.org/10.7303/syn3157743	Female	White
BM_36_448	MSBB AD RNA-seq data collection and processing	HiSeq 2500 System	Illumina	BM_36_448_bam	BM_36_448.accepted_hits.sort.coord.bam	Synapse	doi:10.7303/syn3157743	https://doi.org/10.7303/syn3157743	Female	White
BM_36_449	MSBB AD RNA-seq data collection and processing	HiSeq 2500 System	Illumina	BM_36_449_fq	BM_36_449.unmapped.fq	Synapse	doi:10.7303/syn3157743	https://doi.org/10.7303/syn3157743	Male	White
BM_36_449	MSBB AD RNA-seq data collection and processing	HiSeq 2500 System	Illumina	BM_36_449_bam	BM_36_449.accepted_hits.sort.coord.bam	Synapse	doi:10.7303/syn3157743	https://doi.org/10.7303/syn3157743	Male	White
BM_36_450	MSBB AD RNA-seq data collection and processing	HiSeq 2500 System	Illumina	BM_36_450_fq	BM_36_450.unmapped.fq	Synapse	doi:10.7303/syn3157743	https://doi.org/10.7303/syn3157743	Male	White
BM_36_450	MSBB AD RNA-seq data collection and processing	HiSeq 2500 System	Illumina	BM_36_450_bam	BM_36_450.accepted_hits.sort.coord.bam	Synapse	doi:10.7303/syn3157743	https://doi.org/10.7303/syn3157743	Male	White
BM_36_455	MSBB AD RNA-seq data collection and processing	HiSeq 2500 System	Illumina	BM_36_455_fq	BM_36_455.unmapped.fq	Synapse	doi:10.7303/syn3157743	https://doi.org/10.7303/syn3157743	Female	White
BM_36_455	MSBB AD RNA-seq data collection and processing	HiSeq 2500 System	Illumina	BM_36_455_bam	BM_36_455.accepted_hits.sort.coord.bam	Synapse	doi:10.7303/syn3157743	https://doi.org/10.7303/syn3157743	Female	White
BM_36_458	MSBB AD RNA-seq data collection and processing	HiSeq 2500 System	Illumina	BM_36_458_fq	BM_36_458.unmapped.fq	Synapse	doi:10.7303/syn3157743	https://doi.org/10.7303/syn3157743	Male	White
BM_36_458	MSBB AD RNA-seq data collection and processing	HiSeq 2500 System	Illumina	BM_36_458_bam	BM_36_458.accepted_hits.sort.coord.bam	Synapse	doi:10.7303/syn3157743	https://doi.org/10.7303/syn3157743	Male	White
BM_36_464	MSBB AD RNA-seq data collection and processing	HiSeq 2500 System	Illumina	BM_36_464_fq	BM_36_464.unmapped.fq	Synapse	doi:10.7303/syn3157743	https://doi.org/10.7303/syn3157743	Female	Black
BM_36_464	MSBB AD RNA-seq data collection and processing	HiSeq 2500 System	Illumina	BM_36_464_bam	BM_36_464.accepted_hits.sort.coord.bam	Synapse	doi:10.7303/syn3157743	https://doi.org/10.7303/syn3157743	Female	Black
BM_36_465	MSBB AD RNA-seq data collection and processing	HiSeq 2500 System	Illumina	BM_36_465_fq	BM_36_465.unmapped.fq	Synapse	doi:10.7303/syn3157743	https://doi.org/10.7303/syn3157743	Male	White
BM_36_465	MSBB AD RNA-seq data collection and processing	HiSeq 2500 System	Illumina	BM_36_465_bam	BM_36_465.accepted_hits.sort.coord.bam	Synapse	doi:10.7303/syn3157743	https://doi.org/10.7303/syn3157743	Male	White
BM_36_466	MSBB AD RNA-seq data collection and processing	HiSeq 2500 System	Illumina	BM_36_466_fq	BM_36_466.unmapped.fq	Synapse	doi:10.7303/syn3157743	https://doi.org/10.7303/syn3157743	Female	White
BM_36_466	MSBB AD RNA-seq data collection and processing	HiSeq 2500 System	Illumina	BM_36_466_bam	BM_36_466.accepted_hits.sort.coord.bam	Synapse	doi:10.7303/syn3157743	https://doi.org/10.7303/syn3157743	Female	White
BM_36_467	MSBB AD RNA-seq data collection and processing	HiSeq 2500 System	Illumina	BM_36_467_fq	BM_36_467.unmapped.fq	Synapse	doi:10.7303/syn3157743	https://doi.org/10.7303/syn3157743	Male	Latino
BM_36_467	MSBB AD RNA-seq data collection and processing	HiSeq 2500 System	Illumina	BM_36_467_bam	BM_36_467.accepted_hits.sort.coord.bam	Synapse	doi:10.7303/syn3157743	https://doi.org/10.7303/syn3157743	Male	Latino
BM_36_471	MSBB AD RNA-seq data collection and processing	HiSeq 2500 System	Illumina	BM_36_471_fq	BM_36_471.unmapped.fq	Synapse	doi:10.7303/syn3157743	https://doi.org/10.7303/syn3157743	Male	White
BM_36_471	MSBB AD RNA-seq data collection and processing	HiSeq 2500 System	Illumina	BM_36_471_bam	BM_36_471.accepted_hits.sort.coord.bam	Synapse	doi:10.7303/syn3157743	https://doi.org/10.7303/syn3157743	Male	White
BM_36_472	MSBB AD RNA-seq data collection and processing	HiSeq 2500 System	Illumina	BM_36_472_fq	BM_36_472.unmapped.fq	Synapse	doi:10.7303/syn3157743	https://doi.org/10.7303/syn3157743	Male	Latino
BM_36_472	MSBB AD RNA-seq data collection and processing	HiSeq 2500 System	Illumina	BM_36_472_bam	BM_36_472.accepted_hits.sort.coord.bam	Synapse	doi:10.7303/syn3157743	https://doi.org/10.7303/syn3157743	Male	Latino
BM_36_476	MSBB AD RNA-seq data collection and processing	HiSeq 2500 System	Illumina	BM_36_476_fq	BM_36_476.unmapped.fq	Synapse	doi:10.7303/syn3157743	https://doi.org/10.7303/syn3157743	Female	White
BM_36_476	MSBB AD RNA-seq data collection and processing	HiSeq 2500 System	Illumina	BM_36_476_bam	BM_36_476.accepted_hits.sort.coord.bam	Synapse	doi:10.7303/syn3157743	https://doi.org/10.7303/syn3157743	Female	White
BM_36_480	MSBB AD RNA-seq data collection and processing	HiSeq 2500 System	Illumina	BM_36_480_fq	BM_36_480.unmapped.fq	Synapse	doi:10.7303/syn3157743	https://doi.org/10.7303/syn3157743	Male	White
BM_36_480	MSBB AD RNA-seq data collection and processing	HiSeq 2500 System	Illumina	BM_36_480_bam	BM_36_480.accepted_hits.sort.coord.bam	Synapse	doi:10.7303/syn3157743	https://doi.org/10.7303/syn3157743	Male	White
BM_36_482	MSBB AD RNA-seq data collection and processing	HiSeq 2500 System	Illumina	BM_36_482_fq	BM_36_482.unmapped.fq	Synapse	doi:10.7303/syn3157743	https://doi.org/10.7303/syn3157743	Female	White
BM_36_482	MSBB AD RNA-seq data collection and processing	HiSeq 2500 System	Illumina	BM_36_482_bam	BM_36_482.accepted_hits.sort.coord.bam	Synapse	doi:10.7303/syn3157743	https://doi.org/10.7303/syn3157743	Female	White
BM_36_483	MSBB AD RNA-seq data collection and processing	HiSeq 2500 System	Illumina	BM_36_483_fq	BM_36_483.unmapped.fq	Synapse	doi:10.7303/syn3157743	https://doi.org/10.7303/syn3157743	Female	Black
BM_36_483	MSBB AD RNA-seq data collection and processing	HiSeq 2500 System	Illumina	BM_36_483_bam	BM_36_483.accepted_hits.sort.coord.bam	Synapse	doi:10.7303/syn3157743	https://doi.org/10.7303/syn3157743	Female	Black
BM_36_485	MSBB AD RNA-seq data collection and processing	HiSeq 2500 System	Illumina	BM_36_485_fq	BM_36_485.unmapped.fq	Synapse	doi:10.7303/syn3157743	https://doi.org/10.7303/syn3157743	Male	White
BM_36_485	MSBB AD RNA-seq data collection and processing	HiSeq 2500 System	Illumina	BM_36_485_bam	BM_36_485.accepted_hits.sort.coord.bam	Synapse	doi:10.7303/syn3157743	https://doi.org/10.7303/syn3157743	Male	White
BM_36_486	MSBB AD RNA-seq data collection and processing	HiSeq 2500 System	Illumina	BM_36_486_fq	BM_36_486.unmapped.fq	Synapse	doi:10.7303/syn3157743	https://doi.org/10.7303/syn3157743	Female	White
BM_36_486	MSBB AD RNA-seq data collection and processing	HiSeq 2500 System	Illumina	BM_36_486_bam	BM_36_486.accepted_hits.sort.coord.bam	Synapse	doi:10.7303/syn3157743	https://doi.org/10.7303/syn3157743	Female	White
BM_36_487	MSBB AD RNA-seq data collection and processing	HiSeq 2500 System	Illumina	BM_36_487_fq	BM_36_487.unmapped.fq	Synapse	doi:10.7303/syn3157743	https://doi.org/10.7303/syn3157743	Female	Black
BM_36_487	MSBB AD RNA-seq data collection and processing	HiSeq 2500 System	Illumina	BM_36_487_bam	BM_36_487.accepted_hits.sort.coord.bam	Synapse	doi:10.7303/syn3157743	https://doi.org/10.7303/syn3157743	Female	Black
BM_36_490	MSBB AD RNA-seq data collection and processing	HiSeq 2500 System	Illumina	BM_36_490_fq	BM_36_490.unmapped.fq	Synapse	doi:10.7303/syn3157743	https://doi.org/10.7303/syn3157743	Female	White
BM_36_490	MSBB AD RNA-seq data collection and processing	HiSeq 2500 System	Illumina	BM_36_490_bam	BM_36_490.accepted_hits.sort.coord.bam	Synapse	doi:10.7303/syn3157743	https://doi.org/10.7303/syn3157743	Female	White
BM_36_491	MSBB AD RNA-seq data collection and processing	HiSeq 2500 System	Illumina	BM_36_491_fq	BM_36_491.unmapped.fq	Synapse	doi:10.7303/syn3157743	https://doi.org/10.7303/syn3157743	Female	White
BM_36_491	MSBB AD RNA-seq data collection and processing	HiSeq 2500 System	Illumina	BM_36_491_bam	BM_36_491.accepted_hits.sort.coord.bam	Synapse	doi:10.7303/syn3157743	https://doi.org/10.7303/syn3157743	Female	White
BM_36_492	MSBB AD RNA-seq data collection and processing	HiSeq 2500 System	Illumina	BM_36_492_fq	BM_36_492.unmapped.fq	Synapse	doi:10.7303/syn3157743	https://doi.org/10.7303/syn3157743	Female	White
BM_36_492	MSBB AD RNA-seq data collection and processing	HiSeq 2500 System	Illumina	BM_36_492_bam	BM_36_492.accepted_hits.sort.coord.bam	Synapse	doi:10.7303/syn3157743	https://doi.org/10.7303/syn3157743	Female	White
BM_36_493	MSBB AD RNA-seq data collection and processing	HiSeq 2500 System	Illumina	BM_36_493_fq	BM_36_493.unmapped.fq	Synapse	doi:10.7303/syn3157743	https://doi.org/10.7303/syn3157743	Female	White
BM_36_493	MSBB AD RNA-seq data collection and processing	HiSeq 2500 System	Illumina	BM_36_493_bam	BM_36_493.accepted_hits.sort.coord.bam	Synapse	doi:10.7303/syn3157743	https://doi.org/10.7303/syn3157743	Female	White
BM_36_495	MSBB AD RNA-seq data collection and processing	HiSeq 2500 System	Illumina	BM_36_495_fq	BM_36_495.unmapped.fq	Synapse	doi:10.7303/syn3157743	https://doi.org/10.7303/syn3157743	Female	Black
BM_36_495	MSBB AD RNA-seq data collection and processing	HiSeq 2500 System	Illumina	BM_36_495_bam	BM_36_495.accepted_hits.sort.coord.bam	Synapse	doi:10.7303/syn3157743	https://doi.org/10.7303/syn3157743	Female	Black
BM_36_496	MSBB AD RNA-seq data collection and processing	HiSeq 2500 System	Illumina	BM_36_496_fq	BM_36_496.unmapped.fq	Synapse	doi:10.7303/syn3157743	https://doi.org/10.7303/syn3157743	Male	Black
BM_36_496	MSBB AD RNA-seq data collection and processing	HiSeq 2500 System	Illumina	BM_36_496_bam	BM_36_496.accepted_hits.sort.coord.bam	Synapse	doi:10.7303/syn3157743	https://doi.org/10.7303/syn3157743	Male	Black
BM_36_499	MSBB AD RNA-seq data collection and processing	HiSeq 2500 System	Illumina	BM_36_499_fq	BM_36_499.unmapped.fq	Synapse	doi:10.7303/syn3157743	https://doi.org/10.7303/syn3157743	Female	White
BM_36_499	MSBB AD RNA-seq data collection and processing	HiSeq 2500 System	Illumina	BM_36_499_bam	BM_36_499.accepted_hits.sort.coord.bam	Synapse	doi:10.7303/syn3157743	https://doi.org/10.7303/syn3157743	Female	White
BM_36_502	MSBB AD RNA-seq data collection and processing	HiSeq 2500 System	Illumina	BM_36_502_fq	BM_36_502.unmapped.fq	Synapse	doi:10.7303/syn3157743	https://doi.org/10.7303/syn3157743	Female	White
BM_36_502	MSBB AD RNA-seq data collection and processing	HiSeq 2500 System	Illumina	BM_36_502_bam	BM_36_502.accepted_hits.sort.coord.bam	Synapse	doi:10.7303/syn3157743	https://doi.org/10.7303/syn3157743	Female	White
BM_36_505	MSBB AD RNA-seq data collection and processing	HiSeq 2500 System	Illumina	BM_36_505_fq	BM_36_505.unmapped.fq	Synapse	doi:10.7303/syn3157743	https://doi.org/10.7303/syn3157743	Male	Unknown
BM_36_505	MSBB AD RNA-seq data collection and processing	HiSeq 2500 System	Illumina	BM_36_505_bam	BM_36_505.accepted_hits.sort.coord.bam	Synapse	doi:10.7303/syn3157743	https://doi.org/10.7303/syn3157743	Male	Unknown
BM_36_507	MSBB AD RNA-seq data collection and processing	HiSeq 2500 System	Illumina	BM_36_507_fq	BM_36_507.unmapped.fq	Synapse	doi:10.7303/syn3157743	https://doi.org/10.7303/syn3157743	Female	White
BM_36_507	MSBB AD RNA-seq data collection and processing	HiSeq 2500 System	Illumina	BM_36_507_bam	BM_36_507.accepted_hits.sort.coord.bam	Synapse	doi:10.7303/syn3157743	https://doi.org/10.7303/syn3157743	Female	White
BM_36_509	MSBB AD RNA-seq data collection and processing	HiSeq 2500 System	Illumina	BM_36_509_fq	BM_36_509.unmapped.fq	Synapse	doi:10.7303/syn3157743	https://doi.org/10.7303/syn3157743	Male	White
BM_36_509	MSBB AD RNA-seq data collection and processing	HiSeq 2500 System	Illumina	BM_36_509_bam	BM_36_509.accepted_hits.sort.coord.bam	Synapse	doi:10.7303/syn3157743	https://doi.org/10.7303/syn3157743	Male	White
BM_36_510	MSBB AD RNA-seq data collection and processing	HiSeq 2500 System	Illumina	BM_36_510_fq	BM_36_510.unmapped.fq	Synapse	doi:10.7303/syn3157743	https://doi.org/10.7303/syn3157743	Male	Latino
BM_36_510	MSBB AD RNA-seq data collection and processing	HiSeq 2500 System	Illumina	BM_36_510_bam	BM_36_510.accepted_hits.sort.coord.bam	Synapse	doi:10.7303/syn3157743	https://doi.org/10.7303/syn3157743	Male	Latino
BM_36_515	MSBB AD RNA-seq data collection and processing	HiSeq 2500 System	Illumina	BM_36_515_fq	BM_36_515.unmapped.fq	Synapse	doi:10.7303/syn3157743	https://doi.org/10.7303/syn3157743	Female	Latino
BM_36_515	MSBB AD RNA-seq data collection and processing	HiSeq 2500 System	Illumina	BM_36_515_bam	BM_36_515.accepted_hits.sort.coord.bam	Synapse	doi:10.7303/syn3157743	https://doi.org/10.7303/syn3157743	Female	Latino
BM_36_516	MSBB AD RNA-seq data collection and processing	HiSeq 2500 System	Illumina	BM_36_516_fq	BM_36_516.unmapped.fq	Synapse	doi:10.7303/syn3157743	https://doi.org/10.7303/syn3157743	Female	White
BM_36_516	MSBB AD RNA-seq data collection and processing	HiSeq 2500 System	Illumina	BM_36_516_bam	BM_36_516.accepted_hits.sort.coord.bam	Synapse	doi:10.7303/syn3157743	https://doi.org/10.7303/syn3157743	Female	White
BM_36_517	MSBB AD RNA-seq data collection and processing	HiSeq 2500 System	Illumina	BM_36_517_fq	BM_36_517.unmapped.fq	Synapse	doi:10.7303/syn3157743	https://doi.org/10.7303/syn3157743	Female	Black
BM_36_517	MSBB AD RNA-seq data collection and processing	HiSeq 2500 System	Illumina	BM_36_517_bam	BM_36_517.accepted_hits.sort.coord.bam	Synapse	doi:10.7303/syn3157743	https://doi.org/10.7303/syn3157743	Female	Black
BM_36_518	MSBB AD RNA-seq data collection and processing	HiSeq 2500 System	Illumina	BM_36_518_fq	BM_36_518.unmapped.fq	Synapse	doi:10.7303/syn3157743	https://doi.org/10.7303/syn3157743	Male	Black
BM_36_518	MSBB AD RNA-seq data collection and processing	HiSeq 2500 System	Illumina	BM_36_518_bam	BM_36_518.accepted_hits.sort.coord.bam	Synapse	doi:10.7303/syn3157743	https://doi.org/10.7303/syn3157743	Male	Black
BM_36_520	MSBB AD RNA-seq data collection and processing	HiSeq 2500 System	Illumina	BM_36_520_fq	BM_36_520.unmapped.fq	Synapse	doi:10.7303/syn3157743	https://doi.org/10.7303/syn3157743	Female	Black
BM_36_520	MSBB AD RNA-seq data collection and processing	HiSeq 2500 System	Illumina	BM_36_520_bam	BM_36_520.accepted_hits.sort.coord.bam	Synapse	doi:10.7303/syn3157743	https://doi.org/10.7303/syn3157743	Female	Black
BM_36_521	MSBB AD RNA-seq data collection and processing	HiSeq 2500 System	Illumina	BM_36_521_fq	BM_36_521.unmapped.fq	Synapse	doi:10.7303/syn3157743	https://doi.org/10.7303/syn3157743	Female	Latino
BM_36_521	MSBB AD RNA-seq data collection and processing	HiSeq 2500 System	Illumina	BM_36_521_bam	BM_36_521.accepted_hits.sort.coord.bam	Synapse	doi:10.7303/syn3157743	https://doi.org/10.7303/syn3157743	Female	Latino
BM_36_525	MSBB AD RNA-seq data collection and processing	HiSeq 2500 System	Illumina	BM_36_525_fq	BM_36_525.unmapped.fq	Synapse	doi:10.7303/syn3157743	https://doi.org/10.7303/syn3157743	Female	White
BM_36_525	MSBB AD RNA-seq data collection and processing	HiSeq 2500 System	Illumina	BM_36_525_bam	BM_36_525.accepted_hits.sort.coord.bam	Synapse	doi:10.7303/syn3157743	https://doi.org/10.7303/syn3157743	Female	White
BM_36_527	MSBB AD RNA-seq data collection and processing	HiSeq 2500 System	Illumina	BM_36_527_fq	BM_36_527.unmapped.fq	Synapse	doi:10.7303/syn3157743	https://doi.org/10.7303/syn3157743	Female	Latino
BM_36_527	MSBB AD RNA-seq data collection and processing	HiSeq 2500 System	Illumina	BM_36_527_bam	BM_36_527.accepted_hits.sort.coord.bam	Synapse	doi:10.7303/syn3157743	https://doi.org/10.7303/syn3157743	Female	Latino
BM_36_528	MSBB AD RNA-seq data collection and processing	HiSeq 2500 System	Illumina	BM_36_528_fq	BM_36_528.unmapped.fq	Synapse	doi:10.7303/syn3157743	https://doi.org/10.7303/syn3157743	Female	White
BM_36_528	MSBB AD RNA-seq data collection and processing	HiSeq 2500 System	Illumina	BM_36_528_bam	BM_36_528.accepted_hits.sort.coord.bam	Synapse	doi:10.7303/syn3157743	https://doi.org/10.7303/syn3157743	Female	White
BM_36_531	MSBB AD RNA-seq data collection and processing	HiSeq 2500 System	Illumina	BM_36_531_fq	BM_36_531.unmapped.fq	Synapse	doi:10.7303/syn3157743	https://doi.org/10.7303/syn3157743	Female	White
BM_36_531	MSBB AD RNA-seq data collection and processing	HiSeq 2500 System	Illumina	BM_36_531_bam	BM_36_531.accepted_hits.sort.coord.bam	Synapse	doi:10.7303/syn3157743	https://doi.org/10.7303/syn3157743	Female	White
BM_36_533	MSBB AD RNA-seq data collection and processing	HiSeq 2500 System	Illumina	BM_36_533_fq	BM_36_533.unmapped.fq	Synapse	doi:10.7303/syn3157743	https://doi.org/10.7303/syn3157743	Male	White
BM_36_533	MSBB AD RNA-seq data collection and processing	HiSeq 2500 System	Illumina	BM_36_533_bam	BM_36_533.accepted_hits.sort.coord.bam	Synapse	doi:10.7303/syn3157743	https://doi.org/10.7303/syn3157743	Male	White
BM_36_534	MSBB AD RNA-seq data collection and processing	HiSeq 2500 System	Illumina	BM_36_534_fq	BM_36_534.unmapped.fq	Synapse	doi:10.7303/syn3157743	https://doi.org/10.7303/syn3157743	Female	White
BM_36_534	MSBB AD RNA-seq data collection and processing	HiSeq 2500 System	Illumina	BM_36_534_bam	BM_36_534.accepted_hits.sort.coord.bam	Synapse	doi:10.7303/syn3157743	https://doi.org/10.7303/syn3157743	Female	White
BM_36_537	MSBB AD RNA-seq data collection and processing	HiSeq 2500 System	Illumina	BM_36_537_fq	BM_36_537.unmapped.fq	Synapse	doi:10.7303/syn3157743	https://doi.org/10.7303/syn3157743	Male	White
BM_36_537	MSBB AD RNA-seq data collection and processing	HiSeq 2500 System	Illumina	BM_36_537_bam	BM_36_537.accepted_hits.sort.coord.bam	Synapse	doi:10.7303/syn3157743	https://doi.org/10.7303/syn3157743	Male	White
BM_36_538	MSBB AD RNA-seq data collection and processing	HiSeq 2500 System	Illumina	BM_36_538_fq	BM_36_538.unmapped.fq	Synapse	doi:10.7303/syn3157743	https://doi.org/10.7303/syn3157743	Female	Black
BM_36_538	MSBB AD RNA-seq data collection and processing	HiSeq 2500 System	Illumina	BM_36_538_bam	BM_36_538.accepted_hits.sort.coord.bam	Synapse	doi:10.7303/syn3157743	https://doi.org/10.7303/syn3157743	Female	Black
BM_36_539	MSBB AD RNA-seq data collection and processing	HiSeq 2500 System	Illumina	BM_36_539_fq	BM_36_539.unmapped.fq	Synapse	doi:10.7303/syn3157743	https://doi.org/10.7303/syn3157743	Female	White
BM_36_539	MSBB AD RNA-seq data collection and processing	HiSeq 2500 System	Illumina	BM_36_539_bam	BM_36_539.accepted_hits.sort.coord.bam	Synapse	doi:10.7303/syn3157743	https://doi.org/10.7303/syn3157743	Female	White
BM_36_540	MSBB AD RNA-seq data collection and processing	HiSeq 2500 System	Illumina	BM_36_540_fq	BM_36_540.unmapped.fq	Synapse	doi:10.7303/syn3157743	https://doi.org/10.7303/syn3157743	Female	White
BM_36_540	MSBB AD RNA-seq data collection and processing	HiSeq 2500 System	Illumina	BM_36_540_bam	BM_36_540.accepted_hits.sort.coord.bam	Synapse	doi:10.7303/syn3157743	https://doi.org/10.7303/syn3157743	Female	White
BM_36_541	MSBB AD RNA-seq data collection and processing	HiSeq 2500 System	Illumina	BM_36_541_fq	BM_36_541.unmapped.fq	Synapse	doi:10.7303/syn3157743	https://doi.org/10.7303/syn3157743	Male	White
BM_36_541	MSBB AD RNA-seq data collection and processing	HiSeq 2500 System	Illumina	BM_36_541_bam	BM_36_541.accepted_hits.sort.coord.bam	Synapse	doi:10.7303/syn3157743	https://doi.org/10.7303/syn3157743	Male	White
BM_36_543	MSBB AD RNA-seq data collection and processing	HiSeq 2500 System	Illumina	BM_36_543_fq	BM_36_543.unmapped.fq	Synapse	doi:10.7303/syn3157743	https://doi.org/10.7303/syn3157743	Female	White
BM_36_543	MSBB AD RNA-seq data collection and processing	HiSeq 2500 System	Illumina	BM_36_543_bam	BM_36_543.accepted_hits.sort.coord.bam	Synapse	doi:10.7303/syn3157743	https://doi.org/10.7303/syn3157743	Female	White
BM_36_544	MSBB AD RNA-seq data collection and processing	HiSeq 2500 System	Illumina	BM_36_544_fq	BM_36_544.unmapped.fq	Synapse	doi:10.7303/syn3157743	https://doi.org/10.7303/syn3157743	Female	White
BM_36_544	MSBB AD RNA-seq data collection and processing	HiSeq 2500 System	Illumina	BM_36_544_bam	BM_36_544.accepted_hits.sort.coord.bam	Synapse	doi:10.7303/syn3157743	https://doi.org/10.7303/syn3157743	Female	White
BM_36_545	MSBB AD RNA-seq data collection and processing	HiSeq 2500 System	Illumina	BM_36_545_fq	BM_36_545.unmapped.fq	Synapse	doi:10.7303/syn3157743	https://doi.org/10.7303/syn3157743	Male	White
BM_36_545	MSBB AD RNA-seq data collection and processing	HiSeq 2500 System	Illumina	BM_36_545_bam	BM_36_545.accepted_hits.sort.coord.bam	Synapse	doi:10.7303/syn3157743	https://doi.org/10.7303/syn3157743	Male	White
hB_RNA_10232	MSBB AD RNA-seq data collection and processing	HiSeq 2500 System	Illumina	hB_RNA_10232_fq	hB_RNA_10232.unmapped.fq	Synapse	doi:10.7303/syn3157743	https://doi.org/10.7303/syn3157743	Female	White
hB_RNA_10232	MSBB AD RNA-seq data collection and processing	HiSeq 2500 System	Illumina	hB_RNA_10232_bam	hB_RNA_10232.accepted_hits.sort.coord.bam	Synapse	doi:10.7303/syn3157743	https://doi.org/10.7303/syn3157743	Female	White
hB_RNA_10242	MSBB AD RNA-seq data collection and processing	HiSeq 2500 System	Illumina	hB_RNA_10242_fq	hB_RNA_10242.unmapped.fq	Synapse	doi:10.7303/syn3157743	https://doi.org/10.7303/syn3157743	Female	White
hB_RNA_10242	MSBB AD RNA-seq data collection and processing	HiSeq 2500 System	Illumina	hB_RNA_10242_bam	hB_RNA_10242.accepted_hits.sort.coord.bam	Synapse	doi:10.7303/syn3157743	https://doi.org/10.7303/syn3157743	Female	White
hB_RNA_10252	MSBB AD RNA-seq data collection and processing	HiSeq 2500 System	Illumina	hB_RNA_10252_fq	hB_RNA_10252.unmapped.fq	Synapse	doi:10.7303/syn3157743	https://doi.org/10.7303/syn3157743	Female	Black
hB_RNA_10252	MSBB AD RNA-seq data collection and processing	HiSeq 2500 System	Illumina	hB_RNA_10252_bam	hB_RNA_10252.accepted_hits.sort.coord.bam	Synapse	doi:10.7303/syn3157743	https://doi.org/10.7303/syn3157743	Female	Black
hB_RNA_10262	MSBB AD RNA-seq data collection and processing	HiSeq 2500 System	Illumina	hB_RNA_10262_fq	hB_RNA_10262.unmapped.fq	Synapse	doi:10.7303/syn3157743	https://doi.org/10.7303/syn3157743	Female	White
hB_RNA_10262	MSBB AD RNA-seq data collection and processing	HiSeq 2500 System	Illumina	hB_RNA_10262_bam	hB_RNA_10262.accepted_hits.sort.coord.bam	Synapse	doi:10.7303/syn3157743	https://doi.org/10.7303/syn3157743	Female	White
hB_RNA_10272	MSBB AD RNA-seq data collection and processing	HiSeq 2500 System	Illumina	hB_RNA_10272_fq	hB_RNA_10272.unmapped.fq	Synapse	doi:10.7303/syn3157743	https://doi.org/10.7303/syn3157743	Female	Unknown
hB_RNA_10272	MSBB AD RNA-seq data collection and processing	HiSeq 2500 System	Illumina	hB_RNA_10272_bam	hB_RNA_10272.accepted_hits.sort.coord.bam	Synapse	doi:10.7303/syn3157743	https://doi.org/10.7303/syn3157743	Female	Unknown
hB_RNA_10282	MSBB AD RNA-seq data collection and processing	HiSeq 2500 System	Illumina	hB_RNA_10282_fq	hB_RNA_10282.unmapped.fq	Synapse	doi:10.7303/syn3157743	https://doi.org/10.7303/syn3157743	Female	White
hB_RNA_10282	MSBB AD RNA-seq data collection and processing	HiSeq 2500 System	Illumina	hB_RNA_10282_bam	hB_RNA_10282.accepted_hits.sort.coord.bam	Synapse	doi:10.7303/syn3157743	https://doi.org/10.7303/syn3157743	Female	White
hB_RNA_10292	MSBB AD RNA-seq data collection and processing	HiSeq 2500 System	Illumina	hB_RNA_10292_fq	hB_RNA_10292.unmapped.fq	Synapse	doi:10.7303/syn3157743	https://doi.org/10.7303/syn3157743	Female	Unknown
hB_RNA_10292	MSBB AD RNA-seq data collection and processing	HiSeq 2500 System	Illumina	hB_RNA_10292_bam	hB_RNA_10292.accepted_hits.sort.coord.bam	Synapse	doi:10.7303/syn3157743	https://doi.org/10.7303/syn3157743	Female	Unknown
hB_RNA_10302	MSBB AD RNA-seq data collection and processing	HiSeq 2500 System	Illumina	hB_RNA_10302_fq	hB_RNA_10302.unmapped.fq	Synapse	doi:10.7303/syn3157743	https://doi.org/10.7303/syn3157743	Female	White
hB_RNA_10302	MSBB AD RNA-seq data collection and processing	HiSeq 2500 System	Illumina	hB_RNA_10302_bam	hB_RNA_10302.accepted_hits.sort.coord.bam	Synapse	doi:10.7303/syn3157743	https://doi.org/10.7303/syn3157743	Female	White
hB_RNA_10332	MSBB AD RNA-seq data collection and processing	HiSeq 2500 System	Illumina	hB_RNA_10332_fq	hB_RNA_10332.unmapped.fq	Synapse	doi:10.7303/syn3157743	https://doi.org/10.7303/syn3157743	Male	White
hB_RNA_10332	MSBB AD RNA-seq data collection and processing	HiSeq 2500 System	Illumina	hB_RNA_10332_bam	hB_RNA_10332.accepted_hits.sort.coord.bam	Synapse	doi:10.7303/syn3157743	https://doi.org/10.7303/syn3157743	Male	White
hB_RNA_10342	MSBB AD RNA-seq data collection and processing	HiSeq 2500 System	Illumina	hB_RNA_10342_fq	hB_RNA_10342.unmapped.fq	Synapse	doi:10.7303/syn3157743	https://doi.org/10.7303/syn3157743	Male	White
hB_RNA_10342	MSBB AD RNA-seq data collection and processing	HiSeq 2500 System	Illumina	hB_RNA_10342_bam	hB_RNA_10342.accepted_hits.sort.coord.bam	Synapse	doi:10.7303/syn3157743	https://doi.org/10.7303/syn3157743	Male	White
hB_RNA_10362	MSBB AD RNA-seq data collection and processing	HiSeq 2500 System	Illumina	hB_RNA_10362_fq	hB_RNA_10362.unmapped.fq	Synapse	doi:10.7303/syn3157743	https://doi.org/10.7303/syn3157743	Male	White
hB_RNA_10362	MSBB AD RNA-seq data collection and processing	HiSeq 2500 System	Illumina	hB_RNA_10362_bam	hB_RNA_10362.accepted_hits.sort.coord.bam	Synapse	doi:10.7303/syn3157743	https://doi.org/10.7303/syn3157743	Male	White
hB_RNA_10372	MSBB AD RNA-seq data collection and processing	HiSeq 2500 System	Illumina	hB_RNA_10372_fq	hB_RNA_10372.unmapped.fq	Synapse	doi:10.7303/syn3157743	https://doi.org/10.7303/syn3157743	Female	Black
hB_RNA_10372	MSBB AD RNA-seq data collection and processing	HiSeq 2500 System	Illumina	hB_RNA_10372_bam	hB_RNA_10372.accepted_hits.sort.coord.bam	Synapse	doi:10.7303/syn3157743	https://doi.org/10.7303/syn3157743	Female	Black
hB_RNA_10382	MSBB AD RNA-seq data collection and processing	HiSeq 2500 System	Illumina	hB_RNA_10382_fq	hB_RNA_10382.unmapped.fq	Synapse	doi:10.7303/syn3157743	https://doi.org/10.7303/syn3157743	Male	White
hB_RNA_10382	MSBB AD RNA-seq data collection and processing	HiSeq 2500 System	Illumina	hB_RNA_10382_bam	hB_RNA_10382.accepted_hits.sort.coord.bam	Synapse	doi:10.7303/syn3157743	https://doi.org/10.7303/syn3157743	Male	White
hB_RNA_10392	MSBB AD RNA-seq data collection and processing	HiSeq 2500 System	Illumina	hB_RNA_10392_fq	hB_RNA_10392.unmapped.fq	Synapse	doi:10.7303/syn3157743	https://doi.org/10.7303/syn3157743	Female	Unknown
hB_RNA_10392	MSBB AD RNA-seq data collection and processing	HiSeq 2500 System	Illumina	hB_RNA_10392_bam	hB_RNA_10392.accepted_hits.sort.coord.bam	Synapse	doi:10.7303/syn3157743	https://doi.org/10.7303/syn3157743	Female	Unknown
hB_RNA_10402	MSBB AD RNA-seq data collection and processing	HiSeq 2500 System	Illumina	hB_RNA_10402_fq	hB_RNA_10402.unmapped.fq	Synapse	doi:10.7303/syn3157743	https://doi.org/10.7303/syn3157743	Female	White
hB_RNA_10402	MSBB AD RNA-seq data collection and processing	HiSeq 2500 System	Illumina	hB_RNA_10402_bam	hB_RNA_10402.accepted_hits.sort.coord.bam	Synapse	doi:10.7303/syn3157743	https://doi.org/10.7303/syn3157743	Female	White
hB_RNA_10412	MSBB AD RNA-seq data collection and processing	HiSeq 2500 System	Illumina	hB_RNA_10412_fq	hB_RNA_10412.unmapped.fq	Synapse	doi:10.7303/syn3157743	https://doi.org/10.7303/syn3157743	Female	White
hB_RNA_10412	MSBB AD RNA-seq data collection and processing	HiSeq 2500 System	Illumina	hB_RNA_10412_bam	hB_RNA_10412.accepted_hits.sort.coord.bam	Synapse	doi:10.7303/syn3157743	https://doi.org/10.7303/syn3157743	Female	White
hB_RNA_10442	MSBB AD RNA-seq data collection and processing	HiSeq 2500 System	Illumina	hB_RNA_10442_fq	hB_RNA_10442.unmapped.fq	Synapse	doi:10.7303/syn3157743	https://doi.org/10.7303/syn3157743	Female	White
hB_RNA_10442	MSBB AD RNA-seq data collection and processing	HiSeq 2500 System	Illumina	hB_RNA_10442_bam	hB_RNA_10442.accepted_hits.sort.coord.bam	Synapse	doi:10.7303/syn3157743	https://doi.org/10.7303/syn3157743	Female	White
hB_RNA_10452	MSBB AD RNA-seq data collection and processing	HiSeq 2500 System	Illumina	hB_RNA_10452_fq	hB_RNA_10452.unmapped.fq	Synapse	doi:10.7303/syn3157743	https://doi.org/10.7303/syn3157743	Female	Unknown
hB_RNA_10452	MSBB AD RNA-seq data collection and processing	HiSeq 2500 System	Illumina	hB_RNA_10452_bam	hB_RNA_10452.accepted_hits.sort.coord.bam	Synapse	doi:10.7303/syn3157743	https://doi.org/10.7303/syn3157743	Female	Unknown
hB_RNA_10462	MSBB AD RNA-seq data collection and processing	HiSeq 2500 System	Illumina	hB_RNA_10462_fq	hB_RNA_10462.unmapped.fq	Synapse	doi:10.7303/syn3157743	https://doi.org/10.7303/syn3157743	Female	White
hB_RNA_10462	MSBB AD RNA-seq data collection and processing	HiSeq 2500 System	Illumina	hB_RNA_10462_bam	hB_RNA_10462.accepted_hits.sort.coord.bam	Synapse	doi:10.7303/syn3157743	https://doi.org/10.7303/syn3157743	Female	White
hB_RNA_10472	MSBB AD RNA-seq data collection and processing	HiSeq 2500 System	Illumina	hB_RNA_10472_fq	hB_RNA_10472.unmapped.fq	Synapse	doi:10.7303/syn3157743	https://doi.org/10.7303/syn3157743	Female	White
hB_RNA_10472	MSBB AD RNA-seq data collection and processing	HiSeq 2500 System	Illumina	hB_RNA_10472_bam	hB_RNA_10472.accepted_hits.sort.coord.bam	Synapse	doi:10.7303/syn3157743	https://doi.org/10.7303/syn3157743	Female	White
hB_RNA_10482	MSBB AD RNA-seq data collection and processing	HiSeq 2500 System	Illumina	hB_RNA_10482_fq	hB_RNA_10482.unmapped.fq	Synapse	doi:10.7303/syn3157743	https://doi.org/10.7303/syn3157743	Female	White
hB_RNA_10482	MSBB AD RNA-seq data collection and processing	HiSeq 2500 System	Illumina	hB_RNA_10482_bam	hB_RNA_10482.accepted_hits.sort.coord.bam	Synapse	doi:10.7303/syn3157743	https://doi.org/10.7303/syn3157743	Female	White
hB_RNA_10492	MSBB AD RNA-seq data collection and processing	HiSeq 2500 System	Illumina	hB_RNA_10492_fq	hB_RNA_10492.unmapped.fq	Synapse	doi:10.7303/syn3157743	https://doi.org/10.7303/syn3157743	Female	Black
hB_RNA_10492	MSBB AD RNA-seq data collection and processing	HiSeq 2500 System	Illumina	hB_RNA_10492_bam	hB_RNA_10492.accepted_hits.sort.coord.bam	Synapse	doi:10.7303/syn3157743	https://doi.org/10.7303/syn3157743	Female	Black
hB_RNA_10502	MSBB AD RNA-seq data collection and processing	HiSeq 2500 System	Illumina	hB_RNA_10502_fq	hB_RNA_10502.unmapped.fq	Synapse	doi:10.7303/syn3157743	https://doi.org/10.7303/syn3157743	Male	White
hB_RNA_10502	MSBB AD RNA-seq data collection and processing	HiSeq 2500 System	Illumina	hB_RNA_10502_bam	hB_RNA_10502.accepted_hits.sort.coord.bam	Synapse	doi:10.7303/syn3157743	https://doi.org/10.7303/syn3157743	Male	White
hB_RNA_10512	MSBB AD RNA-seq data collection and processing	HiSeq 2500 System	Illumina	hB_RNA_10512_fq	hB_RNA_10512.unmapped.fq	Synapse	doi:10.7303/syn3157743	https://doi.org/10.7303/syn3157743	Female	White
hB_RNA_10512	MSBB AD RNA-seq data collection and processing	HiSeq 2500 System	Illumina	hB_RNA_10512_bam	hB_RNA_10512.accepted_hits.sort.coord.bam	Synapse	doi:10.7303/syn3157743	https://doi.org/10.7303/syn3157743	Female	White
hB_RNA_10522	MSBB AD RNA-seq data collection and processing	HiSeq 2500 System	Illumina	hB_RNA_10522_fq	hB_RNA_10522.unmapped.fq	Synapse	doi:10.7303/syn3157743	https://doi.org/10.7303/syn3157743	Female	White
hB_RNA_10522	MSBB AD RNA-seq data collection and processing	HiSeq 2500 System	Illumina	hB_RNA_10522_bam	hB_RNA_10522.accepted_hits.sort.coord.bam	Synapse	doi:10.7303/syn3157743	https://doi.org/10.7303/syn3157743	Female	White
hB_RNA_10532	MSBB AD RNA-seq data collection and processing	HiSeq 2500 System	Illumina	hB_RNA_10532_fq	hB_RNA_10532.unmapped.fq	Synapse	doi:10.7303/syn3157743	https://doi.org/10.7303/syn3157743	Female	White
hB_RNA_10532	MSBB AD RNA-seq data collection and processing	HiSeq 2500 System	Illumina	hB_RNA_10532_bam	hB_RNA_10532.accepted_hits.sort.coord.bam	Synapse	doi:10.7303/syn3157743	https://doi.org/10.7303/syn3157743	Female	White
hB_RNA_10542	MSBB AD RNA-seq data collection and processing	HiSeq 2500 System	Illumina	hB_RNA_10542_fq	hB_RNA_10542.unmapped.fq	Synapse	doi:10.7303/syn3157743	https://doi.org/10.7303/syn3157743	Female	White
hB_RNA_10542	MSBB AD RNA-seq data collection and processing	HiSeq 2500 System	Illumina	hB_RNA_10542_bam	hB_RNA_10542.accepted_hits.sort.coord.bam	Synapse	doi:10.7303/syn3157743	https://doi.org/10.7303/syn3157743	Female	White
hB_RNA_10552	MSBB AD RNA-seq data collection and processing	HiSeq 2500 System	Illumina	hB_RNA_10552_fq	hB_RNA_10552.unmapped.fq	Synapse	doi:10.7303/syn3157743	https://doi.org/10.7303/syn3157743	Female	White
hB_RNA_10552	MSBB AD RNA-seq data collection and processing	HiSeq 2500 System	Illumina	hB_RNA_10552_bam	hB_RNA_10552.accepted_hits.sort.coord.bam	Synapse	doi:10.7303/syn3157743	https://doi.org/10.7303/syn3157743	Female	White
hB_RNA_10567	MSBB AD RNA-seq data collection and processing	HiSeq 2500 System	Illumina	hB_RNA_10567_fq	hB_RNA_10567.unmapped.fq	Synapse	doi:10.7303/syn3157743	https://doi.org/10.7303/syn3157743	Female	White
hB_RNA_10567	MSBB AD RNA-seq data collection and processing	HiSeq 2500 System	Illumina	hB_RNA_10567_bam	hB_RNA_10567.accepted_hits.sort.coord.bam	Synapse	doi:10.7303/syn3157743	https://doi.org/10.7303/syn3157743	Female	White
hB_RNA_10577	MSBB AD RNA-seq data collection and processing	HiSeq 2500 System	Illumina	hB_RNA_10577_fq	hB_RNA_10577.unmapped.fq	Synapse	doi:10.7303/syn3157743	https://doi.org/10.7303/syn3157743	Female	White
hB_RNA_10577	MSBB AD RNA-seq data collection and processing	HiSeq 2500 System	Illumina	hB_RNA_10577_bam	hB_RNA_10577.accepted_hits.sort.coord.bam	Synapse	doi:10.7303/syn3157743	https://doi.org/10.7303/syn3157743	Female	White
hB_RNA_10583	MSBB AD RNA-seq data collection and processing	HiSeq 2500 System	Illumina	hB_RNA_10583_fq	hB_RNA_10583.unmapped.fq	Synapse	doi:10.7303/syn3157743	https://doi.org/10.7303/syn3157743	Female	White
hB_RNA_10583	MSBB AD RNA-seq data collection and processing	HiSeq 2500 System	Illumina	hB_RNA_10583_bam	hB_RNA_10583.accepted_hits.sort.coord.bam	Synapse	doi:10.7303/syn3157743	https://doi.org/10.7303/syn3157743	Female	White
hB_RNA_10617	MSBB AD RNA-seq data collection and processing	HiSeq 2500 System	Illumina	hB_RNA_10617_fq	hB_RNA_10617.unmapped.fq	Synapse	doi:10.7303/syn3157743	https://doi.org/10.7303/syn3157743	Female	White
hB_RNA_10617	MSBB AD RNA-seq data collection and processing	HiSeq 2500 System	Illumina	hB_RNA_10617_bam	hB_RNA_10617.accepted_hits.sort.coord.bam	Synapse	doi:10.7303/syn3157743	https://doi.org/10.7303/syn3157743	Female	White
hB_RNA_10622	MSBB AD RNA-seq data collection and processing	HiSeq 2500 System	Illumina	hB_RNA_10622_fq	hB_RNA_10622.unmapped.fq	Synapse	doi:10.7303/syn3157743	https://doi.org/10.7303/syn3157743	Female	White
hB_RNA_10622	MSBB AD RNA-seq data collection and processing	HiSeq 2500 System	Illumina	hB_RNA_10622_bam	hB_RNA_10622.accepted_hits.sort.coord.bam	Synapse	doi:10.7303/syn3157743	https://doi.org/10.7303/syn3157743	Female	White
hB_RNA_10632	MSBB AD RNA-seq data collection and processing	HiSeq 2500 System	Illumina	hB_RNA_10632_fq	hB_RNA_10632.unmapped.fq	Synapse	doi:10.7303/syn3157743	https://doi.org/10.7303/syn3157743	Male	White
hB_RNA_10632	MSBB AD RNA-seq data collection and processing	HiSeq 2500 System	Illumina	hB_RNA_10632_bam	hB_RNA_10632.accepted_hits.sort.coord.bam	Synapse	doi:10.7303/syn3157743	https://doi.org/10.7303/syn3157743	Male	White
hB_RNA_10642	MSBB AD RNA-seq data collection and processing	HiSeq 2500 System	Illumina	hB_RNA_10642_fq	hB_RNA_10642.unmapped.fq	Synapse	doi:10.7303/syn3157743	https://doi.org/10.7303/syn3157743	Female	White
hB_RNA_10642	MSBB AD RNA-seq data collection and processing	HiSeq 2500 System	Illumina	hB_RNA_10642_bam	hB_RNA_10642.accepted_hits.sort.coord.bam	Synapse	doi:10.7303/syn3157743	https://doi.org/10.7303/syn3157743	Female	White
hB_RNA_10652	MSBB AD RNA-seq data collection and processing	HiSeq 2500 System	Illumina	hB_RNA_10652_fq	hB_RNA_10652.unmapped.fq	Synapse	doi:10.7303/syn3157743	https://doi.org/10.7303/syn3157743	Female	White
hB_RNA_10652	MSBB AD RNA-seq data collection and processing	HiSeq 2500 System	Illumina	hB_RNA_10652_bam	hB_RNA_10652.accepted_hits.sort.coord.bam	Synapse	doi:10.7303/syn3157743	https://doi.org/10.7303/syn3157743	Female	White
hB_RNA_10662	MSBB AD RNA-seq data collection and processing	HiSeq 2500 System	Illumina	hB_RNA_10662_fq	hB_RNA_10662.unmapped.fq	Synapse	doi:10.7303/syn3157743	https://doi.org/10.7303/syn3157743	Female	White
hB_RNA_10662	MSBB AD RNA-seq data collection and processing	HiSeq 2500 System	Illumina	hB_RNA_10662_bam	hB_RNA_10662.accepted_hits.sort.coord.bam	Synapse	doi:10.7303/syn3157743	https://doi.org/10.7303/syn3157743	Female	White
hB_RNA_10672	MSBB AD RNA-seq data collection and processing	HiSeq 2500 System	Illumina	hB_RNA_10672_fq	hB_RNA_10672.unmapped.fq	Synapse	doi:10.7303/syn3157743	https://doi.org/10.7303/syn3157743	Male	White
hB_RNA_10672	MSBB AD RNA-seq data collection and processing	HiSeq 2500 System	Illumina	hB_RNA_10672_bam	hB_RNA_10672.accepted_hits.sort.coord.bam	Synapse	doi:10.7303/syn3157743	https://doi.org/10.7303/syn3157743	Male	White
hB_RNA_10682	MSBB AD RNA-seq data collection and processing	HiSeq 2500 System	Illumina	hB_RNA_10682_fq	hB_RNA_10682.unmapped.fq	Synapse	doi:10.7303/syn3157743	https://doi.org/10.7303/syn3157743	Female	White
hB_RNA_10682	MSBB AD RNA-seq data collection and processing	HiSeq 2500 System	Illumina	hB_RNA_10682_bam	hB_RNA_10682.accepted_hits.sort.coord.bam	Synapse	doi:10.7303/syn3157743	https://doi.org/10.7303/syn3157743	Female	White
hB_RNA_10692	MSBB AD RNA-seq data collection and processing	HiSeq 2500 System	Illumina	hB_RNA_10692_fq	hB_RNA_10692.unmapped.fq	Synapse	doi:10.7303/syn3157743	https://doi.org/10.7303/syn3157743	Male	White
hB_RNA_10692	MSBB AD RNA-seq data collection and processing	HiSeq 2500 System	Illumina	hB_RNA_10692_bam	hB_RNA_10692.accepted_hits.sort.coord.bam	Synapse	doi:10.7303/syn3157743	https://doi.org/10.7303/syn3157743	Male	White
hB_RNA_10702	MSBB AD RNA-seq data collection and processing	HiSeq 2500 System	Illumina	hB_RNA_10702_fq	hB_RNA_10702.unmapped.fq	Synapse	doi:10.7303/syn3157743	https://doi.org/10.7303/syn3157743	Female	Unknown
hB_RNA_10702	MSBB AD RNA-seq data collection and processing	HiSeq 2500 System	Illumina	hB_RNA_10702_bam	hB_RNA_10702.accepted_hits.sort.coord.bam	Synapse	doi:10.7303/syn3157743	https://doi.org/10.7303/syn3157743	Female	Unknown
hB_RNA_10712	MSBB AD RNA-seq data collection and processing	HiSeq 2500 System	Illumina	hB_RNA_10712_fq	hB_RNA_10712.unmapped.fq	Synapse	doi:10.7303/syn3157743	https://doi.org/10.7303/syn3157743	Male	White
hB_RNA_10712	MSBB AD RNA-seq data collection and processing	HiSeq 2500 System	Illumina	hB_RNA_10712_bam	hB_RNA_10712.accepted_hits.sort.coord.bam	Synapse	doi:10.7303/syn3157743	https://doi.org/10.7303/syn3157743	Male	White
hB_RNA_10722	MSBB AD RNA-seq data collection and processing	HiSeq 2500 System	Illumina	hB_RNA_10722_fq	hB_RNA_10722.unmapped.fq	Synapse	doi:10.7303/syn3157743	https://doi.org/10.7303/syn3157743	Male	White
hB_RNA_10722	MSBB AD RNA-seq data collection and processing	HiSeq 2500 System	Illumina	hB_RNA_10722_bam	hB_RNA_10722.accepted_hits.sort.coord.bam	Synapse	doi:10.7303/syn3157743	https://doi.org/10.7303/syn3157743	Male	White
hB_RNA_10742	MSBB AD RNA-seq data collection and processing	HiSeq 2500 System	Illumina	hB_RNA_10742_fq	hB_RNA_10742.unmapped.fq	Synapse	doi:10.7303/syn3157743	https://doi.org/10.7303/syn3157743	Female	Black
hB_RNA_10742	MSBB AD RNA-seq data collection and processing	HiSeq 2500 System	Illumina	hB_RNA_10742_bam	hB_RNA_10742.accepted_hits.sort.coord.bam	Synapse	doi:10.7303/syn3157743	https://doi.org/10.7303/syn3157743	Female	Black
hB_RNA_10762	MSBB AD RNA-seq data collection and processing	HiSeq 2500 System	Illumina	hB_RNA_10762_fq	hB_RNA_10762.unmapped.fq	Synapse	doi:10.7303/syn3157743	https://doi.org/10.7303/syn3157743	Male	White
hB_RNA_10762	MSBB AD RNA-seq data collection and processing	HiSeq 2500 System	Illumina	hB_RNA_10762_bam	hB_RNA_10762.accepted_hits.sort.coord.bam	Synapse	doi:10.7303/syn3157743	https://doi.org/10.7303/syn3157743	Male	White
hB_RNA_10782	MSBB AD RNA-seq data collection and processing	HiSeq 2500 System	Illumina	hB_RNA_10782_fq	hB_RNA_10782.unmapped.fq	Synapse	doi:10.7303/syn3157743	https://doi.org/10.7303/syn3157743	Female	White
hB_RNA_10782	MSBB AD RNA-seq data collection and processing	HiSeq 2500 System	Illumina	hB_RNA_10782_bam	hB_RNA_10782.accepted_hits.sort.coord.bam	Synapse	doi:10.7303/syn3157743	https://doi.org/10.7303/syn3157743	Female	White
hB_RNA_10802	MSBB AD RNA-seq data collection and processing	HiSeq 2500 System	Illumina	hB_RNA_10802_fq	hB_RNA_10802.unmapped.fq	Synapse	doi:10.7303/syn3157743	https://doi.org/10.7303/syn3157743	Male	White
hB_RNA_10802	MSBB AD RNA-seq data collection and processing	HiSeq 2500 System	Illumina	hB_RNA_10802_bam	hB_RNA_10802.accepted_hits.sort.coord.bam	Synapse	doi:10.7303/syn3157743	https://doi.org/10.7303/syn3157743	Male	White
hB_RNA_10822	MSBB AD RNA-seq data collection and processing	HiSeq 2500 System	Illumina	hB_RNA_10822_fq	hB_RNA_10822.unmapped.fq	Synapse	doi:10.7303/syn3157743	https://doi.org/10.7303/syn3157743	Female	White
hB_RNA_10822	MSBB AD RNA-seq data collection and processing	HiSeq 2500 System	Illumina	hB_RNA_10822_bam	hB_RNA_10822.accepted_hits.sort.coord.bam	Synapse	doi:10.7303/syn3157743	https://doi.org/10.7303/syn3157743	Female	White
hB_RNA_10832	MSBB AD RNA-seq data collection and processing	HiSeq 2500 System	Illumina	hB_RNA_10832_fq	hB_RNA_10832.unmapped.fq	Synapse	doi:10.7303/syn3157743	https://doi.org/10.7303/syn3157743	Female	White
hB_RNA_10832	MSBB AD RNA-seq data collection and processing	HiSeq 2500 System	Illumina	hB_RNA_10832_bam	hB_RNA_10832.accepted_hits.sort.coord.bam	Synapse	doi:10.7303/syn3157743	https://doi.org/10.7303/syn3157743	Female	White
hB_RNA_10842	MSBB AD RNA-seq data collection and processing	HiSeq 2500 System	Illumina	hB_RNA_10842_fq	hB_RNA_10842.unmapped.fq	Synapse	doi:10.7303/syn3157743	https://doi.org/10.7303/syn3157743	Male	Black
hB_RNA_10842	MSBB AD RNA-seq data collection and processing	HiSeq 2500 System	Illumina	hB_RNA_10842_bam	hB_RNA_10842.accepted_hits.sort.coord.bam	Synapse	doi:10.7303/syn3157743	https://doi.org/10.7303/syn3157743	Male	Black
hB_RNA_10852	MSBB AD RNA-seq data collection and processing	HiSeq 2500 System	Illumina	hB_RNA_10852_fq	hB_RNA_10852.unmapped.fq	Synapse	doi:10.7303/syn3157743	https://doi.org/10.7303/syn3157743	Male	White
hB_RNA_10852	MSBB AD RNA-seq data collection and processing	HiSeq 2500 System	Illumina	hB_RNA_10852_bam	hB_RNA_10852.accepted_hits.sort.coord.bam	Synapse	doi:10.7303/syn3157743	https://doi.org/10.7303/syn3157743	Male	White
hB_RNA_10862	MSBB AD RNA-seq data collection and processing	HiSeq 2500 System	Illumina	hB_RNA_10862_fq	hB_RNA_10862.unmapped.fq	Synapse	doi:10.7303/syn3157743	https://doi.org/10.7303/syn3157743	Female	White
hB_RNA_10862	MSBB AD RNA-seq data collection and processing	HiSeq 2500 System	Illumina	hB_RNA_10862_bam	hB_RNA_10862.accepted_hits.sort.coord.bam	Synapse	doi:10.7303/syn3157743	https://doi.org/10.7303/syn3157743	Female	White
hB_RNA_10872	MSBB AD RNA-seq data collection and processing	HiSeq 2500 System	Illumina	hB_RNA_10872_fq	hB_RNA_10872.unmapped.fq	Synapse	doi:10.7303/syn3157743	https://doi.org/10.7303/syn3157743	Male	White
hB_RNA_10872	MSBB AD RNA-seq data collection and processing	HiSeq 2500 System	Illumina	hB_RNA_10872_bam	hB_RNA_10872.accepted_hits.sort.coord.bam	Synapse	doi:10.7303/syn3157743	https://doi.org/10.7303/syn3157743	Male	White
hB_RNA_10882	MSBB AD RNA-seq data collection and processing	HiSeq 2500 System	Illumina	hB_RNA_10882_fq	hB_RNA_10882.unmapped.fq	Synapse	doi:10.7303/syn3157743	https://doi.org/10.7303/syn3157743	Female	White
hB_RNA_10882	MSBB AD RNA-seq data collection and processing	HiSeq 2500 System	Illumina	hB_RNA_10882_bam	hB_RNA_10882.accepted_hits.sort.coord.bam	Synapse	doi:10.7303/syn3157743	https://doi.org/10.7303/syn3157743	Female	White
hB_RNA_10892	MSBB AD RNA-seq data collection and processing	HiSeq 2500 System	Illumina	hB_RNA_10892_fq	hB_RNA_10892.unmapped.fq	Synapse	doi:10.7303/syn3157743	https://doi.org/10.7303/syn3157743	Male	Black
hB_RNA_10892	MSBB AD RNA-seq data collection and processing	HiSeq 2500 System	Illumina	hB_RNA_10892_bam	hB_RNA_10892.accepted_hits.sort.coord.bam	Synapse	doi:10.7303/syn3157743	https://doi.org/10.7303/syn3157743	Male	Black
hB_RNA_10902	MSBB AD RNA-seq data collection and processing	HiSeq 2500 System	Illumina	hB_RNA_10902_fq	hB_RNA_10902.unmapped.fq	Synapse	doi:10.7303/syn3157743	https://doi.org/10.7303/syn3157743	Female	White
hB_RNA_10902	MSBB AD RNA-seq data collection and processing	HiSeq 2500 System	Illumina	hB_RNA_10902_bam	hB_RNA_10902.accepted_hits.sort.coord.bam	Synapse	doi:10.7303/syn3157743	https://doi.org/10.7303/syn3157743	Female	White
hB_RNA_10912	MSBB AD RNA-seq data collection and processing	HiSeq 2500 System	Illumina	hB_RNA_10912_fq	hB_RNA_10912.unmapped.fq	Synapse	doi:10.7303/syn3157743	https://doi.org/10.7303/syn3157743	Female	White
hB_RNA_10912	MSBB AD RNA-seq data collection and processing	HiSeq 2500 System	Illumina	hB_RNA_10912_bam	hB_RNA_10912.accepted_hits.sort.coord.bam	Synapse	doi:10.7303/syn3157743	https://doi.org/10.7303/syn3157743	Female	White
hB_RNA_10922	MSBB AD RNA-seq data collection and processing	HiSeq 2500 System	Illumina	hB_RNA_10922_fq	hB_RNA_10922.unmapped.fq	Synapse	doi:10.7303/syn3157743	https://doi.org/10.7303/syn3157743	Male	Black
hB_RNA_10922	MSBB AD RNA-seq data collection and processing	HiSeq 2500 System	Illumina	hB_RNA_10922_bam	hB_RNA_10922.accepted_hits.sort.coord.bam	Synapse	doi:10.7303/syn3157743	https://doi.org/10.7303/syn3157743	Male	Black
hB_RNA_10932	MSBB AD RNA-seq data collection and processing	HiSeq 2500 System	Illumina	hB_RNA_10932_fq	hB_RNA_10932.unmapped.fq	Synapse	doi:10.7303/syn3157743	https://doi.org/10.7303/syn3157743	Female	White
hB_RNA_10932	MSBB AD RNA-seq data collection and processing	HiSeq 2500 System	Illumina	hB_RNA_10932_bam	hB_RNA_10932.accepted_hits.sort.coord.bam	Synapse	doi:10.7303/syn3157743	https://doi.org/10.7303/syn3157743	Female	White
hB_RNA_10942	MSBB AD RNA-seq data collection and processing	HiSeq 2500 System	Illumina	hB_RNA_10942_fq	hB_RNA_10942.unmapped.fq	Synapse	doi:10.7303/syn3157743	https://doi.org/10.7303/syn3157743	Male	White
hB_RNA_10942	MSBB AD RNA-seq data collection and processing	HiSeq 2500 System	Illumina	hB_RNA_10942_bam	hB_RNA_10942.accepted_hits.sort.coord.bam	Synapse	doi:10.7303/syn3157743	https://doi.org/10.7303/syn3157743	Male	White
hB_RNA_10952	MSBB AD RNA-seq data collection and processing	HiSeq 2500 System	Illumina	hB_RNA_10952_fq	hB_RNA_10952.unmapped.fq	Synapse	doi:10.7303/syn3157743	https://doi.org/10.7303/syn3157743	Female	White
hB_RNA_10952	MSBB AD RNA-seq data collection and processing	HiSeq 2500 System	Illumina	hB_RNA_10952_bam	hB_RNA_10952.accepted_hits.sort.coord.bam	Synapse	doi:10.7303/syn3157743	https://doi.org/10.7303/syn3157743	Female	White
hB_RNA_10962	MSBB AD RNA-seq data collection and processing	HiSeq 2500 System	Illumina	hB_RNA_10962_fq	hB_RNA_10962.unmapped.fq	Synapse	doi:10.7303/syn3157743	https://doi.org/10.7303/syn3157743	Female	White
hB_RNA_10962	MSBB AD RNA-seq data collection and processing	HiSeq 2500 System	Illumina	hB_RNA_10962_bam	hB_RNA_10962.accepted_hits.sort.coord.bam	Synapse	doi:10.7303/syn3157743	https://doi.org/10.7303/syn3157743	Female	White
hB_RNA_10972	MSBB AD RNA-seq data collection and processing	HiSeq 2500 System	Illumina	hB_RNA_10972_fq	hB_RNA_10972.unmapped.fq	Synapse	doi:10.7303/syn3157743	https://doi.org/10.7303/syn3157743	Female	White
hB_RNA_10972	MSBB AD RNA-seq data collection and processing	HiSeq 2500 System	Illumina	hB_RNA_10972_bam	hB_RNA_10972.accepted_hits.sort.coord.bam	Synapse	doi:10.7303/syn3157743	https://doi.org/10.7303/syn3157743	Female	White
hB_RNA_10992	MSBB AD RNA-seq data collection and processing	HiSeq 2500 System	Illumina	hB_RNA_10992_fq	hB_RNA_10992.unmapped.fq	Synapse	doi:10.7303/syn3157743	https://doi.org/10.7303/syn3157743	Female	White
hB_RNA_10992	MSBB AD RNA-seq data collection and processing	HiSeq 2500 System	Illumina	hB_RNA_10992_bam	hB_RNA_10992.accepted_hits.sort.coord.bam	Synapse	doi:10.7303/syn3157743	https://doi.org/10.7303/syn3157743	Female	White
hB_RNA_11002	MSBB AD RNA-seq data collection and processing	HiSeq 2500 System	Illumina	hB_RNA_11002_fq	hB_RNA_11002.unmapped.fq	Synapse	doi:10.7303/syn3157743	https://doi.org/10.7303/syn3157743	Female	White
hB_RNA_11002	MSBB AD RNA-seq data collection and processing	HiSeq 2500 System	Illumina	hB_RNA_11002_bam	hB_RNA_11002.accepted_hits.sort.coord.bam	Synapse	doi:10.7303/syn3157743	https://doi.org/10.7303/syn3157743	Female	White
hB_RNA_11023	MSBB AD RNA-seq data collection and processing	HiSeq 2500 System	Illumina	hB_RNA_11023_fq	hB_RNA_11023.unmapped.fq	Synapse	doi:10.7303/syn3157743	https://doi.org/10.7303/syn3157743	Female	Latino
hB_RNA_11023	MSBB AD RNA-seq data collection and processing	HiSeq 2500 System	Illumina	hB_RNA_11023_bam	hB_RNA_11023.accepted_hits.sort.coord.bam	Synapse	doi:10.7303/syn3157743	https://doi.org/10.7303/syn3157743	Female	Latino
hB_RNA_11042	MSBB AD RNA-seq data collection and processing	HiSeq 2500 System	Illumina	hB_RNA_11042_fq	hB_RNA_11042.unmapped.fq	Synapse	doi:10.7303/syn3157743	https://doi.org/10.7303/syn3157743	Male	White
hB_RNA_11042	MSBB AD RNA-seq data collection and processing	HiSeq 2500 System	Illumina	hB_RNA_11042_bam	hB_RNA_11042.accepted_hits.sort.coord.bam	Synapse	doi:10.7303/syn3157743	https://doi.org/10.7303/syn3157743	Male	White
hB_RNA_11052	MSBB AD RNA-seq data collection and processing	HiSeq 2500 System	Illumina	hB_RNA_11052_fq	hB_RNA_11052.unmapped.fq	Synapse	doi:10.7303/syn3157743	https://doi.org/10.7303/syn3157743	Female	White
hB_RNA_11052	MSBB AD RNA-seq data collection and processing	HiSeq 2500 System	Illumina	hB_RNA_11052_bam	hB_RNA_11052.accepted_hits.sort.coord.bam	Synapse	doi:10.7303/syn3157743	https://doi.org/10.7303/syn3157743	Female	White
hB_RNA_11062	MSBB AD RNA-seq data collection and processing	HiSeq 2500 System	Illumina	hB_RNA_11062_fq	hB_RNA_11062.unmapped.fq	Synapse	doi:10.7303/syn3157743	https://doi.org/10.7303/syn3157743	Female	White
hB_RNA_11062	MSBB AD RNA-seq data collection and processing	HiSeq 2500 System	Illumina	hB_RNA_11062_bam	hB_RNA_11062.accepted_hits.sort.coord.bam	Synapse	doi:10.7303/syn3157743	https://doi.org/10.7303/syn3157743	Female	White
hB_RNA_11072	MSBB AD RNA-seq data collection and processing	HiSeq 2500 System	Illumina	hB_RNA_11072_fq	hB_RNA_11072.unmapped.fq	Synapse	doi:10.7303/syn3157743	https://doi.org/10.7303/syn3157743	Female	White
hB_RNA_11072	MSBB AD RNA-seq data collection and processing	HiSeq 2500 System	Illumina	hB_RNA_11072_bam	hB_RNA_11072.accepted_hits.sort.coord.bam	Synapse	doi:10.7303/syn3157743	https://doi.org/10.7303/syn3157743	Female	White
hB_RNA_11082	MSBB AD RNA-seq data collection and processing	HiSeq 2500 System	Illumina	hB_RNA_11082_fq	hB_RNA_11082.unmapped.fq	Synapse	doi:10.7303/syn3157743	https://doi.org/10.7303/syn3157743	Female	White
hB_RNA_11082	MSBB AD RNA-seq data collection and processing	HiSeq 2500 System	Illumina	hB_RNA_11082_bam	hB_RNA_11082.accepted_hits.sort.coord.bam	Synapse	doi:10.7303/syn3157743	https://doi.org/10.7303/syn3157743	Female	White
hB_RNA_11092	MSBB AD RNA-seq data collection and processing	HiSeq 2500 System	Illumina	hB_RNA_11092_fq	hB_RNA_11092.unmapped.fq	Synapse	doi:10.7303/syn3157743	https://doi.org/10.7303/syn3157743	Male	Black
hB_RNA_11092	MSBB AD RNA-seq data collection and processing	HiSeq 2500 System	Illumina	hB_RNA_11092_bam	hB_RNA_11092.accepted_hits.sort.coord.bam	Synapse	doi:10.7303/syn3157743	https://doi.org/10.7303/syn3157743	Male	Black
hB_RNA_11102	MSBB AD RNA-seq data collection and processing	HiSeq 2500 System	Illumina	hB_RNA_11102_fq	hB_RNA_11102.unmapped.fq	Synapse	doi:10.7303/syn3157743	https://doi.org/10.7303/syn3157743	Female	Black
hB_RNA_11102	MSBB AD RNA-seq data collection and processing	HiSeq 2500 System	Illumina	hB_RNA_11102_bam	hB_RNA_11102.accepted_hits.sort.coord.bam	Synapse	doi:10.7303/syn3157743	https://doi.org/10.7303/syn3157743	Female	Black
hB_RNA_11112	MSBB AD RNA-seq data collection and processing	HiSeq 2500 System	Illumina	hB_RNA_11112_fq	hB_RNA_11112.unmapped.fq	Synapse	doi:10.7303/syn3157743	https://doi.org/10.7303/syn3157743	Female	White
hB_RNA_11112	MSBB AD RNA-seq data collection and processing	HiSeq 2500 System	Illumina	hB_RNA_11112_bam	hB_RNA_11112.accepted_hits.sort.coord.bam	Synapse	doi:10.7303/syn3157743	https://doi.org/10.7303/syn3157743	Female	White
hB_RNA_11122	MSBB AD RNA-seq data collection and processing	HiSeq 2500 System	Illumina	hB_RNA_11122_fq	hB_RNA_11122.unmapped.fq	Synapse	doi:10.7303/syn3157743	https://doi.org/10.7303/syn3157743	Male	White
hB_RNA_11122	MSBB AD RNA-seq data collection and processing	HiSeq 2500 System	Illumina	hB_RNA_11122_bam	hB_RNA_11122.accepted_hits.sort.coord.bam	Synapse	doi:10.7303/syn3157743	https://doi.org/10.7303/syn3157743	Male	White
hB_RNA_11132	MSBB AD RNA-seq data collection and processing	HiSeq 2500 System	Illumina	hB_RNA_11132_fq	hB_RNA_11132.unmapped.fq	Synapse	doi:10.7303/syn3157743	https://doi.org/10.7303/syn3157743	Female	Latino
hB_RNA_11132	MSBB AD RNA-seq data collection and processing	HiSeq 2500 System	Illumina	hB_RNA_11132_bam	hB_RNA_11132.accepted_hits.sort.coord.bam	Synapse	doi:10.7303/syn3157743	https://doi.org/10.7303/syn3157743	Female	Latino
hB_RNA_11142	MSBB AD RNA-seq data collection and processing	HiSeq 2500 System	Illumina	hB_RNA_11142_fq	hB_RNA_11142.unmapped.fq	Synapse	doi:10.7303/syn3157743	https://doi.org/10.7303/syn3157743	Male	White
hB_RNA_11142	MSBB AD RNA-seq data collection and processing	HiSeq 2500 System	Illumina	hB_RNA_11142_bam	hB_RNA_11142.accepted_hits.sort.coord.bam	Synapse	doi:10.7303/syn3157743	https://doi.org/10.7303/syn3157743	Male	White
hB_RNA_11152	MSBB AD RNA-seq data collection and processing	HiSeq 2500 System	Illumina	hB_RNA_11152_fq	hB_RNA_11152.unmapped.fq	Synapse	doi:10.7303/syn3157743	https://doi.org/10.7303/syn3157743	Female	White
hB_RNA_11152	MSBB AD RNA-seq data collection and processing	HiSeq 2500 System	Illumina	hB_RNA_11152_bam	hB_RNA_11152.accepted_hits.sort.coord.bam	Synapse	doi:10.7303/syn3157743	https://doi.org/10.7303/syn3157743	Female	White
hB_RNA_12171	MSBB AD RNA-seq data collection and processing	HiSeq 2500 System	Illumina	hB_RNA_12171_fq	hB_RNA_12171.unmapped.fq	Synapse	doi:10.7303/syn3157743	https://doi.org/10.7303/syn3157743	Female	White
hB_RNA_12171	MSBB AD RNA-seq data collection and processing	HiSeq 2500 System	Illumina	hB_RNA_12171_bam	hB_RNA_12171.accepted_hits.sort.coord.bam	Synapse	doi:10.7303/syn3157743	https://doi.org/10.7303/syn3157743	Female	White
hB_RNA_12181	MSBB AD RNA-seq data collection and processing	HiSeq 2500 System	Illumina	hB_RNA_12181_fq	hB_RNA_12181.unmapped.fq	Synapse	doi:10.7303/syn3157743	https://doi.org/10.7303/syn3157743	Female	White
hB_RNA_12181	MSBB AD RNA-seq data collection and processing	HiSeq 2500 System	Illumina	hB_RNA_12181_bam	hB_RNA_12181.accepted_hits.sort.coord.bam	Synapse	doi:10.7303/syn3157743	https://doi.org/10.7303/syn3157743	Female	White
hB_RNA_12191	MSBB AD RNA-seq data collection and processing	HiSeq 2500 System	Illumina	hB_RNA_12191_fq	hB_RNA_12191.unmapped.fq	Synapse	doi:10.7303/syn3157743	https://doi.org/10.7303/syn3157743	Female	Black
hB_RNA_12191	MSBB AD RNA-seq data collection and processing	HiSeq 2500 System	Illumina	hB_RNA_12191_bam	hB_RNA_12191.accepted_hits.sort.coord.bam	Synapse	doi:10.7303/syn3157743	https://doi.org/10.7303/syn3157743	Female	Black
hB_RNA_12201	MSBB AD RNA-seq data collection and processing	HiSeq 2500 System	Illumina	hB_RNA_12201_fq	hB_RNA_12201.unmapped.fq	Synapse	doi:10.7303/syn3157743	https://doi.org/10.7303/syn3157743	Female	White
hB_RNA_12201	MSBB AD RNA-seq data collection and processing	HiSeq 2500 System	Illumina	hB_RNA_12201_bam	hB_RNA_12201.accepted_hits.sort.coord.bam	Synapse	doi:10.7303/syn3157743	https://doi.org/10.7303/syn3157743	Female	White
hB_RNA_12211	MSBB AD RNA-seq data collection and processing	HiSeq 2500 System	Illumina	hB_RNA_12211_fq	hB_RNA_12211.unmapped.fq	Synapse	doi:10.7303/syn3157743	https://doi.org/10.7303/syn3157743	Female	White
hB_RNA_12211	MSBB AD RNA-seq data collection and processing	HiSeq 2500 System	Illumina	hB_RNA_12211_bam	hB_RNA_12211.accepted_hits.sort.coord.bam	Synapse	doi:10.7303/syn3157743	https://doi.org/10.7303/syn3157743	Female	White
hB_RNA_12222	MSBB AD RNA-seq data collection and processing	HiSeq 2500 System	Illumina	hB_RNA_12222_fq	hB_RNA_12222.unmapped.fq	Synapse	doi:10.7303/syn3157743	https://doi.org/10.7303/syn3157743	Female	White
hB_RNA_12222	MSBB AD RNA-seq data collection and processing	HiSeq 2500 System	Illumina	hB_RNA_12222_bam	hB_RNA_12222.accepted_hits.sort.coord.bam	Synapse	doi:10.7303/syn3157743	https://doi.org/10.7303/syn3157743	Female	White
hB_RNA_12232	MSBB AD RNA-seq data collection and processing	HiSeq 2500 System	Illumina	hB_RNA_12232_fq	hB_RNA_12232.unmapped.fq	Synapse	doi:10.7303/syn3157743	https://doi.org/10.7303/syn3157743	Female	White
hB_RNA_12232	MSBB AD RNA-seq data collection and processing	HiSeq 2500 System	Illumina	hB_RNA_12232_bam	hB_RNA_12232.accepted_hits.sort.coord.bam	Synapse	doi:10.7303/syn3157743	https://doi.org/10.7303/syn3157743	Female	White
hB_RNA_12242	MSBB AD RNA-seq data collection and processing	HiSeq 2500 System	Illumina	hB_RNA_12242_fq	hB_RNA_12242.unmapped.fq	Synapse	doi:10.7303/syn3157743	https://doi.org/10.7303/syn3157743	Male	White
hB_RNA_12242	MSBB AD RNA-seq data collection and processing	HiSeq 2500 System	Illumina	hB_RNA_12242_bam	hB_RNA_12242.accepted_hits.sort.coord.bam	Synapse	doi:10.7303/syn3157743	https://doi.org/10.7303/syn3157743	Male	White
hB_RNA_12252	MSBB AD RNA-seq data collection and processing	HiSeq 2500 System	Illumina	hB_RNA_12252_fq	hB_RNA_12252.unmapped.fq	Synapse	doi:10.7303/syn3157743	https://doi.org/10.7303/syn3157743	Male	White
hB_RNA_12252	MSBB AD RNA-seq data collection and processing	HiSeq 2500 System	Illumina	hB_RNA_12252_bam	hB_RNA_12252.accepted_hits.sort.coord.bam	Synapse	doi:10.7303/syn3157743	https://doi.org/10.7303/syn3157743	Male	White
hB_RNA_12262	MSBB AD RNA-seq data collection and processing	HiSeq 2500 System	Illumina	hB_RNA_12262_fq	hB_RNA_12262.unmapped.fq	Synapse	doi:10.7303/syn3157743	https://doi.org/10.7303/syn3157743	Female	White
hB_RNA_12262	MSBB AD RNA-seq data collection and processing	HiSeq 2500 System	Illumina	hB_RNA_12262_bam	hB_RNA_12262.accepted_hits.sort.coord.bam	Synapse	doi:10.7303/syn3157743	https://doi.org/10.7303/syn3157743	Female	White
hB_RNA_12272	MSBB AD RNA-seq data collection and processing	HiSeq 2500 System	Illumina	hB_RNA_12272_fq	hB_RNA_12272.unmapped.fq	Synapse	doi:10.7303/syn3157743	https://doi.org/10.7303/syn3157743	Female	White
hB_RNA_12272	MSBB AD RNA-seq data collection and processing	HiSeq 2500 System	Illumina	hB_RNA_12272_bam	hB_RNA_12272.accepted_hits.sort.coord.bam	Synapse	doi:10.7303/syn3157743	https://doi.org/10.7303/syn3157743	Female	White
hB_RNA_12282	MSBB AD RNA-seq data collection and processing	HiSeq 2500 System	Illumina	hB_RNA_12282_fq	hB_RNA_12282.unmapped.fq	Synapse	doi:10.7303/syn3157743	https://doi.org/10.7303/syn3157743	Female	White
hB_RNA_12282	MSBB AD RNA-seq data collection and processing	HiSeq 2500 System	Illumina	hB_RNA_12282_bam	hB_RNA_12282.accepted_hits.sort.coord.bam	Synapse	doi:10.7303/syn3157743	https://doi.org/10.7303/syn3157743	Female	White
hB_RNA_12292	MSBB AD RNA-seq data collection and processing	HiSeq 2500 System	Illumina	hB_RNA_12292_fq	hB_RNA_12292.unmapped.fq	Synapse	doi:10.7303/syn3157743	https://doi.org/10.7303/syn3157743	Female	White
hB_RNA_12292	MSBB AD RNA-seq data collection and processing	HiSeq 2500 System	Illumina	hB_RNA_12292_bam	hB_RNA_12292.accepted_hits.sort.coord.bam	Synapse	doi:10.7303/syn3157743	https://doi.org/10.7303/syn3157743	Female	White
hB_RNA_12312	MSBB AD RNA-seq data collection and processing	HiSeq 2500 System	Illumina	hB_RNA_12312_fq	hB_RNA_12312.unmapped.fq	Synapse	doi:10.7303/syn3157743	https://doi.org/10.7303/syn3157743	Female	White
hB_RNA_12312	MSBB AD RNA-seq data collection and processing	HiSeq 2500 System	Illumina	hB_RNA_12312_bam	hB_RNA_12312.accepted_hits.sort.coord.bam	Synapse	doi:10.7303/syn3157743	https://doi.org/10.7303/syn3157743	Female	White
hB_RNA_12322	MSBB AD RNA-seq data collection and processing	HiSeq 2500 System	Illumina	hB_RNA_12322_fq	hB_RNA_12322.unmapped.fq	Synapse	doi:10.7303/syn3157743	https://doi.org/10.7303/syn3157743	Male	White
hB_RNA_12322	MSBB AD RNA-seq data collection and processing	HiSeq 2500 System	Illumina	hB_RNA_12322_bam	hB_RNA_12322.accepted_hits.sort.coord.bam	Synapse	doi:10.7303/syn3157743	https://doi.org/10.7303/syn3157743	Male	White
hB_RNA_12332	MSBB AD RNA-seq data collection and processing	HiSeq 2500 System	Illumina	hB_RNA_12332_fq	hB_RNA_12332.unmapped.fq	Synapse	doi:10.7303/syn3157743	https://doi.org/10.7303/syn3157743	Female	White
hB_RNA_12332	MSBB AD RNA-seq data collection and processing	HiSeq 2500 System	Illumina	hB_RNA_12332_bam	hB_RNA_12332.accepted_hits.sort.coord.bam	Synapse	doi:10.7303/syn3157743	https://doi.org/10.7303/syn3157743	Female	White
hB_RNA_12342	MSBB AD RNA-seq data collection and processing	HiSeq 2500 System	Illumina	hB_RNA_12342_fq	hB_RNA_12342.unmapped.fq	Synapse	doi:10.7303/syn3157743	https://doi.org/10.7303/syn3157743	Female	White
hB_RNA_12342	MSBB AD RNA-seq data collection and processing	HiSeq 2500 System	Illumina	hB_RNA_12342_bam	hB_RNA_12342.accepted_hits.sort.coord.bam	Synapse	doi:10.7303/syn3157743	https://doi.org/10.7303/syn3157743	Female	White
hB_RNA_12352	MSBB AD RNA-seq data collection and processing	HiSeq 2500 System	Illumina	hB_RNA_12352_fq	hB_RNA_12352.unmapped.fq	Synapse	doi:10.7303/syn3157743	https://doi.org/10.7303/syn3157743	Female	White
hB_RNA_12352	MSBB AD RNA-seq data collection and processing	HiSeq 2500 System	Illumina	hB_RNA_12352_bam	hB_RNA_12352.accepted_hits.sort.coord.bam	Synapse	doi:10.7303/syn3157743	https://doi.org/10.7303/syn3157743	Female	White
hB_RNA_12362	MSBB AD RNA-seq data collection and processing	HiSeq 2500 System	Illumina	hB_RNA_12362_fq	hB_RNA_12362.unmapped.fq	Synapse	doi:10.7303/syn3157743	https://doi.org/10.7303/syn3157743	Female	Latino
hB_RNA_12362	MSBB AD RNA-seq data collection and processing	HiSeq 2500 System	Illumina	hB_RNA_12362_bam	hB_RNA_12362.accepted_hits.sort.coord.bam	Synapse	doi:10.7303/syn3157743	https://doi.org/10.7303/syn3157743	Female	Latino
hB_RNA_12372	MSBB AD RNA-seq data collection and processing	HiSeq 2500 System	Illumina	hB_RNA_12372_fq	hB_RNA_12372.unmapped.fq	Synapse	doi:10.7303/syn3157743	https://doi.org/10.7303/syn3157743	Female	White
hB_RNA_12372	MSBB AD RNA-seq data collection and processing	HiSeq 2500 System	Illumina	hB_RNA_12372_bam	hB_RNA_12372.accepted_hits.sort.coord.bam	Synapse	doi:10.7303/syn3157743	https://doi.org/10.7303/syn3157743	Female	White
hB_RNA_12382	MSBB AD RNA-seq data collection and processing	HiSeq 2500 System	Illumina	hB_RNA_12382_fq	hB_RNA_12382.unmapped.fq	Synapse	doi:10.7303/syn3157743	https://doi.org/10.7303/syn3157743	Male	White
hB_RNA_12382	MSBB AD RNA-seq data collection and processing	HiSeq 2500 System	Illumina	hB_RNA_12382_bam	hB_RNA_12382.accepted_hits.sort.coord.bam	Synapse	doi:10.7303/syn3157743	https://doi.org/10.7303/syn3157743	Male	White
hB_RNA_12402	MSBB AD RNA-seq data collection and processing	HiSeq 2500 System	Illumina	hB_RNA_12402_fq	hB_RNA_12402.unmapped.fq	Synapse	doi:10.7303/syn3157743	https://doi.org/10.7303/syn3157743	Female	White
hB_RNA_12402	MSBB AD RNA-seq data collection and processing	HiSeq 2500 System	Illumina	hB_RNA_12402_bam	hB_RNA_12402.accepted_hits.sort.coord.bam	Synapse	doi:10.7303/syn3157743	https://doi.org/10.7303/syn3157743	Female	White
hB_RNA_12433	MSBB AD RNA-seq data collection and processing	HiSeq 2500 System	Illumina	hB_RNA_12433_fq	hB_RNA_12433.unmapped.fq	Synapse	doi:10.7303/syn3157743	https://doi.org/10.7303/syn3157743	Female	White
hB_RNA_12433	MSBB AD RNA-seq data collection and processing	HiSeq 2500 System	Illumina	hB_RNA_12433_bam	hB_RNA_12433.accepted_hits.sort.coord.bam	Synapse	doi:10.7303/syn3157743	https://doi.org/10.7303/syn3157743	Female	White
hB_RNA_12434	MSBB AD RNA-seq data collection and processing	HiSeq 2500 System	Illumina	hB_RNA_12434_fq	hB_RNA_12434.unmapped.fq	Synapse	doi:10.7303/syn3157743	https://doi.org/10.7303/syn3157743	Female	White
hB_RNA_12434	MSBB AD RNA-seq data collection and processing	HiSeq 2500 System	Illumina	hB_RNA_12434_bam	hB_RNA_12434.accepted_hits.sort.coord.bam	Synapse	doi:10.7303/syn3157743	https://doi.org/10.7303/syn3157743	Female	White
hB_RNA_12444	MSBB AD RNA-seq data collection and processing	HiSeq 2500 System	Illumina	hB_RNA_12444_fq	hB_RNA_12444.unmapped.fq	Synapse	doi:10.7303/syn3157743	https://doi.org/10.7303/syn3157743	Female	White
hB_RNA_12444	MSBB AD RNA-seq data collection and processing	HiSeq 2500 System	Illumina	hB_RNA_12444_bam	hB_RNA_12444.accepted_hits.sort.coord.bam	Synapse	doi:10.7303/syn3157743	https://doi.org/10.7303/syn3157743	Female	White
hB_RNA_12454	MSBB AD RNA-seq data collection and processing	HiSeq 2500 System	Illumina	hB_RNA_12454_fq	hB_RNA_12454.unmapped.fq	Synapse	doi:10.7303/syn3157743	https://doi.org/10.7303/syn3157743	Male	White
hB_RNA_12454	MSBB AD RNA-seq data collection and processing	HiSeq 2500 System	Illumina	hB_RNA_12454_bam	hB_RNA_12454.accepted_hits.sort.coord.bam	Synapse	doi:10.7303/syn3157743	https://doi.org/10.7303/syn3157743	Male	White
hB_RNA_12464	MSBB AD RNA-seq data collection and processing	HiSeq 2500 System	Illumina	hB_RNA_12464_fq	hB_RNA_12464.unmapped.fq	Synapse	doi:10.7303/syn3157743	https://doi.org/10.7303/syn3157743	Male	White
hB_RNA_12464	MSBB AD RNA-seq data collection and processing	HiSeq 2500 System	Illumina	hB_RNA_12464_bam	hB_RNA_12464.accepted_hits.sort.coord.bam	Synapse	doi:10.7303/syn3157743	https://doi.org/10.7303/syn3157743	Male	White
hB_RNA_12474	MSBB AD RNA-seq data collection and processing	HiSeq 2500 System	Illumina	hB_RNA_12474_fq	hB_RNA_12474.unmapped.fq	Synapse	doi:10.7303/syn3157743	https://doi.org/10.7303/syn3157743	Female	Black
hB_RNA_12474	MSBB AD RNA-seq data collection and processing	HiSeq 2500 System	Illumina	hB_RNA_12474_bam	hB_RNA_12474.accepted_hits.sort.coord.bam	Synapse	doi:10.7303/syn3157743	https://doi.org/10.7303/syn3157743	Female	Black
hB_RNA_12484	MSBB AD RNA-seq data collection and processing	HiSeq 2500 System	Illumina	hB_RNA_12484_fq	hB_RNA_12484.unmapped.fq	Synapse	doi:10.7303/syn3157743	https://doi.org/10.7303/syn3157743	Female	White
hB_RNA_12484	MSBB AD RNA-seq data collection and processing	HiSeq 2500 System	Illumina	hB_RNA_12484_bam	hB_RNA_12484.accepted_hits.sort.coord.bam	Synapse	doi:10.7303/syn3157743	https://doi.org/10.7303/syn3157743	Female	White
hB_RNA_12494	MSBB AD RNA-seq data collection and processing	HiSeq 2500 System	Illumina	hB_RNA_12494_fq	hB_RNA_12494.unmapped.fq	Synapse	doi:10.7303/syn3157743	https://doi.org/10.7303/syn3157743	Female	White
hB_RNA_12494	MSBB AD RNA-seq data collection and processing	HiSeq 2500 System	Illumina	hB_RNA_12494_bam	hB_RNA_12494.accepted_hits.sort.coord.bam	Synapse	doi:10.7303/syn3157743	https://doi.org/10.7303/syn3157743	Female	White
hB_RNA_12504	MSBB AD RNA-seq data collection and processing	HiSeq 2500 System	Illumina	hB_RNA_12504_fq	hB_RNA_12504.unmapped.fq	Synapse	doi:10.7303/syn3157743	https://doi.org/10.7303/syn3157743	Female	White
hB_RNA_12504	MSBB AD RNA-seq data collection and processing	HiSeq 2500 System	Illumina	hB_RNA_12504_bam	hB_RNA_12504.accepted_hits.sort.coord.bam	Synapse	doi:10.7303/syn3157743	https://doi.org/10.7303/syn3157743	Female	White
hB_RNA_12514	MSBB AD RNA-seq data collection and processing	HiSeq 2500 System	Illumina	hB_RNA_12514_fq	hB_RNA_12514.unmapped.fq	Synapse	doi:10.7303/syn3157743	https://doi.org/10.7303/syn3157743	Female	White
hB_RNA_12514	MSBB AD RNA-seq data collection and processing	HiSeq 2500 System	Illumina	hB_RNA_12514_bam	hB_RNA_12514.accepted_hits.sort.coord.bam	Synapse	doi:10.7303/syn3157743	https://doi.org/10.7303/syn3157743	Female	White
hB_RNA_12532	MSBB AD RNA-seq data collection and processing	HiSeq 2500 System	Illumina	hB_RNA_12532_fq	hB_RNA_12532.unmapped.fq	Synapse	doi:10.7303/syn3157743	https://doi.org/10.7303/syn3157743	Male	White
hB_RNA_12532	MSBB AD RNA-seq data collection and processing	HiSeq 2500 System	Illumina	hB_RNA_12532_bam	hB_RNA_12532.accepted_hits.sort.coord.bam	Synapse	doi:10.7303/syn3157743	https://doi.org/10.7303/syn3157743	Male	White
hB_RNA_12536	MSBB AD RNA-seq data collection and processing	HiSeq 2500 System	Illumina	hB_RNA_12536_fq	hB_RNA_12536.unmapped.fq	Synapse	doi:10.7303/syn3157743	https://doi.org/10.7303/syn3157743	Female	White
hB_RNA_12536	MSBB AD RNA-seq data collection and processing	HiSeq 2500 System	Illumina	hB_RNA_12536_bam	hB_RNA_12536.accepted_hits.sort.coord.bam	Synapse	doi:10.7303/syn3157743	https://doi.org/10.7303/syn3157743	Female	White
hB_RNA_12545	MSBB AD RNA-seq data collection and processing	HiSeq 2500 System	Illumina	hB_RNA_12545_fq	hB_RNA_12545.unmapped.fq	Synapse	doi:10.7303/syn3157743	https://doi.org/10.7303/syn3157743	Male	White
hB_RNA_12545	MSBB AD RNA-seq data collection and processing	HiSeq 2500 System	Illumina	hB_RNA_12545_bam	hB_RNA_12545.accepted_hits.sort.coord.bam	Synapse	doi:10.7303/syn3157743	https://doi.org/10.7303/syn3157743	Male	White
hB_RNA_12555	MSBB AD RNA-seq data collection and processing	HiSeq 2500 System	Illumina	hB_RNA_12555_fq	hB_RNA_12555.unmapped.fq	Synapse	doi:10.7303/syn3157743	https://doi.org/10.7303/syn3157743	Female	White
hB_RNA_12555	MSBB AD RNA-seq data collection and processing	HiSeq 2500 System	Illumina	hB_RNA_12555_bam	hB_RNA_12555.accepted_hits.sort.coord.bam	Synapse	doi:10.7303/syn3157743	https://doi.org/10.7303/syn3157743	Female	White
hB_RNA_12582	MSBB AD RNA-seq data collection and processing	HiSeq 2500 System	Illumina	hB_RNA_12582_fq	hB_RNA_12582.unmapped.fq	Synapse	doi:10.7303/syn3157743	https://doi.org/10.7303/syn3157743	Female	Latino
hB_RNA_12582	MSBB AD RNA-seq data collection and processing	HiSeq 2500 System	Illumina	hB_RNA_12582_bam	hB_RNA_12582.accepted_hits.sort.coord.bam	Synapse	doi:10.7303/syn3157743	https://doi.org/10.7303/syn3157743	Female	Latino
hB_RNA_12588	MSBB AD RNA-seq data collection and processing	HiSeq 2500 System	Illumina	hB_RNA_12588_fq	hB_RNA_12588.unmapped.fq	Synapse	doi:10.7303/syn3157743	https://doi.org/10.7303/syn3157743	Male	White
hB_RNA_12588	MSBB AD RNA-seq data collection and processing	HiSeq 2500 System	Illumina	hB_RNA_12588_bam	hB_RNA_12588.accepted_hits.sort.coord.bam	Synapse	doi:10.7303/syn3157743	https://doi.org/10.7303/syn3157743	Male	White
hB_RNA_12606	MSBB AD RNA-seq data collection and processing	HiSeq 2500 System	Illumina	hB_RNA_12606_fq	hB_RNA_12606.unmapped.fq	Synapse	doi:10.7303/syn3157743	https://doi.org/10.7303/syn3157743	Male	Black
hB_RNA_12606	MSBB AD RNA-seq data collection and processing	HiSeq 2500 System	Illumina	hB_RNA_12606_bam	hB_RNA_12606.accepted_hits.sort.coord.bam	Synapse	doi:10.7303/syn3157743	https://doi.org/10.7303/syn3157743	Male	Black
hB_RNA_12615	MSBB AD RNA-seq data collection and processing	HiSeq 2500 System	Illumina	hB_RNA_12615_fq	hB_RNA_12615.unmapped.fq	Synapse	doi:10.7303/syn3157743	https://doi.org/10.7303/syn3157743	Female	White
hB_RNA_12615	MSBB AD RNA-seq data collection and processing	HiSeq 2500 System	Illumina	hB_RNA_12615_bam	hB_RNA_12615.accepted_hits.sort.coord.bam	Synapse	doi:10.7303/syn3157743	https://doi.org/10.7303/syn3157743	Female	White
hB_RNA_12624	MSBB AD RNA-seq data collection and processing	HiSeq 2500 System	Illumina	hB_RNA_12624_fq	hB_RNA_12624.unmapped.fq	Synapse	doi:10.7303/syn3157743	https://doi.org/10.7303/syn3157743	Female	White
hB_RNA_12624	MSBB AD RNA-seq data collection and processing	HiSeq 2500 System	Illumina	hB_RNA_12624_bam	hB_RNA_12624.accepted_hits.sort.coord.bam	Synapse	doi:10.7303/syn3157743	https://doi.org/10.7303/syn3157743	Female	White
hB_RNA_12638	MSBB AD RNA-seq data collection and processing	HiSeq 2500 System	Illumina	hB_RNA_12638_fq	hB_RNA_12638.unmapped.fq	Synapse	doi:10.7303/syn3157743	https://doi.org/10.7303/syn3157743	Female	White
hB_RNA_12638	MSBB AD RNA-seq data collection and processing	HiSeq 2500 System	Illumina	hB_RNA_12638_bam	hB_RNA_12638.accepted_hits.sort.coord.bam	Synapse	doi:10.7303/syn3157743	https://doi.org/10.7303/syn3157743	Female	White
hB_RNA_12651	MSBB AD RNA-seq data collection and processing	HiSeq 2500 System	Illumina	hB_RNA_12651_fq	hB_RNA_12651.unmapped.fq	Synapse	doi:10.7303/syn3157743	https://doi.org/10.7303/syn3157743	Female	White
hB_RNA_12651	MSBB AD RNA-seq data collection and processing	HiSeq 2500 System	Illumina	hB_RNA_12651_bam	hB_RNA_12651.accepted_hits.sort.coord.bam	Synapse	doi:10.7303/syn3157743	https://doi.org/10.7303/syn3157743	Female	White
hB_RNA_12662	MSBB AD RNA-seq data collection and processing	HiSeq 2500 System	Illumina	hB_RNA_12662_fq	hB_RNA_12662.unmapped.fq	Synapse	doi:10.7303/syn3157743	https://doi.org/10.7303/syn3157743	Female	White
hB_RNA_12662	MSBB AD RNA-seq data collection and processing	HiSeq 2500 System	Illumina	hB_RNA_12662_bam	hB_RNA_12662.accepted_hits.sort.coord.bam	Synapse	doi:10.7303/syn3157743	https://doi.org/10.7303/syn3157743	Female	White
hB_RNA_12664	MSBB AD RNA-seq data collection and processing	HiSeq 2500 System	Illumina	hB_RNA_12664_fq	hB_RNA_12664.unmapped.fq	Synapse	doi:10.7303/syn3157743	https://doi.org/10.7303/syn3157743	Female	Black
hB_RNA_12664	MSBB AD RNA-seq data collection and processing	HiSeq 2500 System	Illumina	hB_RNA_12664_bam	hB_RNA_12664.accepted_hits.sort.coord.bam	Synapse	doi:10.7303/syn3157743	https://doi.org/10.7303/syn3157743	Female	Black
hB_RNA_12680	MSBB AD RNA-seq data collection and processing	HiSeq 2500 System	Illumina	hB_RNA_12680_fq	hB_RNA_12680.unmapped.fq	Synapse	doi:10.7303/syn3157743	https://doi.org/10.7303/syn3157743	Female	White
hB_RNA_12680	MSBB AD RNA-seq data collection and processing	HiSeq 2500 System	Illumina	hB_RNA_12680_bam	hB_RNA_12680.accepted_hits.sort.coord.bam	Synapse	doi:10.7303/syn3157743	https://doi.org/10.7303/syn3157743	Female	White
hB_RNA_12693	MSBB AD RNA-seq data collection and processing	HiSeq 2500 System	Illumina	hB_RNA_12693_fq	hB_RNA_12693.unmapped.fq	Synapse	doi:10.7303/syn3157743	https://doi.org/10.7303/syn3157743	Female	Latino
hB_RNA_12693	MSBB AD RNA-seq data collection and processing	HiSeq 2500 System	Illumina	hB_RNA_12693_bam	hB_RNA_12693.accepted_hits.sort.coord.bam	Synapse	doi:10.7303/syn3157743	https://doi.org/10.7303/syn3157743	Female	Latino
hB_RNA_12695	MSBB AD RNA-seq data collection and processing	HiSeq 2500 System	Illumina	hB_RNA_12695_fq	hB_RNA_12695.unmapped.fq	Synapse	doi:10.7303/syn3157743	https://doi.org/10.7303/syn3157743	Female	White
hB_RNA_12695	MSBB AD RNA-seq data collection and processing	HiSeq 2500 System	Illumina	hB_RNA_12695_bam	hB_RNA_12695.accepted_hits.sort.coord.bam	Synapse	doi:10.7303/syn3157743	https://doi.org/10.7303/syn3157743	Female	White
hB_RNA_12704	MSBB AD RNA-seq data collection and processing	HiSeq 2500 System	Illumina	hB_RNA_12704_fq	hB_RNA_12704.unmapped.fq	Synapse	doi:10.7303/syn3157743	https://doi.org/10.7303/syn3157743	Male	White
hB_RNA_12704	MSBB AD RNA-seq data collection and processing	HiSeq 2500 System	Illumina	hB_RNA_12704_bam	hB_RNA_12704.accepted_hits.sort.coord.bam	Synapse	doi:10.7303/syn3157743	https://doi.org/10.7303/syn3157743	Male	White
hB_RNA_12720	MSBB AD RNA-seq data collection and processing	HiSeq 2500 System	Illumina	hB_RNA_12720_fq	hB_RNA_12720.unmapped.fq	Synapse	doi:10.7303/syn3157743	https://doi.org/10.7303/syn3157743	Female	Black
hB_RNA_12720	MSBB AD RNA-seq data collection and processing	HiSeq 2500 System	Illumina	hB_RNA_12720_bam	hB_RNA_12720.accepted_hits.sort.coord.bam	Synapse	doi:10.7303/syn3157743	https://doi.org/10.7303/syn3157743	Female	Black
hB_RNA_12724	MSBB AD RNA-seq data collection and processing	HiSeq 2500 System	Illumina	hB_RNA_12724_fq	hB_RNA_12724.unmapped.fq	Synapse	doi:10.7303/syn3157743	https://doi.org/10.7303/syn3157743	Female	Unknown
hB_RNA_12724	MSBB AD RNA-seq data collection and processing	HiSeq 2500 System	Illumina	hB_RNA_12724_bam	hB_RNA_12724.accepted_hits.sort.coord.bam	Synapse	doi:10.7303/syn3157743	https://doi.org/10.7303/syn3157743	Female	Unknown
hB_RNA_12734	MSBB AD RNA-seq data collection and processing	HiSeq 2500 System	Illumina	hB_RNA_12734_fq	hB_RNA_12734.unmapped.fq	Synapse	doi:10.7303/syn3157743	https://doi.org/10.7303/syn3157743	Female	Unknown
hB_RNA_12734	MSBB AD RNA-seq data collection and processing	HiSeq 2500 System	Illumina	hB_RNA_12734_bam	hB_RNA_12734.accepted_hits.sort.coord.bam	Synapse	doi:10.7303/syn3157743	https://doi.org/10.7303/syn3157743	Female	Unknown
hB_RNA_12762	MSBB AD RNA-seq data collection and processing	HiSeq 2500 System	Illumina	hB_RNA_12762_fq	hB_RNA_12762.unmapped.fq	Synapse	doi:10.7303/syn3157743	https://doi.org/10.7303/syn3157743	Male	White
hB_RNA_12762	MSBB AD RNA-seq data collection and processing	HiSeq 2500 System	Illumina	hB_RNA_12762_bam	hB_RNA_12762.accepted_hits.sort.coord.bam	Synapse	doi:10.7303/syn3157743	https://doi.org/10.7303/syn3157743	Male	White
hB_RNA_12768	MSBB AD RNA-seq data collection and processing	HiSeq 2500 System	Illumina	hB_RNA_12768_fq	hB_RNA_12768.unmapped.fq	Synapse	doi:10.7303/syn3157743	https://doi.org/10.7303/syn3157743	Male	White
hB_RNA_12768	MSBB AD RNA-seq data collection and processing	HiSeq 2500 System	Illumina	hB_RNA_12768_bam	hB_RNA_12768.accepted_hits.sort.coord.bam	Synapse	doi:10.7303/syn3157743	https://doi.org/10.7303/syn3157743	Male	White
hB_RNA_12774	MSBB AD RNA-seq data collection and processing	HiSeq 2500 System	Illumina	hB_RNA_12774_fq	hB_RNA_12774.unmapped.fq	Synapse	doi:10.7303/syn3157743	https://doi.org/10.7303/syn3157743	Female	White
hB_RNA_12774	MSBB AD RNA-seq data collection and processing	HiSeq 2500 System	Illumina	hB_RNA_12774_bam	hB_RNA_12774.accepted_hits.sort.coord.bam	Synapse	doi:10.7303/syn3157743	https://doi.org/10.7303/syn3157743	Female	White
hB_RNA_12784	MSBB AD RNA-seq data collection and processing	HiSeq 2500 System	Illumina	hB_RNA_12784_fq	hB_RNA_12784.unmapped.fq	Synapse	doi:10.7303/syn3157743	https://doi.org/10.7303/syn3157743	Female	White
hB_RNA_12784	MSBB AD RNA-seq data collection and processing	HiSeq 2500 System	Illumina	hB_RNA_12784_bam	hB_RNA_12784.accepted_hits.sort.coord.bam	Synapse	doi:10.7303/syn3157743	https://doi.org/10.7303/syn3157743	Female	White
hB_RNA_12794	MSBB AD RNA-seq data collection and processing	HiSeq 2500 System	Illumina	hB_RNA_12794_fq	hB_RNA_12794.unmapped.fq	Synapse	doi:10.7303/syn3157743	https://doi.org/10.7303/syn3157743	Male	White
hB_RNA_12794	MSBB AD RNA-seq data collection and processing	HiSeq 2500 System	Illumina	hB_RNA_12794_bam	hB_RNA_12794.accepted_hits.sort.coord.bam	Synapse	doi:10.7303/syn3157743	https://doi.org/10.7303/syn3157743	Male	White
hB_RNA_12804	MSBB AD RNA-seq data collection and processing	HiSeq 2500 System	Illumina	hB_RNA_12804_fq	hB_RNA_12804.unmapped.fq	Synapse	doi:10.7303/syn3157743	https://doi.org/10.7303/syn3157743	Male	Black
hB_RNA_12804	MSBB AD RNA-seq data collection and processing	HiSeq 2500 System	Illumina	hB_RNA_12804_bam	hB_RNA_12804.accepted_hits.sort.coord.bam	Synapse	doi:10.7303/syn3157743	https://doi.org/10.7303/syn3157743	Male	Black
hB_RNA_12838	MSBB AD RNA-seq data collection and processing	HiSeq 2500 System	Illumina	hB_RNA_12838_fq	hB_RNA_12838.unmapped.fq	Synapse	doi:10.7303/syn3157743	https://doi.org/10.7303/syn3157743	Male	White
hB_RNA_12838	MSBB AD RNA-seq data collection and processing	HiSeq 2500 System	Illumina	hB_RNA_12838_bam	hB_RNA_12838.accepted_hits.sort.coord.bam	Synapse	doi:10.7303/syn3157743	https://doi.org/10.7303/syn3157743	Male	White
hB_RNA_12852	MSBB AD RNA-seq data collection and processing	HiSeq 2500 System	Illumina	hB_RNA_12852_fq	hB_RNA_12852.unmapped.fq	Synapse	doi:10.7303/syn3157743	https://doi.org/10.7303/syn3157743	Female	White
hB_RNA_12852	MSBB AD RNA-seq data collection and processing	HiSeq 2500 System	Illumina	hB_RNA_12852_bam	hB_RNA_12852.accepted_hits.sort.coord.bam	Synapse	doi:10.7303/syn3157743	https://doi.org/10.7303/syn3157743	Female	White
hB_RNA_12859	MSBB AD RNA-seq data collection and processing	HiSeq 2500 System	Illumina	hB_RNA_12859_fq	hB_RNA_12859.unmapped.fq	Synapse	doi:10.7303/syn3157743	https://doi.org/10.7303/syn3157743	Female	White
hB_RNA_12859	MSBB AD RNA-seq data collection and processing	HiSeq 2500 System	Illumina	hB_RNA_12859_bam	hB_RNA_12859.accepted_hits.sort.coord.bam	Synapse	doi:10.7303/syn3157743	https://doi.org/10.7303/syn3157743	Female	White
hB_RNA_12865	MSBB AD RNA-seq data collection and processing	HiSeq 2500 System	Illumina	hB_RNA_12865_fq	hB_RNA_12865.unmapped.fq	Synapse	doi:10.7303/syn3157743	https://doi.org/10.7303/syn3157743	Female	White
hB_RNA_12865	MSBB AD RNA-seq data collection and processing	HiSeq 2500 System	Illumina	hB_RNA_12865_bam	hB_RNA_12865.accepted_hits.sort.coord.bam	Synapse	doi:10.7303/syn3157743	https://doi.org/10.7303/syn3157743	Female	White
hB_RNA_12887	MSBB AD RNA-seq data collection and processing	HiSeq 2500 System	Illumina	hB_RNA_12887_fq	hB_RNA_12887.unmapped.fq	Synapse	doi:10.7303/syn3157743	https://doi.org/10.7303/syn3157743	Female	White
hB_RNA_12887	MSBB AD RNA-seq data collection and processing	HiSeq 2500 System	Illumina	hB_RNA_12887_bam	hB_RNA_12887.accepted_hits.sort.coord.bam	Synapse	doi:10.7303/syn3157743	https://doi.org/10.7303/syn3157743	Female	White
hB_RNA_12901	MSBB AD RNA-seq data collection and processing	HiSeq 2500 System	Illumina	hB_RNA_12901_fq	hB_RNA_12901.unmapped.fq	Synapse	doi:10.7303/syn3157743	https://doi.org/10.7303/syn3157743	Female	White
hB_RNA_12901	MSBB AD RNA-seq data collection and processing	HiSeq 2500 System	Illumina	hB_RNA_12901_bam	hB_RNA_12901.accepted_hits.sort.coord.bam	Synapse	doi:10.7303/syn3157743	https://doi.org/10.7303/syn3157743	Female	White
hB_RNA_12917	MSBB AD RNA-seq data collection and processing	HiSeq 2500 System	Illumina	hB_RNA_12917_fq	hB_RNA_12917.unmapped.fq	Synapse	doi:10.7303/syn3157743	https://doi.org/10.7303/syn3157743	Male	White
hB_RNA_12917	MSBB AD RNA-seq data collection and processing	HiSeq 2500 System	Illumina	hB_RNA_12917_bam	hB_RNA_12917.accepted_hits.sort.coord.bam	Synapse	doi:10.7303/syn3157743	https://doi.org/10.7303/syn3157743	Male	White
hB_RNA_12924	MSBB AD RNA-seq data collection and processing	HiSeq 2500 System	Illumina	hB_RNA_12924_fq	hB_RNA_12924.unmapped.fq	Synapse	doi:10.7303/syn3157743	https://doi.org/10.7303/syn3157743	Male	Black
hB_RNA_12924	MSBB AD RNA-seq data collection and processing	HiSeq 2500 System	Illumina	hB_RNA_12924_bam	hB_RNA_12924.accepted_hits.sort.coord.bam	Synapse	doi:10.7303/syn3157743	https://doi.org/10.7303/syn3157743	Male	Black
hB_RNA_12934	MSBB AD RNA-seq data collection and processing	HiSeq 2500 System	Illumina	hB_RNA_12934_fq	hB_RNA_12934.unmapped.fq	Synapse	doi:10.7303/syn3157743	https://doi.org/10.7303/syn3157743	Female	Unknown
hB_RNA_12934	MSBB AD RNA-seq data collection and processing	HiSeq 2500 System	Illumina	hB_RNA_12934_bam	hB_RNA_12934.accepted_hits.sort.coord.bam	Synapse	doi:10.7303/syn3157743	https://doi.org/10.7303/syn3157743	Female	Unknown
hB_RNA_12944	MSBB AD RNA-seq data collection and processing	HiSeq 2500 System	Illumina	hB_RNA_12944_fq	hB_RNA_12944.unmapped.fq	Synapse	doi:10.7303/syn3157743	https://doi.org/10.7303/syn3157743	Male	White
hB_RNA_12944	MSBB AD RNA-seq data collection and processing	HiSeq 2500 System	Illumina	hB_RNA_12944_bam	hB_RNA_12944.accepted_hits.sort.coord.bam	Synapse	doi:10.7303/syn3157743	https://doi.org/10.7303/syn3157743	Male	White
hB_RNA_12954	MSBB AD RNA-seq data collection and processing	HiSeq 2500 System	Illumina	hB_RNA_12954_fq	hB_RNA_12954.unmapped.fq	Synapse	doi:10.7303/syn3157743	https://doi.org/10.7303/syn3157743	Female	White
hB_RNA_12954	MSBB AD RNA-seq data collection and processing	HiSeq 2500 System	Illumina	hB_RNA_12954_bam	hB_RNA_12954.accepted_hits.sort.coord.bam	Synapse	doi:10.7303/syn3157743	https://doi.org/10.7303/syn3157743	Female	White
hB_RNA_12964	MSBB AD RNA-seq data collection and processing	HiSeq 2500 System	Illumina	hB_RNA_12964_fq	hB_RNA_12964.unmapped.fq	Synapse	doi:10.7303/syn3157743	https://doi.org/10.7303/syn3157743	Male	White
hB_RNA_12964	MSBB AD RNA-seq data collection and processing	HiSeq 2500 System	Illumina	hB_RNA_12964_bam	hB_RNA_12964.accepted_hits.sort.coord.bam	Synapse	doi:10.7303/syn3157743	https://doi.org/10.7303/syn3157743	Male	White
hB_RNA_12986	MSBB AD RNA-seq data collection and processing	HiSeq 2500 System	Illumina	hB_RNA_12986_fq	hB_RNA_12986.unmapped.fq	Synapse	doi:10.7303/syn3157743	https://doi.org/10.7303/syn3157743	Male	Black
hB_RNA_12986	MSBB AD RNA-seq data collection and processing	HiSeq 2500 System	Illumina	hB_RNA_12986_bam	hB_RNA_12986.accepted_hits.sort.coord.bam	Synapse	doi:10.7303/syn3157743	https://doi.org/10.7303/syn3157743	Male	Black
hB_RNA_12994	MSBB AD RNA-seq data collection and processing	HiSeq 2500 System	Illumina	hB_RNA_12994_fq	hB_RNA_12994.unmapped.fq	Synapse	doi:10.7303/syn3157743	https://doi.org/10.7303/syn3157743	Female	White
hB_RNA_12994	MSBB AD RNA-seq data collection and processing	HiSeq 2500 System	Illumina	hB_RNA_12994_bam	hB_RNA_12994.accepted_hits.sort.coord.bam	Synapse	doi:10.7303/syn3157743	https://doi.org/10.7303/syn3157743	Female	White
hB_RNA_13007	MSBB AD RNA-seq data collection and processing	HiSeq 2500 System	Illumina	hB_RNA_13007_fq	hB_RNA_13007.unmapped.fq	Synapse	doi:10.7303/syn3157743	https://doi.org/10.7303/syn3157743	Female	White
hB_RNA_13007	MSBB AD RNA-seq data collection and processing	HiSeq 2500 System	Illumina	hB_RNA_13007_bam	hB_RNA_13007.accepted_hits.sort.coord.bam	Synapse	doi:10.7303/syn3157743	https://doi.org/10.7303/syn3157743	Female	White
hB_RNA_13018	MSBB AD RNA-seq data collection and processing	HiSeq 2500 System	Illumina	hB_RNA_13018_fq	hB_RNA_13018.unmapped.fq	Synapse	doi:10.7303/syn3157743	https://doi.org/10.7303/syn3157743	Female	White
hB_RNA_13018	MSBB AD RNA-seq data collection and processing	HiSeq 2500 System	Illumina	hB_RNA_13018_bam	hB_RNA_13018.accepted_hits.sort.coord.bam	Synapse	doi:10.7303/syn3157743	https://doi.org/10.7303/syn3157743	Female	White
hB_RNA_13032	MSBB AD RNA-seq data collection and processing	HiSeq 2500 System	Illumina	hB_RNA_13032_fq	hB_RNA_13032.unmapped.fq	Synapse	doi:10.7303/syn3157743	https://doi.org/10.7303/syn3157743	Female	Black
hB_RNA_13032	MSBB AD RNA-seq data collection and processing	HiSeq 2500 System	Illumina	hB_RNA_13032_bam	hB_RNA_13032.accepted_hits.sort.coord.bam	Synapse	doi:10.7303/syn3157743	https://doi.org/10.7303/syn3157743	Female	Black
hB_RNA_13048	MSBB AD RNA-seq data collection and processing	HiSeq 2500 System	Illumina	hB_RNA_13048_fq	hB_RNA_13048.unmapped.fq	Synapse	doi:10.7303/syn3157743	https://doi.org/10.7303/syn3157743	Male	White
hB_RNA_13048	MSBB AD RNA-seq data collection and processing	HiSeq 2500 System	Illumina	hB_RNA_13048_bam	hB_RNA_13048.accepted_hits.sort.coord.bam	Synapse	doi:10.7303/syn3157743	https://doi.org/10.7303/syn3157743	Male	White
hB_RNA_13058	MSBB AD RNA-seq data collection and processing	HiSeq 2500 System	Illumina	hB_RNA_13058_fq	hB_RNA_13058.unmapped.fq	Synapse	doi:10.7303/syn3157743	https://doi.org/10.7303/syn3157743	Female	White
hB_RNA_13058	MSBB AD RNA-seq data collection and processing	HiSeq 2500 System	Illumina	hB_RNA_13058_bam	hB_RNA_13058.accepted_hits.sort.coord.bam	Synapse	doi:10.7303/syn3157743	https://doi.org/10.7303/syn3157743	Female	White
hB_RNA_13068	MSBB AD RNA-seq data collection and processing	HiSeq 2500 System	Illumina	hB_RNA_13068_fq	hB_RNA_13068.unmapped.fq	Synapse	doi:10.7303/syn3157743	https://doi.org/10.7303/syn3157743	Female	White
hB_RNA_13068	MSBB AD RNA-seq data collection and processing	HiSeq 2500 System	Illumina	hB_RNA_13068_bam	hB_RNA_13068.accepted_hits.sort.coord.bam	Synapse	doi:10.7303/syn3157743	https://doi.org/10.7303/syn3157743	Female	White
hB_RNA_13081	MSBB AD RNA-seq data collection and processing	HiSeq 2500 System	Illumina	hB_RNA_13081_fq	hB_RNA_13081.unmapped.fq	Synapse	doi:10.7303/syn3157743	https://doi.org/10.7303/syn3157743	Female	White
hB_RNA_13081	MSBB AD RNA-seq data collection and processing	HiSeq 2500 System	Illumina	hB_RNA_13081_bam	hB_RNA_13081.accepted_hits.sort.coord.bam	Synapse	doi:10.7303/syn3157743	https://doi.org/10.7303/syn3157743	Female	White
hB_RNA_13086	MSBB AD RNA-seq data collection and processing	HiSeq 2500 System	Illumina	hB_RNA_13086_fq	hB_RNA_13086.unmapped.fq	Synapse	doi:10.7303/syn3157743	https://doi.org/10.7303/syn3157743	Female	White
hB_RNA_13086	MSBB AD RNA-seq data collection and processing	HiSeq 2500 System	Illumina	hB_RNA_13086_bam	hB_RNA_13086.accepted_hits.sort.coord.bam	Synapse	doi:10.7303/syn3157743	https://doi.org/10.7303/syn3157743	Female	White
hB_RNA_13102	MSBB AD RNA-seq data collection and processing	HiSeq 2500 System	Illumina	hB_RNA_13102_fq	hB_RNA_13102.unmapped.fq	Synapse	doi:10.7303/syn3157743	https://doi.org/10.7303/syn3157743	Male	White
hB_RNA_13102	MSBB AD RNA-seq data collection and processing	HiSeq 2500 System	Illumina	hB_RNA_13102_bam	hB_RNA_13102.accepted_hits.sort.coord.bam	Synapse	doi:10.7303/syn3157743	https://doi.org/10.7303/syn3157743	Male	White
hB_RNA_13107	MSBB AD RNA-seq data collection and processing	HiSeq 2500 System	Illumina	hB_RNA_13107_fq	hB_RNA_13107.unmapped.fq	Synapse	doi:10.7303/syn3157743	https://doi.org/10.7303/syn3157743	Female	White
hB_RNA_13107	MSBB AD RNA-seq data collection and processing	HiSeq 2500 System	Illumina	hB_RNA_13107_bam	hB_RNA_13107.accepted_hits.sort.coord.bam	Synapse	doi:10.7303/syn3157743	https://doi.org/10.7303/syn3157743	Female	White
hB_RNA_13132	MSBB AD RNA-seq data collection and processing	HiSeq 2500 System	Illumina	hB_RNA_13132_fq	hB_RNA_13132.unmapped.fq	Synapse	doi:10.7303/syn3157743	https://doi.org/10.7303/syn3157743	Female	White
hB_RNA_13132	MSBB AD RNA-seq data collection and processing	HiSeq 2500 System	Illumina	hB_RNA_13132_bam	hB_RNA_13132.accepted_hits.sort.coord.bam	Synapse	doi:10.7303/syn3157743	https://doi.org/10.7303/syn3157743	Female	White
hB_RNA_13134	MSBB AD RNA-seq data collection and processing	HiSeq 2500 System	Illumina	hB_RNA_13134_fq	hB_RNA_13134.unmapped.fq	Synapse	doi:10.7303/syn3157743	https://doi.org/10.7303/syn3157743	Female	White
hB_RNA_13134	MSBB AD RNA-seq data collection and processing	HiSeq 2500 System	Illumina	hB_RNA_13134_bam	hB_RNA_13134.accepted_hits.sort.coord.bam	Synapse	doi:10.7303/syn3157743	https://doi.org/10.7303/syn3157743	Female	White
hB_RNA_13144	MSBB AD RNA-seq data collection and processing	HiSeq 2500 System	Illumina	hB_RNA_13144_fq	hB_RNA_13144.unmapped.fq	Synapse	doi:10.7303/syn3157743	https://doi.org/10.7303/syn3157743	Female	White
hB_RNA_13144	MSBB AD RNA-seq data collection and processing	HiSeq 2500 System	Illumina	hB_RNA_13144_bam	hB_RNA_13144.accepted_hits.sort.coord.bam	Synapse	doi:10.7303/syn3157743	https://doi.org/10.7303/syn3157743	Female	White
hB_RNA_13158	MSBB AD RNA-seq data collection and processing	HiSeq 2500 System	Illumina	hB_RNA_13158_fq	hB_RNA_13158.unmapped.fq	Synapse	doi:10.7303/syn3157743	https://doi.org/10.7303/syn3157743	Female	Black
hB_RNA_13158	MSBB AD RNA-seq data collection and processing	HiSeq 2500 System	Illumina	hB_RNA_13158_bam	hB_RNA_13158.accepted_hits.sort.coord.bam	Synapse	doi:10.7303/syn3157743	https://doi.org/10.7303/syn3157743	Female	Black
hB_RNA_13174	MSBB AD RNA-seq data collection and processing	HiSeq 2500 System	Illumina	hB_RNA_13174_fq	hB_RNA_13174.unmapped.fq	Synapse	doi:10.7303/syn3157743	https://doi.org/10.7303/syn3157743	Female	White
hB_RNA_13174	MSBB AD RNA-seq data collection and processing	HiSeq 2500 System	Illumina	hB_RNA_13174_bam	hB_RNA_13174.accepted_hits.sort.coord.bam	Synapse	doi:10.7303/syn3157743	https://doi.org/10.7303/syn3157743	Female	White
hB_RNA_13193	MSBB AD RNA-seq data collection and processing	HiSeq 2500 System	Illumina	hB_RNA_13193_fq	hB_RNA_13193.unmapped.fq	Synapse	doi:10.7303/syn3157743	https://doi.org/10.7303/syn3157743	Female	White
hB_RNA_13193	MSBB AD RNA-seq data collection and processing	HiSeq 2500 System	Illumina	hB_RNA_13193_bam	hB_RNA_13193.accepted_hits.sort.coord.bam	Synapse	doi:10.7303/syn3157743	https://doi.org/10.7303/syn3157743	Female	White
hB_RNA_13201	MSBB AD RNA-seq data collection and processing	HiSeq 2500 System	Illumina	hB_RNA_13201_fq	hB_RNA_13201.unmapped.fq	Synapse	doi:10.7303/syn3157743	https://doi.org/10.7303/syn3157743	Female	White
hB_RNA_13201	MSBB AD RNA-seq data collection and processing	HiSeq 2500 System	Illumina	hB_RNA_13201_bam	hB_RNA_13201.accepted_hits.sort.coord.bam	Synapse	doi:10.7303/syn3157743	https://doi.org/10.7303/syn3157743	Female	White
hB_RNA_13210	MSBB AD RNA-seq data collection and processing	HiSeq 2500 System	Illumina	hB_RNA_13210_fq	hB_RNA_13210.unmapped.fq	Synapse	doi:10.7303/syn3157743	https://doi.org/10.7303/syn3157743	Female	White
hB_RNA_13210	MSBB AD RNA-seq data collection and processing	HiSeq 2500 System	Illumina	hB_RNA_13210_bam	hB_RNA_13210.accepted_hits.sort.coord.bam	Synapse	doi:10.7303/syn3157743	https://doi.org/10.7303/syn3157743	Female	White
hB_RNA_13216	MSBB AD RNA-seq data collection and processing	HiSeq 2500 System	Illumina	hB_RNA_13216_fq	hB_RNA_13216.unmapped.fq	Synapse	doi:10.7303/syn3157743	https://doi.org/10.7303/syn3157743	Male	White
hB_RNA_13216	MSBB AD RNA-seq data collection and processing	HiSeq 2500 System	Illumina	hB_RNA_13216_bam	hB_RNA_13216.accepted_hits.sort.coord.bam	Synapse	doi:10.7303/syn3157743	https://doi.org/10.7303/syn3157743	Male	White
hB_RNA_13228	MSBB AD RNA-seq data collection and processing	HiSeq 2500 System	Illumina	hB_RNA_13228_fq	hB_RNA_13228.unmapped.fq	Synapse	doi:10.7303/syn3157743	https://doi.org/10.7303/syn3157743	Female	White
hB_RNA_13228	MSBB AD RNA-seq data collection and processing	HiSeq 2500 System	Illumina	hB_RNA_13228_bam	hB_RNA_13228.accepted_hits.sort.coord.bam	Synapse	doi:10.7303/syn3157743	https://doi.org/10.7303/syn3157743	Female	White
hB_RNA_13253	MSBB AD RNA-seq data collection and processing	HiSeq 2500 System	Illumina	hB_RNA_13253_fq	hB_RNA_13253.unmapped.fq	Synapse	doi:10.7303/syn3157743	https://doi.org/10.7303/syn3157743	Female	White
hB_RNA_13253	MSBB AD RNA-seq data collection and processing	HiSeq 2500 System	Illumina	hB_RNA_13253_bam	hB_RNA_13253.accepted_hits.sort.coord.bam	Synapse	doi:10.7303/syn3157743	https://doi.org/10.7303/syn3157743	Female	White
hB_RNA_13262	MSBB AD RNA-seq data collection and processing	HiSeq 2500 System	Illumina	hB_RNA_13262_fq	hB_RNA_13262.unmapped.fq	Synapse	doi:10.7303/syn3157743	https://doi.org/10.7303/syn3157743	Male	Latino
hB_RNA_13262	MSBB AD RNA-seq data collection and processing	HiSeq 2500 System	Illumina	hB_RNA_13262_bam	hB_RNA_13262.accepted_hits.sort.coord.bam	Synapse	doi:10.7303/syn3157743	https://doi.org/10.7303/syn3157743	Male	Latino
hB_RNA_13266	MSBB AD RNA-seq data collection and processing	HiSeq 2500 System	Illumina	hB_RNA_13266_fq	hB_RNA_13266.unmapped.fq	Synapse	doi:10.7303/syn3157743	https://doi.org/10.7303/syn3157743	Male	Latino
hB_RNA_13266	MSBB AD RNA-seq data collection and processing	HiSeq 2500 System	Illumina	hB_RNA_13266_bam	hB_RNA_13266.accepted_hits.sort.coord.bam	Synapse	doi:10.7303/syn3157743	https://doi.org/10.7303/syn3157743	Male	Latino
hB_RNA_13276	MSBB AD RNA-seq data collection and processing	HiSeq 2500 System	Illumina	hB_RNA_13276_fq	hB_RNA_13276.unmapped.fq	Synapse	doi:10.7303/syn3157743	https://doi.org/10.7303/syn3157743	Male	White
hB_RNA_13276	MSBB AD RNA-seq data collection and processing	HiSeq 2500 System	Illumina	hB_RNA_13276_bam	hB_RNA_13276.accepted_hits.sort.coord.bam	Synapse	doi:10.7303/syn3157743	https://doi.org/10.7303/syn3157743	Male	White
hB_RNA_13289	MSBB AD RNA-seq data collection and processing	HiSeq 2500 System	Illumina	hB_RNA_13289_fq	hB_RNA_13289.unmapped.fq	Synapse	doi:10.7303/syn3157743	https://doi.org/10.7303/syn3157743	Male	White
hB_RNA_13289	MSBB AD RNA-seq data collection and processing	HiSeq 2500 System	Illumina	hB_RNA_13289_bam	hB_RNA_13289.accepted_hits.sort.coord.bam	Synapse	doi:10.7303/syn3157743	https://doi.org/10.7303/syn3157743	Male	White
hB_RNA_13294	MSBB AD RNA-seq data collection and processing	HiSeq 2500 System	Illumina	hB_RNA_13294_fq	hB_RNA_13294.unmapped.fq	Synapse	doi:10.7303/syn3157743	https://doi.org/10.7303/syn3157743	Male	Black
hB_RNA_13294	MSBB AD RNA-seq data collection and processing	HiSeq 2500 System	Illumina	hB_RNA_13294_bam	hB_RNA_13294.accepted_hits.sort.coord.bam	Synapse	doi:10.7303/syn3157743	https://doi.org/10.7303/syn3157743	Male	Black
hB_RNA_13309	MSBB AD RNA-seq data collection and processing	HiSeq 2500 System	Illumina	hB_RNA_13309_fq	hB_RNA_13309.unmapped.fq	Synapse	doi:10.7303/syn3157743	https://doi.org/10.7303/syn3157743	Male	Black
hB_RNA_13309	MSBB AD RNA-seq data collection and processing	HiSeq 2500 System	Illumina	hB_RNA_13309_bam	hB_RNA_13309.accepted_hits.sort.coord.bam	Synapse	doi:10.7303/syn3157743	https://doi.org/10.7303/syn3157743	Male	Black
hB_RNA_13330	MSBB AD RNA-seq data collection and processing	HiSeq 2500 System	Illumina	hB_RNA_13330_fq	hB_RNA_13330.unmapped.fq	Synapse	doi:10.7303/syn3157743	https://doi.org/10.7303/syn3157743	Female	White
hB_RNA_13330	MSBB AD RNA-seq data collection and processing	HiSeq 2500 System	Illumina	hB_RNA_13330_bam	hB_RNA_13330.accepted_hits.sort.coord.bam	Synapse	doi:10.7303/syn3157743	https://doi.org/10.7303/syn3157743	Female	White
hB_RNA_13340	MSBB AD RNA-seq data collection and processing	HiSeq 2500 System	Illumina	hB_RNA_13340_fq	hB_RNA_13340.unmapped.fq	Synapse	doi:10.7303/syn3157743	https://doi.org/10.7303/syn3157743	Female	White
hB_RNA_13340	MSBB AD RNA-seq data collection and processing	HiSeq 2500 System	Illumina	hB_RNA_13340_bam	hB_RNA_13340.accepted_hits.sort.coord.bam	Synapse	doi:10.7303/syn3157743	https://doi.org/10.7303/syn3157743	Female	White
hB_RNA_13351	MSBB AD RNA-seq data collection and processing	HiSeq 2500 System	Illumina	hB_RNA_13351_fq	hB_RNA_13351.unmapped.fq	Synapse	doi:10.7303/syn3157743	https://doi.org/10.7303/syn3157743	Female	Black
hB_RNA_13351	MSBB AD RNA-seq data collection and processing	HiSeq 2500 System	Illumina	hB_RNA_13351_bam	hB_RNA_13351.accepted_hits.sort.coord.bam	Synapse	doi:10.7303/syn3157743	https://doi.org/10.7303/syn3157743	Female	Black
hB_RNA_13359	MSBB AD RNA-seq data collection and processing	HiSeq 2500 System	Illumina	hB_RNA_13359_fq	hB_RNA_13359.unmapped.fq	Synapse	doi:10.7303/syn3157743	https://doi.org/10.7303/syn3157743	Female	White
hB_RNA_13359	MSBB AD RNA-seq data collection and processing	HiSeq 2500 System	Illumina	hB_RNA_13359_bam	hB_RNA_13359.accepted_hits.sort.coord.bam	Synapse	doi:10.7303/syn3157743	https://doi.org/10.7303/syn3157743	Female	White
hB_RNA_13375	MSBB AD RNA-seq data collection and processing	HiSeq 2500 System	Illumina	hB_RNA_13375_fq	hB_RNA_13375.unmapped.fq	Synapse	doi:10.7303/syn3157743	https://doi.org/10.7303/syn3157743	Female	Latino
hB_RNA_13375	MSBB AD RNA-seq data collection and processing	HiSeq 2500 System	Illumina	hB_RNA_13375_bam	hB_RNA_13375.accepted_hits.sort.coord.bam	Synapse	doi:10.7303/syn3157743	https://doi.org/10.7303/syn3157743	Female	Latino
hB_RNA_13389	MSBB AD RNA-seq data collection and processing	HiSeq 2500 System	Illumina	hB_RNA_13389_fq	hB_RNA_13389.unmapped.fq	Synapse	doi:10.7303/syn3157743	https://doi.org/10.7303/syn3157743	Female	White
hB_RNA_13389	MSBB AD RNA-seq data collection and processing	HiSeq 2500 System	Illumina	hB_RNA_13389_bam	hB_RNA_13389.accepted_hits.sort.coord.bam	Synapse	doi:10.7303/syn3157743	https://doi.org/10.7303/syn3157743	Female	White
hB_RNA_13397	MSBB AD RNA-seq data collection and processing	HiSeq 2500 System	Illumina	hB_RNA_13397_fq	hB_RNA_13397.unmapped.fq	Synapse	doi:10.7303/syn3157743	https://doi.org/10.7303/syn3157743	Female	Black
hB_RNA_13397	MSBB AD RNA-seq data collection and processing	HiSeq 2500 System	Illumina	hB_RNA_13397_bam	hB_RNA_13397.accepted_hits.sort.coord.bam	Synapse	doi:10.7303/syn3157743	https://doi.org/10.7303/syn3157743	Female	Black
hB_RNA_13406	MSBB AD RNA-seq data collection and processing	HiSeq 2500 System	Illumina	hB_RNA_13406_fq	hB_RNA_13406.unmapped.fq	Synapse	doi:10.7303/syn3157743	https://doi.org/10.7303/syn3157743	Female	White
hB_RNA_13406	MSBB AD RNA-seq data collection and processing	HiSeq 2500 System	Illumina	hB_RNA_13406_bam	hB_RNA_13406.accepted_hits.sort.coord.bam	Synapse	doi:10.7303/syn3157743	https://doi.org/10.7303/syn3157743	Female	White
hB_RNA_13418	MSBB AD RNA-seq data collection and processing	HiSeq 2500 System	Illumina	hB_RNA_13418_fq	hB_RNA_13418.unmapped.fq	Synapse	doi:10.7303/syn3157743	https://doi.org/10.7303/syn3157743	Female	Latino
hB_RNA_13418	MSBB AD RNA-seq data collection and processing	HiSeq 2500 System	Illumina	hB_RNA_13418_bam	hB_RNA_13418.accepted_hits.sort.coord.bam	Synapse	doi:10.7303/syn3157743	https://doi.org/10.7303/syn3157743	Female	Latino
hB_RNA_13430	MSBB AD RNA-seq data collection and processing	HiSeq 2500 System	Illumina	hB_RNA_13430_fq	hB_RNA_13430.unmapped.fq	Synapse	doi:10.7303/syn3157743	https://doi.org/10.7303/syn3157743	Female	Black
hB_RNA_13430	MSBB AD RNA-seq data collection and processing	HiSeq 2500 System	Illumina	hB_RNA_13430_bam	hB_RNA_13430.accepted_hits.sort.coord.bam	Synapse	doi:10.7303/syn3157743	https://doi.org/10.7303/syn3157743	Female	Black
hB_RNA_13441	MSBB AD RNA-seq data collection and processing	HiSeq 2500 System	Illumina	hB_RNA_13441_fq	hB_RNA_13441.unmapped.fq	Synapse	doi:10.7303/syn3157743	https://doi.org/10.7303/syn3157743	Male	White
hB_RNA_13441	MSBB AD RNA-seq data collection and processing	HiSeq 2500 System	Illumina	hB_RNA_13441_bam	hB_RNA_13441.accepted_hits.sort.coord.bam	Synapse	doi:10.7303/syn3157743	https://doi.org/10.7303/syn3157743	Male	White
hB_RNA_13444	MSBB AD RNA-seq data collection and processing	HiSeq 2500 System	Illumina	hB_RNA_13444_fq	hB_RNA_13444.unmapped.fq	Synapse	doi:10.7303/syn3157743	https://doi.org/10.7303/syn3157743	Female	White
hB_RNA_13444	MSBB AD RNA-seq data collection and processing	HiSeq 2500 System	Illumina	hB_RNA_13444_bam	hB_RNA_13444.accepted_hits.sort.coord.bam	Synapse	doi:10.7303/syn3157743	https://doi.org/10.7303/syn3157743	Female	White
hB_RNA_13458	MSBB AD RNA-seq data collection and processing	HiSeq 2500 System	Illumina	hB_RNA_13458_fq	hB_RNA_13458.unmapped.fq	Synapse	doi:10.7303/syn3157743	https://doi.org/10.7303/syn3157743	Female	Latino
hB_RNA_13458	MSBB AD RNA-seq data collection and processing	HiSeq 2500 System	Illumina	hB_RNA_13458_bam	hB_RNA_13458.accepted_hits.sort.coord.bam	Synapse	doi:10.7303/syn3157743	https://doi.org/10.7303/syn3157743	Female	Latino
hB_RNA_13465	MSBB AD RNA-seq data collection and processing	HiSeq 2500 System	Illumina	hB_RNA_13465_fq	hB_RNA_13465.unmapped.fq	Synapse	doi:10.7303/syn3157743	https://doi.org/10.7303/syn3157743	Male	White
hB_RNA_13465	MSBB AD RNA-seq data collection and processing	HiSeq 2500 System	Illumina	hB_RNA_13465_bam	hB_RNA_13465.accepted_hits.sort.coord.bam	Synapse	doi:10.7303/syn3157743	https://doi.org/10.7303/syn3157743	Male	White
hB_RNA_13477	MSBB AD RNA-seq data collection and processing	HiSeq 2500 System	Illumina	hB_RNA_13477_fq	hB_RNA_13477.unmapped.fq	Synapse	doi:10.7303/syn3157743	https://doi.org/10.7303/syn3157743	Male	Black
hB_RNA_13477	MSBB AD RNA-seq data collection and processing	HiSeq 2500 System	Illumina	hB_RNA_13477_bam	hB_RNA_13477.accepted_hits.sort.coord.bam	Synapse	doi:10.7303/syn3157743	https://doi.org/10.7303/syn3157743	Male	Black
hB_RNA_13491	MSBB AD RNA-seq data collection and processing	HiSeq 2500 System	Illumina	hB_RNA_13491_fq	hB_RNA_13491.unmapped.fq	Synapse	doi:10.7303/syn3157743	https://doi.org/10.7303/syn3157743	Female	White
hB_RNA_13491	MSBB AD RNA-seq data collection and processing	HiSeq 2500 System	Illumina	hB_RNA_13491_bam	hB_RNA_13491.accepted_hits.sort.coord.bam	Synapse	doi:10.7303/syn3157743	https://doi.org/10.7303/syn3157743	Female	White
hB_RNA_13500	MSBB AD RNA-seq data collection and processing	HiSeq 2500 System	Illumina	hB_RNA_13500_fq	hB_RNA_13500.unmapped.fq	Synapse	doi:10.7303/syn3157743	https://doi.org/10.7303/syn3157743	Female	Unknown
hB_RNA_13500	MSBB AD RNA-seq data collection and processing	HiSeq 2500 System	Illumina	hB_RNA_13500_bam	hB_RNA_13500.accepted_hits.sort.coord.bam	Synapse	doi:10.7303/syn3157743	https://doi.org/10.7303/syn3157743	Female	Unknown
hB_RNA_13512	MSBB AD RNA-seq data collection and processing	HiSeq 2500 System	Illumina	hB_RNA_13512_fq	hB_RNA_13512.unmapped.fq	Synapse	doi:10.7303/syn3157743	https://doi.org/10.7303/syn3157743	Female	White
hB_RNA_13512	MSBB AD RNA-seq data collection and processing	HiSeq 2500 System	Illumina	hB_RNA_13512_bam	hB_RNA_13512.accepted_hits.sort.coord.bam	Synapse	doi:10.7303/syn3157743	https://doi.org/10.7303/syn3157743	Female	White
hB_RNA_13518	MSBB AD RNA-seq data collection and processing	HiSeq 2500 System	Illumina	hB_RNA_13518_fq	hB_RNA_13518.unmapped.fq	Synapse	doi:10.7303/syn3157743	https://doi.org/10.7303/syn3157743	Female	White
hB_RNA_13518	MSBB AD RNA-seq data collection and processing	HiSeq 2500 System	Illumina	hB_RNA_13518_bam	hB_RNA_13518.accepted_hits.sort.coord.bam	Synapse	doi:10.7303/syn3157743	https://doi.org/10.7303/syn3157743	Female	White
hB_RNA_13525	MSBB AD RNA-seq data collection and processing	HiSeq 2500 System	Illumina	hB_RNA_13525_fq	hB_RNA_13525.unmapped.fq	Synapse	doi:10.7303/syn3157743	https://doi.org/10.7303/syn3157743	Female	White
hB_RNA_13525	MSBB AD RNA-seq data collection and processing	HiSeq 2500 System	Illumina	hB_RNA_13525_bam	hB_RNA_13525.accepted_hits.sort.coord.bam	Synapse	doi:10.7303/syn3157743	https://doi.org/10.7303/syn3157743	Female	White
hB_RNA_13542	MSBB AD RNA-seq data collection and processing	HiSeq 2500 System	Illumina	hB_RNA_13542_fq	hB_RNA_13542.unmapped.fq	Synapse	doi:10.7303/syn3157743	https://doi.org/10.7303/syn3157743	Female	White
hB_RNA_13542	MSBB AD RNA-seq data collection and processing	HiSeq 2500 System	Illumina	hB_RNA_13542_bam	hB_RNA_13542.accepted_hits.sort.coord.bam	Synapse	doi:10.7303/syn3157743	https://doi.org/10.7303/syn3157743	Female	White
hB_RNA_13547	MSBB AD RNA-seq data collection and processing	HiSeq 2500 System	Illumina	hB_RNA_13547_fq	hB_RNA_13547.unmapped.fq	Synapse	doi:10.7303/syn3157743	https://doi.org/10.7303/syn3157743	Male	White
hB_RNA_13547	MSBB AD RNA-seq data collection and processing	HiSeq 2500 System	Illumina	hB_RNA_13547_bam	hB_RNA_13547.accepted_hits.sort.coord.bam	Synapse	doi:10.7303/syn3157743	https://doi.org/10.7303/syn3157743	Male	White
hB_RNA_13557	MSBB AD RNA-seq data collection and processing	HiSeq 2500 System	Illumina	hB_RNA_13557_fq	hB_RNA_13557.unmapped.fq	Synapse	doi:10.7303/syn3157743	https://doi.org/10.7303/syn3157743	Female	White
hB_RNA_13557	MSBB AD RNA-seq data collection and processing	HiSeq 2500 System	Illumina	hB_RNA_13557_bam	hB_RNA_13557.accepted_hits.sort.coord.bam	Synapse	doi:10.7303/syn3157743	https://doi.org/10.7303/syn3157743	Female	White
hB_RNA_13571	MSBB AD RNA-seq data collection and processing	HiSeq 2500 System	Illumina	hB_RNA_13571_fq	hB_RNA_13571.unmapped.fq	Synapse	doi:10.7303/syn3157743	https://doi.org/10.7303/syn3157743	Female	White
hB_RNA_13571	MSBB AD RNA-seq data collection and processing	HiSeq 2500 System	Illumina	hB_RNA_13571_bam	hB_RNA_13571.accepted_hits.sort.coord.bam	Synapse	doi:10.7303/syn3157743	https://doi.org/10.7303/syn3157743	Female	White
hB_RNA_13574	MSBB AD RNA-seq data collection and processing	HiSeq 2500 System	Illumina	hB_RNA_13574_fq	hB_RNA_13574.unmapped.fq	Synapse	doi:10.7303/syn3157743	https://doi.org/10.7303/syn3157743	Male	Unknown
hB_RNA_13574	MSBB AD RNA-seq data collection and processing	HiSeq 2500 System	Illumina	hB_RNA_13574_bam	hB_RNA_13574.accepted_hits.sort.coord.bam	Synapse	doi:10.7303/syn3157743	https://doi.org/10.7303/syn3157743	Male	Unknown
hB_RNA_13589	MSBB AD RNA-seq data collection and processing	HiSeq 2500 System	Illumina	hB_RNA_13589_fq	hB_RNA_13589.unmapped.fq	Synapse	doi:10.7303/syn3157743	https://doi.org/10.7303/syn3157743	Female	Black
hB_RNA_13589	MSBB AD RNA-seq data collection and processing	HiSeq 2500 System	Illumina	hB_RNA_13589_bam	hB_RNA_13589.accepted_hits.sort.coord.bam	Synapse	doi:10.7303/syn3157743	https://doi.org/10.7303/syn3157743	Female	Black
hB_RNA_13599	MSBB AD RNA-seq data collection and processing	HiSeq 2500 System	Illumina	hB_RNA_13599_fq	hB_RNA_13599.unmapped.fq	Synapse	doi:10.7303/syn3157743	https://doi.org/10.7303/syn3157743	Male	White
hB_RNA_13599	MSBB AD RNA-seq data collection and processing	HiSeq 2500 System	Illumina	hB_RNA_13599_bam	hB_RNA_13599.accepted_hits.sort.coord.bam	Synapse	doi:10.7303/syn3157743	https://doi.org/10.7303/syn3157743	Male	White
hB_RNA_13616	MSBB AD RNA-seq data collection and processing	HiSeq 2500 System	Illumina	hB_RNA_13616_fq	hB_RNA_13616.unmapped.fq	Synapse	doi:10.7303/syn3157743	https://doi.org/10.7303/syn3157743	Male	White
hB_RNA_13616	MSBB AD RNA-seq data collection and processing	HiSeq 2500 System	Illumina	hB_RNA_13616_bam	hB_RNA_13616.accepted_hits.sort.coord.bam	Synapse	doi:10.7303/syn3157743	https://doi.org/10.7303/syn3157743	Male	White
hB_RNA_13631	MSBB AD RNA-seq data collection and processing	HiSeq 2500 System	Illumina	hB_RNA_13631_fq	hB_RNA_13631.unmapped.fq	Synapse	doi:10.7303/syn3157743	https://doi.org/10.7303/syn3157743	Male	White
hB_RNA_13631	MSBB AD RNA-seq data collection and processing	HiSeq 2500 System	Illumina	hB_RNA_13631_bam	hB_RNA_13631.accepted_hits.sort.coord.bam	Synapse	doi:10.7303/syn3157743	https://doi.org/10.7303/syn3157743	Male	White
hB_RNA_13640	MSBB AD RNA-seq data collection and processing	HiSeq 2500 System	Illumina	hB_RNA_13640_fq	hB_RNA_13640.unmapped.fq	Synapse	doi:10.7303/syn3157743	https://doi.org/10.7303/syn3157743	Female	White
hB_RNA_13640	MSBB AD RNA-seq data collection and processing	HiSeq 2500 System	Illumina	hB_RNA_13640_bam	hB_RNA_13640.accepted_hits.sort.coord.bam	Synapse	doi:10.7303/syn3157743	https://doi.org/10.7303/syn3157743	Female	White
hB_RNA_13649	MSBB AD RNA-seq data collection and processing	HiSeq 2500 System	Illumina	hB_RNA_13649_fq	hB_RNA_13649.unmapped.fq	Synapse	doi:10.7303/syn3157743	https://doi.org/10.7303/syn3157743	Female	White
hB_RNA_13649	MSBB AD RNA-seq data collection and processing	HiSeq 2500 System	Illumina	hB_RNA_13649_bam	hB_RNA_13649.accepted_hits.sort.coord.bam	Synapse	doi:10.7303/syn3157743	https://doi.org/10.7303/syn3157743	Female	White
hB_RNA_13655	MSBB AD RNA-seq data collection and processing	HiSeq 2500 System	Illumina	hB_RNA_13655_fq	hB_RNA_13655.unmapped.fq	Synapse	doi:10.7303/syn3157743	https://doi.org/10.7303/syn3157743	Female	White
hB_RNA_13655	MSBB AD RNA-seq data collection and processing	HiSeq 2500 System	Illumina	hB_RNA_13655_bam	hB_RNA_13655.accepted_hits.sort.coord.bam	Synapse	doi:10.7303/syn3157743	https://doi.org/10.7303/syn3157743	Female	White
hB_RNA_13665	MSBB AD RNA-seq data collection and processing	HiSeq 2500 System	Illumina	hB_RNA_13665_fq	hB_RNA_13665.unmapped.fq	Synapse	doi:10.7303/syn3157743	https://doi.org/10.7303/syn3157743	Female	White
hB_RNA_13665	MSBB AD RNA-seq data collection and processing	HiSeq 2500 System	Illumina	hB_RNA_13665_bam	hB_RNA_13665.accepted_hits.sort.coord.bam	Synapse	doi:10.7303/syn3157743	https://doi.org/10.7303/syn3157743	Female	White
hB_RNA_13677	MSBB AD RNA-seq data collection and processing	HiSeq 2500 System	Illumina	hB_RNA_13677_fq	hB_RNA_13677.unmapped.fq	Synapse	doi:10.7303/syn3157743	https://doi.org/10.7303/syn3157743	Male	White
hB_RNA_13677	MSBB AD RNA-seq data collection and processing	HiSeq 2500 System	Illumina	hB_RNA_13677_bam	hB_RNA_13677.accepted_hits.sort.coord.bam	Synapse	doi:10.7303/syn3157743	https://doi.org/10.7303/syn3157743	Male	White
hB_RNA_13684	MSBB AD RNA-seq data collection and processing	HiSeq 2500 System	Illumina	hB_RNA_13684_fq	hB_RNA_13684.unmapped.fq	Synapse	doi:10.7303/syn3157743	https://doi.org/10.7303/syn3157743	Female	White
hB_RNA_13684	MSBB AD RNA-seq data collection and processing	HiSeq 2500 System	Illumina	hB_RNA_13684_bam	hB_RNA_13684.accepted_hits.sort.coord.bam	Synapse	doi:10.7303/syn3157743	https://doi.org/10.7303/syn3157743	Female	White
hB_RNA_16005	MSBB AD RNA-seq data collection and processing	HiSeq 2500 System	Illumina	hB_RNA_16005_fq	hB_RNA_16005.unmapped.fq	Synapse	doi:10.7303/syn3157743	https://doi.org/10.7303/syn3157743	Female	Unknown
hB_RNA_16005	MSBB AD RNA-seq data collection and processing	HiSeq 2500 System	Illumina	hB_RNA_16005_bam	hB_RNA_16005.accepted_hits.sort.coord.bam	Synapse	doi:10.7303/syn3157743	https://doi.org/10.7303/syn3157743	Female	Unknown
hB_RNA_16015	MSBB AD RNA-seq data collection and processing	HiSeq 2500 System	Illumina	hB_RNA_16015_fq	hB_RNA_16015.unmapped.fq	Synapse	doi:10.7303/syn3157743	https://doi.org/10.7303/syn3157743	Female	White
hB_RNA_16015	MSBB AD RNA-seq data collection and processing	HiSeq 2500 System	Illumina	hB_RNA_16015_bam	hB_RNA_16015.accepted_hits.sort.coord.bam	Synapse	doi:10.7303/syn3157743	https://doi.org/10.7303/syn3157743	Female	White
hB_RNA_16025	MSBB AD RNA-seq data collection and processing	HiSeq 2500 System	Illumina	hB_RNA_16025_fq	hB_RNA_16025.unmapped.fq	Synapse	doi:10.7303/syn3157743	https://doi.org/10.7303/syn3157743	Female	White
hB_RNA_16025	MSBB AD RNA-seq data collection and processing	HiSeq 2500 System	Illumina	hB_RNA_16025_bam	hB_RNA_16025.accepted_hits.sort.coord.bam	Synapse	doi:10.7303/syn3157743	https://doi.org/10.7303/syn3157743	Female	White
hB_RNA_16035	MSBB AD RNA-seq data collection and processing	HiSeq 2500 System	Illumina	hB_RNA_16035_fq	hB_RNA_16035.unmapped.fq	Synapse	doi:10.7303/syn3157743	https://doi.org/10.7303/syn3157743	Female	White
hB_RNA_16035	MSBB AD RNA-seq data collection and processing	HiSeq 2500 System	Illumina	hB_RNA_16035_bam	hB_RNA_16035.accepted_hits.sort.coord.bam	Synapse	doi:10.7303/syn3157743	https://doi.org/10.7303/syn3157743	Female	White
hB_RNA_16045	MSBB AD RNA-seq data collection and processing	HiSeq 2500 System	Illumina	hB_RNA_16045_fq	hB_RNA_16045.unmapped.fq	Synapse	doi:10.7303/syn3157743	https://doi.org/10.7303/syn3157743	Male	Black
hB_RNA_16045	MSBB AD RNA-seq data collection and processing	HiSeq 2500 System	Illumina	hB_RNA_16045_bam	hB_RNA_16045.accepted_hits.sort.coord.bam	Synapse	doi:10.7303/syn3157743	https://doi.org/10.7303/syn3157743	Male	Black
hB_RNA_16055	MSBB AD RNA-seq data collection and processing	HiSeq 2500 System	Illumina	hB_RNA_16055_fq	hB_RNA_16055.unmapped.fq	Synapse	doi:10.7303/syn3157743	https://doi.org/10.7303/syn3157743	Male	White
hB_RNA_16055	MSBB AD RNA-seq data collection and processing	HiSeq 2500 System	Illumina	hB_RNA_16055_bam	hB_RNA_16055.accepted_hits.sort.coord.bam	Synapse	doi:10.7303/syn3157743	https://doi.org/10.7303/syn3157743	Male	White
hB_RNA_16065	MSBB AD RNA-seq data collection and processing	HiSeq 2500 System	Illumina	hB_RNA_16065_fq	hB_RNA_16065.unmapped.fq	Synapse	doi:10.7303/syn3157743	https://doi.org/10.7303/syn3157743	Male	White
hB_RNA_16065	MSBB AD RNA-seq data collection and processing	HiSeq 2500 System	Illumina	hB_RNA_16065_bam	hB_RNA_16065.accepted_hits.sort.coord.bam	Synapse	doi:10.7303/syn3157743	https://doi.org/10.7303/syn3157743	Male	White
hB_RNA_16075	MSBB AD RNA-seq data collection and processing	HiSeq 2500 System	Illumina	hB_RNA_16075_fq	hB_RNA_16075.unmapped.fq	Synapse	doi:10.7303/syn3157743	https://doi.org/10.7303/syn3157743	Female	White
hB_RNA_16075	MSBB AD RNA-seq data collection and processing	HiSeq 2500 System	Illumina	hB_RNA_16075_bam	hB_RNA_16075.accepted_hits.sort.coord.bam	Synapse	doi:10.7303/syn3157743	https://doi.org/10.7303/syn3157743	Female	White
hB_RNA_16085	MSBB AD RNA-seq data collection and processing	HiSeq 2500 System	Illumina	hB_RNA_16085_fq	hB_RNA_16085.unmapped.fq	Synapse	doi:10.7303/syn3157743	https://doi.org/10.7303/syn3157743	Female	Unknown
hB_RNA_16085	MSBB AD RNA-seq data collection and processing	HiSeq 2500 System	Illumina	hB_RNA_16085_bam	hB_RNA_16085.accepted_hits.sort.coord.bam	Synapse	doi:10.7303/syn3157743	https://doi.org/10.7303/syn3157743	Female	Unknown
hB_RNA_16095	MSBB AD RNA-seq data collection and processing	HiSeq 2500 System	Illumina	hB_RNA_16095_fq	hB_RNA_16095.unmapped.fq	Synapse	doi:10.7303/syn3157743	https://doi.org/10.7303/syn3157743	Female	Latino
hB_RNA_16095	MSBB AD RNA-seq data collection and processing	HiSeq 2500 System	Illumina	hB_RNA_16095_bam	hB_RNA_16095.accepted_hits.sort.coord.bam	Synapse	doi:10.7303/syn3157743	https://doi.org/10.7303/syn3157743	Female	Latino
hB_RNA_16105	MSBB AD RNA-seq data collection and processing	HiSeq 2500 System	Illumina	hB_RNA_16105_fq	hB_RNA_16105.unmapped.fq	Synapse	doi:10.7303/syn3157743	https://doi.org/10.7303/syn3157743	Male	Black
hB_RNA_16105	MSBB AD RNA-seq data collection and processing	HiSeq 2500 System	Illumina	hB_RNA_16105_bam	hB_RNA_16105.accepted_hits.sort.coord.bam	Synapse	doi:10.7303/syn3157743	https://doi.org/10.7303/syn3157743	Male	Black
hB_RNA_16115	MSBB AD RNA-seq data collection and processing	HiSeq 2500 System	Illumina	hB_RNA_16115_fq	hB_RNA_16115.unmapped.fq	Synapse	doi:10.7303/syn3157743	https://doi.org/10.7303/syn3157743	Male	White
hB_RNA_16115	MSBB AD RNA-seq data collection and processing	HiSeq 2500 System	Illumina	hB_RNA_16115_bam	hB_RNA_16115.accepted_hits.sort.coord.bam	Synapse	doi:10.7303/syn3157743	https://doi.org/10.7303/syn3157743	Male	White
hB_RNA_16125	MSBB AD RNA-seq data collection and processing	HiSeq 2500 System	Illumina	hB_RNA_16125_fq	hB_RNA_16125.unmapped.fq	Synapse	doi:10.7303/syn3157743	https://doi.org/10.7303/syn3157743	Female	White
hB_RNA_16125	MSBB AD RNA-seq data collection and processing	HiSeq 2500 System	Illumina	hB_RNA_16125_bam	hB_RNA_16125.accepted_hits.sort.coord.bam	Synapse	doi:10.7303/syn3157743	https://doi.org/10.7303/syn3157743	Female	White
hB_RNA_16135	MSBB AD RNA-seq data collection and processing	HiSeq 2500 System	Illumina	hB_RNA_16135_fq	hB_RNA_16135.unmapped.fq	Synapse	doi:10.7303/syn3157743	https://doi.org/10.7303/syn3157743	Female	Black
hB_RNA_16135	MSBB AD RNA-seq data collection and processing	HiSeq 2500 System	Illumina	hB_RNA_16135_bam	hB_RNA_16135.accepted_hits.sort.coord.bam	Synapse	doi:10.7303/syn3157743	https://doi.org/10.7303/syn3157743	Female	Black
hB_RNA_16145	MSBB AD RNA-seq data collection and processing	HiSeq 2500 System	Illumina	hB_RNA_16145_fq	hB_RNA_16145.unmapped.fq	Synapse	doi:10.7303/syn3157743	https://doi.org/10.7303/syn3157743	Female	White
hB_RNA_16145	MSBB AD RNA-seq data collection and processing	HiSeq 2500 System	Illumina	hB_RNA_16145_bam	hB_RNA_16145.accepted_hits.sort.coord.bam	Synapse	doi:10.7303/syn3157743	https://doi.org/10.7303/syn3157743	Female	White
hB_RNA_16155	MSBB AD RNA-seq data collection and processing	HiSeq 2500 System	Illumina	hB_RNA_16155_fq	hB_RNA_16155.unmapped.fq	Synapse	doi:10.7303/syn3157743	https://doi.org/10.7303/syn3157743	Female	White
hB_RNA_16155	MSBB AD RNA-seq data collection and processing	HiSeq 2500 System	Illumina	hB_RNA_16155_bam	hB_RNA_16155.accepted_hits.sort.coord.bam	Synapse	doi:10.7303/syn3157743	https://doi.org/10.7303/syn3157743	Female	White
hB_RNA_16165	MSBB AD RNA-seq data collection and processing	HiSeq 2500 System	Illumina	hB_RNA_16165_fq	hB_RNA_16165.unmapped.fq	Synapse	doi:10.7303/syn3157743	https://doi.org/10.7303/syn3157743	Female	White
hB_RNA_16165	MSBB AD RNA-seq data collection and processing	HiSeq 2500 System	Illumina	hB_RNA_16165_bam	hB_RNA_16165.accepted_hits.sort.coord.bam	Synapse	doi:10.7303/syn3157743	https://doi.org/10.7303/syn3157743	Female	White
hB_RNA_16175	MSBB AD RNA-seq data collection and processing	HiSeq 2500 System	Illumina	hB_RNA_16175_fq	hB_RNA_16175.unmapped.fq	Synapse	doi:10.7303/syn3157743	https://doi.org/10.7303/syn3157743	Male	White
hB_RNA_16175	MSBB AD RNA-seq data collection and processing	HiSeq 2500 System	Illumina	hB_RNA_16175_bam	hB_RNA_16175.accepted_hits.sort.coord.bam	Synapse	doi:10.7303/syn3157743	https://doi.org/10.7303/syn3157743	Male	White
hB_RNA_16185	MSBB AD RNA-seq data collection and processing	HiSeq 2500 System	Illumina	hB_RNA_16185_fq	hB_RNA_16185.unmapped.fq	Synapse	doi:10.7303/syn3157743	https://doi.org/10.7303/syn3157743	Female	White
hB_RNA_16185	MSBB AD RNA-seq data collection and processing	HiSeq 2500 System	Illumina	hB_RNA_16185_bam	hB_RNA_16185.accepted_hits.sort.coord.bam	Synapse	doi:10.7303/syn3157743	https://doi.org/10.7303/syn3157743	Female	White
hB_RNA_16195	MSBB AD RNA-seq data collection and processing	HiSeq 2500 System	Illumina	hB_RNA_16195_fq	hB_RNA_16195.unmapped.fq	Synapse	doi:10.7303/syn3157743	https://doi.org/10.7303/syn3157743	Male	Black
hB_RNA_16195	MSBB AD RNA-seq data collection and processing	HiSeq 2500 System	Illumina	hB_RNA_16195_bam	hB_RNA_16195.accepted_hits.sort.coord.bam	Synapse	doi:10.7303/syn3157743	https://doi.org/10.7303/syn3157743	Male	Black
hB_RNA_16205	MSBB AD RNA-seq data collection and processing	HiSeq 2500 System	Illumina	hB_RNA_16205_fq	hB_RNA_16205.unmapped.fq	Synapse	doi:10.7303/syn3157743	https://doi.org/10.7303/syn3157743	Female	Black
hB_RNA_16205	MSBB AD RNA-seq data collection and processing	HiSeq 2500 System	Illumina	hB_RNA_16205_bam	hB_RNA_16205.accepted_hits.sort.coord.bam	Synapse	doi:10.7303/syn3157743	https://doi.org/10.7303/syn3157743	Female	Black
hB_RNA_16215	MSBB AD RNA-seq data collection and processing	HiSeq 2500 System	Illumina	hB_RNA_16215_fq	hB_RNA_16215.unmapped.fq	Synapse	doi:10.7303/syn3157743	https://doi.org/10.7303/syn3157743	Female	White
hB_RNA_16215	MSBB AD RNA-seq data collection and processing	HiSeq 2500 System	Illumina	hB_RNA_16215_bam	hB_RNA_16215.accepted_hits.sort.coord.bam	Synapse	doi:10.7303/syn3157743	https://doi.org/10.7303/syn3157743	Female	White
hB_RNA_16225	MSBB AD RNA-seq data collection and processing	HiSeq 2500 System	Illumina	hB_RNA_16225_fq	hB_RNA_16225.unmapped.fq	Synapse	doi:10.7303/syn3157743	https://doi.org/10.7303/syn3157743	Female	White
hB_RNA_16225	MSBB AD RNA-seq data collection and processing	HiSeq 2500 System	Illumina	hB_RNA_16225_bam	hB_RNA_16225.accepted_hits.sort.coord.bam	Synapse	doi:10.7303/syn3157743	https://doi.org/10.7303/syn3157743	Female	White
hB_RNA_16235	MSBB AD RNA-seq data collection and processing	HiSeq 2500 System	Illumina	hB_RNA_16235_fq	hB_RNA_16235.unmapped.fq	Synapse	doi:10.7303/syn3157743	https://doi.org/10.7303/syn3157743	Female	White
hB_RNA_16235	MSBB AD RNA-seq data collection and processing	HiSeq 2500 System	Illumina	hB_RNA_16235_bam	hB_RNA_16235.accepted_hits.sort.coord.bam	Synapse	doi:10.7303/syn3157743	https://doi.org/10.7303/syn3157743	Female	White
hB_RNA_16245	MSBB AD RNA-seq data collection and processing	HiSeq 2500 System	Illumina	hB_RNA_16245_fq	hB_RNA_16245.unmapped.fq	Synapse	doi:10.7303/syn3157743	https://doi.org/10.7303/syn3157743	Female	White
hB_RNA_16245	MSBB AD RNA-seq data collection and processing	HiSeq 2500 System	Illumina	hB_RNA_16245_bam	hB_RNA_16245.accepted_hits.sort.coord.bam	Synapse	doi:10.7303/syn3157743	https://doi.org/10.7303/syn3157743	Female	White
hB_RNA_16255	MSBB AD RNA-seq data collection and processing	HiSeq 2500 System	Illumina	hB_RNA_16255_fq	hB_RNA_16255.unmapped.fq	Synapse	doi:10.7303/syn3157743	https://doi.org/10.7303/syn3157743	Female	White
hB_RNA_16255	MSBB AD RNA-seq data collection and processing	HiSeq 2500 System	Illumina	hB_RNA_16255_bam	hB_RNA_16255.accepted_hits.sort.coord.bam	Synapse	doi:10.7303/syn3157743	https://doi.org/10.7303/syn3157743	Female	White
hB_RNA_16265	MSBB AD RNA-seq data collection and processing	HiSeq 2500 System	Illumina	hB_RNA_16265_fq	hB_RNA_16265.unmapped.fq	Synapse	doi:10.7303/syn3157743	https://doi.org/10.7303/syn3157743	Male	White
hB_RNA_16265	MSBB AD RNA-seq data collection and processing	HiSeq 2500 System	Illumina	hB_RNA_16265_bam	hB_RNA_16265.accepted_hits.sort.coord.bam	Synapse	doi:10.7303/syn3157743	https://doi.org/10.7303/syn3157743	Male	White
hB_RNA_16275	MSBB AD RNA-seq data collection and processing	HiSeq 2500 System	Illumina	hB_RNA_16275_fq	hB_RNA_16275.unmapped.fq	Synapse	doi:10.7303/syn3157743	https://doi.org/10.7303/syn3157743	Male	Latino
hB_RNA_16275	MSBB AD RNA-seq data collection and processing	HiSeq 2500 System	Illumina	hB_RNA_16275_bam	hB_RNA_16275.accepted_hits.sort.coord.bam	Synapse	doi:10.7303/syn3157743	https://doi.org/10.7303/syn3157743	Male	Latino
hB_RNA_16285	MSBB AD RNA-seq data collection and processing	HiSeq 2500 System	Illumina	hB_RNA_16285_fq	hB_RNA_16285.unmapped.fq	Synapse	doi:10.7303/syn3157743	https://doi.org/10.7303/syn3157743	Female	Black
hB_RNA_16285	MSBB AD RNA-seq data collection and processing	HiSeq 2500 System	Illumina	hB_RNA_16285_bam	hB_RNA_16285.accepted_hits.sort.coord.bam	Synapse	doi:10.7303/syn3157743	https://doi.org/10.7303/syn3157743	Female	Black
hB_RNA_16295	MSBB AD RNA-seq data collection and processing	HiSeq 2500 System	Illumina	hB_RNA_16295_fq	hB_RNA_16295.unmapped.fq	Synapse	doi:10.7303/syn3157743	https://doi.org/10.7303/syn3157743	Male	White
hB_RNA_16295	MSBB AD RNA-seq data collection and processing	HiSeq 2500 System	Illumina	hB_RNA_16295_bam	hB_RNA_16295.accepted_hits.sort.coord.bam	Synapse	doi:10.7303/syn3157743	https://doi.org/10.7303/syn3157743	Male	White
hB_RNA_16305	MSBB AD RNA-seq data collection and processing	HiSeq 2500 System	Illumina	hB_RNA_16305_fq	hB_RNA_16305.unmapped.fq	Synapse	doi:10.7303/syn3157743	https://doi.org/10.7303/syn3157743	Male	Latino
hB_RNA_16305	MSBB AD RNA-seq data collection and processing	HiSeq 2500 System	Illumina	hB_RNA_16305_bam	hB_RNA_16305.accepted_hits.sort.coord.bam	Synapse	doi:10.7303/syn3157743	https://doi.org/10.7303/syn3157743	Male	Latino
hB_RNA_16315	MSBB AD RNA-seq data collection and processing	HiSeq 2500 System	Illumina	hB_RNA_16315_fq	hB_RNA_16315.unmapped.fq	Synapse	doi:10.7303/syn3157743	https://doi.org/10.7303/syn3157743	Male	Latino
hB_RNA_16315	MSBB AD RNA-seq data collection and processing	HiSeq 2500 System	Illumina	hB_RNA_16315_bam	hB_RNA_16315.accepted_hits.sort.coord.bam	Synapse	doi:10.7303/syn3157743	https://doi.org/10.7303/syn3157743	Male	Latino
hB_RNA_16325	MSBB AD RNA-seq data collection and processing	HiSeq 2500 System	Illumina	hB_RNA_16325_fq	hB_RNA_16325.unmapped.fq	Synapse	doi:10.7303/syn3157743	https://doi.org/10.7303/syn3157743	Female	Latino
hB_RNA_16325	MSBB AD RNA-seq data collection and processing	HiSeq 2500 System	Illumina	hB_RNA_16325_bam	hB_RNA_16325.accepted_hits.sort.coord.bam	Synapse	doi:10.7303/syn3157743	https://doi.org/10.7303/syn3157743	Female	Latino
hB_RNA_16335	MSBB AD RNA-seq data collection and processing	HiSeq 2500 System	Illumina	hB_RNA_16335_fq	hB_RNA_16335.unmapped.fq	Synapse	doi:10.7303/syn3157743	https://doi.org/10.7303/syn3157743	Female	White
hB_RNA_16335	MSBB AD RNA-seq data collection and processing	HiSeq 2500 System	Illumina	hB_RNA_16335_bam	hB_RNA_16335.accepted_hits.sort.coord.bam	Synapse	doi:10.7303/syn3157743	https://doi.org/10.7303/syn3157743	Female	White
hB_RNA_16345	MSBB AD RNA-seq data collection and processing	HiSeq 2500 System	Illumina	hB_RNA_16345_fq	hB_RNA_16345.unmapped.fq	Synapse	doi:10.7303/syn3157743	https://doi.org/10.7303/syn3157743	Male	White
hB_RNA_16345	MSBB AD RNA-seq data collection and processing	HiSeq 2500 System	Illumina	hB_RNA_16345_bam	hB_RNA_16345.accepted_hits.sort.coord.bam	Synapse	doi:10.7303/syn3157743	https://doi.org/10.7303/syn3157743	Male	White
hB_RNA_16355	MSBB AD RNA-seq data collection and processing	HiSeq 2500 System	Illumina	hB_RNA_16355_fq	hB_RNA_16355.unmapped.fq	Synapse	doi:10.7303/syn3157743	https://doi.org/10.7303/syn3157743	Female	White
hB_RNA_16355	MSBB AD RNA-seq data collection and processing	HiSeq 2500 System	Illumina	hB_RNA_16355_bam	hB_RNA_16355.accepted_hits.sort.coord.bam	Synapse	doi:10.7303/syn3157743	https://doi.org/10.7303/syn3157743	Female	White
hB_RNA_16365	MSBB AD RNA-seq data collection and processing	HiSeq 2500 System	Illumina	hB_RNA_16365_fq	hB_RNA_16365.unmapped.fq	Synapse	doi:10.7303/syn3157743	https://doi.org/10.7303/syn3157743	Female	White
hB_RNA_16365	MSBB AD RNA-seq data collection and processing	HiSeq 2500 System	Illumina	hB_RNA_16365_bam	hB_RNA_16365.accepted_hits.sort.coord.bam	Synapse	doi:10.7303/syn3157743	https://doi.org/10.7303/syn3157743	Female	White
hB_RNA_16375	MSBB AD RNA-seq data collection and processing	HiSeq 2500 System	Illumina	hB_RNA_16375_fq	hB_RNA_16375.unmapped.fq	Synapse	doi:10.7303/syn3157743	https://doi.org/10.7303/syn3157743	Male	White
hB_RNA_16375	MSBB AD RNA-seq data collection and processing	HiSeq 2500 System	Illumina	hB_RNA_16375_bam	hB_RNA_16375.accepted_hits.sort.coord.bam	Synapse	doi:10.7303/syn3157743	https://doi.org/10.7303/syn3157743	Male	White
hB_RNA_16385	MSBB AD RNA-seq data collection and processing	HiSeq 2500 System	Illumina	hB_RNA_16385_fq	hB_RNA_16385.unmapped.fq	Synapse	doi:10.7303/syn3157743	https://doi.org/10.7303/syn3157743	Female	White
hB_RNA_16385	MSBB AD RNA-seq data collection and processing	HiSeq 2500 System	Illumina	hB_RNA_16385_bam	hB_RNA_16385.accepted_hits.sort.coord.bam	Synapse	doi:10.7303/syn3157743	https://doi.org/10.7303/syn3157743	Female	White
hB_RNA_16395	MSBB AD RNA-seq data collection and processing	HiSeq 2500 System	Illumina	hB_RNA_16395_fq	hB_RNA_16395.unmapped.fq	Synapse	doi:10.7303/syn3157743	https://doi.org/10.7303/syn3157743	Female	White
hB_RNA_16395	MSBB AD RNA-seq data collection and processing	HiSeq 2500 System	Illumina	hB_RNA_16395_bam	hB_RNA_16395.accepted_hits.sort.coord.bam	Synapse	doi:10.7303/syn3157743	https://doi.org/10.7303/syn3157743	Female	White
hB_RNA_16405	MSBB AD RNA-seq data collection and processing	HiSeq 2500 System	Illumina	hB_RNA_16405_fq	hB_RNA_16405.unmapped.fq	Synapse	doi:10.7303/syn3157743	https://doi.org/10.7303/syn3157743	Male	White
hB_RNA_16405	MSBB AD RNA-seq data collection and processing	HiSeq 2500 System	Illumina	hB_RNA_16405_bam	hB_RNA_16405.accepted_hits.sort.coord.bam	Synapse	doi:10.7303/syn3157743	https://doi.org/10.7303/syn3157743	Male	White
hB_RNA_16415	MSBB AD RNA-seq data collection and processing	HiSeq 2500 System	Illumina	hB_RNA_16415_fq	hB_RNA_16415.unmapped.fq	Synapse	doi:10.7303/syn3157743	https://doi.org/10.7303/syn3157743	Male	Latino
hB_RNA_16415	MSBB AD RNA-seq data collection and processing	HiSeq 2500 System	Illumina	hB_RNA_16415_bam	hB_RNA_16415.accepted_hits.sort.coord.bam	Synapse	doi:10.7303/syn3157743	https://doi.org/10.7303/syn3157743	Male	Latino
hB_RNA_16425	MSBB AD RNA-seq data collection and processing	HiSeq 2500 System	Illumina	hB_RNA_16425_fq	hB_RNA_16425.unmapped.fq	Synapse	doi:10.7303/syn3157743	https://doi.org/10.7303/syn3157743	Male	White
hB_RNA_16425	MSBB AD RNA-seq data collection and processing	HiSeq 2500 System	Illumina	hB_RNA_16425_bam	hB_RNA_16425.accepted_hits.sort.coord.bam	Synapse	doi:10.7303/syn3157743	https://doi.org/10.7303/syn3157743	Male	White
hB_RNA_16435	MSBB AD RNA-seq data collection and processing	HiSeq 2500 System	Illumina	hB_RNA_16435_fq	hB_RNA_16435.unmapped.fq	Synapse	doi:10.7303/syn3157743	https://doi.org/10.7303/syn3157743	Male	White
hB_RNA_16435	MSBB AD RNA-seq data collection and processing	HiSeq 2500 System	Illumina	hB_RNA_16435_bam	hB_RNA_16435.accepted_hits.sort.coord.bam	Synapse	doi:10.7303/syn3157743	https://doi.org/10.7303/syn3157743	Male	White
hB_RNA_16445	MSBB AD RNA-seq data collection and processing	HiSeq 2500 System	Illumina	hB_RNA_16445_fq	hB_RNA_16445.unmapped.fq	Synapse	doi:10.7303/syn3157743	https://doi.org/10.7303/syn3157743	Male	White
hB_RNA_16445	MSBB AD RNA-seq data collection and processing	HiSeq 2500 System	Illumina	hB_RNA_16445_bam	hB_RNA_16445.accepted_hits.sort.coord.bam	Synapse	doi:10.7303/syn3157743	https://doi.org/10.7303/syn3157743	Male	White
hB_RNA_16455	MSBB AD RNA-seq data collection and processing	HiSeq 2500 System	Illumina	hB_RNA_16455_fq	hB_RNA_16455.unmapped.fq	Synapse	doi:10.7303/syn3157743	https://doi.org/10.7303/syn3157743	Female	White
hB_RNA_16455	MSBB AD RNA-seq data collection and processing	HiSeq 2500 System	Illumina	hB_RNA_16455_bam	hB_RNA_16455.accepted_hits.sort.coord.bam	Synapse	doi:10.7303/syn3157743	https://doi.org/10.7303/syn3157743	Female	White
hB_RNA_16465	MSBB AD RNA-seq data collection and processing	HiSeq 2500 System	Illumina	hB_RNA_16465_fq	hB_RNA_16465.unmapped.fq	Synapse	doi:10.7303/syn3157743	https://doi.org/10.7303/syn3157743	Female	White
hB_RNA_16465	MSBB AD RNA-seq data collection and processing	HiSeq 2500 System	Illumina	hB_RNA_16465_bam	hB_RNA_16465.accepted_hits.sort.coord.bam	Synapse	doi:10.7303/syn3157743	https://doi.org/10.7303/syn3157743	Female	White
hB_RNA_16475	MSBB AD RNA-seq data collection and processing	HiSeq 2500 System	Illumina	hB_RNA_16475_fq	hB_RNA_16475.unmapped.fq	Synapse	doi:10.7303/syn3157743	https://doi.org/10.7303/syn3157743	Male	White
hB_RNA_16475	MSBB AD RNA-seq data collection and processing	HiSeq 2500 System	Illumina	hB_RNA_16475_bam	hB_RNA_16475.accepted_hits.sort.coord.bam	Synapse	doi:10.7303/syn3157743	https://doi.org/10.7303/syn3157743	Male	White
hB_RNA_16485	MSBB AD RNA-seq data collection and processing	HiSeq 2500 System	Illumina	hB_RNA_16485_fq	hB_RNA_16485.unmapped.fq	Synapse	doi:10.7303/syn3157743	https://doi.org/10.7303/syn3157743	Male	White
hB_RNA_16485	MSBB AD RNA-seq data collection and processing	HiSeq 2500 System	Illumina	hB_RNA_16485_bam	hB_RNA_16485.accepted_hits.sort.coord.bam	Synapse	doi:10.7303/syn3157743	https://doi.org/10.7303/syn3157743	Male	White
hB_RNA_16495	MSBB AD RNA-seq data collection and processing	HiSeq 2500 System	Illumina	hB_RNA_16495_fq	hB_RNA_16495.unmapped.fq	Synapse	doi:10.7303/syn3157743	https://doi.org/10.7303/syn3157743	Female	White
hB_RNA_16495	MSBB AD RNA-seq data collection and processing	HiSeq 2500 System	Illumina	hB_RNA_16495_bam	hB_RNA_16495.accepted_hits.sort.coord.bam	Synapse	doi:10.7303/syn3157743	https://doi.org/10.7303/syn3157743	Female	White
hB_RNA_16505	MSBB AD RNA-seq data collection and processing	HiSeq 2500 System	Illumina	hB_RNA_16505_fq	hB_RNA_16505.unmapped.fq	Synapse	doi:10.7303/syn3157743	https://doi.org/10.7303/syn3157743	Male	White
hB_RNA_16505	MSBB AD RNA-seq data collection and processing	HiSeq 2500 System	Illumina	hB_RNA_16505_bam	hB_RNA_16505.accepted_hits.sort.coord.bam	Synapse	doi:10.7303/syn3157743	https://doi.org/10.7303/syn3157743	Male	White
hB_RNA_16515	MSBB AD RNA-seq data collection and processing	HiSeq 2500 System	Illumina	hB_RNA_16515_fq	hB_RNA_16515.unmapped.fq	Synapse	doi:10.7303/syn3157743	https://doi.org/10.7303/syn3157743	Male	White
hB_RNA_16515	MSBB AD RNA-seq data collection and processing	HiSeq 2500 System	Illumina	hB_RNA_16515_bam	hB_RNA_16515.accepted_hits.sort.coord.bam	Synapse	doi:10.7303/syn3157743	https://doi.org/10.7303/syn3157743	Male	White
hB_RNA_16525	MSBB AD RNA-seq data collection and processing	HiSeq 2500 System	Illumina	hB_RNA_16525_fq	hB_RNA_16525.unmapped.fq	Synapse	doi:10.7303/syn3157743	https://doi.org/10.7303/syn3157743	Female	White
hB_RNA_16525	MSBB AD RNA-seq data collection and processing	HiSeq 2500 System	Illumina	hB_RNA_16525_bam	hB_RNA_16525.accepted_hits.sort.coord.bam	Synapse	doi:10.7303/syn3157743	https://doi.org/10.7303/syn3157743	Female	White
hB_RNA_16535	MSBB AD RNA-seq data collection and processing	HiSeq 2500 System	Illumina	hB_RNA_16535_fq	hB_RNA_16535.unmapped.fq	Synapse	doi:10.7303/syn3157743	https://doi.org/10.7303/syn3157743	Male	White
hB_RNA_16535	MSBB AD RNA-seq data collection and processing	HiSeq 2500 System	Illumina	hB_RNA_16535_bam	hB_RNA_16535.accepted_hits.sort.coord.bam	Synapse	doi:10.7303/syn3157743	https://doi.org/10.7303/syn3157743	Male	White
hB_RNA_16545	MSBB AD RNA-seq data collection and processing	HiSeq 2500 System	Illumina	hB_RNA_16545_fq	hB_RNA_16545.unmapped.fq	Synapse	doi:10.7303/syn3157743	https://doi.org/10.7303/syn3157743	Female	White
hB_RNA_16545	MSBB AD RNA-seq data collection and processing	HiSeq 2500 System	Illumina	hB_RNA_16545_bam	hB_RNA_16545.accepted_hits.sort.coord.bam	Synapse	doi:10.7303/syn3157743	https://doi.org/10.7303/syn3157743	Female	White
hB_RNA_16555	MSBB AD RNA-seq data collection and processing	HiSeq 2500 System	Illumina	hB_RNA_16555_fq	hB_RNA_16555.unmapped.fq	Synapse	doi:10.7303/syn3157743	https://doi.org/10.7303/syn3157743	Female	White
hB_RNA_16555	MSBB AD RNA-seq data collection and processing	HiSeq 2500 System	Illumina	hB_RNA_16555_bam	hB_RNA_16555.accepted_hits.sort.coord.bam	Synapse	doi:10.7303/syn3157743	https://doi.org/10.7303/syn3157743	Female	White
hB_RNA_16565	MSBB AD RNA-seq data collection and processing	HiSeq 2500 System	Illumina	hB_RNA_16565_fq	hB_RNA_16565.unmapped.fq	Synapse	doi:10.7303/syn3157743	https://doi.org/10.7303/syn3157743	Female	White
hB_RNA_16565	MSBB AD RNA-seq data collection and processing	HiSeq 2500 System	Illumina	hB_RNA_16565_bam	hB_RNA_16565.accepted_hits.sort.coord.bam	Synapse	doi:10.7303/syn3157743	https://doi.org/10.7303/syn3157743	Female	White
hB_RNA_16575	MSBB AD RNA-seq data collection and processing	HiSeq 2500 System	Illumina	hB_RNA_16575_fq	hB_RNA_16575.unmapped.fq	Synapse	doi:10.7303/syn3157743	https://doi.org/10.7303/syn3157743	Male	Latino
hB_RNA_16575	MSBB AD RNA-seq data collection and processing	HiSeq 2500 System	Illumina	hB_RNA_16575_bam	hB_RNA_16575.accepted_hits.sort.coord.bam	Synapse	doi:10.7303/syn3157743	https://doi.org/10.7303/syn3157743	Male	Latino
hB_RNA_16585	MSBB AD RNA-seq data collection and processing	HiSeq 2500 System	Illumina	hB_RNA_16585_fq	hB_RNA_16585.unmapped.fq	Synapse	doi:10.7303/syn3157743	https://doi.org/10.7303/syn3157743	Female	Latino
hB_RNA_16585	MSBB AD RNA-seq data collection and processing	HiSeq 2500 System	Illumina	hB_RNA_16585_bam	hB_RNA_16585.accepted_hits.sort.coord.bam	Synapse	doi:10.7303/syn3157743	https://doi.org/10.7303/syn3157743	Female	Latino
hB_RNA_16595	MSBB AD RNA-seq data collection and processing	HiSeq 2500 System	Illumina	hB_RNA_16595_fq	hB_RNA_16595.unmapped.fq	Synapse	doi:10.7303/syn3157743	https://doi.org/10.7303/syn3157743	Female	White
hB_RNA_16595	MSBB AD RNA-seq data collection and processing	HiSeq 2500 System	Illumina	hB_RNA_16595_bam	hB_RNA_16595.accepted_hits.sort.coord.bam	Synapse	doi:10.7303/syn3157743	https://doi.org/10.7303/syn3157743	Female	White
hB_RNA_16605	MSBB AD RNA-seq data collection and processing	HiSeq 2500 System	Illumina	hB_RNA_16605_fq	hB_RNA_16605.unmapped.fq	Synapse	doi:10.7303/syn3157743	https://doi.org/10.7303/syn3157743	Female	White
hB_RNA_16605	MSBB AD RNA-seq data collection and processing	HiSeq 2500 System	Illumina	hB_RNA_16605_bam	hB_RNA_16605.accepted_hits.sort.coord.bam	Synapse	doi:10.7303/syn3157743	https://doi.org/10.7303/syn3157743	Female	White
hB_RNA_16625	MSBB AD RNA-seq data collection and processing	HiSeq 2500 System	Illumina	hB_RNA_16625_fq	hB_RNA_16625.unmapped.fq	Synapse	doi:10.7303/syn3157743	https://doi.org/10.7303/syn3157743	Female	White
hB_RNA_16625	MSBB AD RNA-seq data collection and processing	HiSeq 2500 System	Illumina	hB_RNA_16625_bam	hB_RNA_16625.accepted_hits.sort.coord.bam	Synapse	doi:10.7303/syn3157743	https://doi.org/10.7303/syn3157743	Female	White
hB_RNA_16635	MSBB AD RNA-seq data collection and processing	HiSeq 2500 System	Illumina	hB_RNA_16635_fq	hB_RNA_16635.unmapped.fq	Synapse	doi:10.7303/syn3157743	https://doi.org/10.7303/syn3157743	Female	White
hB_RNA_16635	MSBB AD RNA-seq data collection and processing	HiSeq 2500 System	Illumina	hB_RNA_16635_bam	hB_RNA_16635.accepted_hits.sort.coord.bam	Synapse	doi:10.7303/syn3157743	https://doi.org/10.7303/syn3157743	Female	White
hB_RNA_16645	MSBB AD RNA-seq data collection and processing	HiSeq 2500 System	Illumina	hB_RNA_16645_fq	hB_RNA_16645.unmapped.fq	Synapse	doi:10.7303/syn3157743	https://doi.org/10.7303/syn3157743	Female	Black
hB_RNA_16645	MSBB AD RNA-seq data collection and processing	HiSeq 2500 System	Illumina	hB_RNA_16645_bam	hB_RNA_16645.accepted_hits.sort.coord.bam	Synapse	doi:10.7303/syn3157743	https://doi.org/10.7303/syn3157743	Female	Black
hB_RNA_16655	MSBB AD RNA-seq data collection and processing	HiSeq 2500 System	Illumina	hB_RNA_16655_fq	hB_RNA_16655.unmapped.fq	Synapse	doi:10.7303/syn3157743	https://doi.org/10.7303/syn3157743	Female	Black
hB_RNA_16655	MSBB AD RNA-seq data collection and processing	HiSeq 2500 System	Illumina	hB_RNA_16655_bam	hB_RNA_16655.accepted_hits.sort.coord.bam	Synapse	doi:10.7303/syn3157743	https://doi.org/10.7303/syn3157743	Female	Black
hB_RNA_16665	MSBB AD RNA-seq data collection and processing	HiSeq 2500 System	Illumina	hB_RNA_16665_fq	hB_RNA_16665.unmapped.fq	Synapse	doi:10.7303/syn3157743	https://doi.org/10.7303/syn3157743	Female	White
hB_RNA_16665	MSBB AD RNA-seq data collection and processing	HiSeq 2500 System	Illumina	hB_RNA_16665_bam	hB_RNA_16665.accepted_hits.sort.coord.bam	Synapse	doi:10.7303/syn3157743	https://doi.org/10.7303/syn3157743	Female	White
hB_RNA_16675	MSBB AD RNA-seq data collection and processing	HiSeq 2500 System	Illumina	hB_RNA_16675_fq	hB_RNA_16675.unmapped.fq	Synapse	doi:10.7303/syn3157743	https://doi.org/10.7303/syn3157743	Female	White
hB_RNA_16675	MSBB AD RNA-seq data collection and processing	HiSeq 2500 System	Illumina	hB_RNA_16675_bam	hB_RNA_16675.accepted_hits.sort.coord.bam	Synapse	doi:10.7303/syn3157743	https://doi.org/10.7303/syn3157743	Female	White
hB_RNA_16685	MSBB AD RNA-seq data collection and processing	HiSeq 2500 System	Illumina	hB_RNA_16685_fq	hB_RNA_16685.unmapped.fq	Synapse	doi:10.7303/syn3157743	https://doi.org/10.7303/syn3157743	Female	White
hB_RNA_16685	MSBB AD RNA-seq data collection and processing	HiSeq 2500 System	Illumina	hB_RNA_16685_bam	hB_RNA_16685.accepted_hits.sort.coord.bam	Synapse	doi:10.7303/syn3157743	https://doi.org/10.7303/syn3157743	Female	White
hB_RNA_16695	MSBB AD RNA-seq data collection and processing	HiSeq 2500 System	Illumina	hB_RNA_16695_fq	hB_RNA_16695.unmapped.fq	Synapse	doi:10.7303/syn3157743	https://doi.org/10.7303/syn3157743	Male	White
hB_RNA_16695	MSBB AD RNA-seq data collection and processing	HiSeq 2500 System	Illumina	hB_RNA_16695_bam	hB_RNA_16695.accepted_hits.sort.coord.bam	Synapse	doi:10.7303/syn3157743	https://doi.org/10.7303/syn3157743	Male	White
hB_RNA_16705	MSBB AD RNA-seq data collection and processing	HiSeq 2500 System	Illumina	hB_RNA_16705_fq	hB_RNA_16705.unmapped.fq	Synapse	doi:10.7303/syn3157743	https://doi.org/10.7303/syn3157743	Female	White
hB_RNA_16705	MSBB AD RNA-seq data collection and processing	HiSeq 2500 System	Illumina	hB_RNA_16705_bam	hB_RNA_16705.accepted_hits.sort.coord.bam	Synapse	doi:10.7303/syn3157743	https://doi.org/10.7303/syn3157743	Female	White
hB_RNA_16715	MSBB AD RNA-seq data collection and processing	HiSeq 2500 System	Illumina	hB_RNA_16715_fq	hB_RNA_16715.unmapped.fq	Synapse	doi:10.7303/syn3157743	https://doi.org/10.7303/syn3157743	Female	White
hB_RNA_16715	MSBB AD RNA-seq data collection and processing	HiSeq 2500 System	Illumina	hB_RNA_16715_bam	hB_RNA_16715.accepted_hits.sort.coord.bam	Synapse	doi:10.7303/syn3157743	https://doi.org/10.7303/syn3157743	Female	White
hB_RNA_16725	MSBB AD RNA-seq data collection and processing	HiSeq 2500 System	Illumina	hB_RNA_16725_fq	hB_RNA_16725.unmapped.fq	Synapse	doi:10.7303/syn3157743	https://doi.org/10.7303/syn3157743	Male	White
hB_RNA_16725	MSBB AD RNA-seq data collection and processing	HiSeq 2500 System	Illumina	hB_RNA_16725_bam	hB_RNA_16725.accepted_hits.sort.coord.bam	Synapse	doi:10.7303/syn3157743	https://doi.org/10.7303/syn3157743	Male	White
hB_RNA_16735	MSBB AD RNA-seq data collection and processing	HiSeq 2500 System	Illumina	hB_RNA_16735_fq	hB_RNA_16735.unmapped.fq	Synapse	doi:10.7303/syn3157743	https://doi.org/10.7303/syn3157743	Male	Latino
hB_RNA_16735	MSBB AD RNA-seq data collection and processing	HiSeq 2500 System	Illumina	hB_RNA_16735_bam	hB_RNA_16735.accepted_hits.sort.coord.bam	Synapse	doi:10.7303/syn3157743	https://doi.org/10.7303/syn3157743	Male	Latino
hB_RNA_16745	MSBB AD RNA-seq data collection and processing	HiSeq 2500 System	Illumina	hB_RNA_16745_fq	hB_RNA_16745.unmapped.fq	Synapse	doi:10.7303/syn3157743	https://doi.org/10.7303/syn3157743	Female	White
hB_RNA_16745	MSBB AD RNA-seq data collection and processing	HiSeq 2500 System	Illumina	hB_RNA_16745_bam	hB_RNA_16745.accepted_hits.sort.coord.bam	Synapse	doi:10.7303/syn3157743	https://doi.org/10.7303/syn3157743	Female	White
hB_RNA_16755	MSBB AD RNA-seq data collection and processing	HiSeq 2500 System	Illumina	hB_RNA_16755_fq	hB_RNA_16755.unmapped.fq	Synapse	doi:10.7303/syn3157743	https://doi.org/10.7303/syn3157743	Male	White
hB_RNA_16755	MSBB AD RNA-seq data collection and processing	HiSeq 2500 System	Illumina	hB_RNA_16755_bam	hB_RNA_16755.accepted_hits.sort.coord.bam	Synapse	doi:10.7303/syn3157743	https://doi.org/10.7303/syn3157743	Male	White
hB_RNA_16765	MSBB AD RNA-seq data collection and processing	HiSeq 2500 System	Illumina	hB_RNA_16765_fq	hB_RNA_16765.unmapped.fq	Synapse	doi:10.7303/syn3157743	https://doi.org/10.7303/syn3157743	Female	White
hB_RNA_16765	MSBB AD RNA-seq data collection and processing	HiSeq 2500 System	Illumina	hB_RNA_16765_bam	hB_RNA_16765.accepted_hits.sort.coord.bam	Synapse	doi:10.7303/syn3157743	https://doi.org/10.7303/syn3157743	Female	White
hB_RNA_16775	MSBB AD RNA-seq data collection and processing	HiSeq 2500 System	Illumina	hB_RNA_16775_fq	hB_RNA_16775.unmapped.fq	Synapse	doi:10.7303/syn3157743	https://doi.org/10.7303/syn3157743	Female	White
hB_RNA_16775	MSBB AD RNA-seq data collection and processing	HiSeq 2500 System	Illumina	hB_RNA_16775_bam	hB_RNA_16775.accepted_hits.sort.coord.bam	Synapse	doi:10.7303/syn3157743	https://doi.org/10.7303/syn3157743	Female	White
hB_RNA_16785	MSBB AD RNA-seq data collection and processing	HiSeq 2500 System	Illumina	hB_RNA_16785_fq	hB_RNA_16785.unmapped.fq	Synapse	doi:10.7303/syn3157743	https://doi.org/10.7303/syn3157743	Female	White
hB_RNA_16785	MSBB AD RNA-seq data collection and processing	HiSeq 2500 System	Illumina	hB_RNA_16785_bam	hB_RNA_16785.accepted_hits.sort.coord.bam	Synapse	doi:10.7303/syn3157743	https://doi.org/10.7303/syn3157743	Female	White
hB_RNA_16795	MSBB AD RNA-seq data collection and processing	HiSeq 2500 System	Illumina	hB_RNA_16795_fq	hB_RNA_16795.unmapped.fq	Synapse	doi:10.7303/syn3157743	https://doi.org/10.7303/syn3157743	Female	Black
hB_RNA_16795	MSBB AD RNA-seq data collection and processing	HiSeq 2500 System	Illumina	hB_RNA_16795_bam	hB_RNA_16795.accepted_hits.sort.coord.bam	Synapse	doi:10.7303/syn3157743	https://doi.org/10.7303/syn3157743	Female	Black
hB_RNA_16805	MSBB AD RNA-seq data collection and processing	HiSeq 2500 System	Illumina	hB_RNA_16805_fq	hB_RNA_16805.unmapped.fq	Synapse	doi:10.7303/syn3157743	https://doi.org/10.7303/syn3157743	Female	White
hB_RNA_16805	MSBB AD RNA-seq data collection and processing	HiSeq 2500 System	Illumina	hB_RNA_16805_bam	hB_RNA_16805.accepted_hits.sort.coord.bam	Synapse	doi:10.7303/syn3157743	https://doi.org/10.7303/syn3157743	Female	White
hB_RNA_16815	MSBB AD RNA-seq data collection and processing	HiSeq 2500 System	Illumina	hB_RNA_16815_fq	hB_RNA_16815.unmapped.fq	Synapse	doi:10.7303/syn3157743	https://doi.org/10.7303/syn3157743	Male	White
hB_RNA_16815	MSBB AD RNA-seq data collection and processing	HiSeq 2500 System	Illumina	hB_RNA_16815_bam	hB_RNA_16815.accepted_hits.sort.coord.bam	Synapse	doi:10.7303/syn3157743	https://doi.org/10.7303/syn3157743	Male	White
hB_RNA_16825	MSBB AD RNA-seq data collection and processing	HiSeq 2500 System	Illumina	hB_RNA_16825_fq	hB_RNA_16825.unmapped.fq	Synapse	doi:10.7303/syn3157743	https://doi.org/10.7303/syn3157743	Female	White
hB_RNA_16825	MSBB AD RNA-seq data collection and processing	HiSeq 2500 System	Illumina	hB_RNA_16825_bam	hB_RNA_16825.accepted_hits.sort.coord.bam	Synapse	doi:10.7303/syn3157743	https://doi.org/10.7303/syn3157743	Female	White
hB_RNA_16835	MSBB AD RNA-seq data collection and processing	HiSeq 2500 System	Illumina	hB_RNA_16835_fq	hB_RNA_16835.unmapped.fq	Synapse	doi:10.7303/syn3157743	https://doi.org/10.7303/syn3157743	Female	White
hB_RNA_16835	MSBB AD RNA-seq data collection and processing	HiSeq 2500 System	Illumina	hB_RNA_16835_bam	hB_RNA_16835.accepted_hits.sort.coord.bam	Synapse	doi:10.7303/syn3157743	https://doi.org/10.7303/syn3157743	Female	White
hB_RNA_16845	MSBB AD RNA-seq data collection and processing	HiSeq 2500 System	Illumina	hB_RNA_16845_fq	hB_RNA_16845.unmapped.fq	Synapse	doi:10.7303/syn3157743	https://doi.org/10.7303/syn3157743	Female	White
hB_RNA_16845	MSBB AD RNA-seq data collection and processing	HiSeq 2500 System	Illumina	hB_RNA_16845_bam	hB_RNA_16845.accepted_hits.sort.coord.bam	Synapse	doi:10.7303/syn3157743	https://doi.org/10.7303/syn3157743	Female	White
hB_RNA_16855	MSBB AD RNA-seq data collection and processing	HiSeq 2500 System	Illumina	hB_RNA_16855_fq	hB_RNA_16855.unmapped.fq	Synapse	doi:10.7303/syn3157743	https://doi.org/10.7303/syn3157743	Male	White
hB_RNA_16855	MSBB AD RNA-seq data collection and processing	HiSeq 2500 System	Illumina	hB_RNA_16855_bam	hB_RNA_16855.accepted_hits.sort.coord.bam	Synapse	doi:10.7303/syn3157743	https://doi.org/10.7303/syn3157743	Male	White
hB_RNA_16865	MSBB AD RNA-seq data collection and processing	HiSeq 2500 System	Illumina	hB_RNA_16865_fq	hB_RNA_16865.unmapped.fq	Synapse	doi:10.7303/syn3157743	https://doi.org/10.7303/syn3157743	Male	White
hB_RNA_16865	MSBB AD RNA-seq data collection and processing	HiSeq 2500 System	Illumina	hB_RNA_16865_bam	hB_RNA_16865.accepted_hits.sort.coord.bam	Synapse	doi:10.7303/syn3157743	https://doi.org/10.7303/syn3157743	Male	White
hB_RNA_16875	MSBB AD RNA-seq data collection and processing	HiSeq 2500 System	Illumina	hB_RNA_16875_fq	hB_RNA_16875.unmapped.fq	Synapse	doi:10.7303/syn3157743	https://doi.org/10.7303/syn3157743	Female	Black
hB_RNA_16875	MSBB AD RNA-seq data collection and processing	HiSeq 2500 System	Illumina	hB_RNA_16875_bam	hB_RNA_16875.accepted_hits.sort.coord.bam	Synapse	doi:10.7303/syn3157743	https://doi.org/10.7303/syn3157743	Female	Black
hB_RNA_16885	MSBB AD RNA-seq data collection and processing	HiSeq 2500 System	Illumina	hB_RNA_16885_fq	hB_RNA_16885.unmapped.fq	Synapse	doi:10.7303/syn3157743	https://doi.org/10.7303/syn3157743	Female	White
hB_RNA_16885	MSBB AD RNA-seq data collection and processing	HiSeq 2500 System	Illumina	hB_RNA_16885_bam	hB_RNA_16885.accepted_hits.sort.coord.bam	Synapse	doi:10.7303/syn3157743	https://doi.org/10.7303/syn3157743	Female	White
hB_RNA_16895	MSBB AD RNA-seq data collection and processing	HiSeq 2500 System	Illumina	hB_RNA_16895_fq	hB_RNA_16895.unmapped.fq	Synapse	doi:10.7303/syn3157743	https://doi.org/10.7303/syn3157743	Male	White
hB_RNA_16895	MSBB AD RNA-seq data collection and processing	HiSeq 2500 System	Illumina	hB_RNA_16895_bam	hB_RNA_16895.accepted_hits.sort.coord.bam	Synapse	doi:10.7303/syn3157743	https://doi.org/10.7303/syn3157743	Male	White
hB_RNA_16905	MSBB AD RNA-seq data collection and processing	HiSeq 2500 System	Illumina	hB_RNA_16905_fq	hB_RNA_16905.unmapped.fq	Synapse	doi:10.7303/syn3157743	https://doi.org/10.7303/syn3157743	Female	White
hB_RNA_16905	MSBB AD RNA-seq data collection and processing	HiSeq 2500 System	Illumina	hB_RNA_16905_bam	hB_RNA_16905.accepted_hits.sort.coord.bam	Synapse	doi:10.7303/syn3157743	https://doi.org/10.7303/syn3157743	Female	White
hB_RNA_16915	MSBB AD RNA-seq data collection and processing	HiSeq 2500 System	Illumina	hB_RNA_16915_fq	hB_RNA_16915.unmapped.fq	Synapse	doi:10.7303/syn3157743	https://doi.org/10.7303/syn3157743	Female	White
hB_RNA_16915	MSBB AD RNA-seq data collection and processing	HiSeq 2500 System	Illumina	hB_RNA_16915_bam	hB_RNA_16915.accepted_hits.sort.coord.bam	Synapse	doi:10.7303/syn3157743	https://doi.org/10.7303/syn3157743	Female	White
hB_RNA_16925	MSBB AD RNA-seq data collection and processing	HiSeq 2500 System	Illumina	hB_RNA_16925_fq	hB_RNA_16925.unmapped.fq	Synapse	doi:10.7303/syn3157743	https://doi.org/10.7303/syn3157743	Female	Black
hB_RNA_16925	MSBB AD RNA-seq data collection and processing	HiSeq 2500 System	Illumina	hB_RNA_16925_bam	hB_RNA_16925.accepted_hits.sort.coord.bam	Synapse	doi:10.7303/syn3157743	https://doi.org/10.7303/syn3157743	Female	Black
hB_RNA_16935	MSBB AD RNA-seq data collection and processing	HiSeq 2500 System	Illumina	hB_RNA_16935_fq	hB_RNA_16935.unmapped.fq	Synapse	doi:10.7303/syn3157743	https://doi.org/10.7303/syn3157743	Female	White
hB_RNA_16935	MSBB AD RNA-seq data collection and processing	HiSeq 2500 System	Illumina	hB_RNA_16935_bam	hB_RNA_16935.accepted_hits.sort.coord.bam	Synapse	doi:10.7303/syn3157743	https://doi.org/10.7303/syn3157743	Female	White
hB_RNA_16945	MSBB AD RNA-seq data collection and processing	HiSeq 2500 System	Illumina	hB_RNA_16945_fq	hB_RNA_16945.unmapped.fq	Synapse	doi:10.7303/syn3157743	https://doi.org/10.7303/syn3157743	Female	Black
hB_RNA_16945	MSBB AD RNA-seq data collection and processing	HiSeq 2500 System	Illumina	hB_RNA_16945_bam	hB_RNA_16945.accepted_hits.sort.coord.bam	Synapse	doi:10.7303/syn3157743	https://doi.org/10.7303/syn3157743	Female	Black
hB_RNA_16955	MSBB AD RNA-seq data collection and processing	HiSeq 2500 System	Illumina	hB_RNA_16955_fq	hB_RNA_16955.unmapped.fq	Synapse	doi:10.7303/syn3157743	https://doi.org/10.7303/syn3157743	Female	White
hB_RNA_16955	MSBB AD RNA-seq data collection and processing	HiSeq 2500 System	Illumina	hB_RNA_16955_bam	hB_RNA_16955.accepted_hits.sort.coord.bam	Synapse	doi:10.7303/syn3157743	https://doi.org/10.7303/syn3157743	Female	White
hB_RNA_16965	MSBB AD RNA-seq data collection and processing	HiSeq 2500 System	Illumina	hB_RNA_16965_fq	hB_RNA_16965.unmapped.fq	Synapse	doi:10.7303/syn3157743	https://doi.org/10.7303/syn3157743	Female	White
hB_RNA_16965	MSBB AD RNA-seq data collection and processing	HiSeq 2500 System	Illumina	hB_RNA_16965_bam	hB_RNA_16965.accepted_hits.sort.coord.bam	Synapse	doi:10.7303/syn3157743	https://doi.org/10.7303/syn3157743	Female	White
hB_RNA_16975	MSBB AD RNA-seq data collection and processing	HiSeq 2500 System	Illumina	hB_RNA_16975_fq	hB_RNA_16975.unmapped.fq	Synapse	doi:10.7303/syn3157743	https://doi.org/10.7303/syn3157743	Male	White
hB_RNA_16975	MSBB AD RNA-seq data collection and processing	HiSeq 2500 System	Illumina	hB_RNA_16975_bam	hB_RNA_16975.accepted_hits.sort.coord.bam	Synapse	doi:10.7303/syn3157743	https://doi.org/10.7303/syn3157743	Male	White
hB_RNA_16985	MSBB AD RNA-seq data collection and processing	HiSeq 2500 System	Illumina	hB_RNA_16985_fq	hB_RNA_16985.unmapped.fq	Synapse	doi:10.7303/syn3157743	https://doi.org/10.7303/syn3157743	Female	White
hB_RNA_16985	MSBB AD RNA-seq data collection and processing	HiSeq 2500 System	Illumina	hB_RNA_16985_bam	hB_RNA_16985.accepted_hits.sort.coord.bam	Synapse	doi:10.7303/syn3157743	https://doi.org/10.7303/syn3157743	Female	White
hB_RNA_16995	MSBB AD RNA-seq data collection and processing	HiSeq 2500 System	Illumina	hB_RNA_16995_fq	hB_RNA_16995.unmapped.fq	Synapse	doi:10.7303/syn3157743	https://doi.org/10.7303/syn3157743	Female	White
hB_RNA_16995	MSBB AD RNA-seq data collection and processing	HiSeq 2500 System	Illumina	hB_RNA_16995_bam	hB_RNA_16995.accepted_hits.sort.coord.bam	Synapse	doi:10.7303/syn3157743	https://doi.org/10.7303/syn3157743	Female	White
hB_RNA_17005	MSBB AD RNA-seq data collection and processing	HiSeq 2500 System	Illumina	hB_RNA_17005_fq	hB_RNA_17005.unmapped.fq	Synapse	doi:10.7303/syn3157743	https://doi.org/10.7303/syn3157743	Female	White
hB_RNA_17005	MSBB AD RNA-seq data collection and processing	HiSeq 2500 System	Illumina	hB_RNA_17005_bam	hB_RNA_17005.accepted_hits.sort.coord.bam	Synapse	doi:10.7303/syn3157743	https://doi.org/10.7303/syn3157743	Female	White
hB_RNA_17015	MSBB AD RNA-seq data collection and processing	HiSeq 2500 System	Illumina	hB_RNA_17015_fq	hB_RNA_17015.unmapped.fq	Synapse	doi:10.7303/syn3157743	https://doi.org/10.7303/syn3157743	Male	White
hB_RNA_17015	MSBB AD RNA-seq data collection and processing	HiSeq 2500 System	Illumina	hB_RNA_17015_bam	hB_RNA_17015.accepted_hits.sort.coord.bam	Synapse	doi:10.7303/syn3157743	https://doi.org/10.7303/syn3157743	Male	White
hB_RNA_17025	MSBB AD RNA-seq data collection and processing	HiSeq 2500 System	Illumina	hB_RNA_17025_fq	hB_RNA_17025.unmapped.fq	Synapse	doi:10.7303/syn3157743	https://doi.org/10.7303/syn3157743	Female	White
hB_RNA_17025	MSBB AD RNA-seq data collection and processing	HiSeq 2500 System	Illumina	hB_RNA_17025_bam	hB_RNA_17025.accepted_hits.sort.coord.bam	Synapse	doi:10.7303/syn3157743	https://doi.org/10.7303/syn3157743	Female	White
hB_RNA_17035	MSBB AD RNA-seq data collection and processing	HiSeq 2500 System	Illumina	hB_RNA_17035_fq	hB_RNA_17035.unmapped.fq	Synapse	doi:10.7303/syn3157743	https://doi.org/10.7303/syn3157743	Male	White
hB_RNA_17035	MSBB AD RNA-seq data collection and processing	HiSeq 2500 System	Illumina	hB_RNA_17035_bam	hB_RNA_17035.accepted_hits.sort.coord.bam	Synapse	doi:10.7303/syn3157743	https://doi.org/10.7303/syn3157743	Male	White
hB_RNA_17045	MSBB AD RNA-seq data collection and processing	HiSeq 2500 System	Illumina	hB_RNA_17045_fq	hB_RNA_17045.unmapped.fq	Synapse	doi:10.7303/syn3157743	https://doi.org/10.7303/syn3157743	Male	White
hB_RNA_17045	MSBB AD RNA-seq data collection and processing	HiSeq 2500 System	Illumina	hB_RNA_17045_bam	hB_RNA_17045.accepted_hits.sort.coord.bam	Synapse	doi:10.7303/syn3157743	https://doi.org/10.7303/syn3157743	Male	White
hB_RNA_17055	MSBB AD RNA-seq data collection and processing	HiSeq 2500 System	Illumina	hB_RNA_17055_fq	hB_RNA_17055.unmapped.fq	Synapse	doi:10.7303/syn3157743	https://doi.org/10.7303/syn3157743	Male	Unknown
hB_RNA_17055	MSBB AD RNA-seq data collection and processing	HiSeq 2500 System	Illumina	hB_RNA_17055_bam	hB_RNA_17055.accepted_hits.sort.coord.bam	Synapse	doi:10.7303/syn3157743	https://doi.org/10.7303/syn3157743	Male	Unknown
hB_RNA_17065	MSBB AD RNA-seq data collection and processing	HiSeq 2500 System	Illumina	hB_RNA_17065_fq	hB_RNA_17065.unmapped.fq	Synapse	doi:10.7303/syn3157743	https://doi.org/10.7303/syn3157743	Female	Black
hB_RNA_17065	MSBB AD RNA-seq data collection and processing	HiSeq 2500 System	Illumina	hB_RNA_17065_bam	hB_RNA_17065.accepted_hits.sort.coord.bam	Synapse	doi:10.7303/syn3157743	https://doi.org/10.7303/syn3157743	Female	Black
hB_RNA_17075	MSBB AD RNA-seq data collection and processing	HiSeq 2500 System	Illumina	hB_RNA_17075_fq	hB_RNA_17075.unmapped.fq	Synapse	doi:10.7303/syn3157743	https://doi.org/10.7303/syn3157743	Female	Latino
hB_RNA_17075	MSBB AD RNA-seq data collection and processing	HiSeq 2500 System	Illumina	hB_RNA_17075_bam	hB_RNA_17075.accepted_hits.sort.coord.bam	Synapse	doi:10.7303/syn3157743	https://doi.org/10.7303/syn3157743	Female	Latino
hB_RNA_17085	MSBB AD RNA-seq data collection and processing	HiSeq 2500 System	Illumina	hB_RNA_17085_fq	hB_RNA_17085.unmapped.fq	Synapse	doi:10.7303/syn3157743	https://doi.org/10.7303/syn3157743	Female	White
hB_RNA_17085	MSBB AD RNA-seq data collection and processing	HiSeq 2500 System	Illumina	hB_RNA_17085_bam	hB_RNA_17085.accepted_hits.sort.coord.bam	Synapse	doi:10.7303/syn3157743	https://doi.org/10.7303/syn3157743	Female	White
hB_RNA_17095	MSBB AD RNA-seq data collection and processing	HiSeq 2500 System	Illumina	hB_RNA_17095_fq	hB_RNA_17095.unmapped.fq	Synapse	doi:10.7303/syn3157743	https://doi.org/10.7303/syn3157743	Female	White
hB_RNA_17095	MSBB AD RNA-seq data collection and processing	HiSeq 2500 System	Illumina	hB_RNA_17095_bam	hB_RNA_17095.accepted_hits.sort.coord.bam	Synapse	doi:10.7303/syn3157743	https://doi.org/10.7303/syn3157743	Female	White
hB_RNA_17105	MSBB AD RNA-seq data collection and processing	HiSeq 2500 System	Illumina	hB_RNA_17105_fq	hB_RNA_17105.unmapped.fq	Synapse	doi:10.7303/syn3157743	https://doi.org/10.7303/syn3157743	Male	White
hB_RNA_17105	MSBB AD RNA-seq data collection and processing	HiSeq 2500 System	Illumina	hB_RNA_17105_bam	hB_RNA_17105.accepted_hits.sort.coord.bam	Synapse	doi:10.7303/syn3157743	https://doi.org/10.7303/syn3157743	Male	White
hB_RNA_17115	MSBB AD RNA-seq data collection and processing	HiSeq 2500 System	Illumina	hB_RNA_17115_fq	hB_RNA_17115.unmapped.fq	Synapse	doi:10.7303/syn3157743	https://doi.org/10.7303/syn3157743	Female	White
hB_RNA_17115	MSBB AD RNA-seq data collection and processing	HiSeq 2500 System	Illumina	hB_RNA_17115_bam	hB_RNA_17115.accepted_hits.sort.coord.bam	Synapse	doi:10.7303/syn3157743	https://doi.org/10.7303/syn3157743	Female	White
hB_RNA_17125	MSBB AD RNA-seq data collection and processing	HiSeq 2500 System	Illumina	hB_RNA_17125_fq	hB_RNA_17125.unmapped.fq	Synapse	doi:10.7303/syn3157743	https://doi.org/10.7303/syn3157743	Female	Black
hB_RNA_17125	MSBB AD RNA-seq data collection and processing	HiSeq 2500 System	Illumina	hB_RNA_17125_bam	hB_RNA_17125.accepted_hits.sort.coord.bam	Synapse	doi:10.7303/syn3157743	https://doi.org/10.7303/syn3157743	Female	Black
hB_RNA_17135	MSBB AD RNA-seq data collection and processing	HiSeq 2500 System	Illumina	hB_RNA_17135_fq	hB_RNA_17135.unmapped.fq	Synapse	doi:10.7303/syn3157743	https://doi.org/10.7303/syn3157743	Male	White
hB_RNA_17135	MSBB AD RNA-seq data collection and processing	HiSeq 2500 System	Illumina	hB_RNA_17135_bam	hB_RNA_17135.accepted_hits.sort.coord.bam	Synapse	doi:10.7303/syn3157743	https://doi.org/10.7303/syn3157743	Male	White
hB_RNA_17145	MSBB AD RNA-seq data collection and processing	HiSeq 2500 System	Illumina	hB_RNA_17145_fq	hB_RNA_17145.unmapped.fq	Synapse	doi:10.7303/syn3157743	https://doi.org/10.7303/syn3157743	Male	White
hB_RNA_17145	MSBB AD RNA-seq data collection and processing	HiSeq 2500 System	Illumina	hB_RNA_17145_bam	hB_RNA_17145.accepted_hits.sort.coord.bam	Synapse	doi:10.7303/syn3157743	https://doi.org/10.7303/syn3157743	Male	White
hB_RNA_17155	MSBB AD RNA-seq data collection and processing	HiSeq 2500 System	Illumina	hB_RNA_17155_fq	hB_RNA_17155.unmapped.fq	Synapse	doi:10.7303/syn3157743	https://doi.org/10.7303/syn3157743	Male	White
hB_RNA_17155	MSBB AD RNA-seq data collection and processing	HiSeq 2500 System	Illumina	hB_RNA_17155_bam	hB_RNA_17155.accepted_hits.sort.coord.bam	Synapse	doi:10.7303/syn3157743	https://doi.org/10.7303/syn3157743	Male	White
hB_RNA_20672	MSBB AD RNA-seq data collection and processing	HiSeq 2500 System	Illumina	hB_RNA_20672_fq	hB_RNA_20672.unmapped.fq	Synapse	doi:10.7303/syn3157743	https://doi.org/10.7303/syn3157743	Female	White
hB_RNA_20672	MSBB AD RNA-seq data collection and processing	HiSeq 2500 System	Illumina	hB_RNA_20672_bam	hB_RNA_20672.accepted_hits.sort.coord.bam	Synapse	doi:10.7303/syn3157743	https://doi.org/10.7303/syn3157743	Female	White
hB_RNA_4301	MSBB AD RNA-seq data collection and processing	HiSeq 2500 System	Illumina	hB_RNA_4301_fq	hB_RNA_4301.unmapped.fq	Synapse	doi:10.7303/syn3157743	https://doi.org/10.7303/syn3157743	Female	White
hB_RNA_4301	MSBB AD RNA-seq data collection and processing	HiSeq 2500 System	Illumina	hB_RNA_4301_bam	hB_RNA_4301.accepted_hits.sort.coord.bam	Synapse	doi:10.7303/syn3157743	https://doi.org/10.7303/syn3157743	Female	White
hB_RNA_4312	MSBB AD RNA-seq data collection and processing	HiSeq 2500 System	Illumina	hB_RNA_4312_fq	hB_RNA_4312.unmapped.fq	Synapse	doi:10.7303/syn3157743	https://doi.org/10.7303/syn3157743	Female	White
hB_RNA_4312	MSBB AD RNA-seq data collection and processing	HiSeq 2500 System	Illumina	hB_RNA_4312_bam	hB_RNA_4312.accepted_hits.sort.coord.bam	Synapse	doi:10.7303/syn3157743	https://doi.org/10.7303/syn3157743	Female	White
hB_RNA_4321	MSBB AD RNA-seq data collection and processing	HiSeq 2500 System	Illumina	hB_RNA_4321_fq	hB_RNA_4321.unmapped.fq	Synapse	doi:10.7303/syn3157743	https://doi.org/10.7303/syn3157743	Female	Latino
hB_RNA_4321	MSBB AD RNA-seq data collection and processing	HiSeq 2500 System	Illumina	hB_RNA_4321_bam	hB_RNA_4321.accepted_hits.sort.coord.bam	Synapse	doi:10.7303/syn3157743	https://doi.org/10.7303/syn3157743	Female	Latino
hB_RNA_4331	MSBB AD RNA-seq data collection and processing	HiSeq 2500 System	Illumina	hB_RNA_4331_fq	hB_RNA_4331.unmapped.fq	Synapse	doi:10.7303/syn3157743	https://doi.org/10.7303/syn3157743	Female	White
hB_RNA_4331	MSBB AD RNA-seq data collection and processing	HiSeq 2500 System	Illumina	hB_RNA_4331_bam	hB_RNA_4331.accepted_hits.sort.coord.bam	Synapse	doi:10.7303/syn3157743	https://doi.org/10.7303/syn3157743	Female	White
hB_RNA_4341	MSBB AD RNA-seq data collection and processing	HiSeq 2500 System	Illumina	hB_RNA_4341_fq	hB_RNA_4341.unmapped.fq	Synapse	doi:10.7303/syn3157743	https://doi.org/10.7303/syn3157743	Female	White
hB_RNA_4341	MSBB AD RNA-seq data collection and processing	HiSeq 2500 System	Illumina	hB_RNA_4341_bam	hB_RNA_4341.accepted_hits.sort.coord.bam	Synapse	doi:10.7303/syn3157743	https://doi.org/10.7303/syn3157743	Female	White
hB_RNA_4351	MSBB AD RNA-seq data collection and processing	HiSeq 2500 System	Illumina	hB_RNA_4351_fq	hB_RNA_4351.unmapped.fq	Synapse	doi:10.7303/syn3157743	https://doi.org/10.7303/syn3157743	Female	White
hB_RNA_4351	MSBB AD RNA-seq data collection and processing	HiSeq 2500 System	Illumina	hB_RNA_4351_bam	hB_RNA_4351.accepted_hits.sort.coord.bam	Synapse	doi:10.7303/syn3157743	https://doi.org/10.7303/syn3157743	Female	White
hB_RNA_4361	MSBB AD RNA-seq data collection and processing	HiSeq 2500 System	Illumina	hB_RNA_4361_fq	hB_RNA_4361.unmapped.fq	Synapse	doi:10.7303/syn3157743	https://doi.org/10.7303/syn3157743	Female	White
hB_RNA_4361	MSBB AD RNA-seq data collection and processing	HiSeq 2500 System	Illumina	hB_RNA_4361_bam	hB_RNA_4361.accepted_hits.sort.coord.bam	Synapse	doi:10.7303/syn3157743	https://doi.org/10.7303/syn3157743	Female	White
hB_RNA_4371	MSBB AD RNA-seq data collection and processing	HiSeq 2500 System	Illumina	hB_RNA_4371_fq	hB_RNA_4371.unmapped.fq	Synapse	doi:10.7303/syn3157743	https://doi.org/10.7303/syn3157743	Male	White
hB_RNA_4371	MSBB AD RNA-seq data collection and processing	HiSeq 2500 System	Illumina	hB_RNA_4371_bam	hB_RNA_4371.accepted_hits.sort.coord.bam	Synapse	doi:10.7303/syn3157743	https://doi.org/10.7303/syn3157743	Male	White
hB_RNA_4389	MSBB AD RNA-seq data collection and processing	HiSeq 2500 System	Illumina	hB_RNA_4389_fq	hB_RNA_4389.unmapped.fq	Synapse	doi:10.7303/syn3157743	https://doi.org/10.7303/syn3157743	Male	White
hB_RNA_4389	MSBB AD RNA-seq data collection and processing	HiSeq 2500 System	Illumina	hB_RNA_4389_bam	hB_RNA_4389.accepted_hits.sort.coord.bam	Synapse	doi:10.7303/syn3157743	https://doi.org/10.7303/syn3157743	Male	White
hB_RNA_4398	MSBB AD RNA-seq data collection and processing	HiSeq 2500 System	Illumina	hB_RNA_4398_fq	hB_RNA_4398.unmapped.fq	Synapse	doi:10.7303/syn3157743	https://doi.org/10.7303/syn3157743	Female	White
hB_RNA_4398	MSBB AD RNA-seq data collection and processing	HiSeq 2500 System	Illumina	hB_RNA_4398_bam	hB_RNA_4398.accepted_hits.sort.coord.bam	Synapse	doi:10.7303/syn3157743	https://doi.org/10.7303/syn3157743	Female	White
hB_RNA_4403	MSBB AD RNA-seq data collection and processing	HiSeq 2500 System	Illumina	hB_RNA_4403_fq	hB_RNA_4403.unmapped.fq	Synapse	doi:10.7303/syn3157743	https://doi.org/10.7303/syn3157743	Female	White
hB_RNA_4403	MSBB AD RNA-seq data collection and processing	HiSeq 2500 System	Illumina	hB_RNA_4403_bam	hB_RNA_4403.accepted_hits.sort.coord.bam	Synapse	doi:10.7303/syn3157743	https://doi.org/10.7303/syn3157743	Female	White
hB_RNA_4411	MSBB AD RNA-seq data collection and processing	HiSeq 2500 System	Illumina	hB_RNA_4411_fq	hB_RNA_4411.unmapped.fq	Synapse	doi:10.7303/syn3157743	https://doi.org/10.7303/syn3157743	Female	White
hB_RNA_4411	MSBB AD RNA-seq data collection and processing	HiSeq 2500 System	Illumina	hB_RNA_4411_bam	hB_RNA_4411.accepted_hits.sort.coord.bam	Synapse	doi:10.7303/syn3157743	https://doi.org/10.7303/syn3157743	Female	White
hB_RNA_4429	MSBB AD RNA-seq data collection and processing	HiSeq 2500 System	Illumina	hB_RNA_4429_fq	hB_RNA_4429.unmapped.fq	Synapse	doi:10.7303/syn3157743	https://doi.org/10.7303/syn3157743	Female	White
hB_RNA_4429	MSBB AD RNA-seq data collection and processing	HiSeq 2500 System	Illumina	hB_RNA_4429_bam	hB_RNA_4429.accepted_hits.sort.coord.bam	Synapse	doi:10.7303/syn3157743	https://doi.org/10.7303/syn3157743	Female	White
hB_RNA_4437	MSBB AD RNA-seq data collection and processing	HiSeq 2500 System	Illumina	hB_RNA_4437_fq	hB_RNA_4437.unmapped.fq	Synapse	doi:10.7303/syn3157743	https://doi.org/10.7303/syn3157743	Male	White
hB_RNA_4437	MSBB AD RNA-seq data collection and processing	HiSeq 2500 System	Illumina	hB_RNA_4437_bam	hB_RNA_4437.accepted_hits.sort.coord.bam	Synapse	doi:10.7303/syn3157743	https://doi.org/10.7303/syn3157743	Male	White
hB_RNA_4442	MSBB AD RNA-seq data collection and processing	HiSeq 2500 System	Illumina	hB_RNA_4442_fq	hB_RNA_4442.unmapped.fq	Synapse	doi:10.7303/syn3157743	https://doi.org/10.7303/syn3157743	Female	White
hB_RNA_4442	MSBB AD RNA-seq data collection and processing	HiSeq 2500 System	Illumina	hB_RNA_4442_bam	hB_RNA_4442.accepted_hits.sort.coord.bam	Synapse	doi:10.7303/syn3157743	https://doi.org/10.7303/syn3157743	Female	White
hB_RNA_4456	MSBB AD RNA-seq data collection and processing	HiSeq 2500 System	Illumina	hB_RNA_4456_fq	hB_RNA_4456.unmapped.fq	Synapse	doi:10.7303/syn3157743	https://doi.org/10.7303/syn3157743	Male	White
hB_RNA_4456	MSBB AD RNA-seq data collection and processing	HiSeq 2500 System	Illumina	hB_RNA_4456_bam	hB_RNA_4456.accepted_hits.sort.coord.bam	Synapse	doi:10.7303/syn3157743	https://doi.org/10.7303/syn3157743	Male	White
hB_RNA_4461	MSBB AD RNA-seq data collection and processing	HiSeq 2500 System	Illumina	hB_RNA_4461_fq	hB_RNA_4461.unmapped.fq	Synapse	doi:10.7303/syn3157743	https://doi.org/10.7303/syn3157743	Female	White
hB_RNA_4461	MSBB AD RNA-seq data collection and processing	HiSeq 2500 System	Illumina	hB_RNA_4461_bam	hB_RNA_4461.accepted_hits.sort.coord.bam	Synapse	doi:10.7303/syn3157743	https://doi.org/10.7303/syn3157743	Female	White
hB_RNA_4474	MSBB AD RNA-seq data collection and processing	HiSeq 2500 System	Illumina	hB_RNA_4474_fq	hB_RNA_4474.unmapped.fq	Synapse	doi:10.7303/syn3157743	https://doi.org/10.7303/syn3157743	Male	White
hB_RNA_4474	MSBB AD RNA-seq data collection and processing	HiSeq 2500 System	Illumina	hB_RNA_4474_bam	hB_RNA_4474.accepted_hits.sort.coord.bam	Synapse	doi:10.7303/syn3157743	https://doi.org/10.7303/syn3157743	Male	White
hB_RNA_4489	MSBB AD RNA-seq data collection and processing	HiSeq 2500 System	Illumina	hB_RNA_4489_fq	hB_RNA_4489.unmapped.fq	Synapse	doi:10.7303/syn3157743	https://doi.org/10.7303/syn3157743	Female	White
hB_RNA_4489	MSBB AD RNA-seq data collection and processing	HiSeq 2500 System	Illumina	hB_RNA_4489_bam	hB_RNA_4489.accepted_hits.sort.coord.bam	Synapse	doi:10.7303/syn3157743	https://doi.org/10.7303/syn3157743	Female	White
hB_RNA_4498	MSBB AD RNA-seq data collection and processing	HiSeq 2500 System	Illumina	hB_RNA_4498_fq	hB_RNA_4498.unmapped.fq	Synapse	doi:10.7303/syn3157743	https://doi.org/10.7303/syn3157743	Male	White
hB_RNA_4498	MSBB AD RNA-seq data collection and processing	HiSeq 2500 System	Illumina	hB_RNA_4498_bam	hB_RNA_4498.accepted_hits.sort.coord.bam	Synapse	doi:10.7303/syn3157743	https://doi.org/10.7303/syn3157743	Male	White
hB_RNA_4501	MSBB AD RNA-seq data collection and processing	HiSeq 2500 System	Illumina	hB_RNA_4501_fq	hB_RNA_4501.unmapped.fq	Synapse	doi:10.7303/syn3157743	https://doi.org/10.7303/syn3157743	Female	White
hB_RNA_4501	MSBB AD RNA-seq data collection and processing	HiSeq 2500 System	Illumina	hB_RNA_4501_bam	hB_RNA_4501.accepted_hits.sort.coord.bam	Synapse	doi:10.7303/syn3157743	https://doi.org/10.7303/syn3157743	Female	White
hB_RNA_4520	MSBB AD RNA-seq data collection and processing	HiSeq 2500 System	Illumina	hB_RNA_4520_fq	hB_RNA_4520.unmapped.fq	Synapse	doi:10.7303/syn3157743	https://doi.org/10.7303/syn3157743	Female	White
hB_RNA_4520	MSBB AD RNA-seq data collection and processing	HiSeq 2500 System	Illumina	hB_RNA_4520_bam	hB_RNA_4520.accepted_hits.sort.coord.bam	Synapse	doi:10.7303/syn3157743	https://doi.org/10.7303/syn3157743	Female	White
hB_RNA_4521	MSBB AD RNA-seq data collection and processing	HiSeq 2500 System	Illumina	hB_RNA_4521_fq	hB_RNA_4521.unmapped.fq	Synapse	doi:10.7303/syn3157743	https://doi.org/10.7303/syn3157743	Male	White
hB_RNA_4521	MSBB AD RNA-seq data collection and processing	HiSeq 2500 System	Illumina	hB_RNA_4521_bam	hB_RNA_4521.accepted_hits.sort.coord.bam	Synapse	doi:10.7303/syn3157743	https://doi.org/10.7303/syn3157743	Male	White
hB_RNA_4531	MSBB AD RNA-seq data collection and processing	HiSeq 2500 System	Illumina	hB_RNA_4531_fq	hB_RNA_4531.unmapped.fq	Synapse	doi:10.7303/syn3157743	https://doi.org/10.7303/syn3157743	Male	White
hB_RNA_4531	MSBB AD RNA-seq data collection and processing	HiSeq 2500 System	Illumina	hB_RNA_4531_bam	hB_RNA_4531.accepted_hits.sort.coord.bam	Synapse	doi:10.7303/syn3157743	https://doi.org/10.7303/syn3157743	Male	White
hB_RNA_4546	MSBB AD RNA-seq data collection and processing	HiSeq 2500 System	Illumina	hB_RNA_4546_fq	hB_RNA_4546.unmapped.fq	Synapse	doi:10.7303/syn3157743	https://doi.org/10.7303/syn3157743	Female	White
hB_RNA_4546	MSBB AD RNA-seq data collection and processing	HiSeq 2500 System	Illumina	hB_RNA_4546_bam	hB_RNA_4546.accepted_hits.sort.coord.bam	Synapse	doi:10.7303/syn3157743	https://doi.org/10.7303/syn3157743	Female	White
hB_RNA_4551	MSBB AD RNA-seq data collection and processing	HiSeq 2500 System	Illumina	hB_RNA_4551_fq	hB_RNA_4551.unmapped.fq	Synapse	doi:10.7303/syn3157743	https://doi.org/10.7303/syn3157743	Male	Black
hB_RNA_4551	MSBB AD RNA-seq data collection and processing	HiSeq 2500 System	Illumina	hB_RNA_4551_bam	hB_RNA_4551.accepted_hits.sort.coord.bam	Synapse	doi:10.7303/syn3157743	https://doi.org/10.7303/syn3157743	Male	Black
hB_RNA_4565	MSBB AD RNA-seq data collection and processing	HiSeq 2500 System	Illumina	hB_RNA_4565_fq	hB_RNA_4565.unmapped.fq	Synapse	doi:10.7303/syn3157743	https://doi.org/10.7303/syn3157743	Female	White
hB_RNA_4565	MSBB AD RNA-seq data collection and processing	HiSeq 2500 System	Illumina	hB_RNA_4565_bam	hB_RNA_4565.accepted_hits.sort.coord.bam	Synapse	doi:10.7303/syn3157743	https://doi.org/10.7303/syn3157743	Female	White
hB_RNA_4573	MSBB AD RNA-seq data collection and processing	HiSeq 2500 System	Illumina	hB_RNA_4573_fq	hB_RNA_4573.unmapped.fq	Synapse	doi:10.7303/syn3157743	https://doi.org/10.7303/syn3157743	Female	White
hB_RNA_4573	MSBB AD RNA-seq data collection and processing	HiSeq 2500 System	Illumina	hB_RNA_4573_bam	hB_RNA_4573.accepted_hits.sort.coord.bam	Synapse	doi:10.7303/syn3157743	https://doi.org/10.7303/syn3157743	Female	White
hB_RNA_4581	MSBB AD RNA-seq data collection and processing	HiSeq 2500 System	Illumina	hB_RNA_4581_fq	hB_RNA_4581.unmapped.fq	Synapse	doi:10.7303/syn3157743	https://doi.org/10.7303/syn3157743	Female	Black
hB_RNA_4581	MSBB AD RNA-seq data collection and processing	HiSeq 2500 System	Illumina	hB_RNA_4581_bam	hB_RNA_4581.accepted_hits.sort.coord.bam	Synapse	doi:10.7303/syn3157743	https://doi.org/10.7303/syn3157743	Female	Black
hB_RNA_4591	MSBB AD RNA-seq data collection and processing	HiSeq 2500 System	Illumina	hB_RNA_4591_fq	hB_RNA_4591.unmapped.fq	Synapse	doi:10.7303/syn3157743	https://doi.org/10.7303/syn3157743	Male	White
hB_RNA_4591	MSBB AD RNA-seq data collection and processing	HiSeq 2500 System	Illumina	hB_RNA_4591_bam	hB_RNA_4591.accepted_hits.sort.coord.bam	Synapse	doi:10.7303/syn3157743	https://doi.org/10.7303/syn3157743	Male	White
hB_RNA_4601	MSBB AD RNA-seq data collection and processing	HiSeq 2500 System	Illumina	hB_RNA_4601_fq	hB_RNA_4601.unmapped.fq	Synapse	doi:10.7303/syn3157743	https://doi.org/10.7303/syn3157743	Female	Latino
hB_RNA_4601	MSBB AD RNA-seq data collection and processing	HiSeq 2500 System	Illumina	hB_RNA_4601_bam	hB_RNA_4601.accepted_hits.sort.coord.bam	Synapse	doi:10.7303/syn3157743	https://doi.org/10.7303/syn3157743	Female	Latino
hB_RNA_4611	MSBB AD RNA-seq data collection and processing	HiSeq 2500 System	Illumina	hB_RNA_4611_fq	hB_RNA_4611.unmapped.fq	Synapse	doi:10.7303/syn3157743	https://doi.org/10.7303/syn3157743	Male	White
hB_RNA_4611	MSBB AD RNA-seq data collection and processing	HiSeq 2500 System	Illumina	hB_RNA_4611_bam	hB_RNA_4611.accepted_hits.sort.coord.bam	Synapse	doi:10.7303/syn3157743	https://doi.org/10.7303/syn3157743	Male	White
hB_RNA_4623	MSBB AD RNA-seq data collection and processing	HiSeq 2500 System	Illumina	hB_RNA_4623_fq	hB_RNA_4623.unmapped.fq	Synapse	doi:10.7303/syn3157743	https://doi.org/10.7303/syn3157743	Female	White
hB_RNA_4623	MSBB AD RNA-seq data collection and processing	HiSeq 2500 System	Illumina	hB_RNA_4623_bam	hB_RNA_4623.accepted_hits.sort.coord.bam	Synapse	doi:10.7303/syn3157743	https://doi.org/10.7303/syn3157743	Female	White
hB_RNA_4631	MSBB AD RNA-seq data collection and processing	HiSeq 2500 System	Illumina	hB_RNA_4631_fq	hB_RNA_4631.unmapped.fq	Synapse	doi:10.7303/syn3157743	https://doi.org/10.7303/syn3157743	Male	White
hB_RNA_4631	MSBB AD RNA-seq data collection and processing	HiSeq 2500 System	Illumina	hB_RNA_4631_bam	hB_RNA_4631.accepted_hits.sort.coord.bam	Synapse	doi:10.7303/syn3157743	https://doi.org/10.7303/syn3157743	Male	White
hB_RNA_4649	MSBB AD RNA-seq data collection and processing	HiSeq 2500 System	Illumina	hB_RNA_4649_fq	hB_RNA_4649.unmapped.fq	Synapse	doi:10.7303/syn3157743	https://doi.org/10.7303/syn3157743	Female	White
hB_RNA_4649	MSBB AD RNA-seq data collection and processing	HiSeq 2500 System	Illumina	hB_RNA_4649_bam	hB_RNA_4649.accepted_hits.sort.coord.bam	Synapse	doi:10.7303/syn3157743	https://doi.org/10.7303/syn3157743	Female	White
hB_RNA_4651	MSBB AD RNA-seq data collection and processing	HiSeq 2500 System	Illumina	hB_RNA_4651_fq	hB_RNA_4651.unmapped.fq	Synapse	doi:10.7303/syn3157743	https://doi.org/10.7303/syn3157743	Male	Unknown
hB_RNA_4651	MSBB AD RNA-seq data collection and processing	HiSeq 2500 System	Illumina	hB_RNA_4651_bam	hB_RNA_4651.accepted_hits.sort.coord.bam	Synapse	doi:10.7303/syn3157743	https://doi.org/10.7303/syn3157743	Male	Unknown
hB_RNA_4663	MSBB AD RNA-seq data collection and processing	HiSeq 2500 System	Illumina	hB_RNA_4663_fq	hB_RNA_4663.unmapped.fq	Synapse	doi:10.7303/syn3157743	https://doi.org/10.7303/syn3157743	Female	Black
hB_RNA_4663	MSBB AD RNA-seq data collection and processing	HiSeq 2500 System	Illumina	hB_RNA_4663_bam	hB_RNA_4663.accepted_hits.sort.coord.bam	Synapse	doi:10.7303/syn3157743	https://doi.org/10.7303/syn3157743	Female	Black
hB_RNA_4674	MSBB AD RNA-seq data collection and processing	HiSeq 2500 System	Illumina	hB_RNA_4674_fq	hB_RNA_4674.unmapped.fq	Synapse	doi:10.7303/syn3157743	https://doi.org/10.7303/syn3157743	Female	White
hB_RNA_4674	MSBB AD RNA-seq data collection and processing	HiSeq 2500 System	Illumina	hB_RNA_4674_bam	hB_RNA_4674.accepted_hits.sort.coord.bam	Synapse	doi:10.7303/syn3157743	https://doi.org/10.7303/syn3157743	Female	White
hB_RNA_4688	MSBB AD RNA-seq data collection and processing	HiSeq 2500 System	Illumina	hB_RNA_4688_fq	hB_RNA_4688.unmapped.fq	Synapse	doi:10.7303/syn3157743	https://doi.org/10.7303/syn3157743	Male	White
hB_RNA_4688	MSBB AD RNA-seq data collection and processing	HiSeq 2500 System	Illumina	hB_RNA_4688_bam	hB_RNA_4688.accepted_hits.sort.coord.bam	Synapse	doi:10.7303/syn3157743	https://doi.org/10.7303/syn3157743	Male	White
hB_RNA_4697	MSBB AD RNA-seq data collection and processing	HiSeq 2500 System	Illumina	hB_RNA_4697_fq	hB_RNA_4697.unmapped.fq	Synapse	doi:10.7303/syn3157743	https://doi.org/10.7303/syn3157743	Female	White
hB_RNA_4697	MSBB AD RNA-seq data collection and processing	HiSeq 2500 System	Illumina	hB_RNA_4697_bam	hB_RNA_4697.accepted_hits.sort.coord.bam	Synapse	doi:10.7303/syn3157743	https://doi.org/10.7303/syn3157743	Female	White
hB_RNA_4701	MSBB AD RNA-seq data collection and processing	HiSeq 2500 System	Illumina	hB_RNA_4701_fq	hB_RNA_4701.unmapped.fq	Synapse	doi:10.7303/syn3157743	https://doi.org/10.7303/syn3157743	Female	White
hB_RNA_4701	MSBB AD RNA-seq data collection and processing	HiSeq 2500 System	Illumina	hB_RNA_4701_bam	hB_RNA_4701.accepted_hits.sort.coord.bam	Synapse	doi:10.7303/syn3157743	https://doi.org/10.7303/syn3157743	Female	White
hB_RNA_4720	MSBB AD RNA-seq data collection and processing	HiSeq 2500 System	Illumina	hB_RNA_4720_fq	hB_RNA_4720.unmapped.fq	Synapse	doi:10.7303/syn3157743	https://doi.org/10.7303/syn3157743	Male	White
hB_RNA_4720	MSBB AD RNA-seq data collection and processing	HiSeq 2500 System	Illumina	hB_RNA_4720_bam	hB_RNA_4720.accepted_hits.sort.coord.bam	Synapse	doi:10.7303/syn3157743	https://doi.org/10.7303/syn3157743	Male	White
hB_RNA_4728	MSBB AD RNA-seq data collection and processing	HiSeq 2500 System	Illumina	hB_RNA_4728_fq	hB_RNA_4728.unmapped.fq	Synapse	doi:10.7303/syn3157743	https://doi.org/10.7303/syn3157743	Female	White
hB_RNA_4728	MSBB AD RNA-seq data collection and processing	HiSeq 2500 System	Illumina	hB_RNA_4728_bam	hB_RNA_4728.accepted_hits.sort.coord.bam	Synapse	doi:10.7303/syn3157743	https://doi.org/10.7303/syn3157743	Female	White
hB_RNA_4731	MSBB AD RNA-seq data collection and processing	HiSeq 2500 System	Illumina	hB_RNA_4731_fq	hB_RNA_4731.unmapped.fq	Synapse	doi:10.7303/syn3157743	https://doi.org/10.7303/syn3157743	Female	Black
hB_RNA_4731	MSBB AD RNA-seq data collection and processing	HiSeq 2500 System	Illumina	hB_RNA_4731_bam	hB_RNA_4731.accepted_hits.sort.coord.bam	Synapse	doi:10.7303/syn3157743	https://doi.org/10.7303/syn3157743	Female	Black
hB_RNA_4746	MSBB AD RNA-seq data collection and processing	HiSeq 2500 System	Illumina	hB_RNA_4746_fq	hB_RNA_4746.unmapped.fq	Synapse	doi:10.7303/syn3157743	https://doi.org/10.7303/syn3157743	Female	White
hB_RNA_4746	MSBB AD RNA-seq data collection and processing	HiSeq 2500 System	Illumina	hB_RNA_4746_bam	hB_RNA_4746.accepted_hits.sort.coord.bam	Synapse	doi:10.7303/syn3157743	https://doi.org/10.7303/syn3157743	Female	White
hB_RNA_4751	MSBB AD RNA-seq data collection and processing	HiSeq 2500 System	Illumina	hB_RNA_4751_fq	hB_RNA_4751.unmapped.fq	Synapse	doi:10.7303/syn3157743	https://doi.org/10.7303/syn3157743	Female	White
hB_RNA_4751	MSBB AD RNA-seq data collection and processing	HiSeq 2500 System	Illumina	hB_RNA_4751_bam	hB_RNA_4751.accepted_hits.sort.coord.bam	Synapse	doi:10.7303/syn3157743	https://doi.org/10.7303/syn3157743	Female	White
hB_RNA_4761	MSBB AD RNA-seq data collection and processing	HiSeq 2500 System	Illumina	hB_RNA_4761_fq	hB_RNA_4761.unmapped.fq	Synapse	doi:10.7303/syn3157743	https://doi.org/10.7303/syn3157743	Male	White
hB_RNA_4761	MSBB AD RNA-seq data collection and processing	HiSeq 2500 System	Illumina	hB_RNA_4761_bam	hB_RNA_4761.accepted_hits.sort.coord.bam	Synapse	doi:10.7303/syn3157743	https://doi.org/10.7303/syn3157743	Male	White
hB_RNA_4774	MSBB AD RNA-seq data collection and processing	HiSeq 2500 System	Illumina	hB_RNA_4774_fq	hB_RNA_4774.unmapped.fq	Synapse	doi:10.7303/syn3157743	https://doi.org/10.7303/syn3157743	Male	Latino
hB_RNA_4774	MSBB AD RNA-seq data collection and processing	HiSeq 2500 System	Illumina	hB_RNA_4774_bam	hB_RNA_4774.accepted_hits.sort.coord.bam	Synapse	doi:10.7303/syn3157743	https://doi.org/10.7303/syn3157743	Male	Latino
hB_RNA_4791	MSBB AD RNA-seq data collection and processing	HiSeq 2500 System	Illumina	hB_RNA_4791_fq	hB_RNA_4791.unmapped.fq	Synapse	doi:10.7303/syn3157743	https://doi.org/10.7303/syn3157743	Male	White
hB_RNA_4791	MSBB AD RNA-seq data collection and processing	HiSeq 2500 System	Illumina	hB_RNA_4791_bam	hB_RNA_4791.accepted_hits.sort.coord.bam	Synapse	doi:10.7303/syn3157743	https://doi.org/10.7303/syn3157743	Male	White
hB_RNA_4801	MSBB AD RNA-seq data collection and processing	HiSeq 2500 System	Illumina	hB_RNA_4801_fq	hB_RNA_4801.unmapped.fq	Synapse	doi:10.7303/syn3157743	https://doi.org/10.7303/syn3157743	Male	Black
hB_RNA_4801	MSBB AD RNA-seq data collection and processing	HiSeq 2500 System	Illumina	hB_RNA_4801_bam	hB_RNA_4801.accepted_hits.sort.coord.bam	Synapse	doi:10.7303/syn3157743	https://doi.org/10.7303/syn3157743	Male	Black
hB_RNA_4811	MSBB AD RNA-seq data collection and processing	HiSeq 2500 System	Illumina	hB_RNA_4811_fq	hB_RNA_4811.unmapped.fq	Synapse	doi:10.7303/syn3157743	https://doi.org/10.7303/syn3157743	Female	White
hB_RNA_4811	MSBB AD RNA-seq data collection and processing	HiSeq 2500 System	Illumina	hB_RNA_4811_bam	hB_RNA_4811.accepted_hits.sort.coord.bam	Synapse	doi:10.7303/syn3157743	https://doi.org/10.7303/syn3157743	Female	White
hB_RNA_4827	MSBB AD RNA-seq data collection and processing	HiSeq 2500 System	Illumina	hB_RNA_4827_fq	hB_RNA_4827.unmapped.fq	Synapse	doi:10.7303/syn3157743	https://doi.org/10.7303/syn3157743	Female	White
hB_RNA_4827	MSBB AD RNA-seq data collection and processing	HiSeq 2500 System	Illumina	hB_RNA_4827_bam	hB_RNA_4827.accepted_hits.sort.coord.bam	Synapse	doi:10.7303/syn3157743	https://doi.org/10.7303/syn3157743	Female	White
hB_RNA_4831	MSBB AD RNA-seq data collection and processing	HiSeq 2500 System	Illumina	hB_RNA_4831_fq	hB_RNA_4831.unmapped.fq	Synapse	doi:10.7303/syn3157743	https://doi.org/10.7303/syn3157743	Male	White
hB_RNA_4831	MSBB AD RNA-seq data collection and processing	HiSeq 2500 System	Illumina	hB_RNA_4831_bam	hB_RNA_4831.accepted_hits.sort.coord.bam	Synapse	doi:10.7303/syn3157743	https://doi.org/10.7303/syn3157743	Male	White
hB_RNA_4841	MSBB AD RNA-seq data collection and processing	HiSeq 2500 System	Illumina	hB_RNA_4841_fq	hB_RNA_4841.unmapped.fq	Synapse	doi:10.7303/syn3157743	https://doi.org/10.7303/syn3157743	Female	White
hB_RNA_4841	MSBB AD RNA-seq data collection and processing	HiSeq 2500 System	Illumina	hB_RNA_4841_bam	hB_RNA_4841.accepted_hits.sort.coord.bam	Synapse	doi:10.7303/syn3157743	https://doi.org/10.7303/syn3157743	Female	White
hB_RNA_4851	MSBB AD RNA-seq data collection and processing	HiSeq 2500 System	Illumina	hB_RNA_4851_fq	hB_RNA_4851.unmapped.fq	Synapse	doi:10.7303/syn3157743	https://doi.org/10.7303/syn3157743	Male	White
hB_RNA_4851	MSBB AD RNA-seq data collection and processing	HiSeq 2500 System	Illumina	hB_RNA_4851_bam	hB_RNA_4851.accepted_hits.sort.coord.bam	Synapse	doi:10.7303/syn3157743	https://doi.org/10.7303/syn3157743	Male	White
hB_RNA_4862	MSBB AD RNA-seq data collection and processing	HiSeq 2500 System	Illumina	hB_RNA_4862_fq	hB_RNA_4862.unmapped.fq	Synapse	doi:10.7303/syn3157743	https://doi.org/10.7303/syn3157743	Female	Black
hB_RNA_4862	MSBB AD RNA-seq data collection and processing	HiSeq 2500 System	Illumina	hB_RNA_4862_bam	hB_RNA_4862.accepted_hits.sort.coord.bam	Synapse	doi:10.7303/syn3157743	https://doi.org/10.7303/syn3157743	Female	Black
hB_RNA_4871	MSBB AD RNA-seq data collection and processing	HiSeq 2500 System	Illumina	hB_RNA_4871_fq	hB_RNA_4871.unmapped.fq	Synapse	doi:10.7303/syn3157743	https://doi.org/10.7303/syn3157743	Male	Asian
hB_RNA_4871	MSBB AD RNA-seq data collection and processing	HiSeq 2500 System	Illumina	hB_RNA_4871_bam	hB_RNA_4871.accepted_hits.sort.coord.bam	Synapse	doi:10.7303/syn3157743	https://doi.org/10.7303/syn3157743	Male	Asian
hB_RNA_4881	MSBB AD RNA-seq data collection and processing	HiSeq 2500 System	Illumina	hB_RNA_4881_fq	hB_RNA_4881.unmapped.fq	Synapse	doi:10.7303/syn3157743	https://doi.org/10.7303/syn3157743	Male	White
hB_RNA_4881	MSBB AD RNA-seq data collection and processing	HiSeq 2500 System	Illumina	hB_RNA_4881_bam	hB_RNA_4881.accepted_hits.sort.coord.bam	Synapse	doi:10.7303/syn3157743	https://doi.org/10.7303/syn3157743	Male	White
hB_RNA_4891	MSBB AD RNA-seq data collection and processing	HiSeq 2500 System	Illumina	hB_RNA_4891_fq	hB_RNA_4891.unmapped.fq	Synapse	doi:10.7303/syn3157743	https://doi.org/10.7303/syn3157743	Male	Latino
hB_RNA_4891	MSBB AD RNA-seq data collection and processing	HiSeq 2500 System	Illumina	hB_RNA_4891_bam	hB_RNA_4891.accepted_hits.sort.coord.bam	Synapse	doi:10.7303/syn3157743	https://doi.org/10.7303/syn3157743	Male	Latino
hB_RNA_4905	MSBB AD RNA-seq data collection and processing	HiSeq 2500 System	Illumina	hB_RNA_4905_fq	hB_RNA_4905.unmapped.fq	Synapse	doi:10.7303/syn3157743	https://doi.org/10.7303/syn3157743	Female	Latino
hB_RNA_4905	MSBB AD RNA-seq data collection and processing	HiSeq 2500 System	Illumina	hB_RNA_4905_bam	hB_RNA_4905.accepted_hits.sort.coord.bam	Synapse	doi:10.7303/syn3157743	https://doi.org/10.7303/syn3157743	Female	Latino
hB_RNA_4919	MSBB AD RNA-seq data collection and processing	HiSeq 2500 System	Illumina	hB_RNA_4919_fq	hB_RNA_4919.unmapped.fq	Synapse	doi:10.7303/syn3157743	https://doi.org/10.7303/syn3157743	Female	Latino
hB_RNA_4919	MSBB AD RNA-seq data collection and processing	HiSeq 2500 System	Illumina	hB_RNA_4919_bam	hB_RNA_4919.accepted_hits.sort.coord.bam	Synapse	doi:10.7303/syn3157743	https://doi.org/10.7303/syn3157743	Female	Latino
hB_RNA_4923	MSBB AD RNA-seq data collection and processing	HiSeq 2500 System	Illumina	hB_RNA_4923_fq	hB_RNA_4923.unmapped.fq	Synapse	doi:10.7303/syn3157743	https://doi.org/10.7303/syn3157743	Female	Black
hB_RNA_4923	MSBB AD RNA-seq data collection and processing	HiSeq 2500 System	Illumina	hB_RNA_4923_bam	hB_RNA_4923.accepted_hits.sort.coord.bam	Synapse	doi:10.7303/syn3157743	https://doi.org/10.7303/syn3157743	Female	Black
hB_RNA_4932	MSBB AD RNA-seq data collection and processing	HiSeq 2500 System	Illumina	hB_RNA_4932_fq	hB_RNA_4932.unmapped.fq	Synapse	doi:10.7303/syn3157743	https://doi.org/10.7303/syn3157743	Female	Latino
hB_RNA_4932	MSBB AD RNA-seq data collection and processing	HiSeq 2500 System	Illumina	hB_RNA_4932_bam	hB_RNA_4932.accepted_hits.sort.coord.bam	Synapse	doi:10.7303/syn3157743	https://doi.org/10.7303/syn3157743	Female	Latino
hB_RNA_4946	MSBB AD RNA-seq data collection and processing	HiSeq 2500 System	Illumina	hB_RNA_4946_fq	hB_RNA_4946.unmapped.fq	Synapse	doi:10.7303/syn3157743	https://doi.org/10.7303/syn3157743	Female	Unknown
hB_RNA_4946	MSBB AD RNA-seq data collection and processing	HiSeq 2500 System	Illumina	hB_RNA_4946_bam	hB_RNA_4946.accepted_hits.sort.coord.bam	Synapse	doi:10.7303/syn3157743	https://doi.org/10.7303/syn3157743	Female	Unknown
hB_RNA_4951	MSBB AD RNA-seq data collection and processing	HiSeq 2500 System	Illumina	hB_RNA_4951_fq	hB_RNA_4951.unmapped.fq	Synapse	doi:10.7303/syn3157743	https://doi.org/10.7303/syn3157743	Male	Unknown
hB_RNA_4951	MSBB AD RNA-seq data collection and processing	HiSeq 2500 System	Illumina	hB_RNA_4951_bam	hB_RNA_4951.accepted_hits.sort.coord.bam	Synapse	doi:10.7303/syn3157743	https://doi.org/10.7303/syn3157743	Male	Unknown
hB_RNA_4961	MSBB AD RNA-seq data collection and processing	HiSeq 2500 System	Illumina	hB_RNA_4961_fq	hB_RNA_4961.unmapped.fq	Synapse	doi:10.7303/syn3157743	https://doi.org/10.7303/syn3157743	Male	White
hB_RNA_4961	MSBB AD RNA-seq data collection and processing	HiSeq 2500 System	Illumina	hB_RNA_4961_bam	hB_RNA_4961.accepted_hits.sort.coord.bam	Synapse	doi:10.7303/syn3157743	https://doi.org/10.7303/syn3157743	Male	White
hB_RNA_4980	MSBB AD RNA-seq data collection and processing	HiSeq 2500 System	Illumina	hB_RNA_4980_fq	hB_RNA_4980.unmapped.fq	Synapse	doi:10.7303/syn3157743	https://doi.org/10.7303/syn3157743	Female	Black
hB_RNA_4980	MSBB AD RNA-seq data collection and processing	HiSeq 2500 System	Illumina	hB_RNA_4980_bam	hB_RNA_4980.accepted_hits.sort.coord.bam	Synapse	doi:10.7303/syn3157743	https://doi.org/10.7303/syn3157743	Female	Black
hB_RNA_4981	MSBB AD RNA-seq data collection and processing	HiSeq 2500 System	Illumina	hB_RNA_4981_fq	hB_RNA_4981.unmapped.fq	Synapse	doi:10.7303/syn3157743	https://doi.org/10.7303/syn3157743	Female	White
hB_RNA_4981	MSBB AD RNA-seq data collection and processing	HiSeq 2500 System	Illumina	hB_RNA_4981_bam	hB_RNA_4981.accepted_hits.sort.coord.bam	Synapse	doi:10.7303/syn3157743	https://doi.org/10.7303/syn3157743	Female	White
hB_RNA_5011	MSBB AD RNA-seq data collection and processing	HiSeq 2500 System	Illumina	hB_RNA_5011_fq	hB_RNA_5011.unmapped.fq	Synapse	doi:10.7303/syn3157743	https://doi.org/10.7303/syn3157743	Male	White
hB_RNA_5011	MSBB AD RNA-seq data collection and processing	HiSeq 2500 System	Illumina	hB_RNA_5011_bam	hB_RNA_5011.accepted_hits.sort.coord.bam	Synapse	doi:10.7303/syn3157743	https://doi.org/10.7303/syn3157743	Male	White
hB_RNA_5021	MSBB AD RNA-seq data collection and processing	HiSeq 2500 System	Illumina	hB_RNA_5021_fq	hB_RNA_5021.unmapped.fq	Synapse	doi:10.7303/syn3157743	https://doi.org/10.7303/syn3157743	Male	Black
hB_RNA_5021	MSBB AD RNA-seq data collection and processing	HiSeq 2500 System	Illumina	hB_RNA_5021_bam	hB_RNA_5021.accepted_hits.sort.coord.bam	Synapse	doi:10.7303/syn3157743	https://doi.org/10.7303/syn3157743	Male	Black
hB_RNA_5031	MSBB AD RNA-seq data collection and processing	HiSeq 2500 System	Illumina	hB_RNA_5031_fq	hB_RNA_5031.unmapped.fq	Synapse	doi:10.7303/syn3157743	https://doi.org/10.7303/syn3157743	Female	White
hB_RNA_5031	MSBB AD RNA-seq data collection and processing	HiSeq 2500 System	Illumina	hB_RNA_5031_bam	hB_RNA_5031.accepted_hits.sort.coord.bam	Synapse	doi:10.7303/syn3157743	https://doi.org/10.7303/syn3157743	Female	White
hB_RNA_5041	MSBB AD RNA-seq data collection and processing	HiSeq 2500 System	Illumina	hB_RNA_5041_fq	hB_RNA_5041.unmapped.fq	Synapse	doi:10.7303/syn3157743	https://doi.org/10.7303/syn3157743	Male	White
hB_RNA_5041	MSBB AD RNA-seq data collection and processing	HiSeq 2500 System	Illumina	hB_RNA_5041_bam	hB_RNA_5041.accepted_hits.sort.coord.bam	Synapse	doi:10.7303/syn3157743	https://doi.org/10.7303/syn3157743	Male	White
hB_RNA_5051	MSBB AD RNA-seq data collection and processing	HiSeq 2500 System	Illumina	hB_RNA_5051_fq	hB_RNA_5051.unmapped.fq	Synapse	doi:10.7303/syn3157743	https://doi.org/10.7303/syn3157743	Male	White
hB_RNA_5051	MSBB AD RNA-seq data collection and processing	HiSeq 2500 System	Illumina	hB_RNA_5051_bam	hB_RNA_5051.accepted_hits.sort.coord.bam	Synapse	doi:10.7303/syn3157743	https://doi.org/10.7303/syn3157743	Male	White
hB_RNA_5111	MSBB AD RNA-seq data collection and processing	HiSeq 2500 System	Illumina	hB_RNA_5111_fq	hB_RNA_5111.unmapped.fq	Synapse	doi:10.7303/syn3157743	https://doi.org/10.7303/syn3157743	Male	Latino
hB_RNA_5111	MSBB AD RNA-seq data collection and processing	HiSeq 2500 System	Illumina	hB_RNA_5111_bam	hB_RNA_5111.accepted_hits.sort.coord.bam	Synapse	doi:10.7303/syn3157743	https://doi.org/10.7303/syn3157743	Male	Latino
hB_RNA_5141	MSBB AD RNA-seq data collection and processing	HiSeq 2500 System	Illumina	hB_RNA_5141_fq	hB_RNA_5141.unmapped.fq	Synapse	doi:10.7303/syn3157743	https://doi.org/10.7303/syn3157743	Female	White
hB_RNA_5141	MSBB AD RNA-seq data collection and processing	HiSeq 2500 System	Illumina	hB_RNA_5141_bam	hB_RNA_5141.accepted_hits.sort.coord.bam	Synapse	doi:10.7303/syn3157743	https://doi.org/10.7303/syn3157743	Female	White
hB_RNA_5151	MSBB AD RNA-seq data collection and processing	HiSeq 2500 System	Illumina	hB_RNA_5151_fq	hB_RNA_5151.unmapped.fq	Synapse	doi:10.7303/syn3157743	https://doi.org/10.7303/syn3157743	Female	White
hB_RNA_5151	MSBB AD RNA-seq data collection and processing	HiSeq 2500 System	Illumina	hB_RNA_5151_bam	hB_RNA_5151.accepted_hits.sort.coord.bam	Synapse	doi:10.7303/syn3157743	https://doi.org/10.7303/syn3157743	Female	White
hB_RNA_5161	MSBB AD RNA-seq data collection and processing	HiSeq 2500 System	Illumina	hB_RNA_5161_fq	hB_RNA_5161.unmapped.fq	Synapse	doi:10.7303/syn3157743	https://doi.org/10.7303/syn3157743	Male	White
hB_RNA_5161	MSBB AD RNA-seq data collection and processing	HiSeq 2500 System	Illumina	hB_RNA_5161_bam	hB_RNA_5161.accepted_hits.sort.coord.bam	Synapse	doi:10.7303/syn3157743	https://doi.org/10.7303/syn3157743	Male	White
hB_RNA_7665	MSBB AD RNA-seq data collection and processing	HiSeq 2500 System	Illumina	hB_RNA_7665_fq	hB_RNA_7665.unmapped.fq	Synapse	doi:10.7303/syn3157743	https://doi.org/10.7303/syn3157743	Female	White
hB_RNA_7665	MSBB AD RNA-seq data collection and processing	HiSeq 2500 System	Illumina	hB_RNA_7665_bam	hB_RNA_7665.accepted_hits.sort.coord.bam	Synapse	doi:10.7303/syn3157743	https://doi.org/10.7303/syn3157743	Female	White
hB_RNA_7675	MSBB AD RNA-seq data collection and processing	HiSeq 2500 System	Illumina	hB_RNA_7675_fq	hB_RNA_7675.unmapped.fq	Synapse	doi:10.7303/syn3157743	https://doi.org/10.7303/syn3157743	Male	Black
hB_RNA_7675	MSBB AD RNA-seq data collection and processing	HiSeq 2500 System	Illumina	hB_RNA_7675_bam	hB_RNA_7675.accepted_hits.sort.coord.bam	Synapse	doi:10.7303/syn3157743	https://doi.org/10.7303/syn3157743	Male	Black
hB_RNA_7685	MSBB AD RNA-seq data collection and processing	HiSeq 2500 System	Illumina	hB_RNA_7685_fq	hB_RNA_7685.unmapped.fq	Synapse	doi:10.7303/syn3157743	https://doi.org/10.7303/syn3157743	Female	White
hB_RNA_7685	MSBB AD RNA-seq data collection and processing	HiSeq 2500 System	Illumina	hB_RNA_7685_bam	hB_RNA_7685.accepted_hits.sort.coord.bam	Synapse	doi:10.7303/syn3157743	https://doi.org/10.7303/syn3157743	Female	White
hB_RNA_7695	MSBB AD RNA-seq data collection and processing	HiSeq 2500 System	Illumina	hB_RNA_7695_fq	hB_RNA_7695.unmapped.fq	Synapse	doi:10.7303/syn3157743	https://doi.org/10.7303/syn3157743	Female	White
hB_RNA_7695	MSBB AD RNA-seq data collection and processing	HiSeq 2500 System	Illumina	hB_RNA_7695_bam	hB_RNA_7695.accepted_hits.sort.coord.bam	Synapse	doi:10.7303/syn3157743	https://doi.org/10.7303/syn3157743	Female	White
hB_RNA_7705	MSBB AD RNA-seq data collection and processing	HiSeq 2500 System	Illumina	hB_RNA_7705_fq	hB_RNA_7705.unmapped.fq	Synapse	doi:10.7303/syn3157743	https://doi.org/10.7303/syn3157743	Male	White
hB_RNA_7705	MSBB AD RNA-seq data collection and processing	HiSeq 2500 System	Illumina	hB_RNA_7705_bam	hB_RNA_7705.accepted_hits.sort.coord.bam	Synapse	doi:10.7303/syn3157743	https://doi.org/10.7303/syn3157743	Male	White
hB_RNA_7715	MSBB AD RNA-seq data collection and processing	HiSeq 2500 System	Illumina	hB_RNA_7715_fq	hB_RNA_7715.unmapped.fq	Synapse	doi:10.7303/syn3157743	https://doi.org/10.7303/syn3157743	Female	White
hB_RNA_7715	MSBB AD RNA-seq data collection and processing	HiSeq 2500 System	Illumina	hB_RNA_7715_bam	hB_RNA_7715.accepted_hits.sort.coord.bam	Synapse	doi:10.7303/syn3157743	https://doi.org/10.7303/syn3157743	Female	White
hB_RNA_7725	MSBB AD RNA-seq data collection and processing	HiSeq 2500 System	Illumina	hB_RNA_7725_fq	hB_RNA_7725.unmapped.fq	Synapse	doi:10.7303/syn3157743	https://doi.org/10.7303/syn3157743	Female	White
hB_RNA_7725	MSBB AD RNA-seq data collection and processing	HiSeq 2500 System	Illumina	hB_RNA_7725_bam	hB_RNA_7725.accepted_hits.sort.coord.bam	Synapse	doi:10.7303/syn3157743	https://doi.org/10.7303/syn3157743	Female	White
hB_RNA_7735	MSBB AD RNA-seq data collection and processing	HiSeq 2500 System	Illumina	hB_RNA_7735_fq	hB_RNA_7735.unmapped.fq	Synapse	doi:10.7303/syn3157743	https://doi.org/10.7303/syn3157743	Male	Black
hB_RNA_7735	MSBB AD RNA-seq data collection and processing	HiSeq 2500 System	Illumina	hB_RNA_7735_bam	hB_RNA_7735.accepted_hits.sort.coord.bam	Synapse	doi:10.7303/syn3157743	https://doi.org/10.7303/syn3157743	Male	Black
hB_RNA_7745	MSBB AD RNA-seq data collection and processing	HiSeq 2500 System	Illumina	hB_RNA_7745_fq	hB_RNA_7745.unmapped.fq	Synapse	doi:10.7303/syn3157743	https://doi.org/10.7303/syn3157743	Female	White
hB_RNA_7745	MSBB AD RNA-seq data collection and processing	HiSeq 2500 System	Illumina	hB_RNA_7745_bam	hB_RNA_7745.accepted_hits.sort.coord.bam	Synapse	doi:10.7303/syn3157743	https://doi.org/10.7303/syn3157743	Female	White
hB_RNA_7755	MSBB AD RNA-seq data collection and processing	HiSeq 2500 System	Illumina	hB_RNA_7755_fq	hB_RNA_7755.unmapped.fq	Synapse	doi:10.7303/syn3157743	https://doi.org/10.7303/syn3157743	Female	White
hB_RNA_7755	MSBB AD RNA-seq data collection and processing	HiSeq 2500 System	Illumina	hB_RNA_7755_bam	hB_RNA_7755.accepted_hits.sort.coord.bam	Synapse	doi:10.7303/syn3157743	https://doi.org/10.7303/syn3157743	Female	White
hB_RNA_7765	MSBB AD RNA-seq data collection and processing	HiSeq 2500 System	Illumina	hB_RNA_7765_fq	hB_RNA_7765.unmapped.fq	Synapse	doi:10.7303/syn3157743	https://doi.org/10.7303/syn3157743	Female	White
hB_RNA_7765	MSBB AD RNA-seq data collection and processing	HiSeq 2500 System	Illumina	hB_RNA_7765_bam	hB_RNA_7765.accepted_hits.sort.coord.bam	Synapse	doi:10.7303/syn3157743	https://doi.org/10.7303/syn3157743	Female	White
hB_RNA_7775	MSBB AD RNA-seq data collection and processing	HiSeq 2500 System	Illumina	hB_RNA_7775_fq	hB_RNA_7775.unmapped.fq	Synapse	doi:10.7303/syn3157743	https://doi.org/10.7303/syn3157743	Female	Latino
hB_RNA_7775	MSBB AD RNA-seq data collection and processing	HiSeq 2500 System	Illumina	hB_RNA_7775_bam	hB_RNA_7775.accepted_hits.sort.coord.bam	Synapse	doi:10.7303/syn3157743	https://doi.org/10.7303/syn3157743	Female	Latino
hB_RNA_7785	MSBB AD RNA-seq data collection and processing	HiSeq 2500 System	Illumina	hB_RNA_7785_fq	hB_RNA_7785.unmapped.fq	Synapse	doi:10.7303/syn3157743	https://doi.org/10.7303/syn3157743	Female	White
hB_RNA_7785	MSBB AD RNA-seq data collection and processing	HiSeq 2500 System	Illumina	hB_RNA_7785_bam	hB_RNA_7785.accepted_hits.sort.coord.bam	Synapse	doi:10.7303/syn3157743	https://doi.org/10.7303/syn3157743	Female	White
hB_RNA_7795	MSBB AD RNA-seq data collection and processing	HiSeq 2500 System	Illumina	hB_RNA_7795_fq	hB_RNA_7795.unmapped.fq	Synapse	doi:10.7303/syn3157743	https://doi.org/10.7303/syn3157743	Female	White
hB_RNA_7795	MSBB AD RNA-seq data collection and processing	HiSeq 2500 System	Illumina	hB_RNA_7795_bam	hB_RNA_7795.accepted_hits.sort.coord.bam	Synapse	doi:10.7303/syn3157743	https://doi.org/10.7303/syn3157743	Female	White
hB_RNA_7805	MSBB AD RNA-seq data collection and processing	HiSeq 2500 System	Illumina	hB_RNA_7805_fq	hB_RNA_7805.unmapped.fq	Synapse	doi:10.7303/syn3157743	https://doi.org/10.7303/syn3157743	Male	White
hB_RNA_7805	MSBB AD RNA-seq data collection and processing	HiSeq 2500 System	Illumina	hB_RNA_7805_bam	hB_RNA_7805.accepted_hits.sort.coord.bam	Synapse	doi:10.7303/syn3157743	https://doi.org/10.7303/syn3157743	Male	White
hB_RNA_7815	MSBB AD RNA-seq data collection and processing	HiSeq 2500 System	Illumina	hB_RNA_7815_fq	hB_RNA_7815.unmapped.fq	Synapse	doi:10.7303/syn3157743	https://doi.org/10.7303/syn3157743	Male	White
hB_RNA_7815	MSBB AD RNA-seq data collection and processing	HiSeq 2500 System	Illumina	hB_RNA_7815_bam	hB_RNA_7815.accepted_hits.sort.coord.bam	Synapse	doi:10.7303/syn3157743	https://doi.org/10.7303/syn3157743	Male	White
hB_RNA_7825	MSBB AD RNA-seq data collection and processing	HiSeq 2500 System	Illumina	hB_RNA_7825_fq	hB_RNA_7825.unmapped.fq	Synapse	doi:10.7303/syn3157743	https://doi.org/10.7303/syn3157743	Male	White
hB_RNA_7825	MSBB AD RNA-seq data collection and processing	HiSeq 2500 System	Illumina	hB_RNA_7825_bam	hB_RNA_7825.accepted_hits.sort.coord.bam	Synapse	doi:10.7303/syn3157743	https://doi.org/10.7303/syn3157743	Male	White
hB_RNA_7835	MSBB AD RNA-seq data collection and processing	HiSeq 2500 System	Illumina	hB_RNA_7835_fq	hB_RNA_7835.unmapped.fq	Synapse	doi:10.7303/syn3157743	https://doi.org/10.7303/syn3157743	Female	White
hB_RNA_7835	MSBB AD RNA-seq data collection and processing	HiSeq 2500 System	Illumina	hB_RNA_7835_bam	hB_RNA_7835.accepted_hits.sort.coord.bam	Synapse	doi:10.7303/syn3157743	https://doi.org/10.7303/syn3157743	Female	White
hB_RNA_7845	MSBB AD RNA-seq data collection and processing	HiSeq 2500 System	Illumina	hB_RNA_7845_fq	hB_RNA_7845.unmapped.fq	Synapse	doi:10.7303/syn3157743	https://doi.org/10.7303/syn3157743	Female	Black
hB_RNA_7845	MSBB AD RNA-seq data collection and processing	HiSeq 2500 System	Illumina	hB_RNA_7845_bam	hB_RNA_7845.accepted_hits.sort.coord.bam	Synapse	doi:10.7303/syn3157743	https://doi.org/10.7303/syn3157743	Female	Black
hB_RNA_7855	MSBB AD RNA-seq data collection and processing	HiSeq 2500 System	Illumina	hB_RNA_7855_fq	hB_RNA_7855.unmapped.fq	Synapse	doi:10.7303/syn3157743	https://doi.org/10.7303/syn3157743	Female	White
hB_RNA_7855	MSBB AD RNA-seq data collection and processing	HiSeq 2500 System	Illumina	hB_RNA_7855_bam	hB_RNA_7855.accepted_hits.sort.coord.bam	Synapse	doi:10.7303/syn3157743	https://doi.org/10.7303/syn3157743	Female	White
hB_RNA_7865	MSBB AD RNA-seq data collection and processing	HiSeq 2500 System	Illumina	hB_RNA_7865_fq	hB_RNA_7865.unmapped.fq	Synapse	doi:10.7303/syn3157743	https://doi.org/10.7303/syn3157743	Male	White
hB_RNA_7865	MSBB AD RNA-seq data collection and processing	HiSeq 2500 System	Illumina	hB_RNA_7865_bam	hB_RNA_7865.accepted_hits.sort.coord.bam	Synapse	doi:10.7303/syn3157743	https://doi.org/10.7303/syn3157743	Male	White
hB_RNA_7875	MSBB AD RNA-seq data collection and processing	HiSeq 2500 System	Illumina	hB_RNA_7875_fq	hB_RNA_7875.unmapped.fq	Synapse	doi:10.7303/syn3157743	https://doi.org/10.7303/syn3157743	Female	White
hB_RNA_7875	MSBB AD RNA-seq data collection and processing	HiSeq 2500 System	Illumina	hB_RNA_7875_bam	hB_RNA_7875.accepted_hits.sort.coord.bam	Synapse	doi:10.7303/syn3157743	https://doi.org/10.7303/syn3157743	Female	White
hB_RNA_7885	MSBB AD RNA-seq data collection and processing	HiSeq 2500 System	Illumina	hB_RNA_7885_fq	hB_RNA_7885.unmapped.fq	Synapse	doi:10.7303/syn3157743	https://doi.org/10.7303/syn3157743	Female	Latino
hB_RNA_7885	MSBB AD RNA-seq data collection and processing	HiSeq 2500 System	Illumina	hB_RNA_7885_bam	hB_RNA_7885.accepted_hits.sort.coord.bam	Synapse	doi:10.7303/syn3157743	https://doi.org/10.7303/syn3157743	Female	Latino
hB_RNA_7895	MSBB AD RNA-seq data collection and processing	HiSeq 2500 System	Illumina	hB_RNA_7895_fq	hB_RNA_7895.unmapped.fq	Synapse	doi:10.7303/syn3157743	https://doi.org/10.7303/syn3157743	Male	Black
hB_RNA_7895	MSBB AD RNA-seq data collection and processing	HiSeq 2500 System	Illumina	hB_RNA_7895_bam	hB_RNA_7895.accepted_hits.sort.coord.bam	Synapse	doi:10.7303/syn3157743	https://doi.org/10.7303/syn3157743	Male	Black
hB_RNA_7905	MSBB AD RNA-seq data collection and processing	HiSeq 2500 System	Illumina	hB_RNA_7905_fq	hB_RNA_7905.unmapped.fq	Synapse	doi:10.7303/syn3157743	https://doi.org/10.7303/syn3157743	Male	White
hB_RNA_7905	MSBB AD RNA-seq data collection and processing	HiSeq 2500 System	Illumina	hB_RNA_7905_bam	hB_RNA_7905.accepted_hits.sort.coord.bam	Synapse	doi:10.7303/syn3157743	https://doi.org/10.7303/syn3157743	Male	White
hB_RNA_7925	MSBB AD RNA-seq data collection and processing	HiSeq 2500 System	Illumina	hB_RNA_7925_fq	hB_RNA_7925.unmapped.fq	Synapse	doi:10.7303/syn3157743	https://doi.org/10.7303/syn3157743	Female	White
hB_RNA_7925	MSBB AD RNA-seq data collection and processing	HiSeq 2500 System	Illumina	hB_RNA_7925_bam	hB_RNA_7925.accepted_hits.sort.coord.bam	Synapse	doi:10.7303/syn3157743	https://doi.org/10.7303/syn3157743	Female	White
hB_RNA_7945	MSBB AD RNA-seq data collection and processing	HiSeq 2500 System	Illumina	hB_RNA_7945_fq	hB_RNA_7945.unmapped.fq	Synapse	doi:10.7303/syn3157743	https://doi.org/10.7303/syn3157743	Male	White
hB_RNA_7945	MSBB AD RNA-seq data collection and processing	HiSeq 2500 System	Illumina	hB_RNA_7945_bam	hB_RNA_7945.accepted_hits.sort.coord.bam	Synapse	doi:10.7303/syn3157743	https://doi.org/10.7303/syn3157743	Male	White
hB_RNA_7955	MSBB AD RNA-seq data collection and processing	HiSeq 2500 System	Illumina	hB_RNA_7955_fq	hB_RNA_7955.unmapped.fq	Synapse	doi:10.7303/syn3157743	https://doi.org/10.7303/syn3157743	Female	White
[truncated: 363 more rows]
