# Supplementary material for: The Mount Sinai cohort of large-scale genomic, transcriptomic and proteomic data in Alzheimer's disease
Source: Sci Data. 2018 Sep 11;5:180185. doi: 10.1038/sdata.2018.185 (PMC6132187; doi:10.1038/sdata.2018.185)
Supplement: Supplementary file 1 [file sdata2018185-isa1.zip › a_Zhang_DNA_WES.txt]

Sample Name	Protocol REF	Parameter Value[instrument]	Parameter Value[manufacturer]	Assay Name	Raw Data File	Comment[Data Repository]	Comment[Data Record Accession]	Comment[Data Record URI]	Factor Value[sex]	Factor Value[race]
BM_22_1081	MSBB AD DNA whole exome sequencing	HiSeq 2500 System	Illumina	BM_22_1081_WES	BM_22_1081.clean.dedup.recal.bam	Synapse	doi:10.7303/syn4645334	https://doi.org/10.7303/syn4645334	Male	Black
BM_22_937	MSBB AD DNA whole exome sequencing	HiSeq 2500 System	Illumina	BM_22_937_WES	BM_22_937.clean.dedup.recal.bam	Synapse	doi:10.7303/syn4645334	https://doi.org/10.7303/syn4645334	Female	Black
BM_22_1074	MSBB AD DNA whole exome sequencing	HiSeq 2500 System	Illumina	BM_22_1074_WES	BM_22_1074.clean.dedup.recal.bam	Synapse	doi:10.7303/syn4645334	https://doi.org/10.7303/syn4645334	Male	White
BM_22_1072	MSBB AD DNA whole exome sequencing	HiSeq 2500 System	Illumina	BM_22_1072_WES	BM_22_1072.clean.dedup.recal.bam	Synapse	doi:10.7303/syn4645334	https://doi.org/10.7303/syn4645334	Female	White
BM_22_884	MSBB AD DNA whole exome sequencing	HiSeq 2500 System	Illumina	BM_22_884_WES	BM_22_884.clean.dedup.recal.bam	Synapse	doi:10.7303/syn4645334	https://doi.org/10.7303/syn4645334	Male	Black
BM_22_1055	MSBB AD DNA whole exome sequencing	HiSeq 2500 System	Illumina	BM_22_1055_WES	BM_22_1055.clean.dedup.recal.bam	Synapse	doi:10.7303/syn4645334	https://doi.org/10.7303/syn4645334	Female	White
hB_DNA_12965	MSBB AD DNA whole exome sequencing	HiSeq 2500 System	Illumina	hB_DNA_12965_WES	hB_DNA_12965.clean.dedup.recal.bam	Synapse	doi:10.7303/syn4645334	https://doi.org/10.7303/syn4645334	Male	White
hB_DNA_13150	MSBB AD DNA whole exome sequencing	HiSeq 2500 System	Illumina	hB_DNA_13150_WES	hB_DNA_13150.clean.dedup.recal.bam	Synapse	doi:10.7303/syn4645334	https://doi.org/10.7303/syn4645334	Female	White
BM_22_954	MSBB AD DNA whole exome sequencing	HiSeq 2500 System	Illumina	BM_22_954_WES	BM_22_954.clean.dedup.recal.bam	Synapse	doi:10.7303/syn4645334	https://doi.org/10.7303/syn4645334	Female	White
BM_22_1015	MSBB AD DNA whole exome sequencing	HiSeq 2500 System	Illumina	BM_22_1015_WES	BM_22_1015.clean.dedup.recal.bam	Synapse	doi:10.7303/syn4645334	https://doi.org/10.7303/syn4645334	Male	White
BM_22_1086	MSBB AD DNA whole exome sequencing	HiSeq 2500 System	Illumina	BM_22_1086_WES	BM_22_1086.clean.dedup.recal.bam	Synapse	doi:10.7303/syn4645334	https://doi.org/10.7303/syn4645334	Male	Black
BM_22_936	MSBB AD DNA whole exome sequencing	HiSeq 2500 System	Illumina	BM_22_936_WES	BM_22_936.clean.dedup.recal.bam	Synapse	doi:10.7303/syn4645334	https://doi.org/10.7303/syn4645334	Female	White
BM_22_825	MSBB AD DNA whole exome sequencing	HiSeq 2500 System	Illumina	BM_22_825_WES	BM_22_825.clean.dedup.recal.bam	Synapse	doi:10.7303/syn4645334	https://doi.org/10.7303/syn4645334	Male	White
BM_22_980	MSBB AD DNA whole exome sequencing	HiSeq 2500 System	Illumina	BM_22_980_WES	BM_22_980.clean.dedup.recal.bam	Synapse	doi:10.7303/syn4645334	https://doi.org/10.7303/syn4645334	Male	Unknown
BM_22_966	MSBB AD DNA whole exome sequencing	HiSeq 2500 System	Illumina	BM_22_966_WES	BM_22_966.clean.dedup.recal.bam	Synapse	doi:10.7303/syn4645334	https://doi.org/10.7303/syn4645334	Male	White
BM_22_1082	MSBB AD DNA whole exome sequencing	HiSeq 2500 System	Illumina	BM_22_1082_WES	BM_22_1082.clean.dedup.recal.bam	Synapse	doi:10.7303/syn4645334	https://doi.org/10.7303/syn4645334	Female	Black
BM_22_1083	MSBB AD DNA whole exome sequencing	HiSeq 2500 System	Illumina	BM_22_1083_WES	BM_22_1083.clean.dedup.recal.bam	Synapse	doi:10.7303/syn4645334	https://doi.org/10.7303/syn4645334	Female	White
BM_22_996	MSBB AD DNA whole exome sequencing	HiSeq 2500 System	Illumina	BM_22_996_WES	BM_22_996.clean.dedup.recal.bam	Synapse	doi:10.7303/syn4645334	https://doi.org/10.7303/syn4645334	Female	Black
BM_22_992	MSBB AD DNA whole exome sequencing	HiSeq 2500 System	Illumina	BM_22_992_WES	BM_22_992.clean.dedup.recal.bam	Synapse	doi:10.7303/syn4645334	https://doi.org/10.7303/syn4645334	Male	White
hB_DNA_12870	MSBB AD DNA whole exome sequencing	HiSeq 2500 System	Illumina	hB_DNA_12870_WES	hB_DNA_12870.clean.dedup.recal.bam	Synapse	doi:10.7303/syn4645334	https://doi.org/10.7303/syn4645334	Female	White
BM_22_875	MSBB AD DNA whole exome sequencing	HiSeq 2500 System	Illumina	BM_22_875_WES	BM_22_875.clean.dedup.recal.bam	Synapse	doi:10.7303/syn4645334	https://doi.org/10.7303/syn4645334	Female	White
BM_22_837	MSBB AD DNA whole exome sequencing	HiSeq 2500 System	Illumina	BM_22_837_WES	BM_22_837.clean.dedup.recal.bam	Synapse	doi:10.7303/syn4645334	https://doi.org/10.7303/syn4645334	Female	White
hB_DNA_12735	MSBB AD DNA whole exome sequencing	HiSeq 2500 System	Illumina	hB_DNA_12735_WES	hB_DNA_12735.clean.dedup.recal.bam	Synapse	doi:10.7303/syn4645334	https://doi.org/10.7303/syn4645334	Female	Unknown
BM_22_890	MSBB AD DNA whole exome sequencing	HiSeq 2500 System	Illumina	BM_22_890_WES	BM_22_890.clean.dedup.recal.bam	Synapse	doi:10.7303/syn4645334	https://doi.org/10.7303/syn4645334	Female	White
BM_22_874	MSBB AD DNA whole exome sequencing	HiSeq 2500 System	Illumina	BM_22_874_WES	BM_22_874.clean.dedup.recal.bam	Synapse	doi:10.7303/syn4645334	https://doi.org/10.7303/syn4645334	Female	White
hB_DNA_12716	MSBB AD DNA whole exome sequencing	HiSeq 2500 System	Illumina	hB_DNA_12716_WES	hB_DNA_12716.clean.dedup.recal.bam	Synapse	doi:10.7303/syn4645334	https://doi.org/10.7303/syn4645334	Female	Black
BM_22_990	MSBB AD DNA whole exome sequencing	HiSeq 2500 System	Illumina	BM_22_990_WES	BM_22_990.clean.dedup.recal.bam	Synapse	doi:10.7303/syn4645334	https://doi.org/10.7303/syn4645334	Male	Asian
hB_DNA_13066	MSBB AD DNA whole exome sequencing	HiSeq 2500 System	Illumina	hB_DNA_13066_WES	hB_DNA_13066.clean.dedup.recal.bam	Synapse	doi:10.7303/syn4645334	https://doi.org/10.7303/syn4645334	Female	White
BM_22_866	MSBB AD DNA whole exome sequencing	HiSeq 2500 System	Illumina	BM_22_866_WES	BM_22_866.clean.dedup.recal.bam	Synapse	doi:10.7303/syn4645334	https://doi.org/10.7303/syn4645334	Female	White
BM_22_941	MSBB AD DNA whole exome sequencing	HiSeq 2500 System	Illumina	BM_22_941_WES	BM_22_941.clean.dedup.recal.bam	Synapse	doi:10.7303/syn4645334	https://doi.org/10.7303/syn4645334		Unknown
hB_DNA_12645	MSBB AD DNA whole exome sequencing	HiSeq 2500 System	Illumina	hB_DNA_12645_WES	hB_DNA_12645.clean.dedup.recal.bam	Synapse	doi:10.7303/syn4645334	https://doi.org/10.7303/syn4645334	Female	White
BM_22_1090	MSBB AD DNA whole exome sequencing	HiSeq 2500 System	Illumina	BM_22_1090_WES	BM_22_1090.clean.dedup.recal.bam	Synapse	doi:10.7303/syn4645334	https://doi.org/10.7303/syn4645334	Male	Black
hB_DNA_13045	MSBB AD DNA whole exome sequencing	HiSeq 2500 System	Illumina	hB_DNA_13045_WES	hB_DNA_13045.clean.dedup.recal.bam	Synapse	doi:10.7303/syn4645334	https://doi.org/10.7303/syn4645334	Male	White
hB_DNA_12620	MSBB AD DNA whole exome sequencing	HiSeq 2500 System	Illumina	hB_DNA_12620_WES	hB_DNA_12620.clean.dedup.recal.bam	Synapse	doi:10.7303/syn4645334	https://doi.org/10.7303/syn4645334	Female	White
BM_22_958	MSBB AD DNA whole exome sequencing	HiSeq 2500 System	Illumina	BM_22_958_WES	BM_22_958.clean.dedup.recal.bam	Synapse	doi:10.7303/syn4645334	https://doi.org/10.7303/syn4645334	Female	White
BM_22_831	MSBB AD DNA whole exome sequencing	HiSeq 2500 System	Illumina	BM_22_831_WES	BM_22_831.clean.dedup.recal.bam	Synapse	doi:10.7303/syn4645334	https://doi.org/10.7303/syn4645334	Male	Latino
hB_DNA_12893	MSBB AD DNA whole exome sequencing	HiSeq 2500 System	Illumina	hB_DNA_12893_WES	hB_DNA_12893.clean.dedup.recal.bam	Synapse	doi:10.7303/syn4645334	https://doi.org/10.7303/syn4645334	Female	White
BM_22_864	MSBB AD DNA whole exome sequencing	HiSeq 2500 System	Illumina	BM_22_864_WES	BM_22_864.clean.dedup.recal.bam	Synapse	doi:10.7303/syn4645334	https://doi.org/10.7303/syn4645334	Male	White
BM_22_1068	MSBB AD DNA whole exome sequencing	HiSeq 2500 System	Illumina	BM_22_1068_WES	BM_22_1068.clean.dedup.recal.bam	Synapse	doi:10.7303/syn4645334	https://doi.org/10.7303/syn4645334	Female	Latino
BM_22_828	MSBB AD DNA whole exome sequencing	HiSeq 2500 System	Illumina	BM_22_828_WES	BM_22_828.clean.dedup.recal.bam	Synapse	doi:10.7303/syn4645334	https://doi.org/10.7303/syn4645334	Female	White
BM_22_829	MSBB AD DNA whole exome sequencing	HiSeq 2500 System	Illumina	BM_22_829_WES	BM_22_829.clean.dedup.recal.bam	Synapse	doi:10.7303/syn4645334	https://doi.org/10.7303/syn4645334	Male	Latino
BM_22_914	MSBB AD DNA whole exome sequencing	HiSeq 2500 System	Illumina	BM_22_914_WES	BM_22_914.clean.dedup.recal.bam	Synapse	doi:10.7303/syn4645334	https://doi.org/10.7303/syn4645334	Male	White
BM_22_876	MSBB AD DNA whole exome sequencing	HiSeq 2500 System	Illumina	BM_22_876_WES	BM_22_876.clean.dedup.recal.bam	Synapse	doi:10.7303/syn4645334	https://doi.org/10.7303/syn4645334	Female	White
BM_22_1036	MSBB AD DNA whole exome sequencing	HiSeq 2500 System	Illumina	BM_22_1036_WES	BM_22_1036.clean.dedup.recal.bam	Synapse	doi:10.7303/syn4645334	https://doi.org/10.7303/syn4645334	Female	White
BM_22_1053	MSBB AD DNA whole exome sequencing	HiSeq 2500 System	Illumina	BM_22_1053_WES	BM_22_1053.clean.dedup.recal.bam	Synapse	doi:10.7303/syn4645334	https://doi.org/10.7303/syn4645334	Female	Latino
BM_22_832	MSBB AD DNA whole exome sequencing	HiSeq 2500 System	Illumina	BM_22_832_WES	BM_22_832.clean.dedup.recal.bam	Synapse	doi:10.7303/syn4645334	https://doi.org/10.7303/syn4645334	Male	White
BM_22_940	MSBB AD DNA whole exome sequencing	HiSeq 2500 System	Illumina	BM_22_940_WES	BM_22_940.clean.dedup.recal.bam	Synapse	doi:10.7303/syn4645334	https://doi.org/10.7303/syn4645334	Female	Latino
hB_DNA_12495	MSBB AD DNA whole exome sequencing	HiSeq 2500 System	Illumina	hB_DNA_12495_WES	hB_DNA_12495.clean.dedup.recal.bam	Synapse	doi:10.7303/syn4645334	https://doi.org/10.7303/syn4645334	Female	White
BM_22_895	MSBB AD DNA whole exome sequencing	HiSeq 2500 System	Illumina	BM_22_895_WES	BM_22_895.clean.dedup.recal.bam	Synapse	doi:10.7303/syn4645334	https://doi.org/10.7303/syn4645334	Female	White
BM_22_1051	MSBB AD DNA whole exome sequencing	HiSeq 2500 System	Illumina	BM_22_1051_WES	BM_22_1051.clean.dedup.recal.bam	Synapse	doi:10.7303/syn4645334	https://doi.org/10.7303/syn4645334	Female	White
BM_22_1054	MSBB AD DNA whole exome sequencing	HiSeq 2500 System	Illumina	BM_22_1054_WES	BM_22_1054.clean.dedup.recal.bam	Synapse	doi:10.7303/syn4645334	https://doi.org/10.7303/syn4645334	Female	White
BM_22_925	MSBB AD DNA whole exome sequencing	HiSeq 2500 System	Illumina	BM_22_925_WES	BM_22_925.clean.dedup.recal.bam	Synapse	doi:10.7303/syn4645334	https://doi.org/10.7303/syn4645334	Female	Latino
BM_22_849	MSBB AD DNA whole exome sequencing	HiSeq 2500 System	Illumina	BM_22_849_WES	BM_22_849.clean.dedup.recal.bam	Synapse	doi:10.7303/syn4645334	https://doi.org/10.7303/syn4645334	Male	White
hB_DNA_12597	MSBB AD DNA whole exome sequencing	HiSeq 2500 System	Illumina	hB_DNA_12597_WES	hB_DNA_12597.clean.dedup.recal.bam	Synapse	doi:10.7303/syn4645334	https://doi.org/10.7303/syn4645334	Female	White
hB_DNA_12899	MSBB AD DNA whole exome sequencing	HiSeq 2500 System	Illumina	hB_DNA_12899_WES	hB_DNA_12899.clean.dedup.recal.bam	Synapse	doi:10.7303/syn4645334	https://doi.org/10.7303/syn4645334	Female	White
BM_22_915	MSBB AD DNA whole exome sequencing	HiSeq 2500 System	Illumina	BM_22_915_WES	BM_22_915.clean.dedup.recal.bam	Synapse	doi:10.7303/syn4645334	https://doi.org/10.7303/syn4645334	Female	Black
hB_DNA_12551	MSBB AD DNA whole exome sequencing	HiSeq 2500 System	Illumina	hB_DNA_12551_WES	hB_DNA_12551.clean.dedup.recal.bam	Synapse	doi:10.7303/syn4645334	https://doi.org/10.7303/syn4645334	Male	White
BM_22_1028	MSBB AD DNA whole exome sequencing	HiSeq 2500 System	Illumina	BM_22_1028_WES	BM_22_1028.clean.dedup.recal.bam	Synapse	doi:10.7303/syn4645334	https://doi.org/10.7303/syn4645334	Female	Latino
BM_22_983	MSBB AD DNA whole exome sequencing	HiSeq 2500 System	Illumina	BM_22_983_WES	BM_22_983.clean.dedup.recal.bam	Synapse	doi:10.7303/syn4645334	https://doi.org/10.7303/syn4645334	Female	Unknown
BM_22_871	MSBB AD DNA whole exome sequencing	HiSeq 2500 System	Illumina	BM_22_871_WES	BM_22_871.clean.dedup.recal.bam	Synapse	doi:10.7303/syn4645334	https://doi.org/10.7303/syn4645334	Male	White
BM_22_887	MSBB AD DNA whole exome sequencing	HiSeq 2500 System	Illumina	BM_22_887_WES	BM_22_887.clean.dedup.recal.bam	Synapse	doi:10.7303/syn4645334	https://doi.org/10.7303/syn4645334	Female	White
BM_22_815	MSBB AD DNA whole exome sequencing	HiSeq 2500 System	Illumina	BM_22_815_WES	BM_22_815.clean.dedup.recal.bam	Synapse	doi:10.7303/syn4645334	https://doi.org/10.7303/syn4645334	Male	Unknown
BM_22_902	MSBB AD DNA whole exome sequencing	HiSeq 2500 System	Illumina	BM_22_902_WES	BM_22_902.clean.dedup.recal.bam	Synapse	doi:10.7303/syn4645334	https://doi.org/10.7303/syn4645334	Female	White
BM_22_1061	MSBB AD DNA whole exome sequencing	HiSeq 2500 System	Illumina	BM_22_1061_WES	BM_22_1061.clean.dedup.recal.bam	Synapse	doi:10.7303/syn4645334	https://doi.org/10.7303/syn4645334	Female	White
BM_22_1091	MSBB AD DNA whole exome sequencing	HiSeq 2500 System	Illumina	BM_22_1091_WES	BM_22_1091.clean.dedup.recal.bam	Synapse	doi:10.7303/syn4645334	https://doi.org/10.7303/syn4645334	Male	Latino
BM_22_1057	MSBB AD DNA whole exome sequencing	HiSeq 2500 System	Illumina	BM_22_1057_WES	BM_22_1057.clean.dedup.recal.bam	Synapse	doi:10.7303/syn4645334	https://doi.org/10.7303/syn4645334	Male	White
hB_DNA_12604	MSBB AD DNA whole exome sequencing	HiSeq 2500 System	Illumina	hB_DNA_12604_WES	hB_DNA_12604.clean.dedup.recal.bam	Synapse	doi:10.7303/syn4645334	https://doi.org/10.7303/syn4645334	Male	Black
BM_22_1047	MSBB AD DNA whole exome sequencing	HiSeq 2500 System	Illumina	BM_22_1047_WES	BM_22_1047.clean.dedup.recal.bam	Synapse	doi:10.7303/syn4645334	https://doi.org/10.7303/syn4645334	Female	White
BM_22_928	MSBB AD DNA whole exome sequencing	HiSeq 2500 System	Illumina	BM_22_928_WES	BM_22_928.clean.dedup.recal.bam	Synapse	doi:10.7303/syn4645334	https://doi.org/10.7303/syn4645334	Female	Black
BM_22_953	MSBB AD DNA whole exome sequencing	HiSeq 2500 System	Illumina	BM_22_953_WES	BM_22_953.clean.dedup.recal.bam	Synapse	doi:10.7303/syn4645334	https://doi.org/10.7303/syn4645334	Male	White
hB_DNA_12576	MSBB AD DNA whole exome sequencing	HiSeq 2500 System	Illumina	hB_DNA_12576_WES	hB_DNA_12576.clean.dedup.recal.bam	Synapse	doi:10.7303/syn4645334	https://doi.org/10.7303/syn4645334	Female	Latino
BM_22_912	MSBB AD DNA whole exome sequencing	HiSeq 2500 System	Illumina	BM_22_912_WES	BM_22_912.clean.dedup.recal.bam	Synapse	doi:10.7303/syn4645334	https://doi.org/10.7303/syn4645334	Female	White
hB_DNA_12674	MSBB AD DNA whole exome sequencing	HiSeq 2500 System	Illumina	hB_DNA_12674_WES	hB_DNA_12674.clean.dedup.recal.bam	Synapse	doi:10.7303/syn4645334	https://doi.org/10.7303/syn4645334	Female	White
hB_DNA_12775	MSBB AD DNA whole exome sequencing	HiSeq 2500 System	Illumina	hB_DNA_12775_WES	hB_DNA_12775.clean.dedup.recal.bam	Synapse	doi:10.7303/syn4645334	https://doi.org/10.7303/syn4645334		White
BM_22_929	MSBB AD DNA whole exome sequencing	HiSeq 2500 System	Illumina	BM_22_929_WES	BM_22_929.clean.dedup.recal.bam	Synapse	doi:10.7303/syn4645334	https://doi.org/10.7303/syn4645334	Female	White
BM_10_1121	MSBB AD DNA whole exome sequencing	HiSeq 2500 System	Illumina	BM_10_1121_WES	BM_10_1121.clean.dedup.recal.bam	Synapse	doi:10.7303/syn4645334	https://doi.org/10.7303/syn4645334	Male	White
hB_DNA_12688	MSBB AD DNA whole exome sequencing	HiSeq 2500 System	Illumina	hB_DNA_12688_WES	hB_DNA_12688.clean.dedup.recal.bam	Synapse	doi:10.7303/syn4645334	https://doi.org/10.7303/syn4645334	Female	Latino
BM_36_1094	MSBB AD DNA whole exome sequencing	HiSeq 2500 System	Illumina	BM_36_1094_WES	BM_36_1094.clean.dedup.recal.bam	Synapse	doi:10.7303/syn4645334	https://doi.org/10.7303/syn4645334	Female	White
BM_22_885	MSBB AD DNA whole exome sequencing	HiSeq 2500 System	Illumina	BM_22_885_WES	BM_22_885.clean.dedup.recal.bam	Synapse	doi:10.7303/syn4645334	https://doi.org/10.7303/syn4645334	Male	White
BM_22_833	MSBB AD DNA whole exome sequencing	HiSeq 2500 System	Illumina	BM_22_833_WES	BM_22_833.clean.dedup.recal.bam	Synapse	doi:10.7303/syn4645334	https://doi.org/10.7303/syn4645334	Female	Unknown
hB_DNA_12935	MSBB AD DNA whole exome sequencing	HiSeq 2500 System	Illumina	hB_DNA_12935_WES	hB_DNA_12935.clean.dedup.recal.bam	Synapse	doi:10.7303/syn4645334	https://doi.org/10.7303/syn4645334	Female	Unknown
hB_DNA_12955	MSBB AD DNA whole exome sequencing	HiSeq 2500 System	Illumina	hB_DNA_12955_WES	hB_DNA_12955.clean.dedup.recal.bam	Synapse	doi:10.7303/syn4645334	https://doi.org/10.7303/syn4645334	Female	White
BM_22_973	MSBB AD DNA whole exome sequencing	HiSeq 2500 System	Illumina	BM_22_973_WES	BM_22_973.clean.dedup.recal.bam	Synapse	doi:10.7303/syn4645334	https://doi.org/10.7303/syn4645334	Female	White
BM_22_894	MSBB AD DNA whole exome sequencing	HiSeq 2500 System	Illumina	BM_22_894_WES	BM_22_894.clean.dedup.recal.bam	Synapse	doi:10.7303/syn4645334	https://doi.org/10.7303/syn4645334	Female	White
hB_DNA_12764	MSBB AD DNA whole exome sequencing	HiSeq 2500 System	Illumina	hB_DNA_12764_WES	hB_DNA_12764.clean.dedup.recal.bam	Synapse	doi:10.7303/syn4645334	https://doi.org/10.7303/syn4645334	Male	White
BM_22_1093	MSBB AD DNA whole exome sequencing	HiSeq 2500 System	Illumina	BM_22_1093_WES	BM_22_1093.clean.dedup.recal.bam	Synapse	doi:10.7303/syn4645334	https://doi.org/10.7303/syn4645334	Male	White
BM_22_1038	MSBB AD DNA whole exome sequencing	HiSeq 2500 System	Illumina	BM_22_1038_WES	BM_22_1038.clean.dedup.recal.bam	Synapse	doi:10.7303/syn4645334	https://doi.org/10.7303/syn4645334	Male	White
hB_DNA_13110	MSBB AD DNA whole exome sequencing	HiSeq 2500 System	Illumina	hB_DNA_13110_WES	hB_DNA_13110.clean.dedup.recal.bam	Synapse	doi:10.7303/syn4645334	https://doi.org/10.7303/syn4645334	Female	White
BM_22_1029	MSBB AD DNA whole exome sequencing	HiSeq 2500 System	Illumina	BM_22_1029_WES	BM_22_1029.clean.dedup.recal.bam	Synapse	doi:10.7303/syn4645334	https://doi.org/10.7303/syn4645334	Male	White
BM_22_1019	MSBB AD DNA whole exome sequencing	HiSeq 2500 System	Illumina	BM_22_1019_WES	BM_22_1019.clean.dedup.recal.bam	Synapse	doi:10.7303/syn4645334	https://doi.org/10.7303/syn4645334	Female	Black
BM_22_1011	MSBB AD DNA whole exome sequencing	HiSeq 2500 System	Illumina	BM_22_1011_WES	BM_22_1011.clean.dedup.recal.bam	Synapse	doi:10.7303/syn4645334	https://doi.org/10.7303/syn4645334	Male	White
hB_DNA_13011	MSBB AD DNA whole exome sequencing	HiSeq 2500 System	Illumina	hB_DNA_13011_WES	hB_DNA_13011.clean.dedup.recal.bam	Synapse	doi:10.7303/syn4645334	https://doi.org/10.7303/syn4645334	Female	White
BM_22_823	MSBB AD DNA whole exome sequencing	HiSeq 2500 System	Illumina	BM_22_823_WES	BM_22_823.clean.dedup.recal.bam	Synapse	doi:10.7303/syn4645334	https://doi.org/10.7303/syn4645334	Female	White
BM_22_817	MSBB AD DNA whole exome sequencing	HiSeq 2500 System	Illumina	BM_22_817_WES	BM_22_817.clean.dedup.recal.bam	Synapse	doi:10.7303/syn4645334	https://doi.org/10.7303/syn4645334	Female	White
hB_DNA_12567	MSBB AD DNA whole exome sequencing	HiSeq 2500 System	Illumina	hB_DNA_12567_WES	hB_DNA_12567.clean.dedup.recal.bam	Synapse	doi:10.7303/syn4645334	https://doi.org/10.7303/syn4645334	Female	White
BM_22_904	MSBB AD DNA whole exome sequencing	HiSeq 2500 System	Illumina	BM_22_904_WES	BM_22_904.clean.dedup.recal.bam	Synapse	doi:10.7303/syn4645334	https://doi.org/10.7303/syn4645334	Female	White
hB_DNA_12805	MSBB AD DNA whole exome sequencing	HiSeq 2500 System	Illumina	hB_DNA_12805_WES	hB_DNA_12805.clean.dedup.recal.bam	Synapse	doi:10.7303/syn4645334	https://doi.org/10.7303/syn4645334	Male	Black
BM_22_911	MSBB AD DNA whole exome sequencing	HiSeq 2500 System	Illumina	BM_22_911_WES	BM_22_911.clean.dedup.recal.bam	Synapse	doi:10.7303/syn4645334	https://doi.org/10.7303/syn4645334	Male	Black
BM_22_1058	MSBB AD DNA whole exome sequencing	HiSeq 2500 System	Illumina	BM_22_1058_WES	BM_22_1058.clean.dedup.recal.bam	Synapse	doi:10.7303/syn4645334	https://doi.org/10.7303/syn4645334	Male	White
BM_22_1021	MSBB AD DNA whole exome sequencing	HiSeq 2500 System	Illumina	BM_22_1021_WES	BM_22_1021.clean.dedup.recal.bam	Synapse	doi:10.7303/syn4645334	https://doi.org/10.7303/syn4645334	Male	Unknown
hB_DNA_12725	MSBB AD DNA whole exome sequencing	HiSeq 2500 System	Illumina	hB_DNA_12725_WES	hB_DNA_12725.clean.dedup.recal.bam	Synapse	doi:10.7303/syn4645334	https://doi.org/10.7303/syn4645334	Female	Unknown
BM_22_1045	MSBB AD DNA whole exome sequencing	HiSeq 2500 System	Illumina	BM_22_1045_WES	BM_22_1045.clean.dedup.recal.bam	Synapse	doi:10.7303/syn4645334	https://doi.org/10.7303/syn4645334	Male	White
BM_22_879	MSBB AD DNA whole exome sequencing	HiSeq 2500 System	Illumina	BM_22_879_WES	BM_22_879.clean.dedup.recal.bam	Synapse	doi:10.7303/syn4645334	https://doi.org/10.7303/syn4645334	Female	White
BM_22_1071	MSBB AD DNA whole exome sequencing	HiSeq 2500 System	Illumina	BM_22_1071_WES	BM_22_1071.clean.dedup.recal.bam	Synapse	doi:10.7303/syn4645334	https://doi.org/10.7303/syn4645334	Female	White
BM_22_1031	MSBB AD DNA whole exome sequencing	HiSeq 2500 System	Illumina	BM_22_1031_WES	BM_22_1031.clean.dedup.recal.bam	Synapse	doi:10.7303/syn4645334	https://doi.org/10.7303/syn4645334	Male	White
BM_22_836	MSBB AD DNA whole exome sequencing	HiSeq 2500 System	Illumina	BM_22_836_WES	BM_22_836.clean.dedup.recal.bam	Synapse	doi:10.7303/syn4645334	https://doi.org/10.7303/syn4645334	Male	White
BM_22_1005	MSBB AD DNA whole exome sequencing	HiSeq 2500 System	Illumina	BM_22_1005_WES	BM_22_1005.clean.dedup.recal.bam	Synapse	doi:10.7303/syn4645334	https://doi.org/10.7303/syn4645334	Male	White
hB_DNA_13198	MSBB AD DNA whole exome sequencing	HiSeq 2500 System	Illumina	hB_DNA_13198_WES	hB_DNA_13198.clean.dedup.recal.bam	Synapse	doi:10.7303/syn4645334	https://doi.org/10.7303/syn4645334	Female	White
BM_22_995	MSBB AD DNA whole exome sequencing	HiSeq 2500 System	Illumina	BM_22_995_WES	BM_22_995.clean.dedup.recal.bam	Synapse	doi:10.7303/syn4645334	https://doi.org/10.7303/syn4645334	Female	White
hB_DNA_12745	MSBB AD DNA whole exome sequencing	HiSeq 2500 System	Illumina	hB_DNA_12745_WES	hB_DNA_12745.clean.dedup.recal.bam	Synapse	doi:10.7303/syn4645334	https://doi.org/10.7303/syn4645334	Female	White
BM_22_1092	MSBB AD DNA whole exome sequencing	HiSeq 2500 System	Illumina	BM_22_1092_WES	BM_22_1092.clean.dedup.recal.bam	Synapse	doi:10.7303/syn4645334	https://doi.org/10.7303/syn4645334	Male	White
BM_22_827	MSBB AD DNA whole exome sequencing	HiSeq 2500 System	Illumina	BM_22_827_WES	BM_22_827.clean.dedup.recal.bam	Synapse	doi:10.7303/syn4645334	https://doi.org/10.7303/syn4645334	Male	White
BM_22_826	MSBB AD DNA whole exome sequencing	HiSeq 2500 System	Illumina	BM_22_826_WES	BM_22_826.clean.dedup.recal.bam	Synapse	doi:10.7303/syn4645334	https://doi.org/10.7303/syn4645334	Male	White
hB_DNA_12435	MSBB AD DNA whole exome sequencing	HiSeq 2500 System	Illumina	hB_DNA_12435_WES	hB_DNA_12435.clean.dedup.recal.bam	Synapse	doi:10.7303/syn4645334	https://doi.org/10.7303/syn4645334	Female	White
BM_22_839	MSBB AD DNA whole exome sequencing	HiSeq 2500 System	Illumina	BM_22_839_WES	BM_22_839.clean.dedup.recal.bam	Synapse	doi:10.7303/syn4645334	https://doi.org/10.7303/syn4645334	Female	Black
BM_22_1007	MSBB AD DNA whole exome sequencing	HiSeq 2500 System	Illumina	BM_22_1007_WES	BM_22_1007.clean.dedup.recal.bam	Synapse	doi:10.7303/syn4645334	https://doi.org/10.7303/syn4645334	Female	White
BM_22_1040	MSBB AD DNA whole exome sequencing	HiSeq 2500 System	Illumina	BM_22_1040_WES	BM_22_1040.clean.dedup.recal.bam	Synapse	doi:10.7303/syn4645334	https://doi.org/10.7303/syn4645334	Female	White
BM_22_1049	MSBB AD DNA whole exome sequencing	HiSeq 2500 System	Illumina	BM_22_1049_WES	BM_22_1049.clean.dedup.recal.bam	Synapse	doi:10.7303/syn4645334	https://doi.org/10.7303/syn4645334	Female	Black
BM_22_1000	MSBB AD DNA whole exome sequencing	HiSeq 2500 System	Illumina	BM_22_1000_WES	BM_22_1000.clean.dedup.recal.bam	Synapse	doi:10.7303/syn4645334	https://doi.org/10.7303/syn4645334	Male	Latino
BM_22_835	MSBB AD DNA whole exome sequencing	HiSeq 2500 System	Illumina	BM_22_835_WES	BM_22_835.clean.dedup.recal.bam	Synapse	doi:10.7303/syn4645334	https://doi.org/10.7303/syn4645334	Female	White
BM_22_838	MSBB AD DNA whole exome sequencing	HiSeq 2500 System	Illumina	BM_22_838_WES	BM_22_838.clean.dedup.recal.bam	Synapse	doi:10.7303/syn4645334	https://doi.org/10.7303/syn4645334	Female	White
hB_DNA_12584	MSBB AD DNA whole exome sequencing	HiSeq 2500 System	Illumina	hB_DNA_12584_WES	hB_DNA_12584.clean.dedup.recal.bam	Synapse	doi:10.7303/syn4645334	https://doi.org/10.7303/syn4645334	Male	White
BM_22_930	MSBB AD DNA whole exome sequencing	HiSeq 2500 System	Illumina	BM_22_930_WES	BM_22_930.clean.dedup.recal.bam	Synapse	doi:10.7303/syn4645334	https://doi.org/10.7303/syn4645334	Female	White
BM_22_1013	MSBB AD DNA whole exome sequencing	HiSeq 2500 System	Illumina	BM_22_1013_WES	BM_22_1013.clean.dedup.recal.bam	Synapse	doi:10.7303/syn4645334	https://doi.org/10.7303/syn4645334	Female	Black
BM_22_951	MSBB AD DNA whole exome sequencing	HiSeq 2500 System	Illumina	BM_22_951_WES	BM_22_951.clean.dedup.recal.bam	Synapse	doi:10.7303/syn4645334	https://doi.org/10.7303/syn4645334	Female	Latino
BM_22_950	MSBB AD DNA whole exome sequencing	HiSeq 2500 System	Illumina	BM_22_950_WES	BM_22_950.clean.dedup.recal.bam	Synapse	doi:10.7303/syn4645334	https://doi.org/10.7303/syn4645334	Female	White
BM_22_965	MSBB AD DNA whole exome sequencing	HiSeq 2500 System	Illumina	BM_22_965_WES	BM_22_965.clean.dedup.recal.bam	Synapse	doi:10.7303/syn4645334	https://doi.org/10.7303/syn4645334	Male	Latino
hB_DNA_12925	MSBB AD DNA whole exome sequencing	HiSeq 2500 System	Illumina	hB_DNA_12925_WES	hB_DNA_12925.clean.dedup.recal.bam	Synapse	doi:10.7303/syn4645334	https://doi.org/10.7303/syn4645334	Male	Black
BM_22_1059	MSBB AD DNA whole exome sequencing	HiSeq 2500 System	Illumina	BM_22_1059_WES	BM_22_1059.clean.dedup.recal.bam	Synapse	doi:10.7303/syn4645334	https://doi.org/10.7303/syn4645334	Male	Latino
BM_22_939	MSBB AD DNA whole exome sequencing	HiSeq 2500 System	Illumina	BM_22_939_WES	BM_22_939.clean.dedup.recal.bam	Synapse	doi:10.7303/syn4645334	https://doi.org/10.7303/syn4645334	Female	Latino
BM_22_1008	MSBB AD DNA whole exome sequencing	HiSeq 2500 System	Illumina	BM_22_1008_WES	BM_22_1008.clean.dedup.recal.bam	Synapse	doi:10.7303/syn4645334	https://doi.org/10.7303/syn4645334	Female	Latino
hB_DNA_13100	MSBB AD DNA whole exome sequencing	HiSeq 2500 System	Illumina	hB_DNA_13100_WES	hB_DNA_13100.clean.dedup.recal.bam	Synapse	doi:10.7303/syn4645334	https://doi.org/10.7303/syn4645334	Male	White
BM_22_870	MSBB AD DNA whole exome sequencing	HiSeq 2500 System	Illumina	BM_22_870_WES	BM_22_870.clean.dedup.recal.bam	Synapse	doi:10.7303/syn4645334	https://doi.org/10.7303/syn4645334	Female	White
BM_22_938	MSBB AD DNA whole exome sequencing	HiSeq 2500 System	Illumina	BM_22_938_WES	BM_22_938.clean.dedup.recal.bam	Synapse	doi:10.7303/syn4645334	https://doi.org/10.7303/syn4645334	Female	White
BM_22_975	MSBB AD DNA whole exome sequencing	HiSeq 2500 System	Illumina	BM_22_975_WES	BM_22_975.clean.dedup.recal.bam	Synapse	doi:10.7303/syn4645334	https://doi.org/10.7303/syn4645334	Female	Unknown
hB_DNA_12515	MSBB AD DNA whole exome sequencing	HiSeq 2500 System	Illumina	hB_DNA_12515_WES	hB_DNA_12515.clean.dedup.recal.bam	Synapse	doi:10.7303/syn4645334	https://doi.org/10.7303/syn4645334	Female	White
hB_DNA_13187	MSBB AD DNA whole exome sequencing	HiSeq 2500 System	Illumina	hB_DNA_13187_WES	hB_DNA_13187.clean.dedup.recal.bam	Synapse	doi:10.7303/syn4645334	https://doi.org/10.7303/syn4645334	Female	White
BM_22_1012	MSBB AD DNA whole exome sequencing	HiSeq 2500 System	Illumina	BM_22_1012_WES	BM_22_1012.clean.dedup.recal.bam	Synapse	doi:10.7303/syn4645334	https://doi.org/10.7303/syn4645334	Male	White
BM_22_1006	MSBB AD DNA whole exome sequencing	HiSeq 2500 System	Illumina	BM_22_1006_WES	BM_22_1006.clean.dedup.recal.bam	Synapse	doi:10.7303/syn4645334	https://doi.org/10.7303/syn4645334	Female	White
BM_22_1014	MSBB AD DNA whole exome sequencing	HiSeq 2500 System	Illumina	BM_22_1014_WES	BM_22_1014.clean.dedup.recal.bam	Synapse	doi:10.7303/syn4645334	https://doi.org/10.7303/syn4645334	Female	White
BM_22_985	MSBB AD DNA whole exome sequencing	HiSeq 2500 System	Illumina	BM_22_985_WES	BM_22_985.clean.dedup.recal.bam	Synapse	doi:10.7303/syn4645334	https://doi.org/10.7303/syn4645334		White
BM_22_1004	MSBB AD DNA whole exome sequencing	HiSeq 2500 System	Illumina	BM_22_1004_WES	BM_22_1004.clean.dedup.recal.bam	Synapse	doi:10.7303/syn4645334	https://doi.org/10.7303/syn4645334	Female	White
BM_22_822	MSBB AD DNA whole exome sequencing	HiSeq 2500 System	Illumina	BM_22_822_WES	BM_22_822.clean.dedup.recal.bam	Synapse	doi:10.7303/syn4645334	https://doi.org/10.7303/syn4645334	Male	White
BM_22_1009	MSBB AD DNA whole exome sequencing	HiSeq 2500 System	Illumina	BM_22_1009_WES	BM_22_1009.clean.dedup.recal.bam	Synapse	doi:10.7303/syn4645334	https://doi.org/10.7303/syn4645334	Female	White
hB_DNA_12537	MSBB AD DNA whole exome sequencing	HiSeq 2500 System	Illumina	hB_DNA_12537_WES	hB_DNA_12537.clean.dedup.recal.bam	Synapse	doi:10.7303/syn4645334	https://doi.org/10.7303/syn4645334	Female	White
BM_22_977	MSBB AD DNA whole exome sequencing	HiSeq 2500 System	Illumina	BM_22_977_WES	BM_22_977.clean.dedup.recal.bam	Synapse	doi:10.7303/syn4645334	https://doi.org/10.7303/syn4645334	Male	White
hB_DNA_12445	MSBB AD DNA whole exome sequencing	HiSeq 2500 System	Illumina	hB_DNA_12445_WES	hB_DNA_12445.clean.dedup.recal.bam	Synapse	doi:10.7303/syn4645334	https://doi.org/10.7303/syn4645334	Female	White
hB_DNA_12427	MSBB AD DNA whole exome sequencing	HiSeq 2500 System	Illumina	hB_DNA_12427_WES	hB_DNA_12427.clean.dedup.recal.bam	Synapse	doi:10.7303/syn4645334	https://doi.org/10.7303/syn4645334	Female	White
hB_DNA_12634	MSBB AD DNA whole exome sequencing	HiSeq 2500 System	Illumina	hB_DNA_12634_WES	hB_DNA_12634.clean.dedup.recal.bam	Synapse	doi:10.7303/syn4645334	https://doi.org/10.7303/syn4645334	Female	White
BM_22_1020	MSBB AD DNA whole exome sequencing	HiSeq 2500 System	Illumina	BM_22_1020_WES	BM_22_1020.clean.dedup.recal.bam	Synapse	doi:10.7303/syn4645334	https://doi.org/10.7303/syn4645334	Female	White
BM_22_1030	MSBB AD DNA whole exome sequencing	HiSeq 2500 System	Illumina	BM_22_1030_WES	BM_22_1030.clean.dedup.recal.bam	Synapse	doi:10.7303/syn4645334	https://doi.org/10.7303/syn4645334	Female	White
BM_22_1039	MSBB AD DNA whole exome sequencing	HiSeq 2500 System	Illumina	BM_22_1039_WES	BM_22_1039.clean.dedup.recal.bam	Synapse	doi:10.7303/syn4645334	https://doi.org/10.7303/syn4645334	Male	White
BM_22_1089	MSBB AD DNA whole exome sequencing	HiSeq 2500 System	Illumina	BM_22_1089_WES	BM_22_1089.clean.dedup.recal.bam	Synapse	doi:10.7303/syn4645334	https://doi.org/10.7303/syn4645334	Male	Latino
BM_22_993	MSBB AD DNA whole exome sequencing	HiSeq 2500 System	Illumina	BM_22_993_WES	BM_22_993.clean.dedup.recal.bam	Synapse	doi:10.7303/syn4645334	https://doi.org/10.7303/syn4645334	Female	White
BM_22_1001	MSBB AD DNA whole exome sequencing	HiSeq 2500 System	Illumina	BM_22_1001_WES	BM_22_1001.clean.dedup.recal.bam	Synapse	doi:10.7303/syn4645334	https://doi.org/10.7303/syn4645334	Female	White
BM_22_1003	MSBB AD DNA whole exome sequencing	HiSeq 2500 System	Illumina	BM_22_1003_WES	BM_22_1003.clean.dedup.recal.bam	Synapse	doi:10.7303/syn4645334	https://doi.org/10.7303/syn4645334	Male	White
BM_22_1010	MSBB AD DNA whole exome sequencing	HiSeq 2500 System	Illumina	BM_22_1010_WES	BM_22_1010.clean.dedup.recal.bam	Synapse	doi:10.7303/syn4645334	https://doi.org/10.7303/syn4645334	Female	Unknown
hB_DNA_13075	MSBB AD DNA whole exome sequencing	HiSeq 2500 System	Illumina	hB_DNA_13075_WES	hB_DNA_13075.clean.dedup.recal.bam	Synapse	doi:10.7303/syn4645334	https://doi.org/10.7303/syn4645334	Female	White
hB_DNA_12841	MSBB AD DNA whole exome sequencing	HiSeq 2500 System	Illumina	hB_DNA_12841_WES	hB_DNA_12841.clean.dedup.recal.bam	Synapse	doi:10.7303/syn4645334	https://doi.org/10.7303/syn4645334	Male	White
hB_DNA_12557	MSBB AD DNA whole exome sequencing	HiSeq 2500 System	Illumina	hB_DNA_12557_WES	hB_DNA_12557.clean.dedup.recal.bam	Synapse	doi:10.7303/syn4645334	https://doi.org/10.7303/syn4645334	Female	White
hB_DNA_12465	MSBB AD DNA whole exome sequencing	HiSeq 2500 System	Illumina	hB_DNA_12465_WES	hB_DNA_12465.clean.dedup.recal.bam	Synapse	doi:10.7303/syn4645334	https://doi.org/10.7303/syn4645334	Male	White
BM_22_877	MSBB AD DNA whole exome sequencing	HiSeq 2500 System	Illumina	BM_22_877_WES	BM_22_877.clean.dedup.recal.bam	Synapse	doi:10.7303/syn4645334	https://doi.org/10.7303/syn4645334	Female	White
hB_DNA_12701	MSBB AD DNA whole exome sequencing	HiSeq 2500 System	Illumina	hB_DNA_12701_WES	hB_DNA_12701.clean.dedup.recal.bam	Synapse	doi:10.7303/syn4645334	https://doi.org/10.7303/syn4645334	Female	White
BM_22_963	MSBB AD DNA whole exome sequencing	HiSeq 2500 System	Illumina	BM_22_963_WES	BM_22_963.clean.dedup.recal.bam	Synapse	doi:10.7303/syn4645334	https://doi.org/10.7303/syn4645334	Female	White
BM_22_970	MSBB AD DNA whole exome sequencing	HiSeq 2500 System	Illumina	BM_22_970_WES	BM_22_970.clean.dedup.recal.bam	Synapse	doi:10.7303/syn4645334	https://doi.org/10.7303/syn4645334	Female	White
BM_22_1048	MSBB AD DNA whole exome sequencing	HiSeq 2500 System	Illumina	BM_22_1048_WES	BM_22_1048.clean.dedup.recal.bam	Synapse	doi:10.7303/syn4645334	https://doi.org/10.7303/syn4645334	Male	White
hB_DNA_13233	MSBB AD DNA whole exome sequencing	HiSeq 2500 System	Illumina	hB_DNA_13233_WES	hB_DNA_13233.clean.dedup.recal.bam	Synapse	doi:10.7303/syn4645334	https://doi.org/10.7303/syn4645334	Female	White
hB_DNA_12667	MSBB AD DNA whole exome sequencing	HiSeq 2500 System	Illumina	hB_DNA_12667_WES	hB_DNA_12667.clean.dedup.recal.bam	Synapse	doi:10.7303/syn4645334	https://doi.org/10.7303/syn4645334	Female	Black
BM_22_867	MSBB AD DNA whole exome sequencing	HiSeq 2500 System	Illumina	BM_22_867_WES	BM_22_867.clean.dedup.recal.bam	Synapse	doi:10.7303/syn4645334	https://doi.org/10.7303/syn4645334	Female	White
BM_22_1022	MSBB AD DNA whole exome sequencing	HiSeq 2500 System	Illumina	BM_22_1022_WES	BM_22_1022.clean.dedup.recal.bam	Synapse	doi:10.7303/syn4645334	https://doi.org/10.7303/syn4645334	Female	Latino
BM_22_900	MSBB AD DNA whole exome sequencing	HiSeq 2500 System	Illumina	BM_22_900_WES	BM_22_900.clean.dedup.recal.bam	Synapse	doi:10.7303/syn4645334	https://doi.org/10.7303/syn4645334	Female	Black
BM_22_926	MSBB AD DNA whole exome sequencing	HiSeq 2500 System	Illumina	BM_22_926_WES	BM_22_926.clean.dedup.recal.bam	Synapse	doi:10.7303/syn4645334	https://doi.org/10.7303/syn4645334	Female	White
hB_DNA_12628	MSBB AD DNA whole exome sequencing	HiSeq 2500 System	Illumina	hB_DNA_12628_WES	hB_DNA_12628.clean.dedup.recal.bam	Synapse	doi:10.7303/syn4645334	https://doi.org/10.7303/syn4645334	Female	White
hB_DNA_12914	MSBB AD DNA whole exome sequencing	HiSeq 2500 System	Illumina	hB_DNA_12914_WES	hB_DNA_12914.clean.dedup.recal.bam	Synapse	doi:10.7303/syn4645334	https://doi.org/10.7303/syn4645334	Male	White
hB_DNA_12856	MSBB AD DNA whole exome sequencing	HiSeq 2500 System	Illumina	hB_DNA_12856_WES	hB_DNA_12856.clean.dedup.recal.bam	Synapse	doi:10.7303/syn4645334	https://doi.org/10.7303/syn4645334	Female	White
BM_10_1122	MSBB AD DNA whole exome sequencing	HiSeq 2500 System	Illumina	BM_10_1122_WES	BM_10_1122.clean.dedup.recal.bam	Synapse	doi:10.7303/syn4645334	https://doi.org/10.7303/syn4645334	Female	White
hB_DNA_12849	MSBB AD DNA whole exome sequencing	HiSeq 2500 System	Illumina	hB_DNA_12849_WES	hB_DNA_12849.clean.dedup.recal.bam	Synapse	doi:10.7303/syn4645334	https://doi.org/10.7303/syn4645334	Female	White
BM_22_962	MSBB AD DNA whole exome sequencing	HiSeq 2500 System	Illumina	BM_22_962_WES	BM_22_962.clean.dedup.recal.bam	Synapse	doi:10.7303/syn4645334	https://doi.org/10.7303/syn4645334	Male	White
hB_DNA_13223	MSBB AD DNA whole exome sequencing	HiSeq 2500 System	Illumina	hB_DNA_13223_WES	hB_DNA_13223.clean.dedup.recal.bam	Synapse	doi:10.7303/syn4645334	https://doi.org/10.7303/syn4645334	Male	White
hB_DNA_9064	MSBB AD DNA whole exome sequencing	HiSeq 2500 System	Illumina	hB_DNA_9064_WES	hB_DNA_9064.clean.dedup.recal.bam	Synapse	doi:10.7303/syn4645334	https://doi.org/10.7303/syn4645334	Female	White
BM_22_1032	MSBB AD DNA whole exome sequencing	HiSeq 2500 System	Illumina	BM_22_1032_WES	BM_22_1032.clean.dedup.recal.bam	Synapse	doi:10.7303/syn4645334	https://doi.org/10.7303/syn4645334	Female	White
hB_DNA_12815	MSBB AD DNA whole exome sequencing	HiSeq 2500 System	Illumina	hB_DNA_12815_WES	hB_DNA_12815.clean.dedup.recal.bam	Synapse	doi:10.7303/syn4645334	https://doi.org/10.7303/syn4645334	Male	White
BM_22_908	MSBB AD DNA whole exome sequencing	HiSeq 2500 System	Illumina	BM_22_908_WES	BM_22_908.clean.dedup.recal.bam	Synapse	doi:10.7303/syn4645334	https://doi.org/10.7303/syn4645334	Female	White
BM_22_1041	MSBB AD DNA whole exome sequencing	HiSeq 2500 System	Illumina	BM_22_1041_WES	BM_22_1041.clean.dedup.recal.bam	Synapse	doi:10.7303/syn4645334	https://doi.org/10.7303/syn4645334	Female	White
BM_22_968	MSBB AD DNA whole exome sequencing	HiSeq 2500 System	Illumina	BM_22_968_WES	BM_22_968.clean.dedup.recal.bam	Synapse	doi:10.7303/syn4645334	https://doi.org/10.7303/syn4645334	Male	Black
BM_22_931	MSBB AD DNA whole exome sequencing	HiSeq 2500 System	Illumina	BM_22_931_WES	BM_22_931.clean.dedup.recal.bam	Synapse	doi:10.7303/syn4645334	https://doi.org/10.7303/syn4645334	Female	White
hB_DNA_12758	MSBB AD DNA whole exome sequencing	HiSeq 2500 System	Illumina	hB_DNA_12758_WES	hB_DNA_12758.clean.dedup.recal.bam	Synapse	doi:10.7303/syn4645334	https://doi.org/10.7303/syn4645334	Male	White
BM_22_858	MSBB AD DNA whole exome sequencing	HiSeq 2500 System	Illumina	BM_22_858_WES	BM_22_858.clean.dedup.recal.bam	Synapse	doi:10.7303/syn4645334	https://doi.org/10.7303/syn4645334	Male	White
BM_22_1035	MSBB AD DNA whole exome sequencing	HiSeq 2500 System	Illumina	BM_22_1035_WES	BM_22_1035.clean.dedup.recal.bam	Synapse	doi:10.7303/syn4645334	https://doi.org/10.7303/syn4645334	Female	White
BM_22_1016	MSBB AD DNA whole exome sequencing	HiSeq 2500 System	Illumina	BM_22_1016_WES	BM_22_1016.clean.dedup.recal.bam	Synapse	doi:10.7303/syn4645334	https://doi.org/10.7303/syn4645334	Female	White
hB_DNA_12984	MSBB AD DNA whole exome sequencing	HiSeq 2500 System	Illumina	hB_DNA_12984_WES	hB_DNA_12984.clean.dedup.recal.bam	Synapse	doi:10.7303/syn4645334	https://doi.org/10.7303/syn4645334	Male	Black
BM_22_1044	MSBB AD DNA whole exome sequencing	HiSeq 2500 System	Illumina	BM_22_1044_WES	BM_22_1044.clean.dedup.recal.bam	Synapse	doi:10.7303/syn4645334	https://doi.org/10.7303/syn4645334	Female	White
BM_22_1087	MSBB AD DNA whole exome sequencing	HiSeq 2500 System	Illumina	BM_22_1087_WES	BM_22_1087.clean.dedup.recal.bam	Synapse	doi:10.7303/syn4645334	https://doi.org/10.7303/syn4645334	Female	White
BM_22_852	MSBB AD DNA whole exome sequencing	HiSeq 2500 System	Illumina	BM_22_852_WES	BM_22_852.clean.dedup.recal.bam	Synapse	doi:10.7303/syn4645334	https://doi.org/10.7303/syn4645334	Male	White
hB_DNA_13043	MSBB AD DNA whole exome sequencing	HiSeq 2500 System	Illumina	hB_DNA_13043_WES	hB_DNA_13043.clean.dedup.recal.bam	Synapse	doi:10.7303/syn4645334	https://doi.org/10.7303/syn4645334	Male	White
BM_22_997	MSBB AD DNA whole exome sequencing	HiSeq 2500 System	Illumina	BM_22_997_WES	BM_22_997.clean.dedup.recal.bam	Synapse	doi:10.7303/syn4645334	https://doi.org/10.7303/syn4645334	Female	White
BM_22_1050	MSBB AD DNA whole exome sequencing	HiSeq 2500 System	Illumina	BM_22_1050_WES	BM_22_1050.clean.dedup.recal.bam	Synapse	doi:10.7303/syn4645334	https://doi.org/10.7303/syn4645334	Male	White
hB_DNA_13165	MSBB AD DNA whole exome sequencing	HiSeq 2500 System	Illumina	hB_DNA_13165_WES	hB_DNA_13165.clean.dedup.recal.bam	Synapse	doi:10.7303/syn4645334	https://doi.org/10.7303/syn4645334	Female	White
hB_DNA_12785	MSBB AD DNA whole exome sequencing	HiSeq 2500 System	Illumina	hB_DNA_12785_WES	hB_DNA_12785.clean.dedup.recal.bam	Synapse	doi:10.7303/syn4645334	https://doi.org/10.7303/syn4645334	Female	White
BM_22_910	MSBB AD DNA whole exome sequencing	HiSeq 2500 System	Illumina	BM_22_910_WES	BM_22_910.clean.dedup.recal.bam	Synapse	doi:10.7303/syn4645334	https://doi.org/10.7303/syn4645334	Female	White
BM_22_1069	MSBB AD DNA whole exome sequencing	HiSeq 2500 System	Illumina	BM_22_1069_WES	BM_22_1069.clean.dedup.recal.bam	Synapse	doi:10.7303/syn4645334	https://doi.org/10.7303/syn4645334	Female	White
BM_22_1056	MSBB AD DNA whole exome sequencing	HiSeq 2500 System	Illumina	BM_22_1056_WES	BM_22_1056.clean.dedup.recal.bam	Synapse	doi:10.7303/syn4645334	https://doi.org/10.7303/syn4645334	Female	White
BM_22_998	MSBB AD DNA whole exome sequencing	HiSeq 2500 System	Illumina	BM_22_998_WES	BM_22_998.clean.dedup.recal.bam	Synapse	doi:10.7303/syn4645334	https://doi.org/10.7303/syn4645334	Female	White
BM_22_1060	MSBB AD DNA whole exome sequencing	HiSeq 2500 System	Illumina	BM_22_1060_WES	BM_22_1060.clean.dedup.recal.bam	Synapse	doi:10.7303/syn4645334	https://doi.org/10.7303/syn4645334	Female	White
BM_22_878	MSBB AD DNA whole exome sequencing	HiSeq 2500 System	Illumina	BM_22_878_WES	BM_22_878.clean.dedup.recal.bam	Synapse	doi:10.7303/syn4645334	https://doi.org/10.7303/syn4645334	Male	White
BM_22_868	MSBB AD DNA whole exome sequencing	HiSeq 2500 System	Illumina	BM_22_868_WES	BM_22_868.clean.dedup.recal.bam	Synapse	doi:10.7303/syn4645334	https://doi.org/10.7303/syn4645334	Female	White
BM_22_1027	MSBB AD DNA whole exome sequencing	HiSeq 2500 System	Illumina	BM_22_1027_WES	BM_22_1027.clean.dedup.recal.bam	Synapse	doi:10.7303/syn4645334	https://doi.org/10.7303/syn4645334	Female	Black
BM_22_924	MSBB AD DNA whole exome sequencing	HiSeq 2500 System	Illumina	BM_22_924_WES	BM_22_924.clean.dedup.recal.bam	Synapse	doi:10.7303/syn4645334	https://doi.org/10.7303/syn4645334	Female	White
BM_22_824	MSBB AD DNA whole exome sequencing	HiSeq 2500 System	Illumina	BM_22_824_WES	BM_22_824.clean.dedup.recal.bam	Synapse	doi:10.7303/syn4645334	https://doi.org/10.7303/syn4645334	Female	White
BM_22_883	MSBB AD DNA whole exome sequencing	HiSeq 2500 System	Illumina	BM_22_883_WES	BM_22_883.clean.dedup.recal.bam	Synapse	doi:10.7303/syn4645334	https://doi.org/10.7303/syn4645334	Female	White
BM_22_1064	MSBB AD DNA whole exome sequencing	HiSeq 2500 System	Illumina	BM_22_1064_WES	BM_22_1064.clean.dedup.recal.bam	Synapse	doi:10.7303/syn4645334	https://doi.org/10.7303/syn4645334	Female	White
BM_22_896	MSBB AD DNA whole exome sequencing	HiSeq 2500 System	Illumina	BM_22_896_WES	BM_22_896.clean.dedup.recal.bam	Synapse	doi:10.7303/syn4645334	https://doi.org/10.7303/syn4645334	Female	White
BM_22_964	MSBB AD DNA whole exome sequencing	HiSeq 2500 System	Illumina	BM_22_964_WES	BM_22_964.clean.dedup.recal.bam	Synapse	doi:10.7303/syn4645334	https://doi.org/10.7303/syn4645334	Male	White
hB_DNA_12505	MSBB AD DNA whole exome sequencing	HiSeq 2500 System	Illumina	hB_DNA_12505_WES	hB_DNA_12505.clean.dedup.recal.bam	Synapse	doi:10.7303/syn4645334	https://doi.org/10.7303/syn4645334	Female	White
hB_DNA_12945	MSBB AD DNA whole exome sequencing	HiSeq 2500 System	Illumina	hB_DNA_12945_WES	hB_DNA_12945.clean.dedup.recal.bam	Synapse	doi:10.7303/syn4645334	https://doi.org/10.7303/syn4645334	Male	White
BM_22_847	MSBB AD DNA whole exome sequencing	HiSeq 2500 System	Illumina	BM_22_847_WES	BM_22_847.clean.dedup.recal.bam	Synapse	doi:10.7303/syn4645334	https://doi.org/10.7303/syn4645334	Male	White
BM_10_1084	MSBB AD DNA whole exome sequencing	HiSeq 2500 System	Illumina	BM_10_1084_WES	BM_10_1084.clean.dedup.recal.bam	Synapse	doi:10.7303/syn4645334	https://doi.org/10.7303/syn4645334	Female	Black
BM_22_944	MSBB AD DNA whole exome sequencing	HiSeq 2500 System	Illumina	BM_22_944_WES	BM_22_944.clean.dedup.recal.bam	Synapse	doi:10.7303/syn4645334	https://doi.org/10.7303/syn4645334	Female	Black
BM_22_893	MSBB AD DNA whole exome sequencing	HiSeq 2500 System	Illumina	BM_22_893_WES	BM_22_893.clean.dedup.recal.bam	Synapse	doi:10.7303/syn4645334	https://doi.org/10.7303/syn4645334	Male	White
BM_22_943	MSBB AD DNA whole exome sequencing	HiSeq 2500 System	Illumina	BM_22_943_WES	BM_22_943.clean.dedup.recal.bam	Synapse	doi:10.7303/syn4645334	https://doi.org/10.7303/syn4645334	Female	White
BM_22_851	MSBB AD DNA whole exome sequencing	HiSeq 2500 System	Illumina	BM_22_851_WES	BM_22_851.clean.dedup.recal.bam	Synapse	doi:10.7303/syn4645334	https://doi.org/10.7303/syn4645334	Male	White
BM_22_942	MSBB AD DNA whole exome sequencing	HiSeq 2500 System	Illumina	BM_22_942_WES	BM_22_942.clean.dedup.recal.bam	Synapse	doi:10.7303/syn4645334	https://doi.org/10.7303/syn4645334	Female	White
BM_22_923	MSBB AD DNA whole exome sequencing	HiSeq 2500 System	Illumina	BM_22_923_WES	BM_22_923.clean.dedup.recal.bam	Synapse	doi:10.7303/syn4645334	https://doi.org/10.7303/syn4645334	Female	White
BM_22_850	MSBB AD DNA whole exome sequencing	HiSeq 2500 System	Illumina	BM_22_850_WES	BM_22_850.clean.dedup.recal.bam	Synapse	doi:10.7303/syn4645334	https://doi.org/10.7303/syn4645334	Male	White
BM_22_905	MSBB AD DNA whole exome sequencing	HiSeq 2500 System	Illumina	BM_22_905_WES	BM_22_905.clean.dedup.recal.bam	Synapse	doi:10.7303/syn4645334	https://doi.org/10.7303/syn4645334	Male	White
BM_22_1023	MSBB AD DNA whole exome sequencing	HiSeq 2500 System	Illumina	BM_22_1023_WES	BM_22_1023.clean.dedup.recal.bam	Synapse	doi:10.7303/syn4645334	https://doi.org/10.7303/syn4645334	Male	White
BM_22_991	MSBB AD DNA whole exome sequencing	HiSeq 2500 System	Illumina	BM_22_991_WES	BM_22_991.clean.dedup.recal.bam	Synapse	doi:10.7303/syn4645334	https://doi.org/10.7303/syn4645334	Female	White
BM_22_860	MSBB AD DNA whole exome sequencing	HiSeq 2500 System	Illumina	BM_22_860_WES	BM_22_860.clean.dedup.recal.bam	Synapse	doi:10.7303/syn4645334	https://doi.org/10.7303/syn4645334	Female	White
BM_22_909	MSBB AD DNA whole exome sequencing	HiSeq 2500 System	Illumina	BM_22_909_WES	BM_22_909.clean.dedup.recal.bam	Synapse	doi:10.7303/syn4645334	https://doi.org/10.7303/syn4645334	Male	White
BM_22_892	MSBB AD DNA whole exome sequencing	HiSeq 2500 System	Illumina	BM_22_892_WES	BM_22_892.clean.dedup.recal.bam	Synapse	doi:10.7303/syn4645334	https://doi.org/10.7303/syn4645334	Female	White
BM_22_981	MSBB AD DNA whole exome sequencing	HiSeq 2500 System	Illumina	BM_22_981_WES	BM_22_981.clean.dedup.recal.bam	Synapse	doi:10.7303/syn4645334	https://doi.org/10.7303/syn4645334	Female	White
BM_22_1062	MSBB AD DNA whole exome sequencing	HiSeq 2500 System	Illumina	BM_22_1062_WES	BM_22_1062.clean.dedup.recal.bam	Synapse	doi:10.7303/syn4645334	https://doi.org/10.7303/syn4645334	Female	White
BM_22_863	MSBB AD DNA whole exome sequencing	HiSeq 2500 System	Illumina	BM_22_863_WES	BM_22_863.clean.dedup.recal.bam	Synapse	doi:10.7303/syn4645334	https://doi.org/10.7303/syn4645334	Male	White
BM_22_984	MSBB AD DNA whole exome sequencing	HiSeq 2500 System	Illumina	BM_22_984_WES	BM_22_984.clean.dedup.recal.bam	Synapse	doi:10.7303/syn4645334	https://doi.org/10.7303/syn4645334	Female	White
BM_22_859	MSBB AD DNA whole exome sequencing	HiSeq 2500 System	Illumina	BM_22_859_WES	BM_22_859.clean.dedup.recal.bam	Synapse	doi:10.7303/syn4645334	https://doi.org/10.7303/syn4645334	Male	White
BM_22_1052	MSBB AD DNA whole exome sequencing	HiSeq 2500 System	Illumina	BM_22_1052_WES	BM_22_1052.clean.dedup.recal.bam	Synapse	doi:10.7303/syn4645334	https://doi.org/10.7303/syn4645334	Female	White
BM_22_856	MSBB AD DNA whole exome sequencing	HiSeq 2500 System	Illumina	BM_22_856_WES	BM_22_856.clean.dedup.recal.bam	Synapse	doi:10.7303/syn4645334	https://doi.org/10.7303/syn4645334	Male	White
BM_22_933	MSBB AD DNA whole exome sequencing	HiSeq 2500 System	Illumina	BM_22_933_WES	BM_22_933.clean.dedup.recal.bam	Synapse	doi:10.7303/syn4645334	https://doi.org/10.7303/syn4645334	Female	White
hB_DNA_12455	MSBB AD DNA whole exome sequencing	HiSeq 2500 System	Illumina	hB_DNA_12455_WES	hB_DNA_12455.clean.dedup.recal.bam	Synapse	doi:10.7303/syn4645334	https://doi.org/10.7303/syn4645334	Male	White
BM_22_988	MSBB AD DNA whole exome sequencing	HiSeq 2500 System	Illumina	BM_22_988_WES	BM_22_988.clean.dedup.recal.bam	Synapse	doi:10.7303/syn4645334	https://doi.org/10.7303/syn4645334	Male	Black
BM_22_1033	MSBB AD DNA whole exome sequencing	HiSeq 2500 System	Illumina	BM_22_1033_WES	BM_22_1033.clean.dedup.recal.bam	Synapse	doi:10.7303/syn4645334	https://doi.org/10.7303/syn4645334	Female	White
BM_22_1025	MSBB AD DNA whole exome sequencing	HiSeq 2500 System	Illumina	BM_22_1025_WES	BM_22_1025.clean.dedup.recal.bam	Synapse	doi:10.7303/syn4645334	https://doi.org/10.7303/syn4645334	Male	White
BM_22_882	MSBB AD DNA whole exome sequencing	HiSeq 2500 System	Illumina	BM_22_882_WES	BM_22_882.clean.dedup.recal.bam	Synapse	doi:10.7303/syn4645334	https://doi.org/10.7303/syn4645334	Female	White
BM_22_840	MSBB AD DNA whole exome sequencing	HiSeq 2500 System	Illumina	BM_22_840_WES	BM_22_840.clean.dedup.recal.bam	Synapse	doi:10.7303/syn4645334	https://doi.org/10.7303/syn4645334	Female	White
BM_22_854	MSBB AD DNA whole exome sequencing	HiSeq 2500 System	Illumina	BM_22_854_WES	BM_22_854.clean.dedup.recal.bam	Synapse	doi:10.7303/syn4645334	https://doi.org/10.7303/syn4645334	Male	White
BM_22_982	MSBB AD DNA whole exome sequencing	HiSeq 2500 System	Illumina	BM_22_982_WES	BM_22_982.clean.dedup.recal.bam	Synapse	doi:10.7303/syn4645334	https://doi.org/10.7303/syn4645334	Female	White
BM_22_861	MSBB AD DNA whole exome sequencing	HiSeq 2500 System	Illumina	BM_22_861_WES	BM_22_861.clean.dedup.recal.bam	Synapse	doi:10.7303/syn4645334	https://doi.org/10.7303/syn4645334	Female	White
BM_22_873	MSBB AD DNA whole exome sequencing	HiSeq 2500 System	Illumina	BM_22_873_WES	BM_22_873.clean.dedup.recal.bam	Synapse	doi:10.7303/syn4645334	https://doi.org/10.7303/syn4645334	Female	White
BM_22_1070	MSBB AD DNA whole exome sequencing	HiSeq 2500 System	Illumina	BM_22_1070_WES	BM_22_1070.clean.dedup.recal.bam	Synapse	doi:10.7303/syn4645334	https://doi.org/10.7303/syn4645334	Female	White
hB_DNA_12833	MSBB AD DNA whole exome sequencing	HiSeq 2500 System	Illumina	hB_DNA_12833_WES	hB_DNA_12833.clean.dedup.recal.bam	Synapse	doi:10.7303/syn4645334	https://doi.org/10.7303/syn4645334	Male	White
hB_DNA_12879	MSBB AD DNA whole exome sequencing	HiSeq 2500 System	Illumina	hB_DNA_12879_WES	hB_DNA_12879.clean.dedup.recal.bam	Synapse	doi:10.7303/syn4645334	https://doi.org/10.7303/syn4645334	Male	White
BM_22_834	MSBB AD DNA whole exome sequencing	HiSeq 2500 System	Illumina	BM_22_834_WES	BM_22_834.clean.dedup.recal.bam	Synapse	doi:10.7303/syn4645334	https://doi.org/10.7303/syn4645334	Male	White
BM_22_972	MSBB AD DNA whole exome sequencing	HiSeq 2500 System	Illumina	BM_22_972_WES	BM_22_972.clean.dedup.recal.bam	Synapse	doi:10.7303/syn4645334	https://doi.org/10.7303/syn4645334	Female	White
hB_DNA_12705	MSBB AD DNA whole exome sequencing	HiSeq 2500 System	Illumina	hB_DNA_12705_WES	hB_DNA_12705.clean.dedup.recal.bam	Synapse	doi:10.7303/syn4645334	https://doi.org/10.7303/syn4645334	Male	White
BM_22_1034	MSBB AD DNA whole exome sequencing	HiSeq 2500 System	Illumina	BM_22_1034_WES	BM_22_1034.clean.dedup.recal.bam	Synapse	doi:10.7303/syn4645334	https://doi.org/10.7303/syn4645334	Female	White
BM_22_1024	MSBB AD DNA whole exome sequencing	HiSeq 2500 System	Illumina	BM_22_1024_WES	BM_22_1024.clean.dedup.recal.bam	Synapse	doi:10.7303/syn4645334	https://doi.org/10.7303/syn4645334	Female	White
BM_10_967	MSBB AD DNA whole exome sequencing	HiSeq 2500 System	Illumina	BM_10_967_WES	BM_10_967.clean.dedup.recal.bam	Synapse	doi:10.7303/syn4645334	https://doi.org/10.7303/syn4645334	Female	White
BM_22_872	MSBB AD DNA whole exome sequencing	HiSeq 2500 System	Illumina	BM_22_872_WES	BM_22_872.clean.dedup.recal.bam	Synapse	doi:10.7303/syn4645334	https://doi.org/10.7303/syn4645334	Male	White
hB_DNA_13239	MSBB AD DNA whole exome sequencing	HiSeq 2500 System	Illumina	hB_DNA_13239_WES	hB_DNA_13239.clean.dedup.recal.bam	Synapse	doi:10.7303/syn4645334	https://doi.org/10.7303/syn4645334	Female	White
BM_22_1037	MSBB AD DNA whole exome sequencing	HiSeq 2500 System	Illumina	BM_22_1037_WES	BM_22_1037.clean.dedup.recal.bam	Synapse	doi:10.7303/syn4645334	https://doi.org/10.7303/syn4645334	Male	White
BM_22_1043	MSBB AD DNA whole exome sequencing	HiSeq 2500 System	Illumina	BM_22_1043_WES	BM_22_1043.clean.dedup.recal.bam	Synapse	doi:10.7303/syn4645334	https://doi.org/10.7303/syn4645334	Female	Black
hB_DNA_12997	MSBB AD DNA whole exome sequencing	HiSeq 2500 System	Illumina	hB_DNA_12997_WES	hB_DNA_12997.clean.dedup.recal.bam	Synapse	doi:10.7303/syn4645334	https://doi.org/10.7303/syn4645334	Female	White
BM_22_1046	MSBB AD DNA whole exome sequencing	HiSeq 2500 System	Illumina	BM_22_1046_WES	BM_22_1046.clean.dedup.recal.bam	Synapse	doi:10.7303/syn4645334	https://doi.org/10.7303/syn4645334	Female	White
BM_22_935	MSBB AD DNA whole exome sequencing	HiSeq 2500 System	Illumina	BM_22_935_WES	BM_22_935.clean.dedup.recal.bam	Synapse	doi:10.7303/syn4645334	https://doi.org/10.7303/syn4645334	Female	White
BM_22_886	MSBB AD DNA whole exome sequencing	HiSeq 2500 System	Illumina	BM_22_886_WES	BM_22_886.clean.dedup.recal.bam	Synapse	doi:10.7303/syn4645334	https://doi.org/10.7303/syn4645334	Female	White
hB_DNA_13084	MSBB AD DNA whole exome sequencing	HiSeq 2500 System	Illumina	hB_DNA_13084_WES	hB_DNA_13084.clean.dedup.recal.bam	Synapse	doi:10.7303/syn4645334	https://doi.org/10.7303/syn4645334	Female	White
BM_22_848	MSBB AD DNA whole exome sequencing	HiSeq 2500 System	Illumina	BM_22_848_WES	BM_22_848.clean.dedup.recal.bam	Synapse	doi:10.7303/syn4645334	https://doi.org/10.7303/syn4645334	Male	White
hB_DNA_13142	MSBB AD DNA whole exome sequencing	HiSeq 2500 System	Illumina	hB_DNA_13142_WES	hB_DNA_13142.clean.dedup.recal.bam	Synapse	doi:10.7303/syn4645334	https://doi.org/10.7303/syn4645334	Female	White
hB_DNA_13176	MSBB AD DNA whole exome sequencing	HiSeq 2500 System	Illumina	hB_DNA_13176_WES	hB_DNA_13176.clean.dedup.recal.bam	Synapse	doi:10.7303/syn4645334	https://doi.org/10.7303/syn4645334	Female	White
BM_22_897	MSBB AD DNA whole exome sequencing	HiSeq 2500 System	Illumina	BM_22_897_WES	BM_22_897.clean.dedup.recal.bam	Synapse	doi:10.7303/syn4645334	https://doi.org/10.7303/syn4645334	Female	White
BM_22_969	MSBB AD DNA whole exome sequencing	HiSeq 2500 System	Illumina	BM_22_969_WES	BM_22_969.clean.dedup.recal.bam	Synapse	doi:10.7303/syn4645334	https://doi.org/10.7303/syn4645334	Female	White
BM_22_846	MSBB AD DNA whole exome sequencing	HiSeq 2500 System	Illumina	BM_22_846_WES	BM_22_846.clean.dedup.recal.bam	Synapse	doi:10.7303/syn4645334	https://doi.org/10.7303/syn4645334	Female	White
BM_22_898	MSBB AD DNA whole exome sequencing	HiSeq 2500 System	Illumina	BM_22_898_WES	BM_22_898.clean.dedup.recal.bam	Synapse	doi:10.7303/syn4645334	https://doi.org/10.7303/syn4645334	Female	White
BM_22_888	MSBB AD DNA whole exome sequencing	HiSeq 2500 System	Illumina	BM_22_888_WES	BM_22_888.clean.dedup.recal.bam	Synapse	doi:10.7303/syn4645334	https://doi.org/10.7303/syn4645334	Female	White
BM_22_1026	MSBB AD DNA whole exome sequencing	HiSeq 2500 System	Illumina	BM_22_1026_WES	BM_22_1026.clean.dedup.recal.bam	Synapse	doi:10.7303/syn4645334	https://doi.org/10.7303/syn4645334	Female	White
BM_22_947	MSBB AD DNA whole exome sequencing	HiSeq 2500 System	Illumina	BM_22_947_WES	BM_22_947.clean.dedup.recal.bam	Synapse	doi:10.7303/syn4645334	https://doi.org/10.7303/syn4645334	Female	White
BM_22_986	MSBB AD DNA whole exome sequencing	HiSeq 2500 System	Illumina	BM_22_986_WES	BM_22_986.clean.dedup.recal.bam	Synapse	doi:10.7303/syn4645334	https://doi.org/10.7303/syn4645334	Female	White
BM_22_994	MSBB AD DNA whole exome sequencing	HiSeq 2500 System	Illumina	BM_22_994_WES	BM_22_994.clean.dedup.recal.bam	Synapse	doi:10.7303/syn4645334	https://doi.org/10.7303/syn4645334	Female	Black
BM_22_917	MSBB AD DNA whole exome sequencing	HiSeq 2500 System	Illumina	BM_22_917_WES	BM_22_917.clean.dedup.recal.bam	Synapse	doi:10.7303/syn4645334	https://doi.org/10.7303/syn4645334	Male	White
BM_22_907	MSBB AD DNA whole exome sequencing	HiSeq 2500 System	Illumina	BM_22_907_WES	BM_22_907.clean.dedup.recal.bam	Synapse	doi:10.7303/syn4645334	https://doi.org/10.7303/syn4645334	Female	White
BM_22_842	MSBB AD DNA whole exome sequencing	HiSeq 2500 System	Illumina	BM_22_842_WES	BM_22_842.clean.dedup.recal.bam	Synapse	doi:10.7303/syn4645334	https://doi.org/10.7303/syn4645334	Female	White
BM_22_999	MSBB AD DNA whole exome sequencing	HiSeq 2500 System	Illumina	BM_22_999_WES	BM_22_999.clean.dedup.recal.bam	Synapse	doi:10.7303/syn4645334	https://doi.org/10.7303/syn4645334	Female	Latino
hB_DNA_13022	MSBB AD DNA whole exome sequencing	HiSeq 2500 System	Illumina	hB_DNA_13022_WES	hB_DNA_13022.clean.dedup.recal.bam	Synapse	doi:10.7303/syn4645334	https://doi.org/10.7303/syn4645334	Female	White
BM_22_918	MSBB AD DNA whole exome sequencing	HiSeq 2500 System	Illumina	BM_22_918_WES	BM_22_918.clean.dedup.recal.bam	Synapse	doi:10.7303/syn4645334	https://doi.org/10.7303/syn4645334	Female	White
BM_22_1065	MSBB AD DNA whole exome sequencing	HiSeq 2500 System	Illumina	BM_22_1065_WES	BM_22_1065.clean.dedup.recal.bam	Synapse	doi:10.7303/syn4645334	https://doi.org/10.7303/syn4645334	Male	White
BM_22_1073	MSBB AD DNA whole exome sequencing	HiSeq 2500 System	Illumina	BM_22_1073_WES	BM_22_1073.clean.dedup.recal.bam	Synapse	doi:10.7303/syn4645334	https://doi.org/10.7303/syn4645334	Female	White
BM_22_919	MSBB AD DNA whole exome sequencing	HiSeq 2500 System	Illumina	BM_22_919_WES	BM_22_919.clean.dedup.recal.bam	Synapse	doi:10.7303/syn4645334	https://doi.org/10.7303/syn4645334	Male	White
hB_DNA_12654	MSBB AD DNA whole exome sequencing	HiSeq 2500 System	Illumina	hB_DNA_12654_WES	hB_DNA_12654.clean.dedup.recal.bam	Synapse	doi:10.7303/syn4645334	https://doi.org/10.7303/syn4645334	Female	White
BM_22_1075	MSBB AD DNA whole exome sequencing	HiSeq 2500 System	Illumina	BM_22_1075_WES	BM_22_1075.clean.dedup.recal.bam	Synapse	doi:10.7303/syn4645334	https://doi.org/10.7303/syn4645334	Female	White
BM_22_845	MSBB AD DNA whole exome sequencing	HiSeq 2500 System	Illumina	BM_22_845_WES	BM_22_845.clean.dedup.recal.bam	Synapse	doi:10.7303/syn4645334	https://doi.org/10.7303/syn4645334	Male	Unknown
BM_22_857	MSBB AD DNA whole exome sequencing	HiSeq 2500 System	Illumina	BM_22_857_WES	BM_22_857.clean.dedup.recal.bam	Synapse	doi:10.7303/syn4645334	https://doi.org/10.7303/syn4645334	Male	White
BM_22_971	MSBB AD DNA whole exome sequencing	HiSeq 2500 System	Illumina	BM_22_971_WES	BM_22_971.clean.dedup.recal.bam	Synapse	doi:10.7303/syn4645334	https://doi.org/10.7303/syn4645334	Male	Latino
BM_22_920	MSBB AD DNA whole exome sequencing	HiSeq 2500 System	Illumina	BM_22_920_WES	BM_22_920.clean.dedup.recal.bam	Synapse	doi:10.7303/syn4645334	https://doi.org/10.7303/syn4645334	Female	White
BM_22_855	MSBB AD DNA whole exome sequencing	HiSeq 2500 System	Illumina	BM_22_855_WES	BM_22_855.clean.dedup.recal.bam	Synapse	doi:10.7303/syn4645334	https://doi.org/10.7303/syn4645334	Male	White
BM_22_956	MSBB AD DNA whole exome sequencing	HiSeq 2500 System	Illumina	BM_22_956_WES	BM_22_956.clean.dedup.recal.bam	Synapse	doi:10.7303/syn4645334	https://doi.org/10.7303/syn4645334	Female	White
BM_22_865	MSBB AD DNA whole exome sequencing	HiSeq 2500 System	Illumina	BM_22_865_WES	BM_22_865.clean.dedup.recal.bam	Synapse	doi:10.7303/syn4645334	https://doi.org/10.7303/syn4645334	Male	White
BM_22_830	MSBB AD DNA whole exome sequencing	HiSeq 2500 System	Illumina	BM_22_830_WES	BM_22_830.clean.dedup.recal.bam	Synapse	doi:10.7303/syn4645334	https://doi.org/10.7303/syn4645334	Female	Unknown
BM_22_974	MSBB AD DNA whole exome sequencing	HiSeq 2500 System	Illumina	BM_22_974_WES	BM_22_974.clean.dedup.recal.bam	Synapse	doi:10.7303/syn4645334	https://doi.org/10.7303/syn4645334	Male	White
BM_22_821	MSBB AD DNA whole exome sequencing	HiSeq 2500 System	Illumina	BM_22_821_WES	BM_22_821.clean.dedup.recal.bam	Synapse	doi:10.7303/syn4645334	https://doi.org/10.7303/syn4645334	Male	White
BM_22_1066	MSBB AD DNA whole exome sequencing	HiSeq 2500 System	Illumina	BM_22_1066_WES	BM_22_1066.clean.dedup.recal.bam	Synapse	doi:10.7303/syn4645334	https://doi.org/10.7303/syn4645334	Male	White
BM_22_906	MSBB AD DNA whole exome sequencing	HiSeq 2500 System	Illumina	BM_22_906_WES	BM_22_906.clean.dedup.recal.bam	Synapse	doi:10.7303/syn4645334	https://doi.org/10.7303/syn4645334	Male	White
hB_DNA_13121	MSBB AD DNA whole exome sequencing	HiSeq 2500 System	Illumina	hB_DNA_13121_WES	hB_DNA_13121.clean.dedup.recal.bam	Synapse	doi:10.7303/syn4645334	https://doi.org/10.7303/syn4645334	Female	White
hB_DNA_13208	MSBB AD DNA whole exome sequencing	HiSeq 2500 System	Illumina	hB_DNA_13208_WES	hB_DNA_13208.clean.dedup.recal.bam	Synapse	doi:10.7303/syn4645334	https://doi.org/10.7303/syn4645334	Female	White
BM_22_899	MSBB AD DNA whole exome sequencing	HiSeq 2500 System	Illumina	BM_22_899_WES	BM_22_899.clean.dedup.recal.bam	Synapse	doi:10.7303/syn4645334	https://doi.org/10.7303/syn4645334	Female	White
BM_22_1067	MSBB AD DNA whole exome sequencing	HiSeq 2500 System	Illumina	BM_22_1067_WES	BM_22_1067.clean.dedup.recal.bam	Synapse	doi:10.7303/syn4645334	https://doi.org/10.7303/syn4645334	Female	Black
BM_22_820	MSBB AD DNA whole exome sequencing	HiSeq 2500 System	Illumina	BM_22_820_WES	BM_22_820.clean.dedup.recal.bam	Synapse	doi:10.7303/syn4645334	https://doi.org/10.7303/syn4645334	Female	Black
hB_DNA_12795	MSBB AD DNA whole exome sequencing	HiSeq 2500 System	Illumina	hB_DNA_12795_WES	hB_DNA_12795.clean.dedup.recal.bam	Synapse	doi:10.7303/syn4645334	https://doi.org/10.7303/syn4645334	Male	White
BM_22_1085	MSBB AD DNA whole exome sequencing	HiSeq 2500 System	Illumina	BM_22_1085_WES	BM_22_1085.clean.dedup.recal.bam	Synapse	doi:10.7303/syn4645334	https://doi.org/10.7303/syn4645334	Female	White
BM_22_946	MSBB AD DNA whole exome sequencing	HiSeq 2500 System	Illumina	BM_22_946_WES	BM_22_946.clean.dedup.recal.bam	Synapse	doi:10.7303/syn4645334	https://doi.org/10.7303/syn4645334	Female	White
BM_22_1077	MSBB AD DNA whole exome sequencing	HiSeq 2500 System	Illumina	BM_22_1077_WES	BM_22_1077.clean.dedup.recal.bam	Synapse	doi:10.7303/syn4645334	https://doi.org/10.7303/syn4645334	Male	White
BM_22_862	MSBB AD DNA whole exome sequencing	HiSeq 2500 System	Illumina	BM_22_862_WES	BM_22_862.clean.dedup.recal.bam	Synapse	doi:10.7303/syn4645334	https://doi.org/10.7303/syn4645334	Female	White
BM_22_952	MSBB AD DNA whole exome sequencing	HiSeq 2500 System	Illumina	BM_22_952_WES	BM_22_952.clean.dedup.recal.bam	Synapse	doi:10.7303/syn4645334	https://doi.org/10.7303/syn4645334	Male	Latino
BM_22_881	MSBB AD DNA whole exome sequencing	HiSeq 2500 System	Illumina	BM_22_881_WES	BM_22_881.clean.dedup.recal.bam	Synapse	doi:10.7303/syn4645334	https://doi.org/10.7303/syn4645334	Female	White
hB_DNA_13127	MSBB AD DNA whole exome sequencing	HiSeq 2500 System	Illumina	hB_DNA_13127_WES	hB_DNA_13127.clean.dedup.recal.bam	Synapse	doi:10.7303/syn4645334	https://doi.org/10.7303/syn4645334	Female	White
BM_22_891	MSBB AD DNA whole exome sequencing	HiSeq 2500 System	Illumina	BM_22_891_WES	BM_22_891.clean.dedup.recal.bam	Synapse	doi:10.7303/syn4645334	https://doi.org/10.7303/syn4645334	Female	White
BM_22_949	MSBB AD DNA whole exome sequencing	HiSeq 2500 System	Illumina	BM_22_949_WES	BM_22_949.clean.dedup.recal.bam	Synapse	doi:10.7303/syn4645334	https://doi.org/10.7303/syn4645334	Female	White
BM_22_843	MSBB AD DNA whole exome sequencing	HiSeq 2500 System	Illumina	BM_22_843_WES	BM_22_843.clean.dedup.recal.bam	Synapse	doi:10.7303/syn4645334	https://doi.org/10.7303/syn4645334	Female	White
BM_22_889	MSBB AD DNA whole exome sequencing	HiSeq 2500 System	Illumina	BM_22_889_WES	BM_22_889.clean.dedup.recal.bam	Synapse	doi:10.7303/syn4645334	https://doi.org/10.7303/syn4645334	Female	White
BM_22_901	MSBB AD DNA whole exome sequencing	HiSeq 2500 System	Illumina	BM_22_901_WES	BM_22_901.clean.dedup.recal.bam	Synapse	doi:10.7303/syn4645334	https://doi.org/10.7303/syn4645334	Male	White
BM_22_844	MSBB AD DNA whole exome sequencing	HiSeq 2500 System	Illumina	BM_22_844_WES	BM_22_844.clean.dedup.recal.bam	Synapse	doi:10.7303/syn4645334	https://doi.org/10.7303/syn4645334	Female	White
BM_22_916	MSBB AD DNA whole exome sequencing	HiSeq 2500 System	Illumina	BM_22_916_WES	BM_22_916.clean.dedup.recal.bam	Synapse	doi:10.7303/syn4645334	https://doi.org/10.7303/syn4645334	Male	White
BM_22_989	MSBB AD DNA whole exome sequencing	HiSeq 2500 System	Illumina	BM_22_989_WES	BM_22_989.clean.dedup.recal.bam	Synapse	doi:10.7303/syn4645334	https://doi.org/10.7303/syn4645334	Female	White
BM_22_880	MSBB AD DNA whole exome sequencing	HiSeq 2500 System	Illumina	BM_22_880_WES	BM_22_880.clean.dedup.recal.bam	Synapse	doi:10.7303/syn4645334	https://doi.org/10.7303/syn4645334	Male	White
BM_22_1042	MSBB AD DNA whole exome sequencing	HiSeq 2500 System	Illumina	BM_22_1042_WES	BM_22_1042.clean.dedup.recal.bam	Synapse	doi:10.7303/syn4645334	https://doi.org/10.7303/syn4645334	Female	White
BM_22_819	MSBB AD DNA whole exome sequencing	HiSeq 2500 System	Illumina	BM_22_819_WES	BM_22_819.clean.dedup.recal.bam	Synapse	doi:10.7303/syn4645334	https://doi.org/10.7303/syn4645334	Female	White
BM_22_853	MSBB AD DNA whole exome sequencing	HiSeq 2500 System	Illumina	BM_22_853_WES	BM_22_853.clean.dedup.recal.bam	Synapse	doi:10.7303/syn4645334	https://doi.org/10.7303/syn4645334	Male	White
hB_DNA_13024	MSBB AD DNA whole exome sequencing	HiSeq 2500 System	Illumina	hB_DNA_13024_WES	hB_DNA_13024.clean.dedup.recal.bam	Synapse	doi:10.7303/syn4645334	https://doi.org/10.7303/syn4645334	Female	White
BM_22_1017	MSBB AD DNA whole exome sequencing	HiSeq 2500 System	Illumina	BM_22_1017_WES	BM_22_1017.clean.dedup.recal.bam	Synapse	doi:10.7303/syn4645334	https://doi.org/10.7303/syn4645334	Female	Black
BM_22_978	MSBB AD DNA whole exome sequencing	HiSeq 2500 System	Illumina	BM_22_978_WES	BM_22_978.clean.dedup.recal.bam	Synapse	doi:10.7303/syn4645334	https://doi.org/10.7303/syn4645334	Female	White
BM_22_1076	MSBB AD DNA whole exome sequencing	HiSeq 2500 System	Illumina	BM_22_1076_WES	BM_22_1076.clean.dedup.recal.bam	Synapse	doi:10.7303/syn4645334	https://doi.org/10.7303/syn4645334	Female	White
BM_22_1088	MSBB AD DNA whole exome sequencing	HiSeq 2500 System	Illumina	BM_22_1088_WES	BM_22_1088.clean.dedup.recal.bam	Synapse	doi:10.7303/syn4645334	https://doi.org/10.7303/syn4645334	Female	Black
BM_22_841	MSBB AD DNA whole exome sequencing	HiSeq 2500 System	Illumina	BM_22_841_WES	BM_22_841.clean.dedup.recal.bam	Synapse	doi:10.7303/syn4645334	https://doi.org/10.7303/syn4645334	Male	White
BM_22_816	MSBB AD DNA whole exome sequencing	HiSeq 2500 System	Illumina	BM_22_816_WES	BM_22_816.clean.dedup.recal.bam	Synapse	doi:10.7303/syn4645334	https://doi.org/10.7303/syn4645334	Female	White
BM_22_1078	MSBB AD DNA whole exome sequencing	HiSeq 2500 System	Illumina	BM_22_1078_WES	BM_22_1078.clean.dedup.recal.bam	Synapse	doi:10.7303/syn4645334	https://doi.org/10.7303/syn4645334	Female	White
BM_22_818	MSBB AD DNA whole exome sequencing	HiSeq 2500 System	Illumina	BM_22_818_WES	BM_22_818.clean.dedup.recal.bam	Synapse	doi:10.7303/syn4645334	https://doi.org/10.7303/syn4645334	Female	White
BM_22_1018	MSBB AD DNA whole exome sequencing	HiSeq 2500 System	Illumina	BM_22_1018_WES	BM_22_1018.clean.dedup.recal.bam	Synapse	doi:10.7303/syn4645334	https://doi.org/10.7303/syn4645334	Female	White
BM_22_921	MSBB AD DNA whole exome sequencing	HiSeq 2500 System	Illumina	BM_22_921_WES	BM_22_921.clean.dedup.recal.bam	Synapse	doi:10.7303/syn4645334	https://doi.org/10.7303/syn4645334	Female	Black
hB_DNA_13162	MSBB AD DNA whole exome sequencing	HiSeq 2500 System	Illumina	hB_DNA_13162_WES	hB_DNA_13162.clean.dedup.recal.bam	Synapse	doi:10.7303/syn4645334	https://doi.org/10.7303/syn4645334	Female	Black
BM_22_945	MSBB AD DNA whole exome sequencing	HiSeq 2500 System	Illumina	BM_22_945_WES	BM_22_945.clean.dedup.recal.bam	Synapse	doi:10.7303/syn4645334	https://doi.org/10.7303/syn4645334	Male	White
BM_22_959	MSBB AD DNA whole exome sequencing	HiSeq 2500 System	Illumina	BM_22_959_WES	BM_22_959.clean.dedup.recal.bam	Synapse	doi:10.7303/syn4645334	https://doi.org/10.7303/syn4645334	Female	White
BM_22_979	MSBB AD DNA whole exome sequencing	HiSeq 2500 System	Illumina	BM_22_979_WES	BM_22_979.clean.dedup.recal.bam	Synapse	doi:10.7303/syn4645334	https://doi.org/10.7303/syn4645334	Male	White
BM_22_922	MSBB AD DNA whole exome sequencing	HiSeq 2500 System	Illumina	BM_22_922_WES	BM_22_922.clean.dedup.recal.bam	Synapse	doi:10.7303/syn4645334	https://doi.org/10.7303/syn4645334	Female	White
BM_22_955	MSBB AD DNA whole exome sequencing	HiSeq 2500 System	Illumina	BM_22_955_WES	BM_22_955.clean.dedup.recal.bam	Synapse	doi:10.7303/syn4645334	https://doi.org/10.7303/syn4645334	Female	Latino
BM_22_903	MSBB AD DNA whole exome sequencing	HiSeq 2500 System	Illumina	BM_22_903_WES	BM_22_903.clean.dedup.recal.bam	Synapse	doi:10.7303/syn4645334	https://doi.org/10.7303/syn4645334	Female	White
hB_DNA_12485	MSBB AD DNA whole exome sequencing	HiSeq 2500 System	Illumina	hB_DNA_12485_WES	hB_DNA_12485.clean.dedup.recal.bam	Synapse	doi:10.7303/syn4645334	https://doi.org/10.7303/syn4645334	Female	White
hB_DNA_12475	MSBB AD DNA whole exome sequencing	HiSeq 2500 System	Illumina	hB_DNA_12475_WES	hB_DNA_12475.clean.dedup.recal.bam	Synapse	doi:10.7303/syn4645334	https://doi.org/10.7303/syn4645334	Female	Black
BM_22_1079	MSBB AD DNA whole exome sequencing	HiSeq 2500 System	Illumina	BM_22_1079_WES	BM_22_1079.clean.dedup.recal.bam	Synapse	doi:10.7303/syn4645334	https://doi.org/10.7303/syn4645334	Male	Latino
BM_22_934	MSBB AD DNA whole exome sequencing	HiSeq 2500 System	Illumina	BM_22_934_WES	BM_22_934.clean.dedup.recal.bam	Synapse	doi:10.7303/syn4645334	https://doi.org/10.7303/syn4645334	Female	White
hB_DNA_13062	MSBB AD DNA whole exome sequencing	HiSeq 2500 System	Illumina	hB_DNA_13062_WES	hB_DNA_13062.clean.dedup.recal.bam	Synapse	doi:10.7303/syn4645334	https://doi.org/10.7303/syn4645334	Female	White
BM_22_927	MSBB AD DNA whole exome sequencing	HiSeq 2500 System	Illumina	BM_22_927_WES	BM_22_927.clean.dedup.recal.bam	Synapse	doi:10.7303/syn4645334	https://doi.org/10.7303/syn4645334	Male	White
BM_22_1063	MSBB AD DNA whole exome sequencing	HiSeq 2500 System	Illumina	BM_22_1063_WES	BM_22_1063.clean.dedup.recal.bam	Synapse	doi:10.7303/syn4645334	https://doi.org/10.7303/syn4645334	Male	White
BM_22_1080	MSBB AD DNA whole exome sequencing	HiSeq 2500 System	Illumina	BM_22_1080_WES	BM_22_1080.clean.dedup.recal.bam	Synapse	doi:10.7303/syn4645334	https://doi.org/10.7303/syn4645334	Male	Latino
BM_22_987	MSBB AD DNA whole exome sequencing	HiSeq 2500 System	Illumina	BM_22_987_WES	BM_22_987.clean.dedup.recal.bam	Synapse	doi:10.7303/syn4645334	https://doi.org/10.7303/syn4645334	Female	Latino
hB_DNA_12528	MSBB AD DNA whole exome sequencing	HiSeq 2500 System	Illumina	hB_DNA_12528_WES	hB_DNA_12528.clean.dedup.recal.bam	Synapse	doi:10.7303/syn4645334	https://doi.org/10.7303/syn4645334	Male	White
BM_22_948	MSBB AD DNA whole exome sequencing	HiSeq 2500 System	Illumina	BM_22_948_WES	BM_22_948.clean.dedup.recal.bam	Synapse	doi:10.7303/syn4645334	https://doi.org/10.7303/syn4645334	Female	White
BM_22_957	MSBB AD DNA whole exome sequencing	HiSeq 2500 System	Illumina	BM_22_957_WES	BM_22_957.clean.dedup.recal.bam	Synapse	doi:10.7303/syn4645334	https://doi.org/10.7303/syn4645334	Female	Black
BM_22_1002	MSBB AD DNA whole exome sequencing	HiSeq 2500 System	Illumina	BM_22_1002_WES	BM_22_1002.clean.dedup.recal.bam	Synapse	doi:10.7303/syn4645334	https://doi.org/10.7303/syn4645334	Female	White
BM_22_869	MSBB AD DNA whole exome sequencing	HiSeq 2500 System	Illumina	BM_22_869_WES	BM_22_869.clean.dedup.recal.bam	Synapse	doi:10.7303/syn4645334	https://doi.org/10.7303/syn4645334	Female	White
