# Supplementary material for: The Mount Sinai cohort of large-scale genomic, transcriptomic and proteomic data in Alzheimer's disease
Source: Sci Data. 2018 Sep 11;5:180185. doi: 10.1038/sdata.2018.185 (PMC6132187; doi:10.1038/sdata.2018.185)
Supplement: Supplementary file 1 [file sdata2018185-isa1.zip › a_Zhang_proteomic.txt]

Sample Name	Protocol REF	Parameter Value[instrument]	Parameter Value[manufacturer]	Assay Name	Raw Data File	Comment[Data Repository]	Comment[Data Record Accession]	Comment[Data Record URI]	Protocol REF	Derived Data File	Comment[Data Repository]	Comment[Data Record Accession]	Comment[Data Record URI]
b1_03_1601	MSBB AD Proteomics - LC-MS/MS analysis	Q-Exactive Plus mass spectrometer	ThermoFisher Scientific	b1_03_1601_raw_MS_data	rawfiles/*	Synapse	doi:10.7303/syn5759470	https://doi.org/10.7303/syn5759470	MSBB AD Proteomics - MaxQuant for label-free quantification	analysis/*	Synapse	doi:10.7303/syn5759470	https://doi.org/10.7303/syn5759470
b1_04_1745	MSBB AD Proteomics - LC-MS/MS analysis	Q-Exactive Plus mass spectrometer	ThermoFisher Scientific	b1_04_1745_raw_MS_data	rawfiles/*	Synapse	doi:10.7303/syn5759470	https://doi.org/10.7303/syn5759470	MSBB AD Proteomics - MaxQuant for label-free quantification	analysis/*	Synapse	doi:10.7303/syn5759470	https://doi.org/10.7303/syn5759470
b1_05_1679	MSBB AD Proteomics - LC-MS/MS analysis	Q-Exactive Plus mass spectrometer	ThermoFisher Scientific	b1_05_1679_raw_MS_data	rawfiles/*	Synapse	doi:10.7303/syn5759470	https://doi.org/10.7303/syn5759470	MSBB AD Proteomics - MaxQuant for label-free quantification	analysis/*	Synapse	doi:10.7303/syn5759470	https://doi.org/10.7303/syn5759470
b1_06_1622	MSBB AD Proteomics - LC-MS/MS analysis	Q-Exactive Plus mass spectrometer	ThermoFisher Scientific	b1_06_1622_raw_MS_data	rawfiles/*	Synapse	doi:10.7303/syn5759470	https://doi.org/10.7303/syn5759470	MSBB AD Proteomics - MaxQuant for label-free quantification	analysis/*	Synapse	doi:10.7303/syn5759470	https://doi.org/10.7303/syn5759470
b1_07_1515	MSBB AD Proteomics - LC-MS/MS analysis	Q-Exactive Plus mass spectrometer	ThermoFisher Scientific	b1_07_1515_raw_MS_data	rawfiles/*	Synapse	doi:10.7303/syn5759470	https://doi.org/10.7303/syn5759470	MSBB AD Proteomics - MaxQuant for label-free quantification	analysis/*	Synapse	doi:10.7303/syn5759470	https://doi.org/10.7303/syn5759470
b1_08_1595	MSBB AD Proteomics - LC-MS/MS analysis	Q-Exactive Plus mass spectrometer	ThermoFisher Scientific	b1_08_1595_raw_MS_data	rawfiles/*	Synapse	doi:10.7303/syn5759470	https://doi.org/10.7303/syn5759470	MSBB AD Proteomics - MaxQuant for label-free quantification	analysis/*	Synapse	doi:10.7303/syn5759470	https://doi.org/10.7303/syn5759470
b1_09_1754	MSBB AD Proteomics - LC-MS/MS analysis	Q-Exactive Plus mass spectrometer	ThermoFisher Scientific	b1_09_1754_raw_MS_data	rawfiles/*	Synapse	doi:10.7303/syn5759470	https://doi.org/10.7303/syn5759470	MSBB AD Proteomics - MaxQuant for label-free quantification	analysis/*	Synapse	doi:10.7303/syn5759470	https://doi.org/10.7303/syn5759470
b1_10_1583	MSBB AD Proteomics - LC-MS/MS analysis	Q-Exactive Plus mass spectrometer	ThermoFisher Scientific	b1_10_1583_raw_MS_data	rawfiles/*	Synapse	doi:10.7303/syn5759470	https://doi.org/10.7303/syn5759470	MSBB AD Proteomics - MaxQuant for label-free quantification	analysis/*	Synapse	doi:10.7303/syn5759470	https://doi.org/10.7303/syn5759470
b1_11_1674	MSBB AD Proteomics - LC-MS/MS analysis	Q-Exactive Plus mass spectrometer	ThermoFisher Scientific	b1_11_1674_raw_MS_data	rawfiles/*	Synapse	doi:10.7303/syn5759470	https://doi.org/10.7303/syn5759470	MSBB AD Proteomics - MaxQuant for label-free quantification	analysis/*	Synapse	doi:10.7303/syn5759470	https://doi.org/10.7303/syn5759470
b1_12_1542	MSBB AD Proteomics - LC-MS/MS analysis	Q-Exactive Plus mass spectrometer	ThermoFisher Scientific	b1_12_1542_raw_MS_data	rawfiles/*	Synapse	doi:10.7303/syn5759470	https://doi.org/10.7303/syn5759470	MSBB AD Proteomics - MaxQuant for label-free quantification	analysis/*	Synapse	doi:10.7303/syn5759470	https://doi.org/10.7303/syn5759470
b1_13_1643	MSBB AD Proteomics - LC-MS/MS analysis	Q-Exactive Plus mass spectrometer	ThermoFisher Scientific	b1_13_1643_raw_MS_data	rawfiles/*	Synapse	doi:10.7303/syn5759470	https://doi.org/10.7303/syn5759470	MSBB AD Proteomics - MaxQuant for label-free quantification	analysis/*	Synapse	doi:10.7303/syn5759470	https://doi.org/10.7303/syn5759470
b1_14_1748	MSBB AD Proteomics - LC-MS/MS analysis	Q-Exactive Plus mass spectrometer	ThermoFisher Scientific	b1_14_1748_raw_MS_data	rawfiles/*	Synapse	doi:10.7303/syn5759470	https://doi.org/10.7303/syn5759470	MSBB AD Proteomics - MaxQuant for label-free quantification	analysis/*	Synapse	doi:10.7303/syn5759470	https://doi.org/10.7303/syn5759470
b1_15_1538	MSBB AD Proteomics - LC-MS/MS analysis	Q-Exactive Plus mass spectrometer	ThermoFisher Scientific	b1_15_1538_raw_MS_data	rawfiles/*	Synapse	doi:10.7303/syn5759470	https://doi.org/10.7303/syn5759470	MSBB AD Proteomics - MaxQuant for label-free quantification	analysis/*	Synapse	doi:10.7303/syn5759470	https://doi.org/10.7303/syn5759470
b1_16_1556	MSBB AD Proteomics - LC-MS/MS analysis	Q-Exactive Plus mass spectrometer	ThermoFisher Scientific	b1_16_1556_raw_MS_data	rawfiles/*	Synapse	doi:10.7303/syn5759470	https://doi.org/10.7303/syn5759470	MSBB AD Proteomics - MaxQuant for label-free quantification	analysis/*	Synapse	doi:10.7303/syn5759470	https://doi.org/10.7303/syn5759470
b1_17_1709	MSBB AD Proteomics - LC-MS/MS analysis	Q-Exactive Plus mass spectrometer	ThermoFisher Scientific	b1_17_1709_raw_MS_data	rawfiles/*	Synapse	doi:10.7303/syn5759470	https://doi.org/10.7303/syn5759470	MSBB AD Proteomics - MaxQuant for label-free quantification	analysis/*	Synapse	doi:10.7303/syn5759470	https://doi.org/10.7303/syn5759470
b1_18_1690	MSBB AD Proteomics - LC-MS/MS analysis	Q-Exactive Plus mass spectrometer	ThermoFisher Scientific	b1_18_1690_raw_MS_data	rawfiles/*	Synapse	doi:10.7303/syn5759470	https://doi.org/10.7303/syn5759470	MSBB AD Proteomics - MaxQuant for label-free quantification	analysis/*	Synapse	doi:10.7303/syn5759470	https://doi.org/10.7303/syn5759470
b1_19_1746	MSBB AD Proteomics - LC-MS/MS analysis	Q-Exactive Plus mass spectrometer	ThermoFisher Scientific	b1_19_1746_raw_MS_data	rawfiles/*	Synapse	doi:10.7303/syn5759470	https://doi.org/10.7303/syn5759470	MSBB AD Proteomics - MaxQuant for label-free quantification	analysis/*	Synapse	doi:10.7303/syn5759470	https://doi.org/10.7303/syn5759470
b1_20_1645	MSBB AD Proteomics - LC-MS/MS analysis	Q-Exactive Plus mass spectrometer	ThermoFisher Scientific	b1_20_1645_raw_MS_data	rawfiles/*	Synapse	doi:10.7303/syn5759470	https://doi.org/10.7303/syn5759470	MSBB AD Proteomics - MaxQuant for label-free quantification	analysis/*	Synapse	doi:10.7303/syn5759470	https://doi.org/10.7303/syn5759470
b1_21_1497	MSBB AD Proteomics - LC-MS/MS analysis	Q-Exactive Plus mass spectrometer	ThermoFisher Scientific	b1_21_1497_raw_MS_data	rawfiles/*	Synapse	doi:10.7303/syn5759470	https://doi.org/10.7303/syn5759470	MSBB AD Proteomics - MaxQuant for label-free quantification	analysis/*	Synapse	doi:10.7303/syn5759470	https://doi.org/10.7303/syn5759470
b1_24_1712	MSBB AD Proteomics - LC-MS/MS analysis	Q-Exactive Plus mass spectrometer	ThermoFisher Scientific	b1_24_1712_raw_MS_data	rawfiles/*	Synapse	doi:10.7303/syn5759470	https://doi.org/10.7303/syn5759470	MSBB AD Proteomics - MaxQuant for label-free quantification	analysis/*	Synapse	doi:10.7303/syn5759470	https://doi.org/10.7303/syn5759470
b1_25_1683	MSBB AD Proteomics - LC-MS/MS analysis	Q-Exactive Plus mass spectrometer	ThermoFisher Scientific	b1_25_1683_raw_MS_data	rawfiles/*	Synapse	doi:10.7303/syn5759470	https://doi.org/10.7303/syn5759470	MSBB AD Proteomics - MaxQuant for label-free quantification	analysis/*	Synapse	doi:10.7303/syn5759470	https://doi.org/10.7303/syn5759470
b1_26_1639	MSBB AD Proteomics - LC-MS/MS analysis	Q-Exactive Plus mass spectrometer	ThermoFisher Scientific	b1_26_1639_raw_MS_data	rawfiles/*	Synapse	doi:10.7303/syn5759470	https://doi.org/10.7303/syn5759470	MSBB AD Proteomics - MaxQuant for label-free quantification	analysis/*	Synapse	doi:10.7303/syn5759470	https://doi.org/10.7303/syn5759470
b1_27_1755	MSBB AD Proteomics - LC-MS/MS analysis	Q-Exactive Plus mass spectrometer	ThermoFisher Scientific	b1_27_1755_raw_MS_data	rawfiles/*	Synapse	doi:10.7303/syn5759470	https://doi.org/10.7303/syn5759470	MSBB AD Proteomics - MaxQuant for label-free quantification	analysis/*	Synapse	doi:10.7303/syn5759470	https://doi.org/10.7303/syn5759470
b1_28_1603	MSBB AD Proteomics - LC-MS/MS analysis	Q-Exactive Plus mass spectrometer	ThermoFisher Scientific	b1_28_1603_raw_MS_data	rawfiles/*	Synapse	doi:10.7303/syn5759470	https://doi.org/10.7303/syn5759470	MSBB AD Proteomics - MaxQuant for label-free quantification	analysis/*	Synapse	doi:10.7303/syn5759470	https://doi.org/10.7303/syn5759470
b1_29_1535	MSBB AD Proteomics - LC-MS/MS analysis	Q-Exactive Plus mass spectrometer	ThermoFisher Scientific	b1_29_1535_raw_MS_data	rawfiles/*	Synapse	doi:10.7303/syn5759470	https://doi.org/10.7303/syn5759470	MSBB AD Proteomics - MaxQuant for label-free quantification	analysis/*	Synapse	doi:10.7303/syn5759470	https://doi.org/10.7303/syn5759470
b1_30_1676	MSBB AD Proteomics - LC-MS/MS analysis	Q-Exactive Plus mass spectrometer	ThermoFisher Scientific	b1_30_1676_raw_MS_data	rawfiles/*	Synapse	doi:10.7303/syn5759470	https://doi.org/10.7303/syn5759470	MSBB AD Proteomics - MaxQuant for label-free quantification	analysis/*	Synapse	doi:10.7303/syn5759470	https://doi.org/10.7303/syn5759470
b1_31_1617	MSBB AD Proteomics - LC-MS/MS analysis	Q-Exactive Plus mass spectrometer	ThermoFisher Scientific	b1_31_1617_raw_MS_data	rawfiles/*	Synapse	doi:10.7303/syn5759470	https://doi.org/10.7303/syn5759470	MSBB AD Proteomics - MaxQuant for label-free quantification	analysis/*	Synapse	doi:10.7303/syn5759470	https://doi.org/10.7303/syn5759470
b1_32_1681	MSBB AD Proteomics - LC-MS/MS analysis	Q-Exactive Plus mass spectrometer	ThermoFisher Scientific	b1_32_1681_raw_MS_data	rawfiles/*	Synapse	doi:10.7303/syn5759470	https://doi.org/10.7303/syn5759470	MSBB AD Proteomics - MaxQuant for label-free quantification	analysis/*	Synapse	doi:10.7303/syn5759470	https://doi.org/10.7303/syn5759470
b1_33_1687	MSBB AD Proteomics - LC-MS/MS analysis	Q-Exactive Plus mass spectrometer	ThermoFisher Scientific	b1_33_1687_raw_MS_data	rawfiles/*	Synapse	doi:10.7303/syn5759470	https://doi.org/10.7303/syn5759470	MSBB AD Proteomics - MaxQuant for label-free quantification	analysis/*	Synapse	doi:10.7303/syn5759470	https://doi.org/10.7303/syn5759470
b1_34_1729	MSBB AD Proteomics - LC-MS/MS analysis	Q-Exactive Plus mass spectrometer	ThermoFisher Scientific	b1_34_1729_raw_MS_data	rawfiles/*	Synapse	doi:10.7303/syn5759470	https://doi.org/10.7303/syn5759470	MSBB AD Proteomics - MaxQuant for label-free quantification	analysis/*	Synapse	doi:10.7303/syn5759470	https://doi.org/10.7303/syn5759470
b1_35_1618	MSBB AD Proteomics - LC-MS/MS analysis	Q-Exactive Plus mass spectrometer	ThermoFisher Scientific	b1_35_1618_raw_MS_data	rawfiles/*	Synapse	doi:10.7303/syn5759470	https://doi.org/10.7303/syn5759470	MSBB AD Proteomics - MaxQuant for label-free quantification	analysis/*	Synapse	doi:10.7303/syn5759470	https://doi.org/10.7303/syn5759470
b1_36_1728	MSBB AD Proteomics - LC-MS/MS analysis	Q-Exactive Plus mass spectrometer	ThermoFisher Scientific	b1_36_1728_raw_MS_data	rawfiles/*	Synapse	doi:10.7303/syn5759470	https://doi.org/10.7303/syn5759470	MSBB AD Proteomics - MaxQuant for label-free quantification	analysis/*	Synapse	doi:10.7303/syn5759470	https://doi.org/10.7303/syn5759470
b1_37_1724	MSBB AD Proteomics - LC-MS/MS analysis	Q-Exactive Plus mass spectrometer	ThermoFisher Scientific	b1_37_1724_raw_MS_data	rawfiles/*	Synapse	doi:10.7303/syn5759470	https://doi.org/10.7303/syn5759470	MSBB AD Proteomics - MaxQuant for label-free quantification	analysis/*	Synapse	doi:10.7303/syn5759470	https://doi.org/10.7303/syn5759470
b1_38_1540	MSBB AD Proteomics - LC-MS/MS analysis	Q-Exactive Plus mass spectrometer	ThermoFisher Scientific	b1_38_1540_raw_MS_data	rawfiles/*	Synapse	doi:10.7303/syn5759470	https://doi.org/10.7303/syn5759470	MSBB AD Proteomics - MaxQuant for label-free quantification	analysis/*	Synapse	doi:10.7303/syn5759470	https://doi.org/10.7303/syn5759470
b1_39_1596	MSBB AD Proteomics - LC-MS/MS analysis	Q-Exactive Plus mass spectrometer	ThermoFisher Scientific	b1_39_1596_raw_MS_data	rawfiles/*	Synapse	doi:10.7303/syn5759470	https://doi.org/10.7303/syn5759470	MSBB AD Proteomics - MaxQuant for label-free quantification	analysis/*	Synapse	doi:10.7303/syn5759470	https://doi.org/10.7303/syn5759470
b1_40_1517	MSBB AD Proteomics - LC-MS/MS analysis	Q-Exactive Plus mass spectrometer	ThermoFisher Scientific	b1_40_1517_raw_MS_data	rawfiles/*	Synapse	doi:10.7303/syn5759470	https://doi.org/10.7303/syn5759470	MSBB AD Proteomics - MaxQuant for label-free quantification	analysis/*	Synapse	doi:10.7303/syn5759470	https://doi.org/10.7303/syn5759470
b1_41_1566	MSBB AD Proteomics - LC-MS/MS analysis	Q-Exactive Plus mass spectrometer	ThermoFisher Scientific	b1_41_1566_raw_MS_data	rawfiles/*	Synapse	doi:10.7303/syn5759470	https://doi.org/10.7303/syn5759470	MSBB AD Proteomics - MaxQuant for label-free quantification	analysis/*	Synapse	doi:10.7303/syn5759470	https://doi.org/10.7303/syn5759470
b1_42_1735	MSBB AD Proteomics - LC-MS/MS analysis	Q-Exactive Plus mass spectrometer	ThermoFisher Scientific	b1_42_1735_raw_MS_data	rawfiles/*	Synapse	doi:10.7303/syn5759470	https://doi.org/10.7303/syn5759470	MSBB AD Proteomics - MaxQuant for label-free quantification	analysis/*	Synapse	doi:10.7303/syn5759470	https://doi.org/10.7303/syn5759470
b2_03_1530	MSBB AD Proteomics - LC-MS/MS analysis	Q-Exactive Plus mass spectrometer	ThermoFisher Scientific	b2_03_1530_raw_MS_data	rawfiles/*	Synapse	doi:10.7303/syn5759470	https://doi.org/10.7303/syn5759470	MSBB AD Proteomics - MaxQuant for label-free quantification	analysis/*	Synapse	doi:10.7303/syn5759470	https://doi.org/10.7303/syn5759470
b2_04_1604	MSBB AD Proteomics - LC-MS/MS analysis	Q-Exactive Plus mass spectrometer	ThermoFisher Scientific	b2_04_1604_raw_MS_data	rawfiles/*	Synapse	doi:10.7303/syn5759470	https://doi.org/10.7303/syn5759470	MSBB AD Proteomics - MaxQuant for label-free quantification	analysis/*	Synapse	doi:10.7303/syn5759470	https://doi.org/10.7303/syn5759470
b2_05_1677	MSBB AD Proteomics - LC-MS/MS analysis	Q-Exactive Plus mass spectrometer	ThermoFisher Scientific	b2_05_1677_raw_MS_data	rawfiles/*	Synapse	doi:10.7303/syn5759470	https://doi.org/10.7303/syn5759470	MSBB AD Proteomics - MaxQuant for label-free quantification	analysis/*	Synapse	doi:10.7303/syn5759470	https://doi.org/10.7303/syn5759470
b2_06_1741	MSBB AD Proteomics - LC-MS/MS analysis	Q-Exactive Plus mass spectrometer	ThermoFisher Scientific	b2_06_1741_raw_MS_data	rawfiles/*	Synapse	doi:10.7303/syn5759470	https://doi.org/10.7303/syn5759470	MSBB AD Proteomics - MaxQuant for label-free quantification	analysis/*	Synapse	doi:10.7303/syn5759470	https://doi.org/10.7303/syn5759470
b2_07_1685	MSBB AD Proteomics - LC-MS/MS analysis	Q-Exactive Plus mass spectrometer	ThermoFisher Scientific	b2_07_1685_raw_MS_data	rawfiles/*	Synapse	doi:10.7303/syn5759470	https://doi.org/10.7303/syn5759470	MSBB AD Proteomics - MaxQuant for label-free quantification	analysis/*	Synapse	doi:10.7303/syn5759470	https://doi.org/10.7303/syn5759470
b2_08_1715	MSBB AD Proteomics - LC-MS/MS analysis	Q-Exactive Plus mass spectrometer	ThermoFisher Scientific	b2_08_1715_raw_MS_data	rawfiles/*	Synapse	doi:10.7303/syn5759470	https://doi.org/10.7303/syn5759470	MSBB AD Proteomics - MaxQuant for label-free quantification	analysis/*	Synapse	doi:10.7303/syn5759470	https://doi.org/10.7303/syn5759470
b2_09_1749	MSBB AD Proteomics - LC-MS/MS analysis	Q-Exactive Plus mass spectrometer	ThermoFisher Scientific	b2_09_1749_raw_MS_data	rawfiles/*	Synapse	doi:10.7303/syn5759470	https://doi.org/10.7303/syn5759470	MSBB AD Proteomics - MaxQuant for label-free quantification	analysis/*	Synapse	doi:10.7303/syn5759470	https://doi.org/10.7303/syn5759470
b2_10_1713	MSBB AD Proteomics - LC-MS/MS analysis	Q-Exactive Plus mass spectrometer	ThermoFisher Scientific	b2_10_1713_raw_MS_data	rawfiles/*	Synapse	doi:10.7303/syn5759470	https://doi.org/10.7303/syn5759470	MSBB AD Proteomics - MaxQuant for label-free quantification	analysis/*	Synapse	doi:10.7303/syn5759470	https://doi.org/10.7303/syn5759470
b2_11_1539	MSBB AD Proteomics - LC-MS/MS analysis	Q-Exactive Plus mass spectrometer	ThermoFisher Scientific	b2_11_1539_raw_MS_data	rawfiles/*	Synapse	doi:10.7303/syn5759470	https://doi.org/10.7303/syn5759470	MSBB AD Proteomics - MaxQuant for label-free quantification	analysis/*	Synapse	doi:10.7303/syn5759470	https://doi.org/10.7303/syn5759470
b2_12_1555	MSBB AD Proteomics - LC-MS/MS analysis	Q-Exactive Plus mass spectrometer	ThermoFisher Scientific	b2_12_1555_raw_MS_data	rawfiles/*	Synapse	doi:10.7303/syn5759470	https://doi.org/10.7303/syn5759470	MSBB AD Proteomics - MaxQuant for label-free quantification	analysis/*	Synapse	doi:10.7303/syn5759470	https://doi.org/10.7303/syn5759470
b2_13_1563	MSBB AD Proteomics - LC-MS/MS analysis	Q-Exactive Plus mass spectrometer	ThermoFisher Scientific	b2_13_1563_raw_MS_data	rawfiles/*	Synapse	doi:10.7303/syn5759470	https://doi.org/10.7303/syn5759470	MSBB AD Proteomics - MaxQuant for label-free quantification	analysis/*	Synapse	doi:10.7303/syn5759470	https://doi.org/10.7303/syn5759470
b2_14_1550	MSBB AD Proteomics - LC-MS/MS analysis	Q-Exactive Plus mass spectrometer	ThermoFisher Scientific	b2_14_1550_raw_MS_data	rawfiles/*	Synapse	doi:10.7303/syn5759470	https://doi.org/10.7303/syn5759470	MSBB AD Proteomics - MaxQuant for label-free quantification	analysis/*	Synapse	doi:10.7303/syn5759470	https://doi.org/10.7303/syn5759470
b2_15_1742	MSBB AD Proteomics - LC-MS/MS analysis	Q-Exactive Plus mass spectrometer	ThermoFisher Scientific	b2_15_1742_raw_MS_data	rawfiles/*	Synapse	doi:10.7303/syn5759470	https://doi.org/10.7303/syn5759470	MSBB AD Proteomics - MaxQuant for label-free quantification	analysis/*	Synapse	doi:10.7303/syn5759470	https://doi.org/10.7303/syn5759470
b2_16_1708	MSBB AD Proteomics - LC-MS/MS analysis	Q-Exactive Plus mass spectrometer	ThermoFisher Scientific	b2_16_1708_raw_MS_data	rawfiles/*	Synapse	doi:10.7303/syn5759470	https://doi.org/10.7303/syn5759470	MSBB AD Proteomics - MaxQuant for label-free quantification	analysis/*	Synapse	doi:10.7303/syn5759470	https://doi.org/10.7303/syn5759470
b2_17_1672	MSBB AD Proteomics - LC-MS/MS analysis	Q-Exactive Plus mass spectrometer	ThermoFisher Scientific	b2_17_1672_raw_MS_data	rawfiles/*	Synapse	doi:10.7303/syn5759470	https://doi.org/10.7303/syn5759470	MSBB AD Proteomics - MaxQuant for label-free quantification	analysis/*	Synapse	doi:10.7303/syn5759470	https://doi.org/10.7303/syn5759470
b2_18_1720	MSBB AD Proteomics - LC-MS/MS analysis	Q-Exactive Plus mass spectrometer	ThermoFisher Scientific	b2_18_1720_raw_MS_data	rawfiles/*	Synapse	doi:10.7303/syn5759470	https://doi.org/10.7303/syn5759470	MSBB AD Proteomics - MaxQuant for label-free quantification	analysis/*	Synapse	doi:10.7303/syn5759470	https://doi.org/10.7303/syn5759470
b2_19_1682	MSBB AD Proteomics - LC-MS/MS analysis	Q-Exactive Plus mass spectrometer	ThermoFisher Scientific	b2_19_1682_raw_MS_data	rawfiles/*	Synapse	doi:10.7303/syn5759470	https://doi.org/10.7303/syn5759470	MSBB AD Proteomics - MaxQuant for label-free quantification	analysis/*	Synapse	doi:10.7303/syn5759470	https://doi.org/10.7303/syn5759470
b2_20_1581	MSBB AD Proteomics - LC-MS/MS analysis	Q-Exactive Plus mass spectrometer	ThermoFisher Scientific	b2_20_1581_raw_MS_data	rawfiles/*	Synapse	doi:10.7303/syn5759470	https://doi.org/10.7303/syn5759470	MSBB AD Proteomics - MaxQuant for label-free quantification	analysis/*	Synapse	doi:10.7303/syn5759470	https://doi.org/10.7303/syn5759470
b2_21_1661	MSBB AD Proteomics - LC-MS/MS analysis	Q-Exactive Plus mass spectrometer	ThermoFisher Scientific	b2_21_1661_raw_MS_data	rawfiles/*	Synapse	doi:10.7303/syn5759470	https://doi.org/10.7303/syn5759470	MSBB AD Proteomics - MaxQuant for label-free quantification	analysis/*	Synapse	doi:10.7303/syn5759470	https://doi.org/10.7303/syn5759470
b2_24_1706	MSBB AD Proteomics - LC-MS/MS analysis	Q-Exactive Plus mass spectrometer	ThermoFisher Scientific	b2_24_1706_raw_MS_data	rawfiles/*	Synapse	doi:10.7303/syn5759470	https://doi.org/10.7303/syn5759470	MSBB AD Proteomics - MaxQuant for label-free quantification	analysis/*	Synapse	doi:10.7303/syn5759470	https://doi.org/10.7303/syn5759470
b2_25_1553	MSBB AD Proteomics - LC-MS/MS analysis	Q-Exactive Plus mass spectrometer	ThermoFisher Scientific	b2_25_1553_raw_MS_data	rawfiles/*	Synapse	doi:10.7303/syn5759470	https://doi.org/10.7303/syn5759470	MSBB AD Proteomics - MaxQuant for label-free quantification	analysis/*	Synapse	doi:10.7303/syn5759470	https://doi.org/10.7303/syn5759470
b2_26_1730	MSBB AD Proteomics - LC-MS/MS analysis	Q-Exactive Plus mass spectrometer	ThermoFisher Scientific	b2_26_1730_raw_MS_data	rawfiles/*	Synapse	doi:10.7303/syn5759470	https://doi.org/10.7303/syn5759470	MSBB AD Proteomics - MaxQuant for label-free quantification	analysis/*	Synapse	doi:10.7303/syn5759470	https://doi.org/10.7303/syn5759470
b2_27_1670	MSBB AD Proteomics - LC-MS/MS analysis	Q-Exactive Plus mass spectrometer	ThermoFisher Scientific	b2_27_1670_raw_MS_data	rawfiles/*	Synapse	doi:10.7303/syn5759470	https://doi.org/10.7303/syn5759470	MSBB AD Proteomics - MaxQuant for label-free quantification	analysis/*	Synapse	doi:10.7303/syn5759470	https://doi.org/10.7303/syn5759470
b2_28_1656	MSBB AD Proteomics - LC-MS/MS analysis	Q-Exactive Plus mass spectrometer	ThermoFisher Scientific	b2_28_1656_raw_MS_data	rawfiles/*	Synapse	doi:10.7303/syn5759470	https://doi.org/10.7303/syn5759470	MSBB AD Proteomics - MaxQuant for label-free quantification	analysis/*	Synapse	doi:10.7303/syn5759470	https://doi.org/10.7303/syn5759470
b2_29_1680	MSBB AD Proteomics - LC-MS/MS analysis	Q-Exactive Plus mass spectrometer	ThermoFisher Scientific	b2_29_1680_raw_MS_data	rawfiles/*	Synapse	doi:10.7303/syn5759470	https://doi.org/10.7303/syn5759470	MSBB AD Proteomics - MaxQuant for label-free quantification	analysis/*	Synapse	doi:10.7303/syn5759470	https://doi.org/10.7303/syn5759470
b2_30_1739	MSBB AD Proteomics - LC-MS/MS analysis	Q-Exactive Plus mass spectrometer	ThermoFisher Scientific	b2_30_1739_raw_MS_data	rawfiles/*	Synapse	doi:10.7303/syn5759470	https://doi.org/10.7303/syn5759470	MSBB AD Proteomics - MaxQuant for label-free quantification	analysis/*	Synapse	doi:10.7303/syn5759470	https://doi.org/10.7303/syn5759470
b2_31_1509	MSBB AD Proteomics - LC-MS/MS analysis	Q-Exactive Plus mass spectrometer	ThermoFisher Scientific	b2_31_1509_raw_MS_data	rawfiles/*	Synapse	doi:10.7303/syn5759470	https://doi.org/10.7303/syn5759470	MSBB AD Proteomics - MaxQuant for label-free quantification	analysis/*	Synapse	doi:10.7303/syn5759470	https://doi.org/10.7303/syn5759470
b2_32_1723	MSBB AD Proteomics - LC-MS/MS analysis	Q-Exactive Plus mass spectrometer	ThermoFisher Scientific	b2_32_1723_raw_MS_data	rawfiles/*	Synapse	doi:10.7303/syn5759470	https://doi.org/10.7303/syn5759470	MSBB AD Proteomics - MaxQuant for label-free quantification	analysis/*	Synapse	doi:10.7303/syn5759470	https://doi.org/10.7303/syn5759470
b2_33_1502	MSBB AD Proteomics - LC-MS/MS analysis	Q-Exactive Plus mass spectrometer	ThermoFisher Scientific	b2_33_1502_raw_MS_data	rawfiles/*	Synapse	doi:10.7303/syn5759470	https://doi.org/10.7303/syn5759470	MSBB AD Proteomics - MaxQuant for label-free quantification	analysis/*	Synapse	doi:10.7303/syn5759470	https://doi.org/10.7303/syn5759470
b2_34_1758	MSBB AD Proteomics - LC-MS/MS analysis	Q-Exactive Plus mass spectrometer	ThermoFisher Scientific	b2_34_1758_raw_MS_data	rawfiles/*	Synapse	doi:10.7303/syn5759470	https://doi.org/10.7303/syn5759470	MSBB AD Proteomics - MaxQuant for label-free quantification	analysis/*	Synapse	doi:10.7303/syn5759470	https://doi.org/10.7303/syn5759470
b2_35_1582	MSBB AD Proteomics - LC-MS/MS analysis	Q-Exactive Plus mass spectrometer	ThermoFisher Scientific	b2_35_1582_raw_MS_data	rawfiles/*	Synapse	doi:10.7303/syn5759470	https://doi.org/10.7303/syn5759470	MSBB AD Proteomics - MaxQuant for label-free quantification	analysis/*	Synapse	doi:10.7303/syn5759470	https://doi.org/10.7303/syn5759470
b2_36_1642	MSBB AD Proteomics - LC-MS/MS analysis	Q-Exactive Plus mass spectrometer	ThermoFisher Scientific	b2_36_1642_raw_MS_data	rawfiles/*	Synapse	doi:10.7303/syn5759470	https://doi.org/10.7303/syn5759470	MSBB AD Proteomics - MaxQuant for label-free quantification	analysis/*	Synapse	doi:10.7303/syn5759470	https://doi.org/10.7303/syn5759470
b2_37_1531	MSBB AD Proteomics - LC-MS/MS analysis	Q-Exactive Plus mass spectrometer	ThermoFisher Scientific	b2_37_1531_raw_MS_data	rawfiles/*	Synapse	doi:10.7303/syn5759470	https://doi.org/10.7303/syn5759470	MSBB AD Proteomics - MaxQuant for label-free quantification	analysis/*	Synapse	doi:10.7303/syn5759470	https://doi.org/10.7303/syn5759470
b2_38_1644	MSBB AD Proteomics - LC-MS/MS analysis	Q-Exactive Plus mass spectrometer	ThermoFisher Scientific	b2_38_1644_raw_MS_data	rawfiles/*	Synapse	doi:10.7303/syn5759470	https://doi.org/10.7303/syn5759470	MSBB AD Proteomics - MaxQuant for label-free quantification	analysis/*	Synapse	doi:10.7303/syn5759470	https://doi.org/10.7303/syn5759470
b2_39_1743	MSBB AD Proteomics - LC-MS/MS analysis	Q-Exactive Plus mass spectrometer	ThermoFisher Scientific	b2_39_1743_raw_MS_data	rawfiles/*	Synapse	doi:10.7303/syn5759470	https://doi.org/10.7303/syn5759470	MSBB AD Proteomics - MaxQuant for label-free quantification	analysis/*	Synapse	doi:10.7303/syn5759470	https://doi.org/10.7303/syn5759470
b2_40_1747	MSBB AD Proteomics - LC-MS/MS analysis	Q-Exactive Plus mass spectrometer	ThermoFisher Scientific	b2_40_1747_raw_MS_data	rawfiles/*	Synapse	doi:10.7303/syn5759470	https://doi.org/10.7303/syn5759470	MSBB AD Proteomics - MaxQuant for label-free quantification	analysis/*	Synapse	doi:10.7303/syn5759470	https://doi.org/10.7303/syn5759470
b2_41_1534	MSBB AD Proteomics - LC-MS/MS analysis	Q-Exactive Plus mass spectrometer	ThermoFisher Scientific	b2_41_1534_raw_MS_data	rawfiles/*	Synapse	doi:10.7303/syn5759470	https://doi.org/10.7303/syn5759470	MSBB AD Proteomics - MaxQuant for label-free quantification	analysis/*	Synapse	doi:10.7303/syn5759470	https://doi.org/10.7303/syn5759470
b2_42_1632	MSBB AD Proteomics - LC-MS/MS analysis	Q-Exactive Plus mass spectrometer	ThermoFisher Scientific	b2_42_1632_raw_MS_data	rawfiles/*	Synapse	doi:10.7303/syn5759470	https://doi.org/10.7303/syn5759470	MSBB AD Proteomics - MaxQuant for label-free quantification	analysis/*	Synapse	doi:10.7303/syn5759470	https://doi.org/10.7303/syn5759470
b3_03_1561	MSBB AD Proteomics - LC-MS/MS analysis	Q-Exactive Plus mass spectrometer	ThermoFisher Scientific	b3_03_1561_raw_MS_data	rawfiles/*	Synapse	doi:10.7303/syn5759470	https://doi.org/10.7303/syn5759470	MSBB AD Proteomics - MaxQuant for label-free quantification	analysis/*	Synapse	doi:10.7303/syn5759470	https://doi.org/10.7303/syn5759470
b3_04_1600	MSBB AD Proteomics - LC-MS/MS analysis	Q-Exactive Plus mass spectrometer	ThermoFisher Scientific	b3_04_1600_raw_MS_data	rawfiles/*	Synapse	doi:10.7303/syn5759470	https://doi.org/10.7303/syn5759470	MSBB AD Proteomics - MaxQuant for label-free quantification	analysis/*	Synapse	doi:10.7303/syn5759470	https://doi.org/10.7303/syn5759470
b3_05_1759	MSBB AD Proteomics - LC-MS/MS analysis	Q-Exactive Plus mass spectrometer	ThermoFisher Scientific	b3_05_1759_raw_MS_data	rawfiles/*	Synapse	doi:10.7303/syn5759470	https://doi.org/10.7303/syn5759470	MSBB AD Proteomics - MaxQuant for label-free quantification	analysis/*	Synapse	doi:10.7303/syn5759470	https://doi.org/10.7303/syn5759470
b3_06_1523	MSBB AD Proteomics - LC-MS/MS analysis	Q-Exactive Plus mass spectrometer	ThermoFisher Scientific	b3_06_1523_raw_MS_data	rawfiles/*	Synapse	doi:10.7303/syn5759470	https://doi.org/10.7303/syn5759470	MSBB AD Proteomics - MaxQuant for label-free quantification	analysis/*	Synapse	doi:10.7303/syn5759470	https://doi.org/10.7303/syn5759470
b3_07_1598	MSBB AD Proteomics - LC-MS/MS analysis	Q-Exactive Plus mass spectrometer	ThermoFisher Scientific	b3_07_1598_raw_MS_data	rawfiles/*	Synapse	doi:10.7303/syn5759470	https://doi.org/10.7303/syn5759470	MSBB AD Proteomics - MaxQuant for label-free quantification	analysis/*	Synapse	doi:10.7303/syn5759470	https://doi.org/10.7303/syn5759470
b3_08_1675	MSBB AD Proteomics - LC-MS/MS analysis	Q-Exactive Plus mass spectrometer	ThermoFisher Scientific	b3_08_1675_raw_MS_data	rawfiles/*	Synapse	doi:10.7303/syn5759470	https://doi.org/10.7303/syn5759470	MSBB AD Proteomics - MaxQuant for label-free quantification	analysis/*	Synapse	doi:10.7303/syn5759470	https://doi.org/10.7303/syn5759470
b3_09_1647	MSBB AD Proteomics - LC-MS/MS analysis	Q-Exactive Plus mass spectrometer	ThermoFisher Scientific	b3_09_1647_raw_MS_data	rawfiles/*	Synapse	doi:10.7303/syn5759470	https://doi.org/10.7303/syn5759470	MSBB AD Proteomics - MaxQuant for label-free quantification	analysis/*	Synapse	doi:10.7303/syn5759470	https://doi.org/10.7303/syn5759470
b3_10_1616	MSBB AD Proteomics - LC-MS/MS analysis	Q-Exactive Plus mass spectrometer	ThermoFisher Scientific	b3_10_1616_raw_MS_data	rawfiles/*	Synapse	doi:10.7303/syn5759470	https://doi.org/10.7303/syn5759470	MSBB AD Proteomics - MaxQuant for label-free quantification	analysis/*	Synapse	doi:10.7303/syn5759470	https://doi.org/10.7303/syn5759470
b3_11_1711	MSBB AD Proteomics - LC-MS/MS analysis	Q-Exactive Plus mass spectrometer	ThermoFisher Scientific	b3_11_1711_raw_MS_data	rawfiles/*	Synapse	doi:10.7303/syn5759470	https://doi.org/10.7303/syn5759470	MSBB AD Proteomics - MaxQuant for label-free quantification	analysis/*	Synapse	doi:10.7303/syn5759470	https://doi.org/10.7303/syn5759470
b3_12_1701	MSBB AD Proteomics - LC-MS/MS analysis	Q-Exactive Plus mass spectrometer	ThermoFisher Scientific	b3_12_1701_raw_MS_data	rawfiles/*	Synapse	doi:10.7303/syn5759470	https://doi.org/10.7303/syn5759470	MSBB AD Proteomics - MaxQuant for label-free quantification	analysis/*	Synapse	doi:10.7303/syn5759470	https://doi.org/10.7303/syn5759470
b3_13_1630	MSBB AD Proteomics - LC-MS/MS analysis	Q-Exactive Plus mass spectrometer	ThermoFisher Scientific	b3_13_1630_raw_MS_data	rawfiles/*	Synapse	doi:10.7303/syn5759470	https://doi.org/10.7303/syn5759470	MSBB AD Proteomics - MaxQuant for label-free quantification	analysis/*	Synapse	doi:10.7303/syn5759470	https://doi.org/10.7303/syn5759470
b3_14_1654	MSBB AD Proteomics - LC-MS/MS analysis	Q-Exactive Plus mass spectrometer	ThermoFisher Scientific	b3_14_1654_raw_MS_data	rawfiles/*	Synapse	doi:10.7303/syn5759470	https://doi.org/10.7303/syn5759470	MSBB AD Proteomics - MaxQuant for label-free quantification	analysis/*	Synapse	doi:10.7303/syn5759470	https://doi.org/10.7303/syn5759470
b3_15_1662	MSBB AD Proteomics - LC-MS/MS analysis	Q-Exactive Plus mass spectrometer	ThermoFisher Scientific	b3_15_1662_raw_MS_data	rawfiles/*	Synapse	doi:10.7303/syn5759470	https://doi.org/10.7303/syn5759470	MSBB AD Proteomics - MaxQuant for label-free quantification	analysis/*	Synapse	doi:10.7303/syn5759470	https://doi.org/10.7303/syn5759470
b3_16_1575	MSBB AD Proteomics - LC-MS/MS analysis	Q-Exactive Plus mass spectrometer	ThermoFisher Scientific	b3_16_1575_raw_MS_data	rawfiles/*	Synapse	doi:10.7303/syn5759470	https://doi.org/10.7303/syn5759470	MSBB AD Proteomics - MaxQuant for label-free quantification	analysis/*	Synapse	doi:10.7303/syn5759470	https://doi.org/10.7303/syn5759470
b3_17_1629	MSBB AD Proteomics - LC-MS/MS analysis	Q-Exactive Plus mass spectrometer	ThermoFisher Scientific	b3_17_1629_raw_MS_data	rawfiles/*	Synapse	doi:10.7303/syn5759470	https://doi.org/10.7303/syn5759470	MSBB AD Proteomics - MaxQuant for label-free quantification	analysis/*	Synapse	doi:10.7303/syn5759470	https://doi.org/10.7303/syn5759470
b3_18_1606	MSBB AD Proteomics - LC-MS/MS analysis	Q-Exactive Plus mass spectrometer	ThermoFisher Scientific	b3_18_1606_raw_MS_data	rawfiles/*	Synapse	doi:10.7303/syn5759470	https://doi.org/10.7303/syn5759470	MSBB AD Proteomics - MaxQuant for label-free quantification	analysis/*	Synapse	doi:10.7303/syn5759470	https://doi.org/10.7303/syn5759470
b3_19_1558	MSBB AD Proteomics - LC-MS/MS analysis	Q-Exactive Plus mass spectrometer	ThermoFisher Scientific	b3_19_1558_raw_MS_data	rawfiles/*	Synapse	doi:10.7303/syn5759470	https://doi.org/10.7303/syn5759470	MSBB AD Proteomics - MaxQuant for label-free quantification	analysis/*	Synapse	doi:10.7303/syn5759470	https://doi.org/10.7303/syn5759470
b3_20_1665	MSBB AD Proteomics - LC-MS/MS analysis	Q-Exactive Plus mass spectrometer	ThermoFisher Scientific	b3_20_1665_raw_MS_data	rawfiles/*	Synapse	doi:10.7303/syn5759470	https://doi.org/10.7303/syn5759470	MSBB AD Proteomics - MaxQuant for label-free quantification	analysis/*	Synapse	doi:10.7303/syn5759470	https://doi.org/10.7303/syn5759470
b3_21_1499	MSBB AD Proteomics - LC-MS/MS analysis	Q-Exactive Plus mass spectrometer	ThermoFisher Scientific	b3_21_1499_raw_MS_data	rawfiles/*	Synapse	doi:10.7303/syn5759470	https://doi.org/10.7303/syn5759470	MSBB AD Proteomics - MaxQuant for label-free quantification	analysis/*	Synapse	doi:10.7303/syn5759470	https://doi.org/10.7303/syn5759470
b3_24_1510	MSBB AD Proteomics - LC-MS/MS analysis	Q-Exactive Plus mass spectrometer	ThermoFisher Scientific	b3_24_1510_raw_MS_data	rawfiles/*	Synapse	doi:10.7303/syn5759470	https://doi.org/10.7303/syn5759470	MSBB AD Proteomics - MaxQuant for label-free quantification	analysis/*	Synapse	doi:10.7303/syn5759470	https://doi.org/10.7303/syn5759470
b3_25_1590	MSBB AD Proteomics - LC-MS/MS analysis	Q-Exactive Plus mass spectrometer	ThermoFisher Scientific	b3_25_1590_raw_MS_data	rawfiles/*	Synapse	doi:10.7303/syn5759470	https://doi.org/10.7303/syn5759470	MSBB AD Proteomics - MaxQuant for label-free quantification	analysis/*	Synapse	doi:10.7303/syn5759470	https://doi.org/10.7303/syn5759470
b3_26_1714	MSBB AD Proteomics - LC-MS/MS analysis	Q-Exactive Plus mass spectrometer	ThermoFisher Scientific	b3_26_1714_raw_MS_data	rawfiles/*	Synapse	doi:10.7303/syn5759470	https://doi.org/10.7303/syn5759470	MSBB AD Proteomics - MaxQuant for label-free quantification	analysis/*	Synapse	doi:10.7303/syn5759470	https://doi.org/10.7303/syn5759470
b3_27_1585	MSBB AD Proteomics - LC-MS/MS analysis	Q-Exactive Plus mass spectrometer	ThermoFisher Scientific	b3_27_1585_raw_MS_data	rawfiles/*	Synapse	doi:10.7303/syn5759470	https://doi.org/10.7303/syn5759470	MSBB AD Proteomics - MaxQuant for label-free quantification	analysis/*	Synapse	doi:10.7303/syn5759470	https://doi.org/10.7303/syn5759470
b3_28_1562	MSBB AD Proteomics - LC-MS/MS analysis	Q-Exactive Plus mass spectrometer	ThermoFisher Scientific	b3_28_1562_raw_MS_data	rawfiles/*	Synapse	doi:10.7303/syn5759470	https://doi.org/10.7303/syn5759470	MSBB AD Proteomics - MaxQuant for label-free quantification	analysis/*	Synapse	doi:10.7303/syn5759470	https://doi.org/10.7303/syn5759470
b3_29_1591	MSBB AD Proteomics - LC-MS/MS analysis	Q-Exactive Plus mass spectrometer	ThermoFisher Scientific	b3_29_1591_raw_MS_data	rawfiles/*	Synapse	doi:10.7303/syn5759470	https://doi.org/10.7303/syn5759470	MSBB AD Proteomics - MaxQuant for label-free quantification	analysis/*	Synapse	doi:10.7303/syn5759470	https://doi.org/10.7303/syn5759470
b3_30_1699	MSBB AD Proteomics - LC-MS/MS analysis	Q-Exactive Plus mass spectrometer	ThermoFisher Scientific	b3_30_1699_raw_MS_data	rawfiles/*	Synapse	doi:10.7303/syn5759470	https://doi.org/10.7303/syn5759470	MSBB AD Proteomics - MaxQuant for label-free quantification	analysis/*	Synapse	doi:10.7303/syn5759470	https://doi.org/10.7303/syn5759470
b3_31_1641	MSBB AD Proteomics - LC-MS/MS analysis	Q-Exactive Plus mass spectrometer	ThermoFisher Scientific	b3_31_1641_raw_MS_data	rawfiles/*	Synapse	doi:10.7303/syn5759470	https://doi.org/10.7303/syn5759470	MSBB AD Proteomics - MaxQuant for label-free quantification	analysis/*	Synapse	doi:10.7303/syn5759470	https://doi.org/10.7303/syn5759470
b3_32_1753	MSBB AD Proteomics - LC-MS/MS analysis	Q-Exactive Plus mass spectrometer	ThermoFisher Scientific	b3_32_1753_raw_MS_data	rawfiles/*	Synapse	doi:10.7303/syn5759470	https://doi.org/10.7303/syn5759470	MSBB AD Proteomics - MaxQuant for label-free quantification	analysis/*	Synapse	doi:10.7303/syn5759470	https://doi.org/10.7303/syn5759470
b3_33_1552	MSBB AD Proteomics - LC-MS/MS analysis	Q-Exactive Plus mass spectrometer	ThermoFisher Scientific	b3_33_1552_raw_MS_data	rawfiles/*	Synapse	doi:10.7303/syn5759470	https://doi.org/10.7303/syn5759470	MSBB AD Proteomics - MaxQuant for label-free quantification	analysis/*	Synapse	doi:10.7303/syn5759470	https://doi.org/10.7303/syn5759470
b3_34_1544	MSBB AD Proteomics - LC-MS/MS analysis	Q-Exactive Plus mass spectrometer	ThermoFisher Scientific	b3_34_1544_raw_MS_data	rawfiles/*	Synapse	doi:10.7303/syn5759470	https://doi.org/10.7303/syn5759470	MSBB AD Proteomics - MaxQuant for label-free quantification	analysis/*	Synapse	doi:10.7303/syn5759470	https://doi.org/10.7303/syn5759470
b3_35_1554	MSBB AD Proteomics - LC-MS/MS analysis	Q-Exactive Plus mass spectrometer	ThermoFisher Scientific	b3_35_1554_raw_MS_data	rawfiles/*	Synapse	doi:10.7303/syn5759470	https://doi.org/10.7303/syn5759470	MSBB AD Proteomics - MaxQuant for label-free quantification	analysis/*	Synapse	doi:10.7303/syn5759470	https://doi.org/10.7303/syn5759470
b3_36_1737	MSBB AD Proteomics - LC-MS/MS analysis	Q-Exactive Plus mass spectrometer	ThermoFisher Scientific	b3_36_1737_raw_MS_data	rawfiles/*	Synapse	doi:10.7303/syn5759470	https://doi.org/10.7303/syn5759470	MSBB AD Proteomics - MaxQuant for label-free quantification	analysis/*	Synapse	doi:10.7303/syn5759470	https://doi.org/10.7303/syn5759470
b3_37_1744	MSBB AD Proteomics - LC-MS/MS analysis	Q-Exactive Plus mass spectrometer	ThermoFisher Scientific	b3_37_1744_raw_MS_data	rawfiles/*	Synapse	doi:10.7303/syn5759470	https://doi.org/10.7303/syn5759470	MSBB AD Proteomics - MaxQuant for label-free quantification	analysis/*	Synapse	doi:10.7303/syn5759470	https://doi.org/10.7303/syn5759470
b3_38_1640	MSBB AD Proteomics - LC-MS/MS analysis	Q-Exactive Plus mass spectrometer	ThermoFisher Scientific	b3_38_1640_raw_MS_data	rawfiles/*	Synapse	doi:10.7303/syn5759470	https://doi.org/10.7303/syn5759470	MSBB AD Proteomics - MaxQuant for label-free quantification	analysis/*	Synapse	doi:10.7303/syn5759470	https://doi.org/10.7303/syn5759470
b3_39_1694	MSBB AD Proteomics - LC-MS/MS analysis	Q-Exactive Plus mass spectrometer	ThermoFisher Scientific	b3_39_1694_raw_MS_data	rawfiles/*	Synapse	doi:10.7303/syn5759470	https://doi.org/10.7303/syn5759470	MSBB AD Proteomics - MaxQuant for label-free quantification	analysis/*	Synapse	doi:10.7303/syn5759470	https://doi.org/10.7303/syn5759470
b3_40_1533	MSBB AD Proteomics - LC-MS/MS analysis	Q-Exactive Plus mass spectrometer	ThermoFisher Scientific	b3_40_1533_raw_MS_data	rawfiles/*	Synapse	doi:10.7303/syn5759470	https://doi.org/10.7303/syn5759470	MSBB AD Proteomics - MaxQuant for label-free quantification	analysis/*	Synapse	doi:10.7303/syn5759470	https://doi.org/10.7303/syn5759470
b3_41_1592	MSBB AD Proteomics - LC-MS/MS analysis	Q-Exactive Plus mass spectrometer	ThermoFisher Scientific	b3_41_1592_raw_MS_data	rawfiles/*	Synapse	doi:10.7303/syn5759470	https://doi.org/10.7303/syn5759470	MSBB AD Proteomics - MaxQuant for label-free quantification	analysis/*	Synapse	doi:10.7303/syn5759470	https://doi.org/10.7303/syn5759470
b3_42_1727	MSBB AD Proteomics - LC-MS/MS analysis	Q-Exactive Plus mass spectrometer	ThermoFisher Scientific	b3_42_1727_raw_MS_data	rawfiles/*	Synapse	doi:10.7303/syn5759470	https://doi.org/10.7303/syn5759470	MSBB AD Proteomics - MaxQuant for label-free quantification	analysis/*	Synapse	doi:10.7303/syn5759470	https://doi.org/10.7303/syn5759470
b4_03_1501	MSBB AD Proteomics - LC-MS/MS analysis	Q-Exactive Plus mass spectrometer	ThermoFisher Scientific	b4_03_1501_raw_MS_data	rawfiles/*	Synapse	doi:10.7303/syn5759470	https://doi.org/10.7303/syn5759470	MSBB AD Proteomics - MaxQuant for label-free quantification	analysis/*	Synapse	doi:10.7303/syn5759470	https://doi.org/10.7303/syn5759470
b4_04_1717	MSBB AD Proteomics - LC-MS/MS analysis	Q-Exactive Plus mass spectrometer	ThermoFisher Scientific	b4_04_1717_raw_MS_data	rawfiles/*	Synapse	doi:10.7303/syn5759470	https://doi.org/10.7303/syn5759470	MSBB AD Proteomics - MaxQuant for label-free quantification	analysis/*	Synapse	doi:10.7303/syn5759470	https://doi.org/10.7303/syn5759470
b4_05_1627	MSBB AD Proteomics - LC-MS/MS analysis	Q-Exactive Plus mass spectrometer	ThermoFisher Scientific	b4_05_1627_raw_MS_data	rawfiles/*	Synapse	doi:10.7303/syn5759470	https://doi.org/10.7303/syn5759470	MSBB AD Proteomics - MaxQuant for label-free quantification	analysis/*	Synapse	doi:10.7303/syn5759470	https://doi.org/10.7303/syn5759470
b4_06_1649	MSBB AD Proteomics - LC-MS/MS analysis	Q-Exactive Plus mass spectrometer	ThermoFisher Scientific	b4_06_1649_raw_MS_data	rawfiles/*	Synapse	doi:10.7303/syn5759470	https://doi.org/10.7303/syn5759470	MSBB AD Proteomics - MaxQuant for label-free quantification	analysis/*	Synapse	doi:10.7303/syn5759470	https://doi.org/10.7303/syn5759470
b4_07_1518	MSBB AD Proteomics - LC-MS/MS analysis	Q-Exactive Plus mass spectrometer	ThermoFisher Scientific	b4_07_1518_raw_MS_data	rawfiles/*	Synapse	doi:10.7303/syn5759470	https://doi.org/10.7303/syn5759470	MSBB AD Proteomics - MaxQuant for label-free quantification	analysis/*	Synapse	doi:10.7303/syn5759470	https://doi.org/10.7303/syn5759470
b4_08_1507	MSBB AD Proteomics - LC-MS/MS analysis	Q-Exactive Plus mass spectrometer	ThermoFisher Scientific	b4_08_1507_raw_MS_data	rawfiles/*	Synapse	doi:10.7303/syn5759470	https://doi.org/10.7303/syn5759470	MSBB AD Proteomics - MaxQuant for label-free quantification	analysis/*	Synapse	doi:10.7303/syn5759470	https://doi.org/10.7303/syn5759470
b4_09_1673	MSBB AD Proteomics - LC-MS/MS analysis	Q-Exactive Plus mass spectrometer	ThermoFisher Scientific	b4_09_1673_raw_MS_data	rawfiles/*	Synapse	doi:10.7303/syn5759470	https://doi.org/10.7303/syn5759470	MSBB AD Proteomics - MaxQuant for label-free quantification	analysis/*	Synapse	doi:10.7303/syn5759470	https://doi.org/10.7303/syn5759470
b4_10_1496	MSBB AD Proteomics - LC-MS/MS analysis	Q-Exactive Plus mass spectrometer	ThermoFisher Scientific	b4_10_1496_raw_MS_data	rawfiles/*	Synapse	doi:10.7303/syn5759470	https://doi.org/10.7303/syn5759470	MSBB AD Proteomics - MaxQuant for label-free quantification	analysis/*	Synapse	doi:10.7303/syn5759470	https://doi.org/10.7303/syn5759470
b4_11_1733	MSBB AD Proteomics - LC-MS/MS analysis	Q-Exactive Plus mass spectrometer	ThermoFisher Scientific	b4_11_1733_raw_MS_data	rawfiles/*	Synapse	doi:10.7303/syn5759470	https://doi.org/10.7303/syn5759470	MSBB AD Proteomics - MaxQuant for label-free quantification	analysis/*	Synapse	doi:10.7303/syn5759470	https://doi.org/10.7303/syn5759470
b4_12_1731	MSBB AD Proteomics - LC-MS/MS analysis	Q-Exactive Plus mass spectrometer	ThermoFisher Scientific	b4_12_1731_raw_MS_data	rawfiles/*	Synapse	doi:10.7303/syn5759470	https://doi.org/10.7303/syn5759470	MSBB AD Proteomics - MaxQuant for label-free quantification	analysis/*	Synapse	doi:10.7303/syn5759470	https://doi.org/10.7303/syn5759470
b4_13_1686	MSBB AD Proteomics - LC-MS/MS analysis	Q-Exactive Plus mass spectrometer	ThermoFisher Scientific	b4_13_1686_raw_MS_data	rawfiles/*	Synapse	doi:10.7303/syn5759470	https://doi.org/10.7303/syn5759470	MSBB AD Proteomics - MaxQuant for label-free quantification	analysis/*	Synapse	doi:10.7303/syn5759470	https://doi.org/10.7303/syn5759470
b4_14_1574	MSBB AD Proteomics - LC-MS/MS analysis	Q-Exactive Plus mass spectrometer	ThermoFisher Scientific	b4_14_1574_raw_MS_data	rawfiles/*	Synapse	doi:10.7303/syn5759470	https://doi.org/10.7303/syn5759470	MSBB AD Proteomics - MaxQuant for label-free quantification	analysis/*	Synapse	doi:10.7303/syn5759470	https://doi.org/10.7303/syn5759470
b4_15_1529	MSBB AD Proteomics - LC-MS/MS analysis	Q-Exactive Plus mass spectrometer	ThermoFisher Scientific	b4_15_1529_raw_MS_data	rawfiles/*	Synapse	doi:10.7303/syn5759470	https://doi.org/10.7303/syn5759470	MSBB AD Proteomics - MaxQuant for label-free quantification	analysis/*	Synapse	doi:10.7303/syn5759470	https://doi.org/10.7303/syn5759470
b4_16_1505	MSBB AD Proteomics - LC-MS/MS analysis	Q-Exactive Plus mass spectrometer	ThermoFisher Scientific	b4_16_1505_raw_MS_data	rawfiles/*	Synapse	doi:10.7303/syn5759470	https://doi.org/10.7303/syn5759470	MSBB AD Proteomics - MaxQuant for label-free quantification	analysis/*	Synapse	doi:10.7303/syn5759470	https://doi.org/10.7303/syn5759470
b4_17_1608	MSBB AD Proteomics - LC-MS/MS analysis	Q-Exactive Plus mass spectrometer	ThermoFisher Scientific	b4_17_1608_raw_MS_data	rawfiles/*	Synapse	doi:10.7303/syn5759470	https://doi.org/10.7303/syn5759470	MSBB AD Proteomics - MaxQuant for label-free quantification	analysis/*	Synapse	doi:10.7303/syn5759470	https://doi.org/10.7303/syn5759470
b4_18_1691	MSBB AD Proteomics - LC-MS/MS analysis	Q-Exactive Plus mass spectrometer	ThermoFisher Scientific	b4_18_1691_raw_MS_data	rawfiles/*	Synapse	doi:10.7303/syn5759470	https://doi.org/10.7303/syn5759470	MSBB AD Proteomics - MaxQuant for label-free quantification	analysis/*	Synapse	doi:10.7303/syn5759470	https://doi.org/10.7303/syn5759470
b4_19_1512	MSBB AD Proteomics - LC-MS/MS analysis	Q-Exactive Plus mass spectrometer	ThermoFisher Scientific	b4_19_1512_raw_MS_data	rawfiles/*	Synapse	doi:10.7303/syn5759470	https://doi.org/10.7303/syn5759470	MSBB AD Proteomics - MaxQuant for label-free quantification	analysis/*	Synapse	doi:10.7303/syn5759470	https://doi.org/10.7303/syn5759470
b4_20_1588	MSBB AD Proteomics - LC-MS/MS analysis	Q-Exactive Plus mass spectrometer	ThermoFisher Scientific	b4_20_1588_raw_MS_data	rawfiles/*	Synapse	doi:10.7303/syn5759470	https://doi.org/10.7303/syn5759470	MSBB AD Proteomics - MaxQuant for label-free quantification	analysis/*	Synapse	doi:10.7303/syn5759470	https://doi.org/10.7303/syn5759470
b4_21_1549	MSBB AD Proteomics - LC-MS/MS analysis	Q-Exactive Plus mass spectrometer	ThermoFisher Scientific	b4_21_1549_raw_MS_data	rawfiles/*	Synapse	doi:10.7303/syn5759470	https://doi.org/10.7303/syn5759470	MSBB AD Proteomics - MaxQuant for label-free quantification	analysis/*	Synapse	doi:10.7303/syn5759470	https://doi.org/10.7303/syn5759470
b4_24_1602	MSBB AD Proteomics - LC-MS/MS analysis	Q-Exactive Plus mass spectrometer	ThermoFisher Scientific	b4_24_1602_raw_MS_data	rawfiles/*	Synapse	doi:10.7303/syn5759470	https://doi.org/10.7303/syn5759470	MSBB AD Proteomics - MaxQuant for label-free quantification	analysis/*	Synapse	doi:10.7303/syn5759470	https://doi.org/10.7303/syn5759470
b4_25_1626	MSBB AD Proteomics - LC-MS/MS analysis	Q-Exactive Plus mass spectrometer	ThermoFisher Scientific	b4_25_1626_raw_MS_data	rawfiles/*	Synapse	doi:10.7303/syn5759470	https://doi.org/10.7303/syn5759470	MSBB AD Proteomics - MaxQuant for label-free quantification	analysis/*	Synapse	doi:10.7303/syn5759470	https://doi.org/10.7303/syn5759470
b4_26_1756	MSBB AD Proteomics - LC-MS/MS analysis	Q-Exactive Plus mass spectrometer	ThermoFisher Scientific	b4_26_1756_raw_MS_data	rawfiles/*	Synapse	doi:10.7303/syn5759470	https://doi.org/10.7303/syn5759470	MSBB AD Proteomics - MaxQuant for label-free quantification	analysis/*	Synapse	doi:10.7303/syn5759470	https://doi.org/10.7303/syn5759470
b4_27_1688	MSBB AD Proteomics - LC-MS/MS analysis	Q-Exactive Plus mass spectrometer	ThermoFisher Scientific	b4_27_1688_raw_MS_data	rawfiles/*	Synapse	doi:10.7303/syn5759470	https://doi.org/10.7303/syn5759470	MSBB AD Proteomics - MaxQuant for label-free quantification	analysis/*	Synapse	doi:10.7303/syn5759470	https://doi.org/10.7303/syn5759470
b4_28_1569	MSBB AD Proteomics - LC-MS/MS analysis	Q-Exactive Plus mass spectrometer	ThermoFisher Scientific	b4_28_1569_raw_MS_data	rawfiles/*	Synapse	doi:10.7303/syn5759470	https://doi.org/10.7303/syn5759470	MSBB AD Proteomics - MaxQuant for label-free quantification	analysis/*	Synapse	doi:10.7303/syn5759470	https://doi.org/10.7303/syn5759470
b4_29_1526	MSBB AD Proteomics - LC-MS/MS analysis	Q-Exactive Plus mass spectrometer	ThermoFisher Scientific	b4_29_1526_raw_MS_data	rawfiles/*	Synapse	doi:10.7303/syn5759470	https://doi.org/10.7303/syn5759470	MSBB AD Proteomics - MaxQuant for label-free quantification	analysis/*	Synapse	doi:10.7303/syn5759470	https://doi.org/10.7303/syn5759470
b4_30_1567	MSBB AD Proteomics - LC-MS/MS analysis	Q-Exactive Plus mass spectrometer	ThermoFisher Scientific	b4_30_1567_raw_MS_data	rawfiles/*	Synapse	doi:10.7303/syn5759470	https://doi.org/10.7303/syn5759470	MSBB AD Proteomics - MaxQuant for label-free quantification	analysis/*	Synapse	doi:10.7303/syn5759470	https://doi.org/10.7303/syn5759470
b4_31_1565	MSBB AD Proteomics - LC-MS/MS analysis	Q-Exactive Plus mass spectrometer	ThermoFisher Scientific	b4_31_1565_raw_MS_data	rawfiles/*	Synapse	doi:10.7303/syn5759470	https://doi.org/10.7303/syn5759470	MSBB AD Proteomics - MaxQuant for label-free quantification	analysis/*	Synapse	doi:10.7303/syn5759470	https://doi.org/10.7303/syn5759470
b4_32_1740	MSBB AD Proteomics - LC-MS/MS analysis	Q-Exactive Plus mass spectrometer	ThermoFisher Scientific	b4_32_1740_raw_MS_data	rawfiles/*	Synapse	doi:10.7303/syn5759470	https://doi.org/10.7303/syn5759470	MSBB AD Proteomics - MaxQuant for label-free quantification	analysis/*	Synapse	doi:10.7303/syn5759470	https://doi.org/10.7303/syn5759470
b4_33_1607	MSBB AD Proteomics - LC-MS/MS analysis	Q-Exactive Plus mass spectrometer	ThermoFisher Scientific	b4_33_1607_raw_MS_data	rawfiles/*	Synapse	doi:10.7303/syn5759470	https://doi.org/10.7303/syn5759470	MSBB AD Proteomics - MaxQuant for label-free quantification	analysis/*	Synapse	doi:10.7303/syn5759470	https://doi.org/10.7303/syn5759470
b4_34_1692	MSBB AD Proteomics - LC-MS/MS analysis	Q-Exactive Plus mass spectrometer	ThermoFisher Scientific	b4_34_1692_raw_MS_data	rawfiles/*	Synapse	doi:10.7303/syn5759470	https://doi.org/10.7303/syn5759470	MSBB AD Proteomics - MaxQuant for label-free quantification	analysis/*	Synapse	doi:10.7303/syn5759470	https://doi.org/10.7303/syn5759470
b4_35_1684	MSBB AD Proteomics - LC-MS/MS analysis	Q-Exactive Plus mass spectrometer	ThermoFisher Scientific	b4_35_1684_raw_MS_data	rawfiles/*	Synapse	doi:10.7303/syn5759470	https://doi.org/10.7303/syn5759470	MSBB AD Proteomics - MaxQuant for label-free quantification	analysis/*	Synapse	doi:10.7303/syn5759470	https://doi.org/10.7303/syn5759470
b4_36_1584	MSBB AD Proteomics - LC-MS/MS analysis	Q-Exactive Plus mass spectrometer	ThermoFisher Scientific	b4_36_1584_raw_MS_data	rawfiles/*	Synapse	doi:10.7303/syn5759470	https://doi.org/10.7303/syn5759470	MSBB AD Proteomics - MaxQuant for label-free quantification	analysis/*	Synapse	doi:10.7303/syn5759470	https://doi.org/10.7303/syn5759470
b4_37_1528	MSBB AD Proteomics - LC-MS/MS analysis	Q-Exactive Plus mass spectrometer	ThermoFisher Scientific	b4_37_1528_raw_MS_data	rawfiles/*	Synapse	doi:10.7303/syn5759470	https://doi.org/10.7303/syn5759470	MSBB AD Proteomics - MaxQuant for label-free quantification	analysis/*	Synapse	doi:10.7303/syn5759470	https://doi.org/10.7303/syn5759470
b4_38_1695	MSBB AD Proteomics - LC-MS/MS analysis	Q-Exactive Plus mass spectrometer	ThermoFisher Scientific	b4_38_1695_raw_MS_data	rawfiles/*	Synapse	doi:10.7303/syn5759470	https://doi.org/10.7303/syn5759470	MSBB AD Proteomics - MaxQuant for label-free quantification	analysis/*	Synapse	doi:10.7303/syn5759470	https://doi.org/10.7303/syn5759470
b4_39_1667	MSBB AD Proteomics - LC-MS/MS analysis	Q-Exactive Plus mass spectrometer	ThermoFisher Scientific	b4_39_1667_raw_MS_data	rawfiles/*	Synapse	doi:10.7303/syn5759470	https://doi.org/10.7303/syn5759470	MSBB AD Proteomics - MaxQuant for label-free quantification	analysis/*	Synapse	doi:10.7303/syn5759470	https://doi.org/10.7303/syn5759470
b4_40_1620	MSBB AD Proteomics - LC-MS/MS analysis	Q-Exactive Plus mass spectrometer	ThermoFisher Scientific	b4_40_1620_raw_MS_data	rawfiles/*	Synapse	doi:10.7303/syn5759470	https://doi.org/10.7303/syn5759470	MSBB AD Proteomics - MaxQuant for label-free quantification	analysis/*	Synapse	doi:10.7303/syn5759470	https://doi.org/10.7303/syn5759470
b4_41_1511	MSBB AD Proteomics - LC-MS/MS analysis	Q-Exactive Plus mass spectrometer	ThermoFisher Scientific	b4_41_1511_raw_MS_data	rawfiles/*	Synapse	doi:10.7303/syn5759470	https://doi.org/10.7303/syn5759470	MSBB AD Proteomics - MaxQuant for label-free quantification	analysis/*	Synapse	doi:10.7303/syn5759470	https://doi.org/10.7303/syn5759470
b4_42_1513	MSBB AD Proteomics - LC-MS/MS analysis	Q-Exactive Plus mass spectrometer	ThermoFisher Scientific	b4_42_1513_raw_MS_data	rawfiles/*	Synapse	doi:10.7303/syn5759470	https://doi.org/10.7303/syn5759470	MSBB AD Proteomics - MaxQuant for label-free quantification	analysis/*	Synapse	doi:10.7303/syn5759470	https://doi.org/10.7303/syn5759470
b5_03_1551	MSBB AD Proteomics - LC-MS/MS analysis	Q-Exactive Plus mass spectrometer	ThermoFisher Scientific	b5_03_1551_raw_MS_data	rawfiles/*	Synapse	doi:10.7303/syn5759470	https://doi.org/10.7303/syn5759470	MSBB AD Proteomics - MaxQuant for label-free quantification	analysis/*	Synapse	doi:10.7303/syn5759470	https://doi.org/10.7303/syn5759470
b5_04_1653	MSBB AD Proteomics - LC-MS/MS analysis	Q-Exactive Plus mass spectrometer	ThermoFisher Scientific	b5_04_1653_raw_MS_data	rawfiles/*	Synapse	doi:10.7303/syn5759470	https://doi.org/10.7303/syn5759470	MSBB AD Proteomics - MaxQuant for label-free quantification	analysis/*	Synapse	doi:10.7303/syn5759470	https://doi.org/10.7303/syn5759470
b5_05_1525	MSBB AD Proteomics - LC-MS/MS analysis	Q-Exactive Plus mass spectrometer	ThermoFisher Scientific	b5_05_1525_raw_MS_data	rawfiles/*	Synapse	doi:10.7303/syn5759470	https://doi.org/10.7303/syn5759470	MSBB AD Proteomics - MaxQuant for label-free quantification	analysis/*	Synapse	doi:10.7303/syn5759470	https://doi.org/10.7303/syn5759470
b5_06_1576	MSBB AD Proteomics - LC-MS/MS analysis	Q-Exactive Plus mass spectrometer	ThermoFisher Scientific	b5_06_1576_raw_MS_data	rawfiles/*	Synapse	doi:10.7303/syn5759470	https://doi.org/10.7303/syn5759470	MSBB AD Proteomics - MaxQuant for label-free quantification	analysis/*	Synapse	doi:10.7303/syn5759470	https://doi.org/10.7303/syn5759470
b5_07_1500	MSBB AD Proteomics - LC-MS/MS analysis	Q-Exactive Plus mass spectrometer	ThermoFisher Scientific	b5_07_1500_raw_MS_data	rawfiles/*	Synapse	doi:10.7303/syn5759470	https://doi.org/10.7303/syn5759470	MSBB AD Proteomics - MaxQuant for label-free quantification	analysis/*	Synapse	doi:10.7303/syn5759470	https://doi.org/10.7303/syn5759470
b5_08_1577	MSBB AD Proteomics - LC-MS/MS analysis	Q-Exactive Plus mass spectrometer	ThermoFisher Scientific	b5_08_1577_raw_MS_data	rawfiles/*	Synapse	doi:10.7303/syn5759470	https://doi.org/10.7303/syn5759470	MSBB AD Proteomics - MaxQuant for label-free quantification	analysis/*	Synapse	doi:10.7303/syn5759470	https://doi.org/10.7303/syn5759470
b5_09_1689	MSBB AD Proteomics - LC-MS/MS analysis	Q-Exactive Plus mass spectrometer	ThermoFisher Scientific	b5_09_1689_raw_MS_data	rawfiles/*	Synapse	doi:10.7303/syn5759470	https://doi.org/10.7303/syn5759470	MSBB AD Proteomics - MaxQuant for label-free quantification	analysis/*	Synapse	doi:10.7303/syn5759470	https://doi.org/10.7303/syn5759470
b5_10_1579	MSBB AD Proteomics - LC-MS/MS analysis	Q-Exactive Plus mass spectrometer	ThermoFisher Scientific	b5_10_1579_raw_MS_data	rawfiles/*	Synapse	doi:10.7303/syn5759470	https://doi.org/10.7303/syn5759470	MSBB AD Proteomics - MaxQuant for label-free quantification	analysis/*	Synapse	doi:10.7303/syn5759470	https://doi.org/10.7303/syn5759470
b5_11_1668	MSBB AD Proteomics - LC-MS/MS analysis	Q-Exactive Plus mass spectrometer	ThermoFisher Scientific	b5_11_1668_raw_MS_data	rawfiles/*	Synapse	doi:10.7303/syn5759470	https://doi.org/10.7303/syn5759470	MSBB AD Proteomics - MaxQuant for label-free quantification	analysis/*	Synapse	doi:10.7303/syn5759470	https://doi.org/10.7303/syn5759470
b5_12_1586	MSBB AD Proteomics - LC-MS/MS analysis	Q-Exactive Plus mass spectrometer	ThermoFisher Scientific	b5_12_1586_raw_MS_data	rawfiles/*	Synapse	doi:10.7303/syn5759470	https://doi.org/10.7303/syn5759470	MSBB AD Proteomics - MaxQuant for label-free quantification	analysis/*	Synapse	doi:10.7303/syn5759470	https://doi.org/10.7303/syn5759470
b5_13_1671	MSBB AD Proteomics - LC-MS/MS analysis	Q-Exactive Plus mass spectrometer	ThermoFisher Scientific	b5_13_1671_raw_MS_data	rawfiles/*	Synapse	doi:10.7303/syn5759470	https://doi.org/10.7303/syn5759470	MSBB AD Proteomics - MaxQuant for label-free quantification	analysis/*	Synapse	doi:10.7303/syn5759470	https://doi.org/10.7303/syn5759470
b5_14_1658	MSBB AD Proteomics - LC-MS/MS analysis	Q-Exactive Plus mass spectrometer	ThermoFisher Scientific	b5_14_1658_raw_MS_data	rawfiles/*	Synapse	doi:10.7303/syn5759470	https://doi.org/10.7303/syn5759470	MSBB AD Proteomics - MaxQuant for label-free quantification	analysis/*	Synapse	doi:10.7303/syn5759470	https://doi.org/10.7303/syn5759470
b5_15_1589	MSBB AD Proteomics - LC-MS/MS analysis	Q-Exactive Plus mass spectrometer	ThermoFisher Scientific	b5_15_1589_raw_MS_data	rawfiles/*	Synapse	doi:10.7303/syn5759470	https://doi.org/10.7303/syn5759470	MSBB AD Proteomics - MaxQuant for label-free quantification	analysis/*	Synapse	doi:10.7303/syn5759470	https://doi.org/10.7303/syn5759470
b5_16_1637	MSBB AD Proteomics - LC-MS/MS analysis	Q-Exactive Plus mass spectrometer	ThermoFisher Scientific	b5_16_1637_raw_MS_data	rawfiles/*	Synapse	doi:10.7303/syn5759470	https://doi.org/10.7303/syn5759470	MSBB AD Proteomics - MaxQuant for label-free quantification	analysis/*	Synapse	doi:10.7303/syn5759470	https://doi.org/10.7303/syn5759470
b5_17_1678	MSBB AD Proteomics - LC-MS/MS analysis	Q-Exactive Plus mass spectrometer	ThermoFisher Scientific	b5_17_1678_raw_MS_data	rawfiles/*	Synapse	doi:10.7303/syn5759470	https://doi.org/10.7303/syn5759470	MSBB AD Proteomics - MaxQuant for label-free quantification	analysis/*	Synapse	doi:10.7303/syn5759470	https://doi.org/10.7303/syn5759470
b5_18_1700	MSBB AD Proteomics - LC-MS/MS analysis	Q-Exactive Plus mass spectrometer	ThermoFisher Scientific	b5_18_1700_raw_MS_data	rawfiles/*	Synapse	doi:10.7303/syn5759470	https://doi.org/10.7303/syn5759470	MSBB AD Proteomics - MaxQuant for label-free quantification	analysis/*	Synapse	doi:10.7303/syn5759470	https://doi.org/10.7303/syn5759470
b5_19_1571	MSBB AD Proteomics - LC-MS/MS analysis	Q-Exactive Plus mass spectrometer	ThermoFisher Scientific	b5_19_1571_raw_MS_data	rawfiles/*	Synapse	doi:10.7303/syn5759470	https://doi.org/10.7303/syn5759470	MSBB AD Proteomics - MaxQuant for label-free quantification	analysis/*	Synapse	doi:10.7303/syn5759470	https://doi.org/10.7303/syn5759470
b5_20_1572	MSBB AD Proteomics - LC-MS/MS analysis	Q-Exactive Plus mass spectrometer	ThermoFisher Scientific	b5_20_1572_raw_MS_data	rawfiles/*	Synapse	doi:10.7303/syn5759470	https://doi.org/10.7303/syn5759470	MSBB AD Proteomics - MaxQuant for label-free quantification	analysis/*	Synapse	doi:10.7303/syn5759470	https://doi.org/10.7303/syn5759470
b5_21_1498	MSBB AD Proteomics - LC-MS/MS analysis	Q-Exactive Plus mass spectrometer	ThermoFisher Scientific	b5_21_1498_raw_MS_data	rawfiles/*	Synapse	doi:10.7303/syn5759470	https://doi.org/10.7303/syn5759470	MSBB AD Proteomics - MaxQuant for label-free quantification	analysis/*	Synapse	doi:10.7303/syn5759470	https://doi.org/10.7303/syn5759470
b5_24_1636	MSBB AD Proteomics - LC-MS/MS analysis	Q-Exactive Plus mass spectrometer	ThermoFisher Scientific	b5_24_1636_raw_MS_data	rawfiles/*	Synapse	doi:10.7303/syn5759470	https://doi.org/10.7303/syn5759470	MSBB AD Proteomics - MaxQuant for label-free quantification	analysis/*	Synapse	doi:10.7303/syn5759470	https://doi.org/10.7303/syn5759470
b5_25_1593	MSBB AD Proteomics - LC-MS/MS analysis	Q-Exactive Plus mass spectrometer	ThermoFisher Scientific	b5_25_1593_raw_MS_data	rawfiles/*	Synapse	doi:10.7303/syn5759470	https://doi.org/10.7303/syn5759470	MSBB AD Proteomics - MaxQuant for label-free quantification	analysis/*	Synapse	doi:10.7303/syn5759470	https://doi.org/10.7303/syn5759470
b5_26_1580	MSBB AD Proteomics - LC-MS/MS analysis	Q-Exactive Plus mass spectrometer	ThermoFisher Scientific	b5_26_1580_raw_MS_data	rawfiles/*	Synapse	doi:10.7303/syn5759470	https://doi.org/10.7303/syn5759470	MSBB AD Proteomics - MaxQuant for label-free quantification	analysis/*	Synapse	doi:10.7303/syn5759470	https://doi.org/10.7303/syn5759470
b5_27_1633	MSBB AD Proteomics - LC-MS/MS analysis	Q-Exactive Plus mass spectrometer	ThermoFisher Scientific	b5_27_1633_raw_MS_data	rawfiles/*	Synapse	doi:10.7303/syn5759470	https://doi.org/10.7303/syn5759470	MSBB AD Proteomics - MaxQuant for label-free quantification	analysis/*	Synapse	doi:10.7303/syn5759470	https://doi.org/10.7303/syn5759470
b5_28_1631	MSBB AD Proteomics - LC-MS/MS analysis	Q-Exactive Plus mass spectrometer	ThermoFisher Scientific	b5_28_1631_raw_MS_data	rawfiles/*	Synapse	doi:10.7303/syn5759470	https://doi.org/10.7303/syn5759470	MSBB AD Proteomics - MaxQuant for label-free quantification	analysis/*	Synapse	doi:10.7303/syn5759470	https://doi.org/10.7303/syn5759470
b5_29_1599	MSBB AD Proteomics - LC-MS/MS analysis	Q-Exactive Plus mass spectrometer	ThermoFisher Scientific	b5_29_1599_raw_MS_data	rawfiles/*	Synapse	doi:10.7303/syn5759470	https://doi.org/10.7303/syn5759470	MSBB AD Proteomics - MaxQuant for label-free quantification	analysis/*	Synapse	doi:10.7303/syn5759470	https://doi.org/10.7303/syn5759470
b5_30_1698	MSBB AD Proteomics - LC-MS/MS analysis	Q-Exactive Plus mass spectrometer	ThermoFisher Scientific	b5_30_1698_raw_MS_data	rawfiles/*	Synapse	doi:10.7303/syn5759470	https://doi.org/10.7303/syn5759470	MSBB AD Proteomics - MaxQuant for label-free quantification	analysis/*	Synapse	doi:10.7303/syn5759470	https://doi.org/10.7303/syn5759470
b5_31_1543	MSBB AD Proteomics - LC-MS/MS analysis	Q-Exactive Plus mass spectrometer	ThermoFisher Scientific	b5_31_1543_raw_MS_data	rawfiles/*	Synapse	doi:10.7303/syn5759470	https://doi.org/10.7303/syn5759470	MSBB AD Proteomics - MaxQuant for label-free quantification	analysis/*	Synapse	doi:10.7303/syn5759470	https://doi.org/10.7303/syn5759470
b5_32_1669	MSBB AD Proteomics - LC-MS/MS analysis	Q-Exactive Plus mass spectrometer	ThermoFisher Scientific	b5_32_1669_raw_MS_data	rawfiles/*	Synapse	doi:10.7303/syn5759470	https://doi.org/10.7303/syn5759470	MSBB AD Proteomics - MaxQuant for label-free quantification	analysis/*	Synapse	doi:10.7303/syn5759470	https://doi.org/10.7303/syn5759470
b5_33_1657	MSBB AD Proteomics - LC-MS/MS analysis	Q-Exactive Plus mass spectrometer	ThermoFisher Scientific	b5_33_1657_raw_MS_data	rawfiles/*	Synapse	doi:10.7303/syn5759470	https://doi.org/10.7303/syn5759470	MSBB AD Proteomics - MaxQuant for label-free quantification	analysis/*	Synapse	doi:10.7303/syn5759470	https://doi.org/10.7303/syn5759470
b5_34_1751	MSBB AD Proteomics - LC-MS/MS analysis	Q-Exactive Plus mass spectrometer	ThermoFisher Scientific	b5_34_1751_raw_MS_data	rawfiles/*	Synapse	doi:10.7303/syn5759470	https://doi.org/10.7303/syn5759470	MSBB AD Proteomics - MaxQuant for label-free quantification	analysis/*	Synapse	doi:10.7303/syn5759470	https://doi.org/10.7303/syn5759470
b5_35_1757	MSBB AD Proteomics - LC-MS/MS analysis	Q-Exactive Plus mass spectrometer	ThermoFisher Scientific	b5_35_1757_raw_MS_data	rawfiles/*	Synapse	doi:10.7303/syn5759470	https://doi.org/10.7303/syn5759470	MSBB AD Proteomics - MaxQuant for label-free quantification	analysis/*	Synapse	doi:10.7303/syn5759470	https://doi.org/10.7303/syn5759470
b5_36_1696	MSBB AD Proteomics - LC-MS/MS analysis	Q-Exactive Plus mass spectrometer	ThermoFisher Scientific	b5_36_1696_raw_MS_data	rawfiles/*	Synapse	doi:10.7303/syn5759470	https://doi.org/10.7303/syn5759470	MSBB AD Proteomics - MaxQuant for label-free quantification	analysis/*	Synapse	doi:10.7303/syn5759470	https://doi.org/10.7303/syn5759470
b5_37_1650	MSBB AD Proteomics - LC-MS/MS analysis	Q-Exactive Plus mass spectrometer	ThermoFisher Scientific	b5_37_1650_raw_MS_data	rawfiles/*	Synapse	doi:10.7303/syn5759470	https://doi.org/10.7303/syn5759470	MSBB AD Proteomics - MaxQuant for label-free quantification	analysis/*	Synapse	doi:10.7303/syn5759470	https://doi.org/10.7303/syn5759470
b5_38_1621	MSBB AD Proteomics - LC-MS/MS analysis	Q-Exactive Plus mass spectrometer	ThermoFisher Scientific	b5_38_1621_raw_MS_data	rawfiles/*	Synapse	doi:10.7303/syn5759470	https://doi.org/10.7303/syn5759470	MSBB AD Proteomics - MaxQuant for label-free quantification	analysis/*	Synapse	doi:10.7303/syn5759470	https://doi.org/10.7303/syn5759470
b5_39_1519	MSBB AD Proteomics - LC-MS/MS analysis	Q-Exactive Plus mass spectrometer	ThermoFisher Scientific	b5_39_1519_raw_MS_data	rawfiles/*	Synapse	doi:10.7303/syn5759470	https://doi.org/10.7303/syn5759470	MSBB AD Proteomics - MaxQuant for label-free quantification	analysis/*	Synapse	doi:10.7303/syn5759470	https://doi.org/10.7303/syn5759470
b5_40_1721	MSBB AD Proteomics - LC-MS/MS analysis	Q-Exactive Plus mass spectrometer	ThermoFisher Scientific	b5_40_1721_raw_MS_data	rawfiles/*	Synapse	doi:10.7303/syn5759470	https://doi.org/10.7303/syn5759470	MSBB AD Proteomics - MaxQuant for label-free quantification	analysis/*	Synapse	doi:10.7303/syn5759470	https://doi.org/10.7303/syn5759470
b5_41_1609	MSBB AD Proteomics - LC-MS/MS analysis	Q-Exactive Plus mass spectrometer	ThermoFisher Scientific	b5_41_1609_raw_MS_data	rawfiles/*	Synapse	doi:10.7303/syn5759470	https://doi.org/10.7303/syn5759470	MSBB AD Proteomics - MaxQuant for label-free quantification	analysis/*	Synapse	doi:10.7303/syn5759470	https://doi.org/10.7303/syn5759470
b5_42_1736	MSBB AD Proteomics - LC-MS/MS analysis	Q-Exactive Plus mass spectrometer	ThermoFisher Scientific	b5_42_1736_raw_MS_data	rawfiles/*	Synapse	doi:10.7303/syn5759470	https://doi.org/10.7303/syn5759470	MSBB AD Proteomics - MaxQuant for label-free quantification	analysis/*	Synapse	doi:10.7303/syn5759470	https://doi.org/10.7303/syn5759470
b6_03_1716	MSBB AD Proteomics - LC-MS/MS analysis	Q-Exactive Plus mass spectrometer	ThermoFisher Scientific	b6_03_1716_raw_MS_data	rawfiles/*	Synapse	doi:10.7303/syn5759470	https://doi.org/10.7303/syn5759470	MSBB AD Proteomics - MaxQuant for label-free quantification	analysis/*	Synapse	doi:10.7303/syn5759470	https://doi.org/10.7303/syn5759470
b6_04_1587	MSBB AD Proteomics - LC-MS/MS analysis	Q-Exactive Plus mass spectrometer	ThermoFisher Scientific	b6_04_1587_raw_MS_data	rawfiles/*	Synapse	doi:10.7303/syn5759470	https://doi.org/10.7303/syn5759470	MSBB AD Proteomics - MaxQuant for label-free quantification	analysis/*	Synapse	doi:10.7303/syn5759470	https://doi.org/10.7303/syn5759470
b6_05_1514	MSBB AD Proteomics - LC-MS/MS analysis	Q-Exactive Plus mass spectrometer	ThermoFisher Scientific	b6_05_1514_raw_MS_data	rawfiles/*	Synapse	doi:10.7303/syn5759470	https://doi.org/10.7303/syn5759470	MSBB AD Proteomics - MaxQuant for label-free quantification	analysis/*	Synapse	doi:10.7303/syn5759470	https://doi.org/10.7303/syn5759470
b6_06_1693	MSBB AD Proteomics - LC-MS/MS analysis	Q-Exactive Plus mass spectrometer	ThermoFisher Scientific	b6_06_1693_raw_MS_data	rawfiles/*	Synapse	doi:10.7303/syn5759470	https://doi.org/10.7303/syn5759470	MSBB AD Proteomics - MaxQuant for label-free quantification	analysis/*	Synapse	doi:10.7303/syn5759470	https://doi.org/10.7303/syn5759470
b6_07_1659	MSBB AD Proteomics - LC-MS/MS analysis	Q-Exactive Plus mass spectrometer	ThermoFisher Scientific	b6_07_1659_raw_MS_data	rawfiles/*	Synapse	doi:10.7303/syn5759470	https://doi.org/10.7303/syn5759470	MSBB AD Proteomics - MaxQuant for label-free quantification	analysis/*	Synapse	doi:10.7303/syn5759470	https://doi.org/10.7303/syn5759470
b6_08_1738	MSBB AD Proteomics - LC-MS/MS analysis	Q-Exactive Plus mass spectrometer	ThermoFisher Scientific	b6_08_1738_raw_MS_data	rawfiles/*	Synapse	doi:10.7303/syn5759470	https://doi.org/10.7303/syn5759470	MSBB AD Proteomics - MaxQuant for label-free quantification	analysis/*	Synapse	doi:10.7303/syn5759470	https://doi.org/10.7303/syn5759470
b6_09_1703	MSBB AD Proteomics - LC-MS/MS analysis	Q-Exactive Plus mass spectrometer	ThermoFisher Scientific	b6_09_1703_raw_MS_data	rawfiles/*	Synapse	doi:10.7303/syn5759470	https://doi.org/10.7303/syn5759470	MSBB AD Proteomics - MaxQuant for label-free quantification	analysis/*	Synapse	doi:10.7303/syn5759470	https://doi.org/10.7303/syn5759470
b6_10_1494	MSBB AD Proteomics - LC-MS/MS analysis	Q-Exactive Plus mass spectrometer	ThermoFisher Scientific	b6_10_1494_raw_MS_data	rawfiles/*	Synapse	doi:10.7303/syn5759470	https://doi.org/10.7303/syn5759470	MSBB AD Proteomics - MaxQuant for label-free quantification	analysis/*	Synapse	doi:10.7303/syn5759470	https://doi.org/10.7303/syn5759470
b6_11_1613	MSBB AD Proteomics - LC-MS/MS analysis	Q-Exactive Plus mass spectrometer	ThermoFisher Scientific	b6_11_1613_raw_MS_data	rawfiles/*	Synapse	doi:10.7303/syn5759470	https://doi.org/10.7303/syn5759470	MSBB AD Proteomics - MaxQuant for label-free quantification	analysis/*	Synapse	doi:10.7303/syn5759470	https://doi.org/10.7303/syn5759470
b6_12_1619	MSBB AD Proteomics - LC-MS/MS analysis	Q-Exactive Plus mass spectrometer	ThermoFisher Scientific	b6_12_1619_raw_MS_data	rawfiles/*	Synapse	doi:10.7303/syn5759470	https://doi.org/10.7303/syn5759470	MSBB AD Proteomics - MaxQuant for label-free quantification	analysis/*	Synapse	doi:10.7303/syn5759470	https://doi.org/10.7303/syn5759470
b6_13_1541	MSBB AD Proteomics - LC-MS/MS analysis	Q-Exactive Plus mass spectrometer	ThermoFisher Scientific	b6_13_1541_raw_MS_data	rawfiles/*	Synapse	doi:10.7303/syn5759470	https://doi.org/10.7303/syn5759470	MSBB AD Proteomics - MaxQuant for label-free quantification	analysis/*	Synapse	doi:10.7303/syn5759470	https://doi.org/10.7303/syn5759470
b6_14_1660	MSBB AD Proteomics - LC-MS/MS analysis	Q-Exactive Plus mass spectrometer	ThermoFisher Scientific	b6_14_1660_raw_MS_data	rawfiles/*	Synapse	doi:10.7303/syn5759470	https://doi.org/10.7303/syn5759470	MSBB AD Proteomics - MaxQuant for label-free quantification	analysis/*	Synapse	doi:10.7303/syn5759470	https://doi.org/10.7303/syn5759470
b6_15_1652	MSBB AD Proteomics - LC-MS/MS analysis	Q-Exactive Plus mass spectrometer	ThermoFisher Scientific	b6_15_1652_raw_MS_data	rawfiles/*	Synapse	doi:10.7303/syn5759470	https://doi.org/10.7303/syn5759470	MSBB AD Proteomics - MaxQuant for label-free quantification	analysis/*	Synapse	doi:10.7303/syn5759470	https://doi.org/10.7303/syn5759470
b6_16_1508	MSBB AD Proteomics - LC-MS/MS analysis	Q-Exactive Plus mass spectrometer	ThermoFisher Scientific	b6_16_1508_raw_MS_data	rawfiles/*	Synapse	doi:10.7303/syn5759470	https://doi.org/10.7303/syn5759470	MSBB AD Proteomics - MaxQuant for label-free quantification	analysis/*	Synapse	doi:10.7303/syn5759470	https://doi.org/10.7303/syn5759470
b6_17_1557	MSBB AD Proteomics - LC-MS/MS analysis	Q-Exactive Plus mass spectrometer	ThermoFisher Scientific	b6_17_1557_raw_MS_data	rawfiles/*	Synapse	doi:10.7303/syn5759470	https://doi.org/10.7303/syn5759470	MSBB AD Proteomics - MaxQuant for label-free quantification	analysis/*	Synapse	doi:10.7303/syn5759470	https://doi.org/10.7303/syn5759470
b6_18_1537	MSBB AD Proteomics - LC-MS/MS analysis	Q-Exactive Plus mass spectrometer	ThermoFisher Scientific	b6_18_1537_raw_MS_data	rawfiles/*	Synapse	doi:10.7303/syn5759470	https://doi.org/10.7303/syn5759470	MSBB AD Proteomics - MaxQuant for label-free quantification	analysis/*	Synapse	doi:10.7303/syn5759470	https://doi.org/10.7303/syn5759470
b6_19_1734	MSBB AD Proteomics - LC-MS/MS analysis	Q-Exactive Plus mass spectrometer	ThermoFisher Scientific	b6_19_1734_raw_MS_data	rawfiles/*	Synapse	doi:10.7303/syn5759470	https://doi.org/10.7303/syn5759470	MSBB AD Proteomics - MaxQuant for label-free quantification	analysis/*	Synapse	doi:10.7303/syn5759470	https://doi.org/10.7303/syn5759470
b6_20_1614	MSBB AD Proteomics - LC-MS/MS analysis	Q-Exactive Plus mass spectrometer	ThermoFisher Scientific	b6_20_1614_raw_MS_data	rawfiles/*	Synapse	doi:10.7303/syn5759470	https://doi.org/10.7303/syn5759470	MSBB AD Proteomics - MaxQuant for label-free quantification	analysis/*	Synapse	doi:10.7303/syn5759470	https://doi.org/10.7303/syn5759470
b6_21_1635	MSBB AD Proteomics - LC-MS/MS analysis	Q-Exactive Plus mass spectrometer	ThermoFisher Scientific	b6_21_1635_raw_MS_data	rawfiles/*	Synapse	doi:10.7303/syn5759470	https://doi.org/10.7303/syn5759470	MSBB AD Proteomics - MaxQuant for label-free quantification	analysis/*	Synapse	doi:10.7303/syn5759470	https://doi.org/10.7303/syn5759470
b6_24_1651	MSBB AD Proteomics - LC-MS/MS analysis	Q-Exactive Plus mass spectrometer	ThermoFisher Scientific	b6_24_1651_raw_MS_data	rawfiles/*	Synapse	doi:10.7303/syn5759470	https://doi.org/10.7303/syn5759470	MSBB AD Proteomics - MaxQuant for label-free quantification	analysis/*	Synapse	doi:10.7303/syn5759470	https://doi.org/10.7303/syn5759470
b6_25_1524	MSBB AD Proteomics - LC-MS/MS analysis	Q-Exactive Plus mass spectrometer	ThermoFisher Scientific	b6_25_1524_raw_MS_data	rawfiles/*	Synapse	doi:10.7303/syn5759470	https://doi.org/10.7303/syn5759470	MSBB AD Proteomics - MaxQuant for label-free quantification	analysis/*	Synapse	doi:10.7303/syn5759470	https://doi.org/10.7303/syn5759470
b6_26_1722	MSBB AD Proteomics - LC-MS/MS analysis	Q-Exactive Plus mass spectrometer	ThermoFisher Scientific	b6_26_1722_raw_MS_data	rawfiles/*	Synapse	doi:10.7303/syn5759470	https://doi.org/10.7303/syn5759470	MSBB AD Proteomics - MaxQuant for label-free quantification	analysis/*	Synapse	doi:10.7303/syn5759470	https://doi.org/10.7303/syn5759470
b6_27_1612	MSBB AD Proteomics - LC-MS/MS analysis	Q-Exactive Plus mass spectrometer	ThermoFisher Scientific	b6_27_1612_raw_MS_data	rawfiles/*	Synapse	doi:10.7303/syn5759470	https://doi.org/10.7303/syn5759470	MSBB AD Proteomics - MaxQuant for label-free quantification	analysis/*	Synapse	doi:10.7303/syn5759470	https://doi.org/10.7303/syn5759470
b6_28_1564	MSBB AD Proteomics - LC-MS/MS analysis	Q-Exactive Plus mass spectrometer	ThermoFisher Scientific	b6_28_1564_raw_MS_data	rawfiles/*	Synapse	doi:10.7303/syn5759470	https://doi.org/10.7303/syn5759470	MSBB AD Proteomics - MaxQuant for label-free quantification	analysis/*	Synapse	doi:10.7303/syn5759470	https://doi.org/10.7303/syn5759470
b6_29_1704	MSBB AD Proteomics - LC-MS/MS analysis	Q-Exactive Plus mass spectrometer	ThermoFisher Scientific	b6_29_1704_raw_MS_data	rawfiles/*	Synapse	doi:10.7303/syn5759470	https://doi.org/10.7303/syn5759470	MSBB AD Proteomics - MaxQuant for label-free quantification	analysis/*	Synapse	doi:10.7303/syn5759470	https://doi.org/10.7303/syn5759470
b6_30_1719	MSBB AD Proteomics - LC-MS/MS analysis	Q-Exactive Plus mass spectrometer	ThermoFisher Scientific	b6_30_1719_raw_MS_data	rawfiles/*	Synapse	doi:10.7303/syn5759470	https://doi.org/10.7303/syn5759470	MSBB AD Proteomics - MaxQuant for label-free quantification	analysis/*	Synapse	doi:10.7303/syn5759470	https://doi.org/10.7303/syn5759470
b6_31_1545	MSBB AD Proteomics - LC-MS/MS analysis	Q-Exactive Plus mass spectrometer	ThermoFisher Scientific	b6_31_1545_raw_MS_data	rawfiles/*	Synapse	doi:10.7303/syn5759470	https://doi.org/10.7303/syn5759470	MSBB AD Proteomics - MaxQuant for label-free quantification	analysis/*	Synapse	doi:10.7303/syn5759470	https://doi.org/10.7303/syn5759470
b6_32_1503	MSBB AD Proteomics - LC-MS/MS analysis	Q-Exactive Plus mass spectrometer	ThermoFisher Scientific	b6_32_1503_raw_MS_data	rawfiles/*	Synapse	doi:10.7303/syn5759470	https://doi.org/10.7303/syn5759470	MSBB AD Proteomics - MaxQuant for label-free quantification	analysis/*	Synapse	doi:10.7303/syn5759470	https://doi.org/10.7303/syn5759470
b6_33_1624	MSBB AD Proteomics - LC-MS/MS analysis	Q-Exactive Plus mass spectrometer	ThermoFisher Scientific	b6_33_1624_raw_MS_data	rawfiles/*	Synapse	doi:10.7303/syn5759470	https://doi.org/10.7303/syn5759470	MSBB AD Proteomics - MaxQuant for label-free quantification	analysis/*	Synapse	doi:10.7303/syn5759470	https://doi.org/10.7303/syn5759470
b6_34_1702	MSBB AD Proteomics - LC-MS/MS analysis	Q-Exactive Plus mass spectrometer	ThermoFisher Scientific	b6_34_1702_raw_MS_data	rawfiles/*	Synapse	doi:10.7303/syn5759470	https://doi.org/10.7303/syn5759470	MSBB AD Proteomics - MaxQuant for label-free quantification	analysis/*	Synapse	doi:10.7303/syn5759470	https://doi.org/10.7303/syn5759470
b6_35_1648	MSBB AD Proteomics - LC-MS/MS analysis	Q-Exactive Plus mass spectrometer	ThermoFisher Scientific	b6_35_1648_raw_MS_data	rawfiles/*	Synapse	doi:10.7303/syn5759470	https://doi.org/10.7303/syn5759470	MSBB AD Proteomics - MaxQuant for label-free quantification	analysis/*	Synapse	doi:10.7303/syn5759470	https://doi.org/10.7303/syn5759470
b6_36_1527	MSBB AD Proteomics - LC-MS/MS analysis	Q-Exactive Plus mass spectrometer	ThermoFisher Scientific	b6_36_1527_raw_MS_data	rawfiles/*	Synapse	doi:10.7303/syn5759470	https://doi.org/10.7303/syn5759470	MSBB AD Proteomics - MaxQuant for label-free quantification	analysis/*	Synapse	doi:10.7303/syn5759470	https://doi.org/10.7303/syn5759470
b6_37_1548	MSBB AD Proteomics - LC-MS/MS analysis	Q-Exactive Plus mass spectrometer	ThermoFisher Scientific	b6_37_1548_raw_MS_data	rawfiles/*	Synapse	doi:10.7303/syn5759470	https://doi.org/10.7303/syn5759470	MSBB AD Proteomics - MaxQuant for label-free quantification	analysis/*	Synapse	doi:10.7303/syn5759470	https://doi.org/10.7303/syn5759470
b6_38_1707	MSBB AD Proteomics - LC-MS/MS analysis	Q-Exactive Plus mass spectrometer	ThermoFisher Scientific	b6_38_1707_raw_MS_data	rawfiles/*	Synapse	doi:10.7303/syn5759470	https://doi.org/10.7303/syn5759470	MSBB AD Proteomics - MaxQuant for label-free quantification	analysis/*	Synapse	doi:10.7303/syn5759470	https://doi.org/10.7303/syn5759470
b6_39_1570	MSBB AD Proteomics - LC-MS/MS analysis	Q-Exactive Plus mass spectrometer	ThermoFisher Scientific	b6_39_1570_raw_MS_data	rawfiles/*	Synapse	doi:10.7303/syn5759470	https://doi.org/10.7303/syn5759470	MSBB AD Proteomics - MaxQuant for label-free quantification	analysis/*	Synapse	doi:10.7303/syn5759470	https://doi.org/10.7303/syn5759470
b6_40_1615	MSBB AD Proteomics - LC-MS/MS analysis	Q-Exactive Plus mass spectrometer	ThermoFisher Scientific	b6_40_1615_raw_MS_data	rawfiles/*	Synapse	doi:10.7303/syn5759470	https://doi.org/10.7303/syn5759470	MSBB AD Proteomics - MaxQuant for label-free quantification	analysis/*	Synapse	doi:10.7303/syn5759470	https://doi.org/10.7303/syn5759470
b6_41_1646	MSBB AD Proteomics - LC-MS/MS analysis	Q-Exactive Plus mass spectrometer	ThermoFisher Scientific	b6_41_1646_raw_MS_data	rawfiles/*	Synapse	doi:10.7303/syn5759470	https://doi.org/10.7303/syn5759470	MSBB AD Proteomics - MaxQuant for label-free quantification	analysis/*	Synapse	doi:10.7303/syn5759470	https://doi.org/10.7303/syn5759470
b6_42_1725	MSBB AD Proteomics - LC-MS/MS analysis	Q-Exactive Plus mass spectrometer	ThermoFisher Scientific	b6_42_1725_raw_MS_data	rawfiles/*	Synapse	doi:10.7303/syn5759470	https://doi.org/10.7303/syn5759470	MSBB AD Proteomics - MaxQuant for label-free quantification	analysis/*	Synapse	doi:10.7303/syn5759470	https://doi.org/10.7303/syn5759470
b7_03_1752	MSBB AD Proteomics - LC-MS/MS analysis	Q-Exactive Plus mass spectrometer	ThermoFisher Scientific	b7_03_1752_raw_MS_data	rawfiles/*	Synapse	doi:10.7303/syn5759470	https://doi.org/10.7303/syn5759470	MSBB AD Proteomics - MaxQuant for label-free quantification	analysis/*	Synapse	doi:10.7303/syn5759470	https://doi.org/10.7303/syn5759470
b7_04_1663	MSBB AD Proteomics - LC-MS/MS analysis	Q-Exactive Plus mass spectrometer	ThermoFisher Scientific	b7_04_1663_raw_MS_data	rawfiles/*	Synapse	doi:10.7303/syn5759470	https://doi.org/10.7303/syn5759470	MSBB AD Proteomics - MaxQuant for label-free quantification	analysis/*	Synapse	doi:10.7303/syn5759470	https://doi.org/10.7303/syn5759470
b7_05_1750	MSBB AD Proteomics - LC-MS/MS analysis	Q-Exactive Plus mass spectrometer	ThermoFisher Scientific	b7_05_1750_raw_MS_data	rawfiles/*	Synapse	doi:10.7303/syn5759470	https://doi.org/10.7303/syn5759470	MSBB AD Proteomics - MaxQuant for label-free quantification	analysis/*	Synapse	doi:10.7303/syn5759470	https://doi.org/10.7303/syn5759470
b7_06_1560	MSBB AD Proteomics - LC-MS/MS analysis	Q-Exactive Plus mass spectrometer	ThermoFisher Scientific	b7_06_1560_raw_MS_data	rawfiles/*	Synapse	doi:10.7303/syn5759470	https://doi.org/10.7303/syn5759470	MSBB AD Proteomics - MaxQuant for label-free quantification	analysis/*	Synapse	doi:10.7303/syn5759470	https://doi.org/10.7303/syn5759470
b7_07_1597	MSBB AD Proteomics - LC-MS/MS analysis	Q-Exactive Plus mass spectrometer	ThermoFisher Scientific	b7_07_1597_raw_MS_data	rawfiles/*	Synapse	doi:10.7303/syn5759470	https://doi.org/10.7303/syn5759470	MSBB AD Proteomics - MaxQuant for label-free quantification	analysis/*	Synapse	doi:10.7303/syn5759470	https://doi.org/10.7303/syn5759470
b7_08_1521	MSBB AD Proteomics - LC-MS/MS analysis	Q-Exactive Plus mass spectrometer	ThermoFisher Scientific	b7_08_1521_raw_MS_data	rawfiles/*	Synapse	doi:10.7303/syn5759470	https://doi.org/10.7303/syn5759470	MSBB AD Proteomics - MaxQuant for label-free quantification	analysis/*	Synapse	doi:10.7303/syn5759470	https://doi.org/10.7303/syn5759470
b7_09_1732	MSBB AD Proteomics - LC-MS/MS analysis	Q-Exactive Plus mass spectrometer	ThermoFisher Scientific	b7_09_1732_raw_MS_data	rawfiles/*	Synapse	doi:10.7303/syn5759470	https://doi.org/10.7303/syn5759470	MSBB AD Proteomics - MaxQuant for label-free quantification	analysis/*	Synapse	doi:10.7303/syn5759470	https://doi.org/10.7303/syn5759470
b7_10_1546	MSBB AD Proteomics - LC-MS/MS analysis	Q-Exactive Plus mass spectrometer	ThermoFisher Scientific	b7_10_1546_raw_MS_data	rawfiles/*	Synapse	doi:10.7303/syn5759470	https://doi.org/10.7303/syn5759470	MSBB AD Proteomics - MaxQuant for label-free quantification	analysis/*	Synapse	doi:10.7303/syn5759470	https://doi.org/10.7303/syn5759470
b7_11_1504	MSBB AD Proteomics - LC-MS/MS analysis	Q-Exactive Plus mass spectrometer	ThermoFisher Scientific	b7_11_1504_raw_MS_data	rawfiles/*	Synapse	doi:10.7303/syn5759470	https://doi.org/10.7303/syn5759470	MSBB AD Proteomics - MaxQuant for label-free quantification	analysis/*	Synapse	doi:10.7303/syn5759470	https://doi.org/10.7303/syn5759470
b7_12_1536	MSBB AD Proteomics - LC-MS/MS analysis	Q-Exactive Plus mass spectrometer	ThermoFisher Scientific	b7_12_1536_raw_MS_data	rawfiles/*	Synapse	doi:10.7303/syn5759470	https://doi.org/10.7303/syn5759470	MSBB AD Proteomics - MaxQuant for label-free quantification	analysis/*	Synapse	doi:10.7303/syn5759470	https://doi.org/10.7303/syn5759470
b7_13_1520	MSBB AD Proteomics - LC-MS/MS analysis	Q-Exactive Plus mass spectrometer	ThermoFisher Scientific	b7_13_1520_raw_MS_data	rawfiles/*	Synapse	doi:10.7303/syn5759470	https://doi.org/10.7303/syn5759470	MSBB AD Proteomics - MaxQuant for label-free quantification	analysis/*	Synapse	doi:10.7303/syn5759470	https://doi.org/10.7303/syn5759470
b7_14_1516	MSBB AD Proteomics - LC-MS/MS analysis	Q-Exactive Plus mass spectrometer	ThermoFisher Scientific	b7_14_1516_raw_MS_data	rawfiles/*	Synapse	doi:10.7303/syn5759470	https://doi.org/10.7303/syn5759470	MSBB AD Proteomics - MaxQuant for label-free quantification	analysis/*	Synapse	doi:10.7303/syn5759470	https://doi.org/10.7303/syn5759470
b7_15_1697	MSBB AD Proteomics - LC-MS/MS analysis	Q-Exactive Plus mass spectrometer	ThermoFisher Scientific	b7_15_1697_raw_MS_data	rawfiles/*	Synapse	doi:10.7303/syn5759470	https://doi.org/10.7303/syn5759470	MSBB AD Proteomics - MaxQuant for label-free quantification	analysis/*	Synapse	doi:10.7303/syn5759470	https://doi.org/10.7303/syn5759470
b7_16_1628	MSBB AD Proteomics - LC-MS/MS analysis	Q-Exactive Plus mass spectrometer	ThermoFisher Scientific	b7_16_1628_raw_MS_data	rawfiles/*	Synapse	doi:10.7303/syn5759470	https://doi.org/10.7303/syn5759470	MSBB AD Proteomics - MaxQuant for label-free quantification	analysis/*	Synapse	doi:10.7303/syn5759470	https://doi.org/10.7303/syn5759470
b7_17_1547	MSBB AD Proteomics - LC-MS/MS analysis	Q-Exactive Plus mass spectrometer	ThermoFisher Scientific	b7_17_1547_raw_MS_data	rawfiles/*	Synapse	doi:10.7303/syn5759470	https://doi.org/10.7303/syn5759470	MSBB AD Proteomics - MaxQuant for label-free quantification	analysis/*	Synapse	doi:10.7303/syn5759470	https://doi.org/10.7303/syn5759470
b7_18_1655	MSBB AD Proteomics - LC-MS/MS analysis	Q-Exactive Plus mass spectrometer	ThermoFisher Scientific	b7_18_1655_raw_MS_data	rawfiles/*	Synapse	doi:10.7303/syn5759470	https://doi.org/10.7303/syn5759470	MSBB AD Proteomics - MaxQuant for label-free quantification	analysis/*	Synapse	doi:10.7303/syn5759470	https://doi.org/10.7303/syn5759470
b7_19_1559	MSBB AD Proteomics - LC-MS/MS analysis	Q-Exactive Plus mass spectrometer	ThermoFisher Scientific	b7_19_1559_raw_MS_data	rawfiles/*	Synapse	doi:10.7303/syn5759470	https://doi.org/10.7303/syn5759470	MSBB AD Proteomics - MaxQuant for label-free quantification	analysis/*	Synapse	doi:10.7303/syn5759470	https://doi.org/10.7303/syn5759470
b7_20_1638	MSBB AD Proteomics - LC-MS/MS analysis	Q-Exactive Plus mass spectrometer	ThermoFisher Scientific	b7_20_1638_raw_MS_data	rawfiles/*	Synapse	doi:10.7303/syn5759470	https://doi.org/10.7303/syn5759470	MSBB AD Proteomics - MaxQuant for label-free quantification	analysis/*	Synapse	doi:10.7303/syn5759470	https://doi.org/10.7303/syn5759470
b7_21_1578	MSBB AD Proteomics - LC-MS/MS analysis	Q-Exactive Plus mass spectrometer	ThermoFisher Scientific	b7_21_1578_raw_MS_data	rawfiles/*	Synapse	doi:10.7303/syn5759470	https://doi.org/10.7303/syn5759470	MSBB AD Proteomics - MaxQuant for label-free quantification	analysis/*	Synapse	doi:10.7303/syn5759470	https://doi.org/10.7303/syn5759470
b7_24_1594	MSBB AD Proteomics - LC-MS/MS analysis	Q-Exactive Plus mass spectrometer	ThermoFisher Scientific	b7_24_1594_raw_MS_data	rawfiles/*	Synapse	doi:10.7303/syn5759470	https://doi.org/10.7303/syn5759470	MSBB AD Proteomics - MaxQuant for label-free quantification	analysis/*	Synapse	doi:10.7303/syn5759470	https://doi.org/10.7303/syn5759470
b7_25_1710	MSBB AD Proteomics - LC-MS/MS analysis	Q-Exactive Plus mass spectrometer	ThermoFisher Scientific	b7_25_1710_raw_MS_data	rawfiles/*	Synapse	doi:10.7303/syn5759470	https://doi.org/10.7303/syn5759470	MSBB AD Proteomics - MaxQuant for label-free quantification	analysis/*	Synapse	doi:10.7303/syn5759470	https://doi.org/10.7303/syn5759470
b7_26_1625	MSBB AD Proteomics - LC-MS/MS analysis	Q-Exactive Plus mass spectrometer	ThermoFisher Scientific	b7_26_1625_raw_MS_data	rawfiles/*	Synapse	doi:10.7303/syn5759470	https://doi.org/10.7303/syn5759470	MSBB AD Proteomics - MaxQuant for label-free quantification	analysis/*	Synapse	doi:10.7303/syn5759470	https://doi.org/10.7303/syn5759470
b7_27_1718	MSBB AD Proteomics - LC-MS/MS analysis	Q-Exactive Plus mass spectrometer	ThermoFisher Scientific	b7_27_1718_raw_MS_data	rawfiles/*	Synapse	doi:10.7303/syn5759470	https://doi.org/10.7303/syn5759470	MSBB AD Proteomics - MaxQuant for label-free quantification	analysis/*	Synapse	doi:10.7303/syn5759470	https://doi.org/10.7303/syn5759470
b7_28_1532	MSBB AD Proteomics - LC-MS/MS analysis	Q-Exactive Plus mass spectrometer	ThermoFisher Scientific	b7_28_1532_raw_MS_data	rawfiles/*	Synapse	doi:10.7303/syn5759470	https://doi.org/10.7303/syn5759470	MSBB AD Proteomics - MaxQuant for label-free quantification	analysis/*	Synapse	doi:10.7303/syn5759470	https://doi.org/10.7303/syn5759470
b7_29_1605	MSBB AD Proteomics - LC-MS/MS analysis	Q-Exactive Plus mass spectrometer	ThermoFisher Scientific	b7_29_1605_raw_MS_data	rawfiles/*	Synapse	doi:10.7303/syn5759470	https://doi.org/10.7303/syn5759470	MSBB AD Proteomics - MaxQuant for label-free quantification	analysis/*	Synapse	doi:10.7303/syn5759470	https://doi.org/10.7303/syn5759470
b7_30_1664	MSBB AD Proteomics - LC-MS/MS analysis	Q-Exactive Plus mass spectrometer	ThermoFisher Scientific	b7_30_1664_raw_MS_data	rawfiles/*	Synapse	doi:10.7303/syn5759470	https://doi.org/10.7303/syn5759470	MSBB AD Proteomics - MaxQuant for label-free quantification	analysis/*	Synapse	doi:10.7303/syn5759470	https://doi.org/10.7303/syn5759470
b7_31_1611	MSBB AD Proteomics - LC-MS/MS analysis	Q-Exactive Plus mass spectrometer	ThermoFisher Scientific	b7_31_1611_raw_MS_data	rawfiles/*	Synapse	doi:10.7303/syn5759470	https://doi.org/10.7303/syn5759470	MSBB AD Proteomics - MaxQuant for label-free quantification	analysis/*	Synapse	doi:10.7303/syn5759470	https://doi.org/10.7303/syn5759470
b7_32_1666	MSBB AD Proteomics - LC-MS/MS analysis	Q-Exactive Plus mass spectrometer	ThermoFisher Scientific	b7_32_1666_raw_MS_data	rawfiles/*	Synapse	doi:10.7303/syn5759470	https://doi.org/10.7303/syn5759470	MSBB AD Proteomics - MaxQuant for label-free quantification	analysis/*	Synapse	doi:10.7303/syn5759470	https://doi.org/10.7303/syn5759470
b7_33_1634	MSBB AD Proteomics - LC-MS/MS analysis	Q-Exactive Plus mass spectrometer	ThermoFisher Scientific	b7_33_1634_raw_MS_data	rawfiles/*	Synapse	doi:10.7303/syn5759470	https://doi.org/10.7303/syn5759470	MSBB AD Proteomics - MaxQuant for label-free quantification	analysis/*	Synapse	doi:10.7303/syn5759470	https://doi.org/10.7303/syn5759470
b7_34_1522	MSBB AD Proteomics - LC-MS/MS analysis	Q-Exactive Plus mass spectrometer	ThermoFisher Scientific	b7_34_1522_raw_MS_data	rawfiles/*	Synapse	doi:10.7303/syn5759470	https://doi.org/10.7303/syn5759470	MSBB AD Proteomics - MaxQuant for label-free quantification	analysis/*	Synapse	doi:10.7303/syn5759470	https://doi.org/10.7303/syn5759470
b7_35_1506	MSBB AD Proteomics - LC-MS/MS analysis	Q-Exactive Plus mass spectrometer	ThermoFisher Scientific	b7_35_1506_raw_MS_data	rawfiles/*	Synapse	doi:10.7303/syn5759470	https://doi.org/10.7303/syn5759470	MSBB AD Proteomics - MaxQuant for label-free quantification	analysis/*	Synapse	doi:10.7303/syn5759470	https://doi.org/10.7303/syn5759470
b7_36_1726	MSBB AD Proteomics - LC-MS/MS analysis	Q-Exactive Plus mass spectrometer	ThermoFisher Scientific	b7_36_1726_raw_MS_data	rawfiles/*	Synapse	doi:10.7303/syn5759470	https://doi.org/10.7303/syn5759470	MSBB AD Proteomics - MaxQuant for label-free quantification	analysis/*	Synapse	doi:10.7303/syn5759470	https://doi.org/10.7303/syn5759470
b7_37_1495	MSBB AD Proteomics - LC-MS/MS analysis	Q-Exactive Plus mass spectrometer	ThermoFisher Scientific	b7_37_1495_raw_MS_data	rawfiles/*	Synapse	doi:10.7303/syn5759470	https://doi.org/10.7303/syn5759470	MSBB AD Proteomics - MaxQuant for label-free quantification	analysis/*	Synapse	doi:10.7303/syn5759470	https://doi.org/10.7303/syn5759470
b7_38_1610	MSBB AD Proteomics - LC-MS/MS analysis	Q-Exactive Plus mass spectrometer	ThermoFisher Scientific	b7_38_1610_raw_MS_data	rawfiles/*	Synapse	doi:10.7303/syn5759470	https://doi.org/10.7303/syn5759470	MSBB AD Proteomics - MaxQuant for label-free quantification	analysis/*	Synapse	doi:10.7303/syn5759470	https://doi.org/10.7303/syn5759470
b7_39_1623	MSBB AD Proteomics - LC-MS/MS analysis	Q-Exactive Plus mass spectrometer	ThermoFisher Scientific	b7_39_1623_raw_MS_data	rawfiles/*	Synapse	doi:10.7303/syn5759470	https://doi.org/10.7303/syn5759470	MSBB AD Proteomics - MaxQuant for label-free quantification	analysis/*	Synapse	doi:10.7303/syn5759470	https://doi.org/10.7303/syn5759470
b7_40_1705	MSBB AD Proteomics - LC-MS/MS analysis	Q-Exactive Plus mass spectrometer	ThermoFisher Scientific	b7_40_1705_raw_MS_data	rawfiles/*	Synapse	doi:10.7303/syn5759470	https://doi.org/10.7303/syn5759470	MSBB AD Proteomics - MaxQuant for label-free quantification	analysis/*	Synapse	doi:10.7303/syn5759470	https://doi.org/10.7303/syn5759470
b7_41_1573	MSBB AD Proteomics - LC-MS/MS analysis	Q-Exactive Plus mass spectrometer	ThermoFisher Scientific	b7_41_1573_raw_MS_data	rawfiles/*	Synapse	doi:10.7303/syn5759470	https://doi.org/10.7303/syn5759470	MSBB AD Proteomics - MaxQuant for label-free quantification	analysis/*	Synapse	doi:10.7303/syn5759470	https://doi.org/10.7303/syn5759470
b7_42_1568	MSBB AD Proteomics - LC-MS/MS analysis	Q-Exactive Plus mass spectrometer	ThermoFisher Scientific	b7_42_1568_raw_MS_data	rawfiles/*	Synapse	doi:10.7303/syn5759470	https://doi.org/10.7303/syn5759470	MSBB AD Proteomics - MaxQuant for label-free quantification	analysis/*	Synapse	doi:10.7303/syn5759470	https://doi.org/10.7303/syn5759470
