# Supplementary material for: The Mount Sinai cohort of large-scale genomic, transcriptomic and proteomic data in Alzheimer's disease
Source: Sci Data. 2018 Sep 11;5:180185. doi: 10.1038/sdata.2018.185 (PMC6132187; doi:10.1038/sdata.2018.185)
Supplement: Supplementary file 1 [file sdata2018185-isa1.zip › a_Zhang_DNA_WGS.txt]

Sample Name	Protocol REF	Parameter Value[instrument]	Parameter Value[manufacturer]	Assay Name	Raw Data File	Comment[Data Repository]	Comment[Data Record Accession]	Comment[Data Record URI]	Factor Value[sex]	Factor Value[race]
wgs68411	MSBB AD DNA whole genome sequencing	HiSeq 2500 System	Illumina	wgs68411_WGS	recalibrated_variants.*	Synapse	doi:10.7303/syn10901600	https://doi.org/10.7303/syn10901600	Female	Black
wgs68416	MSBB AD DNA whole genome sequencing	HiSeq 2500 System	Illumina	wgs68416_WGS	recalibrated_variants.*	Synapse	doi:10.7303/syn10901600	https://doi.org/10.7303/syn10901600	Female	White
wgs68419	MSBB AD DNA whole genome sequencing	HiSeq 2500 System	Illumina	wgs68419_WGS	recalibrated_variants.*	Synapse	doi:10.7303/syn10901600	https://doi.org/10.7303/syn10901600	Female	White
wgs68420	MSBB AD DNA whole genome sequencing	HiSeq 2500 System	Illumina	wgs68420_WGS	recalibrated_variants.*	Synapse	doi:10.7303/syn10901600	https://doi.org/10.7303/syn10901600	Female	White
wgs68422	MSBB AD DNA whole genome sequencing	HiSeq 2500 System	Illumina	wgs68422_WGS	recalibrated_variants.*	Synapse	doi:10.7303/syn10901600	https://doi.org/10.7303/syn10901600	Male	White
wgs68423	MSBB AD DNA whole genome sequencing	HiSeq 2500 System	Illumina	wgs68423_WGS	recalibrated_variants.*	Synapse	doi:10.7303/syn10901600	https://doi.org/10.7303/syn10901600	Male	White
wgs68424	MSBB AD DNA whole genome sequencing	HiSeq 2500 System	Illumina	wgs68424_WGS	recalibrated_variants.*	Synapse	doi:10.7303/syn10901600	https://doi.org/10.7303/syn10901600	Female	Latino
wgs68425	MSBB AD DNA whole genome sequencing	HiSeq 2500 System	Illumina	wgs68425_WGS	recalibrated_variants.*	Synapse	doi:10.7303/syn10901600	https://doi.org/10.7303/syn10901600	Female	Unknown
wgs68427	MSBB AD DNA whole genome sequencing	HiSeq 2500 System	Illumina	wgs68427_WGS	recalibrated_variants.*	Synapse	doi:10.7303/syn10901600	https://doi.org/10.7303/syn10901600	Female	White
wgs68428	MSBB AD DNA whole genome sequencing	HiSeq 2500 System	Illumina	wgs68428_WGS	recalibrated_variants.*	Synapse	doi:10.7303/syn10901600	https://doi.org/10.7303/syn10901600	Female	White
wgs68430	MSBB AD DNA whole genome sequencing	HiSeq 2500 System	Illumina	wgs68430_WGS	recalibrated_variants.*	Synapse	doi:10.7303/syn10901600	https://doi.org/10.7303/syn10901600	Male	White
wgs68431	MSBB AD DNA whole genome sequencing	HiSeq 2500 System	Illumina	wgs68431_WGS	recalibrated_variants.*	Synapse	doi:10.7303/syn10901600	https://doi.org/10.7303/syn10901600	Female	White
wgs68433	MSBB AD DNA whole genome sequencing	HiSeq 2500 System	Illumina	wgs68433_WGS	recalibrated_variants.*	Synapse	doi:10.7303/syn10901600	https://doi.org/10.7303/syn10901600	Female	Black
wgs68434	MSBB AD DNA whole genome sequencing	HiSeq 2500 System	Illumina	wgs68434_WGS	recalibrated_variants.*	Synapse	doi:10.7303/syn10901600	https://doi.org/10.7303/syn10901600	Male	White
wgs68435	MSBB AD DNA whole genome sequencing	HiSeq 2500 System	Illumina	wgs68435_WGS	recalibrated_variants.*	Synapse	doi:10.7303/syn10901600	https://doi.org/10.7303/syn10901600	Female	Latino
wgs68454	MSBB AD DNA whole genome sequencing	HiSeq 2500 System	Illumina	wgs68454_WGS	recalibrated_variants.*	Synapse	doi:10.7303/syn10901600	https://doi.org/10.7303/syn10901600	Male	White
wgs68455	MSBB AD DNA whole genome sequencing	HiSeq 2500 System	Illumina	wgs68455_WGS	recalibrated_variants.*	Synapse	doi:10.7303/syn10901600	https://doi.org/10.7303/syn10901600	Female	White
wgs68515	MSBB AD DNA whole genome sequencing	HiSeq 2500 System	Illumina	wgs68515_WGS	recalibrated_variants.*	Synapse	doi:10.7303/syn10901600	https://doi.org/10.7303/syn10901600	Female	White
wgs68522	MSBB AD DNA whole genome sequencing	HiSeq 2500 System	Illumina	wgs68522_WGS	recalibrated_variants.*	Synapse	doi:10.7303/syn10901600	https://doi.org/10.7303/syn10901600	Male	White
wgs68586	MSBB AD DNA whole genome sequencing	HiSeq 2500 System	Illumina	wgs68586_WGS	recalibrated_variants.*	Synapse	doi:10.7303/syn10901600	https://doi.org/10.7303/syn10901600	Female	White
wgs68622	MSBB AD DNA whole genome sequencing	HiSeq 2500 System	Illumina	wgs68622_WGS	recalibrated_variants.*	Synapse	doi:10.7303/syn10901600	https://doi.org/10.7303/syn10901600	Male	White
wgs68624	MSBB AD DNA whole genome sequencing	HiSeq 2500 System	Illumina	wgs68624_WGS	recalibrated_variants.*	Synapse	doi:10.7303/syn10901600	https://doi.org/10.7303/syn10901600	Male	White
wgs68637	MSBB AD DNA whole genome sequencing	HiSeq 2500 System	Illumina	wgs68637_WGS	recalibrated_variants.*	Synapse	doi:10.7303/syn10901600	https://doi.org/10.7303/syn10901600	Female	White
wgs68658	MSBB AD DNA whole genome sequencing	HiSeq 2500 System	Illumina	wgs68658_WGS	recalibrated_variants.*	Synapse	doi:10.7303/syn10901600	https://doi.org/10.7303/syn10901600	Female	White
wgs68682	MSBB AD DNA whole genome sequencing	HiSeq 2500 System	Illumina	wgs68682_WGS	recalibrated_variants.*	Synapse	doi:10.7303/syn10901600	https://doi.org/10.7303/syn10901600	Female	White
wgs70460	MSBB AD DNA whole genome sequencing	HiSeq 2500 System	Illumina	wgs70460_WGS	recalibrated_variants.*	Synapse	doi:10.7303/syn10901600	https://doi.org/10.7303/syn10901600	Male	White
wgs70475	MSBB AD DNA whole genome sequencing	HiSeq 2500 System	Illumina	wgs70475_WGS	recalibrated_variants.*	Synapse	doi:10.7303/syn10901600	https://doi.org/10.7303/syn10901600	Female	Black
wgs70485	MSBB AD DNA whole genome sequencing	HiSeq 2500 System	Illumina	wgs70485_WGS	recalibrated_variants.*	Synapse	doi:10.7303/syn10901600	https://doi.org/10.7303/syn10901600	Male	White
wgs70490	MSBB AD DNA whole genome sequencing	HiSeq 2500 System	Illumina	wgs70490_WGS	recalibrated_variants.*	Synapse	doi:10.7303/syn10901600	https://doi.org/10.7303/syn10901600	Female	White
wgs70524	MSBB AD DNA whole genome sequencing	HiSeq 2500 System	Illumina	wgs70524_WGS	recalibrated_variants.*	Synapse	doi:10.7303/syn10901600	https://doi.org/10.7303/syn10901600	Female	Latino
wgs70539	MSBB AD DNA whole genome sequencing	HiSeq 2500 System	Illumina	wgs70539_WGS	recalibrated_variants.*	Synapse	doi:10.7303/syn10901600	https://doi.org/10.7303/syn10901600	Female	White
wgs70546	MSBB AD DNA whole genome sequencing	HiSeq 2500 System	Illumina	wgs70546_WGS	recalibrated_variants.*	Synapse	doi:10.7303/syn10901600	https://doi.org/10.7303/syn10901600	Female	White
wgs70568	MSBB AD DNA whole genome sequencing	HiSeq 2500 System	Illumina	wgs70568_WGS	recalibrated_variants.*	Synapse	doi:10.7303/syn10901600	https://doi.org/10.7303/syn10901600	Female	White
wgs70579	MSBB AD DNA whole genome sequencing	HiSeq 2500 System	Illumina	wgs70579_WGS	recalibrated_variants.*	Synapse	doi:10.7303/syn10901600	https://doi.org/10.7303/syn10901600	Female	Unknown
wgs70594	MSBB AD DNA whole genome sequencing	HiSeq 2500 System	Illumina	wgs70594_WGS	recalibrated_variants.*	Synapse	doi:10.7303/syn10901600	https://doi.org/10.7303/syn10901600	Female	Black
wgs70609	MSBB AD DNA whole genome sequencing	HiSeq 2500 System	Illumina	wgs70609_WGS	recalibrated_variants.*	Synapse	doi:10.7303/syn10901600	https://doi.org/10.7303/syn10901600	Female	White
wgs70614	MSBB AD DNA whole genome sequencing	HiSeq 2500 System	Illumina	wgs70614_WGS	recalibrated_variants.*	Synapse	doi:10.7303/syn10901600	https://doi.org/10.7303/syn10901600	Female	White
wgs70635	MSBB AD DNA whole genome sequencing	HiSeq 2500 System	Illumina	wgs70635_WGS	recalibrated_variants.*	Synapse	doi:10.7303/syn10901600	https://doi.org/10.7303/syn10901600	Male	Asian
wgs70640	MSBB AD DNA whole genome sequencing	HiSeq 2500 System	Illumina	wgs70640_WGS	recalibrated_variants.*	Synapse	doi:10.7303/syn10901600	https://doi.org/10.7303/syn10901600	Male	Latino
wgs70659	MSBB AD DNA whole genome sequencing	HiSeq 2500 System	Illumina	wgs70659_WGS	recalibrated_variants.*	Synapse	doi:10.7303/syn10901600	https://doi.org/10.7303/syn10901600	Male	Black
wgs70665	MSBB AD DNA whole genome sequencing	HiSeq 2500 System	Illumina	wgs70665_WGS	recalibrated_variants.*	Synapse	doi:10.7303/syn10901600	https://doi.org/10.7303/syn10901600	Female	White
wgs70672	MSBB AD DNA whole genome sequencing	HiSeq 2500 System	Illumina	wgs70672_WGS	recalibrated_variants.*	Synapse	doi:10.7303/syn10901600	https://doi.org/10.7303/syn10901600	Female	White
wgs70688	MSBB AD DNA whole genome sequencing	HiSeq 2500 System	Illumina	wgs70688_WGS	recalibrated_variants.*	Synapse	doi:10.7303/syn10901600	https://doi.org/10.7303/syn10901600	Male	White
wgs70696	MSBB AD DNA whole genome sequencing	HiSeq 2500 System	Illumina	wgs70696_WGS	recalibrated_variants.*	Synapse	doi:10.7303/syn10901600	https://doi.org/10.7303/syn10901600	Male	White
wgs71673	MSBB AD DNA whole genome sequencing	HiSeq 2500 System	Illumina	wgs71673_WGS	recalibrated_variants.*	Synapse	doi:10.7303/syn10901600	https://doi.org/10.7303/syn10901600	Male	White
wgs71674	MSBB AD DNA whole genome sequencing	HiSeq 2500 System	Illumina	wgs71674_WGS	recalibrated_variants.*	Synapse	doi:10.7303/syn10901600	https://doi.org/10.7303/syn10901600	Male	White
wgs71675	MSBB AD DNA whole genome sequencing	HiSeq 2500 System	Illumina	wgs71675_WGS	recalibrated_variants.*	Synapse	doi:10.7303/syn10901600	https://doi.org/10.7303/syn10901600	Male	White
wgs71677	MSBB AD DNA whole genome sequencing	HiSeq 2500 System	Illumina	wgs71677_WGS	recalibrated_variants.*	Synapse	doi:10.7303/syn10901600	https://doi.org/10.7303/syn10901600	Female	White
wgs71679	MSBB AD DNA whole genome sequencing	HiSeq 2500 System	Illumina	wgs71679_WGS	recalibrated_variants.*	Synapse	doi:10.7303/syn10901600	https://doi.org/10.7303/syn10901600	Male	White
wgs71684	MSBB AD DNA whole genome sequencing	HiSeq 2500 System	Illumina	wgs71684_WGS	recalibrated_variants.*	Synapse	doi:10.7303/syn10901600	https://doi.org/10.7303/syn10901600	Male	White
wgs71685	MSBB AD DNA whole genome sequencing	HiSeq 2500 System	Illumina	wgs71685_WGS	recalibrated_variants.*	Synapse	doi:10.7303/syn10901600	https://doi.org/10.7303/syn10901600	Male	White
wgs71686	MSBB AD DNA whole genome sequencing	HiSeq 2500 System	Illumina	wgs71686_WGS	recalibrated_variants.*	Synapse	doi:10.7303/syn10901600	https://doi.org/10.7303/syn10901600	Male	White
wgs71687	MSBB AD DNA whole genome sequencing	HiSeq 2500 System	Illumina	wgs71687_WGS	recalibrated_variants.*	Synapse	doi:10.7303/syn10901600	https://doi.org/10.7303/syn10901600	Male	White
wgs71688	MSBB AD DNA whole genome sequencing	HiSeq 2500 System	Illumina	wgs71688_WGS	recalibrated_variants.*	Synapse	doi:10.7303/syn10901600	https://doi.org/10.7303/syn10901600	Female	White
wgs71689	MSBB AD DNA whole genome sequencing	HiSeq 2500 System	Illumina	wgs71689_WGS	recalibrated_variants.*	Synapse	doi:10.7303/syn10901600	https://doi.org/10.7303/syn10901600	Male	White
wgs71690	MSBB AD DNA whole genome sequencing	HiSeq 2500 System	Illumina	wgs71690_WGS	recalibrated_variants.*	Synapse	doi:10.7303/syn10901600	https://doi.org/10.7303/syn10901600	Female	White
wgs71691	MSBB AD DNA whole genome sequencing	HiSeq 2500 System	Illumina	wgs71691_WGS	recalibrated_variants.*	Synapse	doi:10.7303/syn10901600	https://doi.org/10.7303/syn10901600	Female	White
wgs71692	MSBB AD DNA whole genome sequencing	HiSeq 2500 System	Illumina	wgs71692_WGS	recalibrated_variants.*	Synapse	doi:10.7303/syn10901600	https://doi.org/10.7303/syn10901600	Female	White
wgs71693	MSBB AD DNA whole genome sequencing	HiSeq 2500 System	Illumina	wgs71693_WGS	recalibrated_variants.*	Synapse	doi:10.7303/syn10901600	https://doi.org/10.7303/syn10901600	Male	Black
wgs71694	MSBB AD DNA whole genome sequencing	HiSeq 2500 System	Illumina	wgs71694_WGS	recalibrated_variants.*	Synapse	doi:10.7303/syn10901600	https://doi.org/10.7303/syn10901600	Male	White
wgs71695	MSBB AD DNA whole genome sequencing	HiSeq 2500 System	Illumina	wgs71695_WGS	recalibrated_variants.*	Synapse	doi:10.7303/syn10901600	https://doi.org/10.7303/syn10901600	Male	Latino
wgs71697	MSBB AD DNA whole genome sequencing	HiSeq 2500 System	Illumina	wgs71697_WGS	recalibrated_variants.*	Synapse	doi:10.7303/syn10901600	https://doi.org/10.7303/syn10901600	Female	White
wgs71698	MSBB AD DNA whole genome sequencing	HiSeq 2500 System	Illumina	wgs71698_WGS	recalibrated_variants.*	Synapse	doi:10.7303/syn10901600	https://doi.org/10.7303/syn10901600	Female	White
wgs71699	MSBB AD DNA whole genome sequencing	HiSeq 2500 System	Illumina	wgs71699_WGS	recalibrated_variants.*	Synapse	doi:10.7303/syn10901600	https://doi.org/10.7303/syn10901600	Male	White
wgs71700	MSBB AD DNA whole genome sequencing	HiSeq 2500 System	Illumina	wgs71700_WGS	recalibrated_variants.*	Synapse	doi:10.7303/syn10901600	https://doi.org/10.7303/syn10901600	Female	White
wgs71701	MSBB AD DNA whole genome sequencing	HiSeq 2500 System	Illumina	wgs71701_WGS	recalibrated_variants.*	Synapse	doi:10.7303/syn10901600	https://doi.org/10.7303/syn10901600	Female	White
wgs71702	MSBB AD DNA whole genome sequencing	HiSeq 2500 System	Illumina	wgs71702_WGS	recalibrated_variants.*	Synapse	doi:10.7303/syn10901600	https://doi.org/10.7303/syn10901600	Male	White
wgs71703	MSBB AD DNA whole genome sequencing	HiSeq 2500 System	Illumina	wgs71703_WGS	recalibrated_variants.*	Synapse	doi:10.7303/syn10901600	https://doi.org/10.7303/syn10901600	Female	White
wgs71704	MSBB AD DNA whole genome sequencing	HiSeq 2500 System	Illumina	wgs71704_WGS	recalibrated_variants.*	Synapse	doi:10.7303/syn10901600	https://doi.org/10.7303/syn10901600	Female	White
wgs71705	MSBB AD DNA whole genome sequencing	HiSeq 2500 System	Illumina	wgs71705_WGS	recalibrated_variants.*	Synapse	doi:10.7303/syn10901600	https://doi.org/10.7303/syn10901600	Male	White
wgs71706	MSBB AD DNA whole genome sequencing	HiSeq 2500 System	Illumina	wgs71706_WGS	recalibrated_variants.*	Synapse	doi:10.7303/syn10901600	https://doi.org/10.7303/syn10901600	Male	White
wgs71708	MSBB AD DNA whole genome sequencing	HiSeq 2500 System	Illumina	wgs71708_WGS	recalibrated_variants.*	Synapse	doi:10.7303/syn10901600	https://doi.org/10.7303/syn10901600	Male	White
wgs71709	MSBB AD DNA whole genome sequencing	HiSeq 2500 System	Illumina	wgs71709_WGS	recalibrated_variants.*	Synapse	doi:10.7303/syn10901600	https://doi.org/10.7303/syn10901600	Female	White
wgs71710	MSBB AD DNA whole genome sequencing	HiSeq 2500 System	Illumina	wgs71710_WGS	recalibrated_variants.*	Synapse	doi:10.7303/syn10901600	https://doi.org/10.7303/syn10901600	Female	White
wgs71711	MSBB AD DNA whole genome sequencing	HiSeq 2500 System	Illumina	wgs71711_WGS	recalibrated_variants.*	Synapse	doi:10.7303/syn10901600	https://doi.org/10.7303/syn10901600	Female	White
wgs71712	MSBB AD DNA whole genome sequencing	HiSeq 2500 System	Illumina	wgs71712_WGS	recalibrated_variants.*	Synapse	doi:10.7303/syn10901600	https://doi.org/10.7303/syn10901600	Male	White
wgs71713	MSBB AD DNA whole genome sequencing	HiSeq 2500 System	Illumina	wgs71713_WGS	recalibrated_variants.*	Synapse	doi:10.7303/syn10901600	https://doi.org/10.7303/syn10901600	Female	White
wgs71714	MSBB AD DNA whole genome sequencing	HiSeq 2500 System	Illumina	wgs71714_WGS	recalibrated_variants.*	Synapse	doi:10.7303/syn10901600	https://doi.org/10.7303/syn10901600	Female	Black
wgs71715	MSBB AD DNA whole genome sequencing	HiSeq 2500 System	Illumina	wgs71715_WGS	recalibrated_variants.*	Synapse	doi:10.7303/syn10901600	https://doi.org/10.7303/syn10901600	Female	White
wgs71716	MSBB AD DNA whole genome sequencing	HiSeq 2500 System	Illumina	wgs71716_WGS	recalibrated_variants.*	Synapse	doi:10.7303/syn10901600	https://doi.org/10.7303/syn10901600	Male	White
wgs71717	MSBB AD DNA whole genome sequencing	HiSeq 2500 System	Illumina	wgs71717_WGS	recalibrated_variants.*	Synapse	doi:10.7303/syn10901600	https://doi.org/10.7303/syn10901600	Female	Latino
wgs71718	MSBB AD DNA whole genome sequencing	HiSeq 2500 System	Illumina	wgs71718_WGS	recalibrated_variants.*	Synapse	doi:10.7303/syn10901600	https://doi.org/10.7303/syn10901600	Female	Black
wgs71719	MSBB AD DNA whole genome sequencing	HiSeq 2500 System	Illumina	wgs71719_WGS	recalibrated_variants.*	Synapse	doi:10.7303/syn10901600	https://doi.org/10.7303/syn10901600	Female	White
wgs71720	MSBB AD DNA whole genome sequencing	HiSeq 2500 System	Illumina	wgs71720_WGS	recalibrated_variants.*	Synapse	doi:10.7303/syn10901600	https://doi.org/10.7303/syn10901600	Male	White
wgs71721	MSBB AD DNA whole genome sequencing	HiSeq 2500 System	Illumina	wgs71721_WGS	recalibrated_variants.*	Synapse	doi:10.7303/syn10901600	https://doi.org/10.7303/syn10901600	Female	White
wgs71722	MSBB AD DNA whole genome sequencing	HiSeq 2500 System	Illumina	wgs71722_WGS	recalibrated_variants.*	Synapse	doi:10.7303/syn10901600	https://doi.org/10.7303/syn10901600	Male	Latino
wgs71723	MSBB AD DNA whole genome sequencing	HiSeq 2500 System	Illumina	wgs71723_WGS	recalibrated_variants.*	Synapse	doi:10.7303/syn10901600	https://doi.org/10.7303/syn10901600	Male	White
wgs71724	MSBB AD DNA whole genome sequencing	HiSeq 2500 System	Illumina	wgs71724_WGS	recalibrated_variants.*	Synapse	doi:10.7303/syn10901600	https://doi.org/10.7303/syn10901600	Male	White
wgs71725	MSBB AD DNA whole genome sequencing	HiSeq 2500 System	Illumina	wgs71725_WGS	recalibrated_variants.*	Synapse	doi:10.7303/syn10901600	https://doi.org/10.7303/syn10901600	Female	White
wgs71726	MSBB AD DNA whole genome sequencing	HiSeq 2500 System	Illumina	wgs71726_WGS	recalibrated_variants.*	Synapse	doi:10.7303/syn10901600	https://doi.org/10.7303/syn10901600	Male	White
wgs71727	MSBB AD DNA whole genome sequencing	HiSeq 2500 System	Illumina	wgs71727_WGS	recalibrated_variants.*	Synapse	doi:10.7303/syn10901600	https://doi.org/10.7303/syn10901600	Male	White
wgs71728	MSBB AD DNA whole genome sequencing	HiSeq 2500 System	Illumina	wgs71728_WGS	recalibrated_variants.*	Synapse	doi:10.7303/syn10901600	https://doi.org/10.7303/syn10901600	Female	White
wgs71729	MSBB AD DNA whole genome sequencing	HiSeq 2500 System	Illumina	wgs71729_WGS	recalibrated_variants.*	Synapse	doi:10.7303/syn10901600	https://doi.org/10.7303/syn10901600	Male	White
wgs71730	MSBB AD DNA whole genome sequencing	HiSeq 2500 System	Illumina	wgs71730_WGS	recalibrated_variants.*	Synapse	doi:10.7303/syn10901600	https://doi.org/10.7303/syn10901600	Female	White
wgs71731	MSBB AD DNA whole genome sequencing	HiSeq 2500 System	Illumina	wgs71731_WGS	recalibrated_variants.*	Synapse	doi:10.7303/syn10901600	https://doi.org/10.7303/syn10901600	Female	White
wgs71732	MSBB AD DNA whole genome sequencing	HiSeq 2500 System	Illumina	wgs71732_WGS	recalibrated_variants.*	Synapse	doi:10.7303/syn10901600	https://doi.org/10.7303/syn10901600	Female	White
wgs71733	MSBB AD DNA whole genome sequencing	HiSeq 2500 System	Illumina	wgs71733_WGS	recalibrated_variants.*	Synapse	doi:10.7303/syn10901600	https://doi.org/10.7303/syn10901600	Male	White
wgs71734	MSBB AD DNA whole genome sequencing	HiSeq 2500 System	Illumina	wgs71734_WGS	recalibrated_variants.*	Synapse	doi:10.7303/syn10901600	https://doi.org/10.7303/syn10901600	Male	White
wgs71735	MSBB AD DNA whole genome sequencing	HiSeq 2500 System	Illumina	wgs71735_WGS	recalibrated_variants.*	Synapse	doi:10.7303/syn10901600	https://doi.org/10.7303/syn10901600	Female	White
wgs71736	MSBB AD DNA whole genome sequencing	HiSeq 2500 System	Illumina	wgs71736_WGS	recalibrated_variants.*	Synapse	doi:10.7303/syn10901600	https://doi.org/10.7303/syn10901600	Male	Black
wgs71737	MSBB AD DNA whole genome sequencing	HiSeq 2500 System	Illumina	wgs71737_WGS	recalibrated_variants.*	Synapse	doi:10.7303/syn10901600	https://doi.org/10.7303/syn10901600	Female	White
wgs71738	MSBB AD DNA whole genome sequencing	HiSeq 2500 System	Illumina	wgs71738_WGS	recalibrated_variants.*	Synapse	doi:10.7303/syn10901600	https://doi.org/10.7303/syn10901600	Female	White
wgs71739	MSBB AD DNA whole genome sequencing	HiSeq 2500 System	Illumina	wgs71739_WGS	recalibrated_variants.*	Synapse	doi:10.7303/syn10901600	https://doi.org/10.7303/syn10901600	Female	White
wgs71740	MSBB AD DNA whole genome sequencing	HiSeq 2500 System	Illumina	wgs71740_WGS	recalibrated_variants.*	Synapse	doi:10.7303/syn10901600	https://doi.org/10.7303/syn10901600	Female	White
wgs71741	MSBB AD DNA whole genome sequencing	HiSeq 2500 System	Illumina	wgs71741_WGS	recalibrated_variants.*	Synapse	doi:10.7303/syn10901600	https://doi.org/10.7303/syn10901600	Female	White
wgs71742	MSBB AD DNA whole genome sequencing	HiSeq 2500 System	Illumina	wgs71742_WGS	recalibrated_variants.*	Synapse	doi:10.7303/syn10901600	https://doi.org/10.7303/syn10901600	Male	White
wgs71745	MSBB AD DNA whole genome sequencing	HiSeq 2500 System	Illumina	wgs71745_WGS	recalibrated_variants.*	Synapse	doi:10.7303/syn10901600	https://doi.org/10.7303/syn10901600	Female	White
wgs71746	MSBB AD DNA whole genome sequencing	HiSeq 2500 System	Illumina	wgs71746_WGS	recalibrated_variants.*	Synapse	doi:10.7303/syn10901600	https://doi.org/10.7303/syn10901600	Female	White
wgs71747	MSBB AD DNA whole genome sequencing	HiSeq 2500 System	Illumina	wgs71747_WGS	recalibrated_variants.*	Synapse	doi:10.7303/syn10901600	https://doi.org/10.7303/syn10901600	Male	White
wgs71748	MSBB AD DNA whole genome sequencing	HiSeq 2500 System	Illumina	wgs71748_WGS	recalibrated_variants.*	Synapse	doi:10.7303/syn10901600	https://doi.org/10.7303/syn10901600	Female	White
wgs71749	MSBB AD DNA whole genome sequencing	HiSeq 2500 System	Illumina	wgs71749_WGS	recalibrated_variants.*	Synapse	doi:10.7303/syn10901600	https://doi.org/10.7303/syn10901600	Female	White
wgs71750	MSBB AD DNA whole genome sequencing	HiSeq 2500 System	Illumina	wgs71750_WGS	recalibrated_variants.*	Synapse	doi:10.7303/syn10901600	https://doi.org/10.7303/syn10901600	Male	White
wgs71751	MSBB AD DNA whole genome sequencing	HiSeq 2500 System	Illumina	wgs71751_WGS	recalibrated_variants.*	Synapse	doi:10.7303/syn10901600	https://doi.org/10.7303/syn10901600	Male	White
wgs71752	MSBB AD DNA whole genome sequencing	HiSeq 2500 System	Illumina	wgs71752_WGS	recalibrated_variants.*	Synapse	doi:10.7303/syn10901600	https://doi.org/10.7303/syn10901600	Male	White
wgs71753	MSBB AD DNA whole genome sequencing	HiSeq 2500 System	Illumina	wgs71753_WGS	recalibrated_variants.*	Synapse	doi:10.7303/syn10901600	https://doi.org/10.7303/syn10901600	Female	Black
wgs71754	MSBB AD DNA whole genome sequencing	HiSeq 2500 System	Illumina	wgs71754_WGS	recalibrated_variants.*	Synapse	doi:10.7303/syn10901600	https://doi.org/10.7303/syn10901600	Female	White
wgs71755	MSBB AD DNA whole genome sequencing	HiSeq 2500 System	Illumina	wgs71755_WGS	recalibrated_variants.*	Synapse	doi:10.7303/syn10901600	https://doi.org/10.7303/syn10901600	Female	White
wgs71756	MSBB AD DNA whole genome sequencing	HiSeq 2500 System	Illumina	wgs71756_WGS	recalibrated_variants.*	Synapse	doi:10.7303/syn10901600	https://doi.org/10.7303/syn10901600	Female	White
wgs71757	MSBB AD DNA whole genome sequencing	HiSeq 2500 System	Illumina	wgs71757_WGS	recalibrated_variants.*	Synapse	doi:10.7303/syn10901600	https://doi.org/10.7303/syn10901600	Male	White
wgs71758	MSBB AD DNA whole genome sequencing	HiSeq 2500 System	Illumina	wgs71758_WGS	recalibrated_variants.*	Synapse	doi:10.7303/syn10901600	https://doi.org/10.7303/syn10901600	Female	White
wgs71759	MSBB AD DNA whole genome sequencing	HiSeq 2500 System	Illumina	wgs71759_WGS	recalibrated_variants.*	Synapse	doi:10.7303/syn10901600	https://doi.org/10.7303/syn10901600	Female	White
wgs71760	MSBB AD DNA whole genome sequencing	HiSeq 2500 System	Illumina	wgs71760_WGS	recalibrated_variants.*	Synapse	doi:10.7303/syn10901600	https://doi.org/10.7303/syn10901600	Male	White
wgs71761	MSBB AD DNA whole genome sequencing	HiSeq 2500 System	Illumina	wgs71761_WGS	recalibrated_variants.*	Synapse	doi:10.7303/syn10901600	https://doi.org/10.7303/syn10901600	Female	White
wgs71762	MSBB AD DNA whole genome sequencing	HiSeq 2500 System	Illumina	wgs71762_WGS	recalibrated_variants.*	Synapse	doi:10.7303/syn10901600	https://doi.org/10.7303/syn10901600	Female	White
wgs71763	MSBB AD DNA whole genome sequencing	HiSeq 2500 System	Illumina	wgs71763_WGS	recalibrated_variants.*	Synapse	doi:10.7303/syn10901600	https://doi.org/10.7303/syn10901600	Female	White
wgs71764	MSBB AD DNA whole genome sequencing	HiSeq 2500 System	Illumina	wgs71764_WGS	recalibrated_variants.*	Synapse	doi:10.7303/syn10901600	https://doi.org/10.7303/syn10901600	Male	White
wgs71765	MSBB AD DNA whole genome sequencing	HiSeq 2500 System	Illumina	wgs71765_WGS	recalibrated_variants.*	Synapse	doi:10.7303/syn10901600	https://doi.org/10.7303/syn10901600	Female	White
wgs71766	MSBB AD DNA whole genome sequencing	HiSeq 2500 System	Illumina	wgs71766_WGS	recalibrated_variants.*	Synapse	doi:10.7303/syn10901600	https://doi.org/10.7303/syn10901600	Female	White
wgs71767	MSBB AD DNA whole genome sequencing	HiSeq 2500 System	Illumina	wgs71767_WGS	recalibrated_variants.*	Synapse	doi:10.7303/syn10901600	https://doi.org/10.7303/syn10901600	Female	White
wgs71768	MSBB AD DNA whole genome sequencing	HiSeq 2500 System	Illumina	wgs71768_WGS	recalibrated_variants.*	Synapse	doi:10.7303/syn10901600	https://doi.org/10.7303/syn10901600	Male	White
wgs71769	MSBB AD DNA whole genome sequencing	HiSeq 2500 System	Illumina	wgs71769_WGS	recalibrated_variants.*	Synapse	doi:10.7303/syn10901600	https://doi.org/10.7303/syn10901600	Female	White
wgs71770	MSBB AD DNA whole genome sequencing	HiSeq 2500 System	Illumina	wgs71770_WGS	recalibrated_variants.*	Synapse	doi:10.7303/syn10901600	https://doi.org/10.7303/syn10901600	Male	White
wgs71771	MSBB AD DNA whole genome sequencing	HiSeq 2500 System	Illumina	wgs71771_WGS	recalibrated_variants.*	Synapse	doi:10.7303/syn10901600	https://doi.org/10.7303/syn10901600	Female	White
wgs71772	MSBB AD DNA whole genome sequencing	HiSeq 2500 System	Illumina	wgs71772_WGS	recalibrated_variants.*	Synapse	doi:10.7303/syn10901600	https://doi.org/10.7303/syn10901600	Female	White
wgs71773	MSBB AD DNA whole genome sequencing	HiSeq 2500 System	Illumina	wgs71773_WGS	recalibrated_variants.*	Synapse	doi:10.7303/syn10901600	https://doi.org/10.7303/syn10901600	Female	White
wgs71774	MSBB AD DNA whole genome sequencing	HiSeq 2500 System	Illumina	wgs71774_WGS	recalibrated_variants.*	Synapse	doi:10.7303/syn10901600	https://doi.org/10.7303/syn10901600	Female	White
wgs71775	MSBB AD DNA whole genome sequencing	HiSeq 2500 System	Illumina	wgs71775_WGS	recalibrated_variants.*	Synapse	doi:10.7303/syn10901600	https://doi.org/10.7303/syn10901600	Female	White
wgs71776	MSBB AD DNA whole genome sequencing	HiSeq 2500 System	Illumina	wgs71776_WGS	recalibrated_variants.*	Synapse	doi:10.7303/syn10901600	https://doi.org/10.7303/syn10901600	Male	White
wgs71777	MSBB AD DNA whole genome sequencing	HiSeq 2500 System	Illumina	wgs71777_WGS	recalibrated_variants.*	Synapse	doi:10.7303/syn10901600	https://doi.org/10.7303/syn10901600	Male	White
wgs71778	MSBB AD DNA whole genome sequencing	HiSeq 2500 System	Illumina	wgs71778_WGS	recalibrated_variants.*	Synapse	doi:10.7303/syn10901600	https://doi.org/10.7303/syn10901600	Male	White
wgs71779	MSBB AD DNA whole genome sequencing	HiSeq 2500 System	Illumina	wgs71779_WGS	recalibrated_variants.*	Synapse	doi:10.7303/syn10901600	https://doi.org/10.7303/syn10901600	Female	White
wgs71780	MSBB AD DNA whole genome sequencing	HiSeq 2500 System	Illumina	wgs71780_WGS	recalibrated_variants.*	Synapse	doi:10.7303/syn10901600	https://doi.org/10.7303/syn10901600	Male	White
wgs71781	MSBB AD DNA whole genome sequencing	HiSeq 2500 System	Illumina	wgs71781_WGS	recalibrated_variants.*	Synapse	doi:10.7303/syn10901600	https://doi.org/10.7303/syn10901600	Female	White
wgs71782	MSBB AD DNA whole genome sequencing	HiSeq 2500 System	Illumina	wgs71782_WGS	recalibrated_variants.*	Synapse	doi:10.7303/syn10901600	https://doi.org/10.7303/syn10901600	Female	White
wgs71783	MSBB AD DNA whole genome sequencing	HiSeq 2500 System	Illumina	wgs71783_WGS	recalibrated_variants.*	Synapse	doi:10.7303/syn10901600	https://doi.org/10.7303/syn10901600	Female	White
wgs71784	MSBB AD DNA whole genome sequencing	HiSeq 2500 System	Illumina	wgs71784_WGS	recalibrated_variants.*	Synapse	doi:10.7303/syn10901600	https://doi.org/10.7303/syn10901600	Male	White
wgs71785	MSBB AD DNA whole genome sequencing	HiSeq 2500 System	Illumina	wgs71785_WGS	recalibrated_variants.*	Synapse	doi:10.7303/syn10901600	https://doi.org/10.7303/syn10901600	Female	White
wgs71786	MSBB AD DNA whole genome sequencing	HiSeq 2500 System	Illumina	wgs71786_WGS	recalibrated_variants.*	Synapse	doi:10.7303/syn10901600	https://doi.org/10.7303/syn10901600	Male	White
wgs71787	MSBB AD DNA whole genome sequencing	HiSeq 2500 System	Illumina	wgs71787_WGS	recalibrated_variants.*	Synapse	doi:10.7303/syn10901600	https://doi.org/10.7303/syn10901600	Female	White
wgs71789	MSBB AD DNA whole genome sequencing	HiSeq 2500 System	Illumina	wgs71789_WGS	recalibrated_variants.*	Synapse	doi:10.7303/syn10901600	https://doi.org/10.7303/syn10901600	Female	White
wgs71790	MSBB AD DNA whole genome sequencing	HiSeq 2500 System	Illumina	wgs71790_WGS	recalibrated_variants.*	Synapse	doi:10.7303/syn10901600	https://doi.org/10.7303/syn10901600	Female	White
wgs71791	MSBB AD DNA whole genome sequencing	HiSeq 2500 System	Illumina	wgs71791_WGS	recalibrated_variants.*	Synapse	doi:10.7303/syn10901600	https://doi.org/10.7303/syn10901600	Female	White
wgs71792	MSBB AD DNA whole genome sequencing	HiSeq 2500 System	Illumina	wgs71792_WGS	recalibrated_variants.*	Synapse	doi:10.7303/syn10901600	https://doi.org/10.7303/syn10901600	Female	White
wgs71793	MSBB AD DNA whole genome sequencing	HiSeq 2500 System	Illumina	wgs71793_WGS	recalibrated_variants.*	Synapse	doi:10.7303/syn10901600	https://doi.org/10.7303/syn10901600	Female	White
wgs71794	MSBB AD DNA whole genome sequencing	HiSeq 2500 System	Illumina	wgs71794_WGS	recalibrated_variants.*	Synapse	doi:10.7303/syn10901600	https://doi.org/10.7303/syn10901600	Female	White
wgs71795	MSBB AD DNA whole genome sequencing	HiSeq 2500 System	Illumina	wgs71795_WGS	recalibrated_variants.*	Synapse	doi:10.7303/syn10901600	https://doi.org/10.7303/syn10901600	Female	White
wgs71796	MSBB AD DNA whole genome sequencing	HiSeq 2500 System	Illumina	wgs71796_WGS	recalibrated_variants.*	Synapse	doi:10.7303/syn10901600	https://doi.org/10.7303/syn10901600	Male	Black
wgs71797	MSBB AD DNA whole genome sequencing	HiSeq 2500 System	Illumina	wgs71797_WGS	recalibrated_variants.*	Synapse	doi:10.7303/syn10901600	https://doi.org/10.7303/syn10901600	Female	White
wgs71798	MSBB AD DNA whole genome sequencing	HiSeq 2500 System	Illumina	wgs71798_WGS	recalibrated_variants.*	Synapse	doi:10.7303/syn10901600	https://doi.org/10.7303/syn10901600	Female	White
wgs71799	MSBB AD DNA whole genome sequencing	HiSeq 2500 System	Illumina	wgs71799_WGS	recalibrated_variants.*	Synapse	doi:10.7303/syn10901600	https://doi.org/10.7303/syn10901600	Female	White
wgs71800	MSBB AD DNA whole genome sequencing	HiSeq 2500 System	Illumina	wgs71800_WGS	recalibrated_variants.*	Synapse	doi:10.7303/syn10901600	https://doi.org/10.7303/syn10901600	Female	White
wgs71801	MSBB AD DNA whole genome sequencing	HiSeq 2500 System	Illumina	wgs71801_WGS	recalibrated_variants.*	Synapse	doi:10.7303/syn10901600	https://doi.org/10.7303/syn10901600	Female	White
wgs71802	MSBB AD DNA whole genome sequencing	HiSeq 2500 System	Illumina	wgs71802_WGS	recalibrated_variants.*	Synapse	doi:10.7303/syn10901600	https://doi.org/10.7303/syn10901600	Male	White
wgs71803	MSBB AD DNA whole genome sequencing	HiSeq 2500 System	Illumina	wgs71803_WGS	recalibrated_variants.*	Synapse	doi:10.7303/syn10901600	https://doi.org/10.7303/syn10901600	Female	White
wgs71804	MSBB AD DNA whole genome sequencing	HiSeq 2500 System	Illumina	wgs71804_WGS	recalibrated_variants.*	Synapse	doi:10.7303/syn10901600	https://doi.org/10.7303/syn10901600	Female	White
wgs71805	MSBB AD DNA whole genome sequencing	HiSeq 2500 System	Illumina	wgs71805_WGS	recalibrated_variants.*	Synapse	doi:10.7303/syn10901600	https://doi.org/10.7303/syn10901600	Female	Black
wgs71806	MSBB AD DNA whole genome sequencing	HiSeq 2500 System	Illumina	wgs71806_WGS	recalibrated_variants.*	Synapse	doi:10.7303/syn10901600	https://doi.org/10.7303/syn10901600	Male	White
wgs71807	MSBB AD DNA whole genome sequencing	HiSeq 2500 System	Illumina	wgs71807_WGS	recalibrated_variants.*	Synapse	doi:10.7303/syn10901600	https://doi.org/10.7303/syn10901600	Female	Unknown
wgs71808	MSBB AD DNA whole genome sequencing	HiSeq 2500 System	Illumina	wgs71808_WGS	recalibrated_variants.*	Synapse	doi:10.7303/syn10901600	https://doi.org/10.7303/syn10901600	Female	White
wgs71809	MSBB AD DNA whole genome sequencing	HiSeq 2500 System	Illumina	wgs71809_WGS	recalibrated_variants.*	Synapse	doi:10.7303/syn10901600	https://doi.org/10.7303/syn10901600	Female	White
wgs71810	MSBB AD DNA whole genome sequencing	HiSeq 2500 System	Illumina	wgs71810_WGS	recalibrated_variants.*	Synapse	doi:10.7303/syn10901600	https://doi.org/10.7303/syn10901600	Female	Latino
wgs71811	MSBB AD DNA whole genome sequencing	HiSeq 2500 System	Illumina	wgs71811_WGS	recalibrated_variants.*	Synapse	doi:10.7303/syn10901600	https://doi.org/10.7303/syn10901600	Female	White
wgs71812	MSBB AD DNA whole genome sequencing	HiSeq 2500 System	Illumina	wgs71812_WGS	recalibrated_variants.*	Synapse	doi:10.7303/syn10901600	https://doi.org/10.7303/syn10901600	Female	White
wgs71813	MSBB AD DNA whole genome sequencing	HiSeq 2500 System	Illumina	wgs71813_WGS	recalibrated_variants.*	Synapse	doi:10.7303/syn10901600	https://doi.org/10.7303/syn10901600	Male	White
wgs71814	MSBB AD DNA whole genome sequencing	HiSeq 2500 System	Illumina	wgs71814_WGS	recalibrated_variants.*	Synapse	doi:10.7303/syn10901600	https://doi.org/10.7303/syn10901600	Female	White
wgs71815	MSBB AD DNA whole genome sequencing	HiSeq 2500 System	Illumina	wgs71815_WGS	recalibrated_variants.*	Synapse	doi:10.7303/syn10901600	https://doi.org/10.7303/syn10901600	Male	White
wgs71816	MSBB AD DNA whole genome sequencing	HiSeq 2500 System	Illumina	wgs71816_WGS	recalibrated_variants.*	Synapse	doi:10.7303/syn10901600	https://doi.org/10.7303/syn10901600	Female	White
wgs71817	MSBB AD DNA whole genome sequencing	HiSeq 2500 System	Illumina	wgs71817_WGS	recalibrated_variants.*	Synapse	doi:10.7303/syn10901600	https://doi.org/10.7303/syn10901600	Male	White
wgs71818	MSBB AD DNA whole genome sequencing	HiSeq 2500 System	Illumina	wgs71818_WGS	recalibrated_variants.*	Synapse	doi:10.7303/syn10901600	https://doi.org/10.7303/syn10901600	Male	White
wgs71819	MSBB AD DNA whole genome sequencing	HiSeq 2500 System	Illumina	wgs71819_WGS	recalibrated_variants.*	Synapse	doi:10.7303/syn10901600	https://doi.org/10.7303/syn10901600	Male	Unknown
wgs71823	MSBB AD DNA whole genome sequencing	HiSeq 2500 System	Illumina	wgs71823_WGS	recalibrated_variants.*	Synapse	doi:10.7303/syn10901600	https://doi.org/10.7303/syn10901600	Female	White
wgs71824	MSBB AD DNA whole genome sequencing	HiSeq 2500 System	Illumina	wgs71824_WGS	recalibrated_variants.*	Synapse	doi:10.7303/syn10901600	https://doi.org/10.7303/syn10901600	Male	White
wgs71825	MSBB AD DNA whole genome sequencing	HiSeq 2500 System	Illumina	wgs71825_WGS	recalibrated_variants.*	Synapse	doi:10.7303/syn10901600	https://doi.org/10.7303/syn10901600	Female	White
wgs71826	MSBB AD DNA whole genome sequencing	HiSeq 2500 System	Illumina	wgs71826_WGS	recalibrated_variants.*	Synapse	doi:10.7303/syn10901600	https://doi.org/10.7303/syn10901600	Female	White
wgs71827	MSBB AD DNA whole genome sequencing	HiSeq 2500 System	Illumina	wgs71827_WGS	recalibrated_variants.*	Synapse	doi:10.7303/syn10901600	https://doi.org/10.7303/syn10901600	Female	White
wgs71828	MSBB AD DNA whole genome sequencing	HiSeq 2500 System	Illumina	wgs71828_WGS	recalibrated_variants.*	Synapse	doi:10.7303/syn10901600	https://doi.org/10.7303/syn10901600	Female	Black
wgs71829	MSBB AD DNA whole genome sequencing	HiSeq 2500 System	Illumina	wgs71829_WGS	recalibrated_variants.*	Synapse	doi:10.7303/syn10901600	https://doi.org/10.7303/syn10901600	Male	White
wgs71830	MSBB AD DNA whole genome sequencing	HiSeq 2500 System	Illumina	wgs71830_WGS	recalibrated_variants.*	Synapse	doi:10.7303/syn10901600	https://doi.org/10.7303/syn10901600	Female	White
wgs71831	MSBB AD DNA whole genome sequencing	HiSeq 2500 System	Illumina	wgs71831_WGS	recalibrated_variants.*	Synapse	doi:10.7303/syn10901600	https://doi.org/10.7303/syn10901600	Male	Latino
wgs71832	MSBB AD DNA whole genome sequencing	HiSeq 2500 System	Illumina	wgs71832_WGS	recalibrated_variants.*	Synapse	doi:10.7303/syn10901600	https://doi.org/10.7303/syn10901600	Female	White
wgs71833	MSBB AD DNA whole genome sequencing	HiSeq 2500 System	Illumina	wgs71833_WGS	recalibrated_variants.*	Synapse	doi:10.7303/syn10901600	https://doi.org/10.7303/syn10901600	Female	White
wgs71834	MSBB AD DNA whole genome sequencing	HiSeq 2500 System	Illumina	wgs71834_WGS	recalibrated_variants.*	Synapse	doi:10.7303/syn10901600	https://doi.org/10.7303/syn10901600	Female	White
wgs71835	MSBB AD DNA whole genome sequencing	HiSeq 2500 System	Illumina	wgs71835_WGS	recalibrated_variants.*	Synapse	doi:10.7303/syn10901600	https://doi.org/10.7303/syn10901600	Female	White
wgs71836	MSBB AD DNA whole genome sequencing	HiSeq 2500 System	Illumina	wgs71836_WGS	recalibrated_variants.*	Synapse	doi:10.7303/syn10901600	https://doi.org/10.7303/syn10901600	Female	White
wgs71837	MSBB AD DNA whole genome sequencing	HiSeq 2500 System	Illumina	wgs71837_WGS	recalibrated_variants.*	Synapse	doi:10.7303/syn10901600	https://doi.org/10.7303/syn10901600	Female	White
wgs71838	MSBB AD DNA whole genome sequencing	HiSeq 2500 System	Illumina	wgs71838_WGS	recalibrated_variants.*	Synapse	doi:10.7303/syn10901600	https://doi.org/10.7303/syn10901600	Male	White
wgs71839	MSBB AD DNA whole genome sequencing	HiSeq 2500 System	Illumina	wgs71839_WGS	recalibrated_variants.*	Synapse	doi:10.7303/syn10901600	https://doi.org/10.7303/syn10901600	Male	White
wgs71841	MSBB AD DNA whole genome sequencing	HiSeq 2500 System	Illumina	wgs71841_WGS	recalibrated_variants.*	Synapse	doi:10.7303/syn10901600	https://doi.org/10.7303/syn10901600	Male	White
wgs71842	MSBB AD DNA whole genome sequencing	HiSeq 2500 System	Illumina	wgs71842_WGS	recalibrated_variants.*	Synapse	doi:10.7303/syn10901600	https://doi.org/10.7303/syn10901600	Male	Latino
wgs71843	MSBB AD DNA whole genome sequencing	HiSeq 2500 System	Illumina	wgs71843_WGS	recalibrated_variants.*	Synapse	doi:10.7303/syn10901600	https://doi.org/10.7303/syn10901600	Female	White
wgs71844	MSBB AD DNA whole genome sequencing	HiSeq 2500 System	Illumina	wgs71844_WGS	recalibrated_variants.*	Synapse	doi:10.7303/syn10901600	https://doi.org/10.7303/syn10901600	Female	White
wgs71845	MSBB AD DNA whole genome sequencing	HiSeq 2500 System	Illumina	wgs71845_WGS	recalibrated_variants.*	Synapse	doi:10.7303/syn10901600	https://doi.org/10.7303/syn10901600	Male	White
wgs71846	MSBB AD DNA whole genome sequencing	HiSeq 2500 System	Illumina	wgs71846_WGS	recalibrated_variants.*	Synapse	doi:10.7303/syn10901600	https://doi.org/10.7303/syn10901600	Female	Black
wgs71847	MSBB AD DNA whole genome sequencing	HiSeq 2500 System	Illumina	wgs71847_WGS	recalibrated_variants.*	Synapse	doi:10.7303/syn10901600	https://doi.org/10.7303/syn10901600	Male	White
wgs71848	MSBB AD DNA whole genome sequencing	HiSeq 2500 System	Illumina	wgs71848_WGS	recalibrated_variants.*	Synapse	doi:10.7303/syn10901600	https://doi.org/10.7303/syn10901600	Female	White
wgs71849	MSBB AD DNA whole genome sequencing	HiSeq 2500 System	Illumina	wgs71849_WGS	recalibrated_variants.*	Synapse	doi:10.7303/syn10901600	https://doi.org/10.7303/syn10901600	Female	White
wgs71850	MSBB AD DNA whole genome sequencing	HiSeq 2500 System	Illumina	wgs71850_WGS	recalibrated_variants.*	Synapse	doi:10.7303/syn10901600	https://doi.org/10.7303/syn10901600	Female	White
wgs71851	MSBB AD DNA whole genome sequencing	HiSeq 2500 System	Illumina	wgs71851_WGS	recalibrated_variants.*	Synapse	doi:10.7303/syn10901600	https://doi.org/10.7303/syn10901600	Female	White
wgs71852	MSBB AD DNA whole genome sequencing	HiSeq 2500 System	Illumina	wgs71852_WGS	recalibrated_variants.*	Synapse	doi:10.7303/syn10901600	https://doi.org/10.7303/syn10901600	Female	White
wgs71853	MSBB AD DNA whole genome sequencing	HiSeq 2500 System	Illumina	wgs71853_WGS	recalibrated_variants.*	Synapse	doi:10.7303/syn10901600	https://doi.org/10.7303/syn10901600	Female	White
wgs71855	MSBB AD DNA whole genome sequencing	HiSeq 2500 System	Illumina	wgs71855_WGS	recalibrated_variants.*	Synapse	doi:10.7303/syn10901600	https://doi.org/10.7303/syn10901600	Female	White
wgs71856	MSBB AD DNA whole genome sequencing	HiSeq 2500 System	Illumina	wgs71856_WGS	recalibrated_variants.*	Synapse	doi:10.7303/syn10901600	https://doi.org/10.7303/syn10901600	Female	Black
wgs71857	MSBB AD DNA whole genome sequencing	HiSeq 2500 System	Illumina	wgs71857_WGS	recalibrated_variants.*	Synapse	doi:10.7303/syn10901600	https://doi.org/10.7303/syn10901600	Female	Black
wgs71858	MSBB AD DNA whole genome sequencing	HiSeq 2500 System	Illumina	wgs71858_WGS	recalibrated_variants.*	Synapse	doi:10.7303/syn10901600	https://doi.org/10.7303/syn10901600	Female	White
wgs71859	MSBB AD DNA whole genome sequencing	HiSeq 2500 System	Illumina	wgs71859_WGS	recalibrated_variants.*	Synapse	doi:10.7303/syn10901600	https://doi.org/10.7303/syn10901600	Female	White
wgs71860	MSBB AD DNA whole genome sequencing	HiSeq 2500 System	Illumina	wgs71860_WGS	recalibrated_variants.*	Synapse	doi:10.7303/syn10901600	https://doi.org/10.7303/syn10901600	Female	White
wgs71861	MSBB AD DNA whole genome sequencing	HiSeq 2500 System	Illumina	wgs71861_WGS	recalibrated_variants.*	Synapse	doi:10.7303/syn10901600	https://doi.org/10.7303/syn10901600	Female	Latino
wgs71862	MSBB AD DNA whole genome sequencing	HiSeq 2500 System	Illumina	wgs71862_WGS	recalibrated_variants.*	Synapse	doi:10.7303/syn10901600	https://doi.org/10.7303/syn10901600	Female	White
wgs71863	MSBB AD DNA whole genome sequencing	HiSeq 2500 System	Illumina	wgs71863_WGS	recalibrated_variants.*	Synapse	doi:10.7303/syn10901600	https://doi.org/10.7303/syn10901600	Female	White
wgs71865	MSBB AD DNA whole genome sequencing	HiSeq 2500 System	Illumina	wgs71865_WGS	recalibrated_variants.*	Synapse	doi:10.7303/syn10901600	https://doi.org/10.7303/syn10901600	Female	White
wgs71866	MSBB AD DNA whole genome sequencing	HiSeq 2500 System	Illumina	wgs71866_WGS	recalibrated_variants.*	Synapse	doi:10.7303/syn10901600	https://doi.org/10.7303/syn10901600	Female	White
wgs71867	MSBB AD DNA whole genome sequencing	HiSeq 2500 System	Illumina	wgs71867_WGS	recalibrated_variants.*	Synapse	doi:10.7303/syn10901600	https://doi.org/10.7303/syn10901600	Male	Latino
wgs71868	MSBB AD DNA whole genome sequencing	HiSeq 2500 System	Illumina	wgs71868_WGS	recalibrated_variants.*	Synapse	doi:10.7303/syn10901600	https://doi.org/10.7303/syn10901600	Male	White
wgs71870	MSBB AD DNA whole genome sequencing	HiSeq 2500 System	Illumina	wgs71870_WGS	recalibrated_variants.*	Synapse	doi:10.7303/syn10901600	https://doi.org/10.7303/syn10901600	Female	Latino
wgs71871	MSBB AD DNA whole genome sequencing	HiSeq 2500 System	Illumina	wgs71871_WGS	recalibrated_variants.*	Synapse	doi:10.7303/syn10901600	https://doi.org/10.7303/syn10901600	Male	White
wgs71873	MSBB AD DNA whole genome sequencing	HiSeq 2500 System	Illumina	wgs71873_WGS	recalibrated_variants.*	Synapse	doi:10.7303/syn10901600	https://doi.org/10.7303/syn10901600	Female	White
wgs71875	MSBB AD DNA whole genome sequencing	HiSeq 2500 System	Illumina	wgs71875_WGS	recalibrated_variants.*	Synapse	doi:10.7303/syn10901600	https://doi.org/10.7303/syn10901600	Male	Black
wgs71876	MSBB AD DNA whole genome sequencing	HiSeq 2500 System	Illumina	wgs71876_WGS	recalibrated_variants.*	Synapse	doi:10.7303/syn10901600	https://doi.org/10.7303/syn10901600	Female	Black
wgs71877	MSBB AD DNA whole genome sequencing	HiSeq 2500 System	Illumina	wgs71877_WGS	recalibrated_variants.*	Synapse	doi:10.7303/syn10901600	https://doi.org/10.7303/syn10901600	Male	White
wgs71878	MSBB AD DNA whole genome sequencing	HiSeq 2500 System	Illumina	wgs71878_WGS	recalibrated_variants.*	Synapse	doi:10.7303/syn10901600	https://doi.org/10.7303/syn10901600	Male	Black
wgs71879	MSBB AD DNA whole genome sequencing	HiSeq 2500 System	Illumina	wgs71879_WGS	recalibrated_variants.*	Synapse	doi:10.7303/syn10901600	https://doi.org/10.7303/syn10901600	Female	White
wgs71880	MSBB AD DNA whole genome sequencing	HiSeq 2500 System	Illumina	wgs71880_WGS	recalibrated_variants.*	Synapse	doi:10.7303/syn10901600	https://doi.org/10.7303/syn10901600	Male	White
wgs71881	MSBB AD DNA whole genome sequencing	HiSeq 2500 System	Illumina	wgs71881_WGS	recalibrated_variants.*	Synapse	doi:10.7303/syn10901600	https://doi.org/10.7303/syn10901600	Female	White
wgs71882	MSBB AD DNA whole genome sequencing	HiSeq 2500 System	Illumina	wgs71882_WGS	recalibrated_variants.*	Synapse	doi:10.7303/syn10901600	https://doi.org/10.7303/syn10901600	Female	White
wgs71883	MSBB AD DNA whole genome sequencing	HiSeq 2500 System	Illumina	wgs71883_WGS	recalibrated_variants.*	Synapse	doi:10.7303/syn10901600	https://doi.org/10.7303/syn10901600	Male	White
wgs71884	MSBB AD DNA whole genome sequencing	HiSeq 2500 System	Illumina	wgs71884_WGS	recalibrated_variants.*	Synapse	doi:10.7303/syn10901600	https://doi.org/10.7303/syn10901600	Female	White
wgs71885	MSBB AD DNA whole genome sequencing	HiSeq 2500 System	Illumina	wgs71885_WGS	recalibrated_variants.*	Synapse	doi:10.7303/syn10901600	https://doi.org/10.7303/syn10901600	Female	White
wgs71886	MSBB AD DNA whole genome sequencing	HiSeq 2500 System	Illumina	wgs71886_WGS	recalibrated_variants.*	Synapse	doi:10.7303/syn10901600	https://doi.org/10.7303/syn10901600	Male	Unknown
wgs71887	MSBB AD DNA whole genome sequencing	HiSeq 2500 System	Illumina	wgs71887_WGS	recalibrated_variants.*	Synapse	doi:10.7303/syn10901600	https://doi.org/10.7303/syn10901600	Male	White
wgs71889	MSBB AD DNA whole genome sequencing	HiSeq 2500 System	Illumina	wgs71889_WGS	recalibrated_variants.*	Synapse	doi:10.7303/syn10901600	https://doi.org/10.7303/syn10901600	Female	White
wgs71890	MSBB AD DNA whole genome sequencing	HiSeq 2500 System	Illumina	wgs71890_WGS	recalibrated_variants.*	Synapse	doi:10.7303/syn10901600	https://doi.org/10.7303/syn10901600	Female	Black
wgs71891	MSBB AD DNA whole genome sequencing	HiSeq 2500 System	Illumina	wgs71891_WGS	recalibrated_variants.*	Synapse	doi:10.7303/syn10901600	https://doi.org/10.7303/syn10901600	Male	White
wgs71892	MSBB AD DNA whole genome sequencing	HiSeq 2500 System	Illumina	wgs71892_WGS	recalibrated_variants.*	Synapse	doi:10.7303/syn10901600	https://doi.org/10.7303/syn10901600	Female	White
wgs71893	MSBB AD DNA whole genome sequencing	HiSeq 2500 System	Illumina	wgs71893_WGS	recalibrated_variants.*	Synapse	doi:10.7303/syn10901600	https://doi.org/10.7303/syn10901600	Female	White
wgs71895	MSBB AD DNA whole genome sequencing	HiSeq 2500 System	Illumina	wgs71895_WGS	recalibrated_variants.*	Synapse	doi:10.7303/syn10901600	https://doi.org/10.7303/syn10901600	Female	Unknown
wgs71896	MSBB AD DNA whole genome sequencing	HiSeq 2500 System	Illumina	wgs71896_WGS	recalibrated_variants.*	Synapse	doi:10.7303/syn10901600	https://doi.org/10.7303/syn10901600	Female	White
wgs71897	MSBB AD DNA whole genome sequencing	HiSeq 2500 System	Illumina	wgs71897_WGS	recalibrated_variants.*	Synapse	doi:10.7303/syn10901600	https://doi.org/10.7303/syn10901600	Female	White
wgs71898	MSBB AD DNA whole genome sequencing	HiSeq 2500 System	Illumina	wgs71898_WGS	recalibrated_variants.*	Synapse	doi:10.7303/syn10901600	https://doi.org/10.7303/syn10901600	Female	Black
wgs71899	MSBB AD DNA whole genome sequencing	HiSeq 2500 System	Illumina	wgs71899_WGS	recalibrated_variants.*	Synapse	doi:10.7303/syn10901600	https://doi.org/10.7303/syn10901600	Female	White
wgs71900	MSBB AD DNA whole genome sequencing	HiSeq 2500 System	Illumina	wgs71900_WGS	recalibrated_variants.*	Synapse	doi:10.7303/syn10901600	https://doi.org/10.7303/syn10901600	Female	White
wgs71901	MSBB AD DNA whole genome sequencing	HiSeq 2500 System	Illumina	wgs71901_WGS	recalibrated_variants.*	Synapse	doi:10.7303/syn10901600	https://doi.org/10.7303/syn10901600	Female	White
wgs71902	MSBB AD DNA whole genome sequencing	HiSeq 2500 System	Illumina	wgs71902_WGS	recalibrated_variants.*	Synapse	doi:10.7303/syn10901600	https://doi.org/10.7303/syn10901600	Male	Black
wgs71903	MSBB AD DNA whole genome sequencing	HiSeq 2500 System	Illumina	wgs71903_WGS	recalibrated_variants.*	Synapse	doi:10.7303/syn10901600	https://doi.org/10.7303/syn10901600	Female	White
wgs71904	MSBB AD DNA whole genome sequencing	HiSeq 2500 System	Illumina	wgs71904_WGS	recalibrated_variants.*	Synapse	doi:10.7303/syn10901600	https://doi.org/10.7303/syn10901600	Female	White
wgs71906	MSBB AD DNA whole genome sequencing	HiSeq 2500 System	Illumina	wgs71906_WGS	recalibrated_variants.*	Synapse	doi:10.7303/syn10901600	https://doi.org/10.7303/syn10901600	Female	White
wgs71907	MSBB AD DNA whole genome sequencing	HiSeq 2500 System	Illumina	wgs71907_WGS	recalibrated_variants.*	Synapse	doi:10.7303/syn10901600	https://doi.org/10.7303/syn10901600	Female	Latino
wgs71908	MSBB AD DNA whole genome sequencing	HiSeq 2500 System	Illumina	wgs71908_WGS	recalibrated_variants.*	Synapse	doi:10.7303/syn10901600	https://doi.org/10.7303/syn10901600	Female	White
wgs71909	MSBB AD DNA whole genome sequencing	HiSeq 2500 System	Illumina	wgs71909_WGS	recalibrated_variants.*	Synapse	doi:10.7303/syn10901600	https://doi.org/10.7303/syn10901600	Male	Latino
wgs71910	MSBB AD DNA whole genome sequencing	HiSeq 2500 System	Illumina	wgs71910_WGS	recalibrated_variants.*	Synapse	doi:10.7303/syn10901600	https://doi.org/10.7303/syn10901600	Male	White
wgs71911	MSBB AD DNA whole genome sequencing	HiSeq 2500 System	Illumina	wgs71911_WGS	recalibrated_variants.*	Synapse	doi:10.7303/syn10901600	https://doi.org/10.7303/syn10901600	Female	White
wgs71912	MSBB AD DNA whole genome sequencing	HiSeq 2500 System	Illumina	wgs71912_WGS	recalibrated_variants.*	Synapse	doi:10.7303/syn10901600	https://doi.org/10.7303/syn10901600	Female	White
wgs71913	MSBB AD DNA whole genome sequencing	HiSeq 2500 System	Illumina	wgs71913_WGS	recalibrated_variants.*	Synapse	doi:10.7303/syn10901600	https://doi.org/10.7303/syn10901600	Female	Latino
wgs71915	MSBB AD DNA whole genome sequencing	HiSeq 2500 System	Illumina	wgs71915_WGS	recalibrated_variants.*	Synapse	doi:10.7303/syn10901600	https://doi.org/10.7303/syn10901600	Female	White
wgs71916	MSBB AD DNA whole genome sequencing	HiSeq 2500 System	Illumina	wgs71916_WGS	recalibrated_variants.*	Synapse	doi:10.7303/syn10901600	https://doi.org/10.7303/syn10901600	Female	White
wgs71917	MSBB AD DNA whole genome sequencing	HiSeq 2500 System	Illumina	wgs71917_WGS	recalibrated_variants.*	Synapse	doi:10.7303/syn10901600	https://doi.org/10.7303/syn10901600	Female	White
wgs71918	MSBB AD DNA whole genome sequencing	HiSeq 2500 System	Illumina	wgs71918_WGS	recalibrated_variants.*	Synapse	doi:10.7303/syn10901600	https://doi.org/10.7303/syn10901600	Female	White
wgs71919	MSBB AD DNA whole genome sequencing	HiSeq 2500 System	Illumina	wgs71919_WGS	recalibrated_variants.*	Synapse	doi:10.7303/syn10901600	https://doi.org/10.7303/syn10901600	Male	White
wgs71920	MSBB AD DNA whole genome sequencing	HiSeq 2500 System	Illumina	wgs71920_WGS	recalibrated_variants.*	Synapse	doi:10.7303/syn10901600	https://doi.org/10.7303/syn10901600	Female	Black
wgs71922	MSBB AD DNA whole genome sequencing	HiSeq 2500 System	Illumina	wgs71922_WGS	recalibrated_variants.*	Synapse	doi:10.7303/syn10901600	https://doi.org/10.7303/syn10901600	Female	White
wgs71923	MSBB AD DNA whole genome sequencing	HiSeq 2500 System	Illumina	wgs71923_WGS	recalibrated_variants.*	Synapse	doi:10.7303/syn10901600	https://doi.org/10.7303/syn10901600	Male	Unknown
wgs71924	MSBB AD DNA whole genome sequencing	HiSeq 2500 System	Illumina	wgs71924_WGS	recalibrated_variants.*	Synapse	doi:10.7303/syn10901600	https://doi.org/10.7303/syn10901600	Female	White
wgs71925	MSBB AD DNA whole genome sequencing	HiSeq 2500 System	Illumina	wgs71925_WGS	recalibrated_variants.*	Synapse	doi:10.7303/syn10901600	https://doi.org/10.7303/syn10901600	Male	Latino
wgs71926	MSBB AD DNA whole genome sequencing	HiSeq 2500 System	Illumina	wgs71926_WGS	recalibrated_variants.*	Synapse	doi:10.7303/syn10901600	https://doi.org/10.7303/syn10901600	Female	White
wgs71927	MSBB AD DNA whole genome sequencing	HiSeq 2500 System	Illumina	wgs71927_WGS	recalibrated_variants.*	Synapse	doi:10.7303/syn10901600	https://doi.org/10.7303/syn10901600	Male	White
wgs71928	MSBB AD DNA whole genome sequencing	HiSeq 2500 System	Illumina	wgs71928_WGS	recalibrated_variants.*	Synapse	doi:10.7303/syn10901600	https://doi.org/10.7303/syn10901600	Male	Black
wgs71929	MSBB AD DNA whole genome sequencing	HiSeq 2500 System	Illumina	wgs71929_WGS	recalibrated_variants.*	Synapse	doi:10.7303/syn10901600	https://doi.org/10.7303/syn10901600	Female	White
wgs71930	MSBB AD DNA whole genome sequencing	HiSeq 2500 System	Illumina	wgs71930_WGS	recalibrated_variants.*	Synapse	doi:10.7303/syn10901600	https://doi.org/10.7303/syn10901600	Female	Latino
wgs71931	MSBB AD DNA whole genome sequencing	HiSeq 2500 System	Illumina	wgs71931_WGS	recalibrated_variants.*	Synapse	doi:10.7303/syn10901600	https://doi.org/10.7303/syn10901600	Female	White
wgs71932	MSBB AD DNA whole genome sequencing	HiSeq 2500 System	Illumina	wgs71932_WGS	recalibrated_variants.*	Synapse	doi:10.7303/syn10901600	https://doi.org/10.7303/syn10901600	Female	White
wgs71933	MSBB AD DNA whole genome sequencing	HiSeq 2500 System	Illumina	wgs71933_WGS	recalibrated_variants.*	Synapse	doi:10.7303/syn10901600	https://doi.org/10.7303/syn10901600	Male	White
wgs71934	MSBB AD DNA whole genome sequencing	HiSeq 2500 System	Illumina	wgs71934_WGS	recalibrated_variants.*	Synapse	doi:10.7303/syn10901600	https://doi.org/10.7303/syn10901600	Female	Latino
wgs71935	MSBB AD DNA whole genome sequencing	HiSeq 2500 System	Illumina	wgs71935_WGS	recalibrated_variants.*	Synapse	doi:10.7303/syn10901600	https://doi.org/10.7303/syn10901600	Female	Unknown
wgs71936	MSBB AD DNA whole genome sequencing	HiSeq 2500 System	Illumina	wgs71936_WGS	recalibrated_variants.*	Synapse	doi:10.7303/syn10901600	https://doi.org/10.7303/syn10901600	Female	White
wgs71937	MSBB AD DNA whole genome sequencing	HiSeq 2500 System	Illumina	wgs71937_WGS	recalibrated_variants.*	Synapse	doi:10.7303/syn10901600	https://doi.org/10.7303/syn10901600	Male	White
wgs71938	MSBB AD DNA whole genome sequencing	HiSeq 2500 System	Illumina	wgs71938_WGS	recalibrated_variants.*	Synapse	doi:10.7303/syn10901600	https://doi.org/10.7303/syn10901600	Female	White
wgs71939	MSBB AD DNA whole genome sequencing	HiSeq 2500 System	Illumina	wgs71939_WGS	recalibrated_variants.*	Synapse	doi:10.7303/syn10901600	https://doi.org/10.7303/syn10901600	Male	White
wgs71940	MSBB AD DNA whole genome sequencing	HiSeq 2500 System	Illumina	wgs71940_WGS	recalibrated_variants.*	Synapse	doi:10.7303/syn10901600	https://doi.org/10.7303/syn10901600	Male	White
wgs71941	MSBB AD DNA whole genome sequencing	HiSeq 2500 System	Illumina	wgs71941_WGS	recalibrated_variants.*	Synapse	doi:10.7303/syn10901600	https://doi.org/10.7303/syn10901600	Female	White
wgs71942	MSBB AD DNA whole genome sequencing	HiSeq 2500 System	Illumina	wgs71942_WGS	recalibrated_variants.*	Synapse	doi:10.7303/syn10901600	https://doi.org/10.7303/syn10901600	Female	White
wgs71943	MSBB AD DNA whole genome sequencing	HiSeq 2500 System	Illumina	wgs71943_WGS	recalibrated_variants.*	Synapse	doi:10.7303/syn10901600	https://doi.org/10.7303/syn10901600	Male	White
wgs71944	MSBB AD DNA whole genome sequencing	HiSeq 2500 System	Illumina	wgs71944_WGS	recalibrated_variants.*	Synapse	doi:10.7303/syn10901600	https://doi.org/10.7303/syn10901600	Female	Black
wgs71945	MSBB AD DNA whole genome sequencing	HiSeq 2500 System	Illumina	wgs71945_WGS	recalibrated_variants.*	Synapse	doi:10.7303/syn10901600	https://doi.org/10.7303/syn10901600	Male	Black
wgs71946	MSBB AD DNA whole genome sequencing	HiSeq 2500 System	Illumina	wgs71946_WGS	recalibrated_variants.*	Synapse	doi:10.7303/syn10901600	https://doi.org/10.7303/syn10901600	Female	White
wgs71947	MSBB AD DNA whole genome sequencing	HiSeq 2500 System	Illumina	wgs71947_WGS	recalibrated_variants.*	Synapse	doi:10.7303/syn10901600	https://doi.org/10.7303/syn10901600	Female	White
wgs71948	MSBB AD DNA whole genome sequencing	HiSeq 2500 System	Illumina	wgs71948_WGS	recalibrated_variants.*	Synapse	doi:10.7303/syn10901600	https://doi.org/10.7303/syn10901600	Female	White
wgs71949	MSBB AD DNA whole genome sequencing	HiSeq 2500 System	Illumina	wgs71949_WGS	recalibrated_variants.*	Synapse	doi:10.7303/syn10901600	https://doi.org/10.7303/syn10901600	Female	White
wgs71950	MSBB AD DNA whole genome sequencing	HiSeq 2500 System	Illumina	wgs71950_WGS	recalibrated_variants.*	Synapse	doi:10.7303/syn10901600	https://doi.org/10.7303/syn10901600	Male	White
wgs71951	MSBB AD DNA whole genome sequencing	HiSeq 2500 System	Illumina	wgs71951_WGS	recalibrated_variants.*	Synapse	doi:10.7303/syn10901600	https://doi.org/10.7303/syn10901600	Male	White
wgs71952	MSBB AD DNA whole genome sequencing	HiSeq 2500 System	Illumina	wgs71952_WGS	recalibrated_variants.*	Synapse	doi:10.7303/syn10901600	https://doi.org/10.7303/syn10901600	Female	Unknown
wgs71954	MSBB AD DNA whole genome sequencing	HiSeq 2500 System	Illumina	wgs71954_WGS	recalibrated_variants.*	Synapse	doi:10.7303/syn10901600	https://doi.org/10.7303/syn10901600	Female	White
wgs71955	MSBB AD DNA whole genome sequencing	HiSeq 2500 System	Illumina	wgs71955_WGS	recalibrated_variants.*	Synapse	doi:10.7303/syn10901600	https://doi.org/10.7303/syn10901600	Female	White
wgs71956	MSBB AD DNA whole genome sequencing	HiSeq 2500 System	Illumina	wgs71956_WGS	recalibrated_variants.*	Synapse	doi:10.7303/syn10901600	https://doi.org/10.7303/syn10901600	Male	Black
wgs71958	MSBB AD DNA whole genome sequencing	HiSeq 2500 System	Illumina	wgs71958_WGS	recalibrated_variants.*	Synapse	doi:10.7303/syn10901600	https://doi.org/10.7303/syn10901600	Female	White
wgs71959	MSBB AD DNA whole genome sequencing	HiSeq 2500 System	Illumina	wgs71959_WGS	recalibrated_variants.*	Synapse	doi:10.7303/syn10901600	https://doi.org/10.7303/syn10901600	Male	White
wgs71960	MSBB AD DNA whole genome sequencing	HiSeq 2500 System	Illumina	wgs71960_WGS	recalibrated_variants.*	Synapse	doi:10.7303/syn10901600	https://doi.org/10.7303/syn10901600	Female	White
wgs71961	MSBB AD DNA whole genome sequencing	HiSeq 2500 System	Illumina	wgs71961_WGS	recalibrated_variants.*	Synapse	doi:10.7303/syn10901600	https://doi.org/10.7303/syn10901600	Male	White
wgs71962	MSBB AD DNA whole genome sequencing	HiSeq 2500 System	Illumina	wgs71962_WGS	recalibrated_variants.*	Synapse	doi:10.7303/syn10901600	https://doi.org/10.7303/syn10901600	Female	White
wgs71963	MSBB AD DNA whole genome sequencing	HiSeq 2500 System	Illumina	wgs71963_WGS	recalibrated_variants.*	Synapse	doi:10.7303/syn10901600	https://doi.org/10.7303/syn10901600	Male	White
wgs71964	MSBB AD DNA whole genome sequencing	HiSeq 2500 System	Illumina	wgs71964_WGS	recalibrated_variants.*	Synapse	doi:10.7303/syn10901600	https://doi.org/10.7303/syn10901600	Male	White
wgs71965	MSBB AD DNA whole genome sequencing	HiSeq 2500 System	Illumina	wgs71965_WGS	recalibrated_variants.*	Synapse	doi:10.7303/syn10901600	https://doi.org/10.7303/syn10901600	Female	Black
wgs71966	MSBB AD DNA whole genome sequencing	HiSeq 2500 System	Illumina	wgs71966_WGS	recalibrated_variants.*	Synapse	doi:10.7303/syn10901600	https://doi.org/10.7303/syn10901600	Female	White
wgs71967	MSBB AD DNA whole genome sequencing	HiSeq 2500 System	Illumina	wgs71967_WGS	recalibrated_variants.*	Synapse	doi:10.7303/syn10901600	https://doi.org/10.7303/syn10901600	Male	White
wgs71968	MSBB AD DNA whole genome sequencing	HiSeq 2500 System	Illumina	wgs71968_WGS	recalibrated_variants.*	Synapse	doi:10.7303/syn10901600	https://doi.org/10.7303/syn10901600	Female	Latino
wgs71969	MSBB AD DNA whole genome sequencing	HiSeq 2500 System	Illumina	wgs71969_WGS	recalibrated_variants.*	Synapse	doi:10.7303/syn10901600	https://doi.org/10.7303/syn10901600	Female	Black
wgs71970	MSBB AD DNA whole genome sequencing	HiSeq 2500 System	Illumina	wgs71970_WGS	recalibrated_variants.*	Synapse	doi:10.7303/syn10901600	https://doi.org/10.7303/syn10901600	Male	Latino
wgs71971	MSBB AD DNA whole genome sequencing	HiSeq 2500 System	Illumina	wgs71971_WGS	recalibrated_variants.*	Synapse	doi:10.7303/syn10901600	https://doi.org/10.7303/syn10901600	Male	Black
wgs71972	MSBB AD DNA whole genome sequencing	HiSeq 2500 System	Illumina	wgs71972_WGS	recalibrated_variants.*	Synapse	doi:10.7303/syn10901600	https://doi.org/10.7303/syn10901600	Female	White
wgs71973	MSBB AD DNA whole genome sequencing	HiSeq 2500 System	Illumina	wgs71973_WGS	recalibrated_variants.*	Synapse	doi:10.7303/syn10901600	https://doi.org/10.7303/syn10901600	Female	White
wgs71974	MSBB AD DNA whole genome sequencing	HiSeq 2500 System	Illumina	wgs71974_WGS	recalibrated_variants.*	Synapse	doi:10.7303/syn10901600	https://doi.org/10.7303/syn10901600	Male	White
wgs71975	MSBB AD DNA whole genome sequencing	HiSeq 2500 System	Illumina	wgs71975_WGS	recalibrated_variants.*	Synapse	doi:10.7303/syn10901600	https://doi.org/10.7303/syn10901600	Female	Black
wgs71976	MSBB AD DNA whole genome sequencing	HiSeq 2500 System	Illumina	wgs71976_WGS	recalibrated_variants.*	Synapse	doi:10.7303/syn10901600	https://doi.org/10.7303/syn10901600	Female	White
wgs71977	MSBB AD DNA whole genome sequencing	HiSeq 2500 System	Illumina	wgs71977_WGS	recalibrated_variants.*	Synapse	doi:10.7303/syn10901600	https://doi.org/10.7303/syn10901600	Male	White
wgs71978	MSBB AD DNA whole genome sequencing	HiSeq 2500 System	Illumina	wgs71978_WGS	recalibrated_variants.*	Synapse	doi:10.7303/syn10901600	https://doi.org/10.7303/syn10901600	Female	White
wgs71979	MSBB AD DNA whole genome sequencing	HiSeq 2500 System	Illumina	wgs71979_WGS	recalibrated_variants.*	Synapse	doi:10.7303/syn10901600	https://doi.org/10.7303/syn10901600	Female	Black
wgs71980	MSBB AD DNA whole genome sequencing	HiSeq 2500 System	Illumina	wgs71980_WGS	recalibrated_variants.*	Synapse	doi:10.7303/syn10901600	https://doi.org/10.7303/syn10901600	Male	White
wgs71981	MSBB AD DNA whole genome sequencing	HiSeq 2500 System	Illumina	wgs71981_WGS	recalibrated_variants.*	Synapse	doi:10.7303/syn10901600	https://doi.org/10.7303/syn10901600	Female	White
wgs71982	MSBB AD DNA whole genome sequencing	HiSeq 2500 System	Illumina	wgs71982_WGS	recalibrated_variants.*	Synapse	doi:10.7303/syn10901600	https://doi.org/10.7303/syn10901600	Female	Latino
wgs71983	MSBB AD DNA whole genome sequencing	HiSeq 2500 System	Illumina	wgs71983_WGS	recalibrated_variants.*	Synapse	doi:10.7303/syn10901600	https://doi.org/10.7303/syn10901600	Female	White
wgs71984	MSBB AD DNA whole genome sequencing	HiSeq 2500 System	Illumina	wgs71984_WGS	recalibrated_variants.*	Synapse	doi:10.7303/syn10901600	https://doi.org/10.7303/syn10901600	Female	White
wgs71985	MSBB AD DNA whole genome sequencing	HiSeq 2500 System	Illumina	wgs71985_WGS	recalibrated_variants.*	Synapse	doi:10.7303/syn10901600	https://doi.org/10.7303/syn10901600	Female	White
wgs71986	MSBB AD DNA whole genome sequencing	HiSeq 2500 System	Illumina	wgs71986_WGS	recalibrated_variants.*	Synapse	doi:10.7303/syn10901600	https://doi.org/10.7303/syn10901600	Female	White
wgs71987	MSBB AD DNA whole genome sequencing	HiSeq 2500 System	Illumina	wgs71987_WGS	recalibrated_variants.*	Synapse	doi:10.7303/syn10901600	https://doi.org/10.7303/syn10901600	Male	White
wgs71988	MSBB AD DNA whole genome sequencing	HiSeq 2500 System	Illumina	wgs71988_WGS	recalibrated_variants.*	Synapse	doi:10.7303/syn10901600	https://doi.org/10.7303/syn10901600	Female	White
wgs71989	MSBB AD DNA whole genome sequencing	HiSeq 2500 System	Illumina	wgs71989_WGS	recalibrated_variants.*	Synapse	doi:10.7303/syn10901600	https://doi.org/10.7303/syn10901600	Female	White
wgs71991	MSBB AD DNA whole genome sequencing	HiSeq 2500 System	Illumina	wgs71991_WGS	recalibrated_variants.*	Synapse	doi:10.7303/syn10901600	https://doi.org/10.7303/syn10901600	Female	White
wgs71992	MSBB AD DNA whole genome sequencing	HiSeq 2500 System	Illumina	wgs71992_WGS	recalibrated_variants.*	Synapse	doi:10.7303/syn10901600	https://doi.org/10.7303/syn10901600	Female	White
wgs71993	MSBB AD DNA whole genome sequencing	HiSeq 2500 System	Illumina	wgs71993_WGS	recalibrated_variants.*	Synapse	doi:10.7303/syn10901600	https://doi.org/10.7303/syn10901600	Female	White
wgs71994	MSBB AD DNA whole genome sequencing	HiSeq 2500 System	Illumina	wgs71994_WGS	recalibrated_variants.*	Synapse	doi:10.7303/syn10901600	https://doi.org/10.7303/syn10901600	Female	White
wgs71995	MSBB AD DNA whole genome sequencing	HiSeq 2500 System	Illumina	wgs71995_WGS	recalibrated_variants.*	Synapse	doi:10.7303/syn10901600	https://doi.org/10.7303/syn10901600	Female	White
wgs71996	MSBB AD DNA whole genome sequencing	HiSeq 2500 System	Illumina	wgs71996_WGS	recalibrated_variants.*	Synapse	doi:10.7303/syn10901600	https://doi.org/10.7303/syn10901600	Male	Latino
wgs74458	MSBB AD DNA whole genome sequencing	HiSeq 2500 System	Illumina	wgs74458_WGS	recalibrated_variants.*	Synapse	doi:10.7303/syn10901600	https://doi.org/10.7303/syn10901600	Female	White
wgs76348	MSBB AD DNA whole genome sequencing	HiSeq 2500 System	Illumina	wgs76348_WGS	recalibrated_variants.*	Synapse	doi:10.7303/syn10901600	https://doi.org/10.7303/syn10901600	Male	White
wgs76349	MSBB AD DNA whole genome sequencing	HiSeq 2500 System	Illumina	wgs76349_WGS	recalibrated_variants.*	Synapse	doi:10.7303/syn10901600	https://doi.org/10.7303/syn10901600	Female	Black
wgs76350	MSBB AD DNA whole genome sequencing	HiSeq 2500 System	Illumina	wgs76350_WGS	recalibrated_variants.*	Synapse	doi:10.7303/syn10901600	https://doi.org/10.7303/syn10901600	Female	Unknown
wgs76351	MSBB AD DNA whole genome sequencing	HiSeq 2500 System	Illumina	wgs76351_WGS	recalibrated_variants.*	Synapse	doi:10.7303/syn10901600	https://doi.org/10.7303/syn10901600	Female	White
wgs76352	MSBB AD DNA whole genome sequencing	HiSeq 2500 System	Illumina	wgs76352_WGS	recalibrated_variants.*	Synapse	doi:10.7303/syn10901600	https://doi.org/10.7303/syn10901600	Male	White
wgs76353	MSBB AD DNA whole genome sequencing	HiSeq 2500 System	Illumina	wgs76353_WGS	recalibrated_variants.*	Synapse	doi:10.7303/syn10901600	https://doi.org/10.7303/syn10901600	Male	White
wgs76354	MSBB AD DNA whole genome sequencing	HiSeq 2500 System	Illumina	wgs76354_WGS	recalibrated_variants.*	Synapse	doi:10.7303/syn10901600	https://doi.org/10.7303/syn10901600	Female	White
wgs76655	MSBB AD DNA whole genome sequencing	HiSeq 2500 System	Illumina	wgs76655_WGS	recalibrated_variants.*	Synapse	doi:10.7303/syn10901600	https://doi.org/10.7303/syn10901600	Female	White
