# Supplementary material for: The Mount Sinai cohort of large-scale genomic, transcriptomic and proteomic data in Alzheimer's disease
Source: Sci Data. 2018 Sep 11;5:180185. doi: 10.1038/sdata.2018.185 (PMC6132187; doi:10.1038/sdata.2018.185)
Supplement: Supplementary Table 1 [file sdata2018185-s2.xlsx]

## Sheet: Sheet 1
Table S1 Sample meta information table after quality control. *Action, samples are classified as Okay, Remap (brain id remapped) or Exclude (brain ID unidentifiable).
Sampleid	Batch	Datatype	BrainID by annotation	Sex by annotation	Race by annotation	Sex by marker gene expression	Sex by plink imputation	Race by genotype PCA	BrainID (final)	Sex (final)	Race (final)	Action
BM_10_739	S108B355	RNA-seq	AMPAD_MSSM_0000069984	Male	Black	Male			AMPAD_MSSM_0000069984	Male	Black	OKay
BM_22_267	H154B394	RNA-seq	AMPAD_MSSM_0000069984	Male	Black	Male			AMPAD_MSSM_0000069984	Male	Black	OKay
BM_36_428	S151B648	RNA-seq	AMPAD_MSSM_0000069984	Male	Black	Male			AMPAD_MSSM_0000069984	Male	Black	OKay
hB_RNA_16045	E008C189	RNA-seq	AMPAD_MSSM_0000069984	Male	Black	Male			AMPAD_MSSM_0000069984	Male	Black	OKay
BM_10_791	S109B355	RNA-seq	AMPAD_MSSM_0000057064	Female	Black	Female			AMPAD_MSSM_0000057064	Female	Black	OKay
BM_22_123	S113B394	RNA-seq	AMPAD_MSSM_0000057064	Female	Black	Female			AMPAD_MSSM_0000057064	Female	Black	OKay
BM_36_517	P19B648	RNA-seq	AMPAD_MSSM_0000057064	Female	Black	Female			AMPAD_MSSM_0000057064	Female	Black	OKay
hB_RNA_17125	B28C849	RNA-seq	AMPAD_MSSM_0000057064	Female	Black	Female			AMPAD_MSSM_0000057064	Female	Black	OKay
hB_RNA_17125	E009C189	RNA-seq	AMPAD_MSSM_0000057064	Female	Black	Female			AMPAD_MSSM_0000057064	Female	Black	OKay
BM_10_621	S112B394	RNA-seq	AMPAD_MSSM_0000044145	Male	White	Male			AMPAD_MSSM_0000044145	Male	White	OKay
BM_36_344	S110B355	RNA-seq	AMPAD_MSSM_0000044145	Male	White	Male			AMPAD_MSSM_0000044145	Male	White	OKay
hB_RNA_4791	K82C014	RNA-seq	AMPAD_MSSM_0000044145	Male	White	Male			AMPAD_MSSM_0000044145	Male	White	OKay
hB_RNA_4791	L43C014	RNA-seq	AMPAD_MSSM_0000044145	Male	White	Male			AMPAD_MSSM_0000044145	Male	White	OKay
BM_10_569	S111B394	RNA-seq	AMPAD_MSSM_0000095774	Female	White	Female			AMPAD_MSSM_0000095774	Female	White	OKay
BM_22_258	H154B394	RNA-seq	AMPAD_MSSM_0000095774	Female	White	Female			AMPAD_MSSM_0000095774	Female	White	OKay
BM_36_308	S110B355	RNA-seq	AMPAD_MSSM_0000095774	Female	White	Female			AMPAD_MSSM_0000095774	Female	White	OKay
hB_RNA_13477	P60C014	RNA-seq	AMPAD_MSSM_0000061946	Male	Black	Male			AMPAD_MSSM_0000061946	Male	Black	OKay
hB_RNA_9174	K75rC014	RNA-seq	AMPAD_MSSM_0000061946	Male	Black	Male			AMPAD_MSSM_0000061946	Male	Black	OKay
hB_RNA_4801	K82C014	RNA-seq	AMPAD_MSSM_0000061946	Male	Black	Male			AMPAD_MSSM_0000061946	Male	Black	OKay
hB_RNA_4801	L43C014	RNA-seq	AMPAD_MSSM_0000061946	Male	Black	Male			AMPAD_MSSM_0000061946	Male	Black	OKay
BM_10_788	S109B355	RNA-seq	AMPAD_MSSM_0000054396	Female	White	Female			AMPAD_MSSM_0000054396	Female	White	OKay
hB_RNA_13294	P60C014	RNA-seq	AMPAD_MSSM_0000054396	Female	White	Unknown			AMPAD_MSSM_0000033789	Male	Black	Remap
hB_RNA_9175	K75rC014	RNA-seq	AMPAD_MSSM_0000054396	Female	White	Female			AMPAD_MSSM_0000054396	Female	White	OKay
BM_36_429	S151B648	RNA-seq	AMPAD_MSSM_0000054396	Female	White	Female			AMPAD_MSSM_0000054396	Female	White	OKay
hB_RNA_4811	K82C014	RNA-seq	AMPAD_MSSM_0000054396	Female	White	Female			AMPAD_MSSM_0000054396	Female	White	OKay
hB_RNA_12964	K75rC014	RNA-seq	AMPAD_MSSM_0000018305	Male	White	Male			AMPAD_MSSM_0000018305	Male	White	OKay
hB_RNA_7905	E3C014	RNA-seq	AMPAD_MSSM_0000018305	Male	White	Male			AMPAD_MSSM_0000018305	Male	White	OKay
hB_RNA_10502	B18C014	RNA-seq	AMPAD_MSSM_0000018305	Male	White	Male			AMPAD_MSSM_0000018305	Male	White	OKay
hB_RNA_10502	K77C014	RNA-seq	AMPAD_MSSM_0000018305	Male	White	Male			AMPAD_MSSM_0000018305	Male	White	OKay
hB_RNA_8635	K85C014	RNA-seq	AMPAD_MSSM_0000018305	Male	White	Male			AMPAD_MSSM_0000018305	Male	White	OKay
hB_RNA_13144	P62C014	RNA-seq	AMPAD_MSSM_0000035594	Female	White	Female			AMPAD_MSSM_0000035594	Female	White	OKay
hB_RNA_8295	E007C014	RNA-seq	AMPAD_MSSM_0000035594	Female	White	Female			AMPAD_MSSM_0000035594	Female	White	OKay
hB_RNA_8295	E3C014	RNA-seq	AMPAD_MSSM_0000035594	Female	White	Female			AMPAD_MSSM_0000035594	Female	White	OKay
hB_RNA_10617	E007C014	RNA-seq	AMPAD_MSSM_0000035594	Female	White	Female			AMPAD_MSSM_0000035594	Female	White	OKay
hB_RNA_10617	K77C014	RNA-seq	AMPAD_MSSM_0000035594	Female	White	Female			AMPAD_MSSM_0000035594	Female	White	OKay
hB_RNA_8885	B18C014	RNA-seq	AMPAD_MSSM_0000035594	Female	White	Female			AMPAD_MSSM_0000035594	Female	White	OKay
BM_10_579	S112B394	RNA-seq	AMPAD_MSSM_0000053706	Female	White	Female			AMPAD_MSSM_0000053706	Female	White	OKay
hB_RNA_9176	K75rC014	RNA-seq	AMPAD_MSSM_0000053706	Female	White	Female			AMPAD_MSSM_0000053706	Female	White	OKay
BM_36_516	P19B648	RNA-seq	AMPAD_MSSM_0000053706	Female	White	Female			AMPAD_MSSM_0000053706	Female	White	OKay
hB_RNA_4827	K82C014	RNA-seq	AMPAD_MSSM_0000053706	Female	White	Female			AMPAD_MSSM_0000053706	Female	White	OKay
BM_10_809	S109B355	RNA-seq	AMPAD_MSSM_0000014947	Male	White	Male			AMPAD_MSSM_0000014947	Male	White	OKay
hB_RNA_9177	E2C014	RNA-seq	AMPAD_MSSM_0000014947	Male	White	Male			AMPAD_MSSM_0000014947	Male	White	OKay
BM_36_1107	P19B648	RNA-seq	AMPAD_MSSM_0000014947	Male	White	Male			AMPAD_MSSM_0000014947	Male	White	OKay
hB_RNA_4831	K82C014	RNA-seq	AMPAD_MSSM_0000014947	Male	White	Male			AMPAD_MSSM_0000014947	Male	White	OKay
BM_10_778	S109B355	RNA-seq	AMPAD_MSSM_0000099364	Male	Black	Male			AMPAD_MSSM_0000099364	Male	Black	OKay
BM_22_272	H154B394	RNA-seq	AMPAD_MSSM_0000099364	Male	Black	Male			AMPAD_MSSM_0000099364	Male	Black	OKay
BM_36_518	P19B648	RNA-seq	AMPAD_MSSM_0000099364	Male	Black	Male			AMPAD_MSSM_0000099364	Male	Black	OKay
hB_RNA_16195	E008C189	RNA-seq	AMPAD_MSSM_0000099364	Male	Black	Male			AMPAD_MSSM_0000099364	Male	Black	OKay
BM_10_651	S107B355	RNA-seq	AMPAD_MSSM_0000049401	Female	White	Female			AMPAD_MSSM_0000049401	Female	White	OKay
hB_RNA_9178	E2C014	RNA-seq	AMPAD_MSSM_0000049401	Female	White	Female			AMPAD_MSSM_0000049401	Female	White	OKay
hB_RNA_9178	L43C014	RNA-seq	AMPAD_MSSM_0000049401	Female	White	Female			AMPAD_MSSM_0000049401	Female	White	OKay
BM_36_525	P19B648	RNA-seq	AMPAD_MSSM_0000049401	Female	White	Female			AMPAD_MSSM_0000049401	Female	White	OKay
hB_RNA_4841	K82C014	RNA-seq	AMPAD_MSSM_0000049401	Female	White	Female			AMPAD_MSSM_0000049401	Female	White	OKay
BM_10_786	S109B355	RNA-seq	AMPAD_MSSM_0000076188	Male	White	Male			AMPAD_MSSM_0000076188	Male	White	OKay
BM_22_11	S112B394	RNA-seq	AMPAD_MSSM_0000076188	Male	White	Male			AMPAD_MSSM_0000076188	Male	White	OKay
hB_RNA_9179	E2C014	RNA-seq	AMPAD_MSSM_0000076188	Male	White	Male			AMPAD_MSSM_0000076188	Male	White	OKay
BM_36_545	P19B648	RNA-seq	AMPAD_MSSM_0000076188	Male	White	Male			AMPAD_MSSM_0000076188	Male	White	OKay
hB_RNA_4851	K82C014	RNA-seq	AMPAD_MSSM_0000076188	Male	White	Male			AMPAD_MSSM_0000076188	Male	White	OKay
BM_10_566	S111B394	RNA-seq	AMPAD_MSSM_0000067720	Male	White	Male			AMPAD_MSSM_0000067720	Male	Unknown	OKay
BM_22_166	S114B394	RNA-seq	AMPAD_MSSM_0000067720	Male	White	Male			AMPAD_MSSM_0000067720	Male	Unknown	OKay
BM_36_430	S151B648	RNA-seq	AMPAD_MSSM_0000067720	Male	White	Male			AMPAD_MSSM_0000067720	Male	Unknown	OKay
hB_RNA_17055	E009C189	RNA-seq	AMPAD_MSSM_0000067720	Male	White	Male			AMPAD_MSSM_0000067720	Male	Unknown	OKay
BM_10_740	S108B355	RNA-seq	AMPAD_MSSM_0000024508	Male	White	Male			AMPAD_MSSM_0000024508	Male	White	OKay
BM_22_152	S114B394	RNA-seq	AMPAD_MSSM_0000024508	Male	White	Male			AMPAD_MSSM_0000024508	Male	White	OKay
BM_36_412	S111B355	RNA-seq	AMPAD_MSSM_0000024508	Male	White	Male			AMPAD_MSSM_0000024508	Male	White	OKay
hB_RNA_16375	E008C189	RNA-seq	AMPAD_MSSM_0000024508	Male	White	Male			AMPAD_MSSM_0000024508	Male	White	OKay
hB_RNA_13397	P60C014	RNA-seq	AMPAD_MSSM_0000011589	Female	Black	Female			AMPAD_MSSM_0000011589	Female	Black	OKay
BM_22_268	H154B394	RNA-seq	AMPAD_MSSM_0000011589	Female	Black	Female			AMPAD_MSSM_0000011589	Female	Black	OKay
BM_36_416	S111B355	RNA-seq	AMPAD_MSSM_0000011589	Female	Black	Female			AMPAD_MSSM_0000011589	Female	Black	OKay
hB_RNA_4862	K82C014	RNA-seq	AMPAD_MSSM_0000011589	Female	Black	Female			AMPAD_MSSM_0000011589	Female	Black	OKay
hB_RNA_4862	L43C014	RNA-seq	AMPAD_MSSM_0000011589	Female	Black	Female			AMPAD_MSSM_0000011589	Female	Black	OKay
BM_10_553	S111B394	RNA-seq	AMPAD_MSSM_0000090996	Female	White	Female			AMPAD_MSSM_0000090996	Female	White	OKay
BM_22_269	H154B394	RNA-seq	AMPAD_MSSM_0000090996	Female	White	Female			AMPAD_MSSM_0000090996	Female	White	OKay
BM_36_398	S111B355	RNA-seq	AMPAD_MSSM_0000090996	Female	White	Female			AMPAD_MSSM_0000090996	Female	White	OKay
hB_RNA_16555	E009C189	RNA-seq	AMPAD_MSSM_0000090996	Female	White	Female			AMPAD_MSSM_0000090996	Female	White	OKay
BM_10_782	S109B355	RNA-seq	AMPAD_MSSM_0000034070	Female	White	Female			AMPAD_MSSM_0000034070	Female	Black	OKay
BM_22_270	H154B394	RNA-seq	AMPAD_MSSM_0000034070	Female	White	Female			AMPAD_MSSM_0000034070	Female	Black	OKay
BM_36_411	S111B355	RNA-seq	AMPAD_MSSM_0000034070	Female	White	Female			AMPAD_MSSM_0000034070	Female	Black	OKay
hB_RNA_16925	E009C189	RNA-seq	AMPAD_MSSM_0000034070	Female	White	Female			AMPAD_MSSM_0000034070	Female	Black	OKay
BM_10_576	S112B394	RNA-seq	AMPAD_MSSM_0000082391	Male	White	Male			AMPAD_MSSM_0000082391	Male	White	OKay
BM_22_178	S114B394	RNA-seq	AMPAD_MSSM_0000082391	Male	White	Male			AMPAD_MSSM_0000082391	Male	White	OKay
BM_36_413	S111B355	RNA-seq	AMPAD_MSSM_0000082391	Male	White	Male			AMPAD_MSSM_0000082391	Male	White	OKay
hB_RNA_17015	E009C189	RNA-seq	AMPAD_MSSM_0000082391	Male	White	Male			AMPAD_MSSM_0000082391	Male	White	OKay
hB_RNA_12865	P62C014	RNA-seq	AMPAD_MSSM_0000030199	Female	White	Female			AMPAD_MSSM_0000030199	Female	White	OKay
hB_RNA_10262	E3C014	RNA-seq	AMPAD_MSSM_0000030199	Female	White	Female			AMPAD_MSSM_0000030199	Female	White	OKay
hB_RNA_10552	E007C014	RNA-seq	AMPAD_MSSM_0000030199	Female	White	Female			AMPAD_MSSM_0000030199	Female	White	OKay
hB_RNA_10552	K77C014	RNA-seq	AMPAD_MSSM_0000030199	Female	White	Female			AMPAD_MSSM_0000030199	Female	White	OKay
hB_RNA_8565	K85C014	RNA-seq	AMPAD_MSSM_0000030199	Female	White	Female			AMPAD_MSSM_0000030199	Female	White	OKay
BM_10_591	S112B394	RNA-seq	AMPAD_MSSM_0000083234	Female	White	Female			AMPAD_MSSM_0000083234	Female	White	OKay
BM_22_61	S113B355	RNA-seq	AMPAD_MSSM_0000083234	Female	White	Female			AMPAD_MSSM_0000083234	Female	White	OKay
hB_RNA_16255	E008C189	RNA-seq	AMPAD_MSSM_0000083234	Female	White	Female			AMPAD_MSSM_0000083234	Female	White	OKay
hB_RNA_12734	P62C014	RNA-seq	AMPAD_MSSM_0000044475	Female	White	Female			AMPAD_MSSM_0000044475	Female	Unknown	OKay
hB_RNA_10272	E3C014	RNA-seq	AMPAD_MSSM_0000044475	Female	White	Female			AMPAD_MSSM_0000044475	Female	Unknown	OKay
hB_RNA_10452	K77C014	RNA-seq	AMPAD_MSSM_0000044475	Female	White	Female			AMPAD_MSSM_0000053661	Female	Unknown	Remap
hB_RNA_8995	B18C014	RNA-seq	AMPAD_MSSM_0000044475	Female	White	Female			AMPAD_MSSM_0000044475	Female	Unknown	OKay
BM_10_812	S109B355	RNA-seq	AMPAD_MSSM_0000031555	Female	White	Female			AMPAD_MSSM_0000031555	Female	White	OKay
BM_22_76	S113B355	RNA-seq	AMPAD_MSSM_0000031555	Female	White	Female			AMPAD_MSSM_0000031555	Female	White	OKay
BM_36_403	S111B355	RNA-seq	AMPAD_MSSM_0000031555	Female	White	Female			AMPAD_MSSM_0000031555	Female	White	OKay
hB_RNA_16025	E008C189	RNA-seq	AMPAD_MSSM_0000031555	Female	White	Female			AMPAD_MSSM_0000031555	Female	White	OKay
hB_RNA_12720	P62C014	RNA-seq	AMPAD_MSSM_0000056009	Female	Black	Female			AMPAD_MSSM_0000056009	Female	Black	OKay
hB_RNA_10252	E007C014	RNA-seq	AMPAD_MSSM_0000056009	Female	Black	Female			AMPAD_MSSM_0000056009	Female	Black	OKay
hB_RNA_10252	E3C014	RNA-seq	AMPAD_MSSM_0000056009	Female	Black	Female			AMPAD_MSSM_0000056009	Female	Black	OKay
hB_RNA_10372	K77C014	RNA-seq	AMPAD_MSSM_0000056009	Female	Black	Female			AMPAD_MSSM_0000056009	Female	Black	OKay
hB_RNA_8625	K85C014	RNA-seq	AMPAD_MSSM_0000056009	Female	Black	Female			AMPAD_MSSM_0000056009	Female	Black	OKay
BM_10_780	S109B355	RNA-seq	AMPAD_MSSM_0000099877	Male	Asian	Male			AMPAD_MSSM_0000099877	Male	Asian	OKay
hB_RNA_9180	E2C014	RNA-seq	AMPAD_MSSM_0000099877	Male	Asian	Male			AMPAD_MSSM_0000099877	Male	Asian	OKay
hB_RNA_9180	L43C014	RNA-seq	AMPAD_MSSM_0000099877	Male	Asian	Male			AMPAD_MSSM_0000099877	Male	Asian	OKay
BM_36_414	S111B355	RNA-seq	AMPAD_MSSM_0000099877	Male	Asian	Male			AMPAD_MSSM_0000099877	Male	Asian	OKay
hB_RNA_4871	K82C014	RNA-seq	AMPAD_MSSM_0000099877	Male	Asian	Male			AMPAD_MSSM_0000099877	Male	Asian	OKay
hB_RNA_13068	E007C014	RNA-seq	AMPAD_MSSM_0000027965	Female	White	Female			AMPAD_MSSM_0000027965	Female	White	OKay
hB_RNA_13068	P62C014	RNA-seq	AMPAD_MSSM_0000027965	Female	White	Female			AMPAD_MSSM_0000027965	Female	White	OKay
hB_RNA_10232	E007C014	RNA-seq	AMPAD_MSSM_0000027965	Female	White	Female			AMPAD_MSSM_0000027965	Female	White	OKay
hB_RNA_10232	E3C014	RNA-seq	AMPAD_MSSM_0000027965	Female	White	Female			AMPAD_MSSM_0000027965	Female	White	OKay
hB_RNA_10432	K77C014	RNA-seq	AMPAD_MSSM_0000027965	Female	White	Female						Exclude
hB_RNA_8745	K85C014	RNA-seq	AMPAD_MSSM_0000027965	Female	White	Female			AMPAD_MSSM_0000027965	Female	White	OKay
BM_10_806	S109B355	RNA-seq	AMPAD_MSSM_0000047108	Female	White	Female			AMPAD_MSSM_0000047108	Female	White	OKay
BM_36_389	S111B355	RNA-seq	AMPAD_MSSM_0000047108	Female	White	Female			AMPAD_MSSM_0000047108	Female	White	OKay
BM_10_765	S109B355	RNA-seq	AMPAD_MSSM_0000076286	Male	White	Male			AMPAD_MSSM_0000076286	Male	White	OKay
hB_RNA_9136	K75rC014	RNA-seq	AMPAD_MSSM_0000076286	Male	White	Male			AMPAD_MSSM_0000076286	Male	White	OKay
hB_RNA_4881	K82C014	RNA-seq	AMPAD_MSSM_0000076286	Male	White	Male			AMPAD_MSSM_0000076286	Male	White	OKay
hB_RNA_4881	L43C014	RNA-seq	AMPAD_MSSM_0000076286	Male	White	Male			AMPAD_MSSM_0000076286	Male	White	OKay
hB_RNA_12651	P62C014	RNA-seq	AMPAD_MSSM_0000079496	Female	White	Female			AMPAD_MSSM_0000079496	Female	White	OKay
hB_RNA_8215	B18C014	RNA-seq	AMPAD_MSSM_0000079496	Female	White	Female			AMPAD_MSSM_0000079496	Female	White	OKay
hB_RNA_8215	E3C014	RNA-seq	AMPAD_MSSM_0000079496	Female	White	Female			AMPAD_MSSM_0000079496	Female	White	OKay
hB_RNA_10583	E007C014	RNA-seq	AMPAD_MSSM_0000079496	Female	White	Female			AMPAD_MSSM_0000079496	Female	White	OKay
hB_RNA_10583	K77C014	RNA-seq	AMPAD_MSSM_0000079496	Female	White	Female			AMPAD_MSSM_0000079496	Female	White	OKay
hB_RNA_13048	B18C014	RNA-seq	AMPAD_MSSM_0000017693	Male	White	Male			AMPAD_MSSM_0000017693	Male	White	OKay
hB_RNA_13048	P62C014	RNA-seq	AMPAD_MSSM_0000017693	Male	White	Male			AMPAD_MSSM_0000017693	Male	White	OKay
hB_RNA_7825	E3C014	RNA-seq	AMPAD_MSSM_0000017693	Male	White	Male			AMPAD_MSSM_0000017693	Male	White	OKay
hB_RNA_11122	K79C014	RNA-seq	AMPAD_MSSM_0000017693	Male	White	Male			AMPAD_MSSM_0000017693	Male	White	OKay
hB_RNA_8515	K85C014	RNA-seq	AMPAD_MSSM_0000017693	Male	White	Unknown						Exclude
hB_RNA_12615	P62C014	RNA-seq	AMPAD_MSSM_0000001100	Female	White	Female			AMPAD_MSSM_0000001100	Female	White	OKay
hB_RNA_7785	E2C014	RNA-seq	AMPAD_MSSM_0000001100	Female	White	Female			AMPAD_MSSM_0000001100	Female	White	OKay
hB_RNA_8475	E007C014	RNA-seq	AMPAD_MSSM_0000001100	Female	White	Unknown						Exclude
hB_RNA_8475	L43C014	RNA-seq	AMPAD_MSSM_0000001100	Female	White	Female			AMPAD_MSSM_0000001100	Female	White	OKay
BM_10_797	S109B355	RNA-seq	AMPAD_MSSM_0000034450	Female	White	Female			AMPAD_MSSM_0000034450	Female	White	OKay
BM_22_144	S114B394	RNA-seq	AMPAD_MSSM_0000034450	Female	White	Female			AMPAD_MSSM_0000034450	Female	White	OKay
BM_36_361	S110B355	RNA-seq	AMPAD_MSSM_0000034450	Female	White	Female			AMPAD_MSSM_0000034450	Female	White	OKay
hB_RNA_16665	E009C189	RNA-seq	AMPAD_MSSM_0000034450	Female	White	Female			AMPAD_MSSM_0000034450	Female	White	OKay
BM_10_796	S109B355	RNA-seq	AMPAD_MSSM_0000021530	Male	Latino	Male			AMPAD_MSSM_0000021530	Male	Latino	OKay
hB_RNA_13266	P60C014	RNA-seq	AMPAD_MSSM_0000021530	Male	Latino	Male			AMPAD_MSSM_0000021530	Male	Latino	OKay
hB_RNA_9137	K75rC014	RNA-seq	AMPAD_MSSM_0000021530	Male	Latino	Male			AMPAD_MSSM_0000021530	Male	Latino	OKay
hB_RNA_4891	K82C014	RNA-seq	AMPAD_MSSM_0000021530	Male	Latino	Male			AMPAD_MSSM_0000021530	Male	Latino	OKay
hB_RNA_4891	L43C014	RNA-seq	AMPAD_MSSM_0000021530	Male	Latino	Male			AMPAD_MSSM_0000021530	Male	Latino	OKay
hB_RNA_12887	P62C014	RNA-seq	AMPAD_MSSM_0000067119	Female	White	Female			AMPAD_MSSM_0000067119	Female	White	OKay
hB_RNA_8405	K85C014	RNA-seq	AMPAD_MSSM_0000067119	Female	White	Female			AMPAD_MSSM_0000067119	Female	White	OKay
BM_10_554	S111B394	RNA-seq	AMPAD_MSSM_0000052232	Female	Latino	Female			AMPAD_MSSM_0000052232	Female	Latino	OKay
hB_RNA_13458	P60C014	RNA-seq	AMPAD_MSSM_0000052232	Female	Latino	Female			AMPAD_MSSM_0000052232	Female	Latino	OKay
BM_22_254	H154B394	RNA-seq	AMPAD_MSSM_0000052232	Female	Latino	Female			AMPAD_MSSM_0000052232	Female	Latino	OKay
hB_RNA_9138	K75rC014	RNA-seq	AMPAD_MSSM_0000052232	Female	Latino	Female			AMPAD_MSSM_0000052232	Female	Latino	OKay
BM_36_415	S111B355	RNA-seq	AMPAD_MSSM_0000052232	Female	Latino	Female			AMPAD_MSSM_0000052232	Female	Latino	OKay
hB_RNA_12362	K77C014	RNA-seq	AMPAD_MSSM_0000052232	Female	Latino	Female			AMPAD_MSSM_0000052232	Female	Latino	OKay
hB_RNA_4905	K82C014	RNA-seq	AMPAD_MSSM_0000052232	Female	Latino	Female			AMPAD_MSSM_0000052232	Female	Latino	OKay
BM_22_14	S112B394	RNA-seq	AMPAD_MSSM_0000099345	Female	White	Female			AMPAD_MSSM_0000099345	Female	White	OKay
BM_36_397	S111B355	RNA-seq	AMPAD_MSSM_0000099345	Female	White	Female			AMPAD_MSSM_0000099345	Female	White	OKay
hB_RNA_16705	E009C189	RNA-seq	AMPAD_MSSM_0000099345	Female	White	Female			AMPAD_MSSM_0000099345	Female	White	OKay
BM_10_725	S108B355	RNA-seq	AMPAD_MSSM_0000066789	Male	Latino	Male			AMPAD_MSSM_0000066789	Male	Latino	OKay
BM_22_15	S112B394	RNA-seq	AMPAD_MSSM_0000066789	Male	Latino	Male			AMPAD_MSSM_0000066789	Male	Latino	OKay
BM_36_399	S111B355	RNA-seq	AMPAD_MSSM_0000066789	Male	Latino	Male			AMPAD_MSSM_0000066789	Male	Latino	OKay
hB_RNA_16735	B28C849	RNA-seq	AMPAD_MSSM_0000066789	Male	Latino	Male			AMPAD_MSSM_0000066789	Male	Latino	OKay
hB_RNA_16735	E009C189	RNA-seq	AMPAD_MSSM_0000066789	Male	Latino	Male			AMPAD_MSSM_0000066789	Male	Latino	OKay
BM_10_675	S107B355	RNA-seq	AMPAD_MSSM_0000042769	Male	White	Male			AMPAD_MSSM_0000042769	Male	White	OKay
BM_22_100	S113B355	RNA-seq	AMPAD_MSSM_0000042769	Male	White	Male			AMPAD_MSSM_0000042769	Male	White	OKay
hB_RNA_16725	E009C189	RNA-seq	AMPAD_MSSM_0000042769	Male	White	Male			AMPAD_MSSM_0000042769	Male	White	OKay
BM_10_771	S109B355	RNA-seq	AMPAD_MSSM_0000980386	Female	White	Female			AMPAD_MSSM_0000980386	Female	White	OKay
BM_22_62	S113B355	RNA-seq	AMPAD_MSSM_0000980386	Female	White	Female			AMPAD_MSSM_0000980386	Female	White	OKay
hB_RNA_16605	E008C189	RNA-seq	AMPAD_MSSM_0000980386	Female	White	Female			AMPAD_MSSM_0000980386	Female	White	OKay
BM_10_555	S111B394	RNA-seq	AMPAD_MSSM_0000075093	Female	White	Female			AMPAD_MSSM_0000075093	Female	White	OKay
BM_22_222	S115B394	RNA-seq	AMPAD_MSSM_0000075093	Female	White	Female			AMPAD_MSSM_0000075093	Female	White	OKay
BM_36_531	P19B648	RNA-seq	AMPAD_MSSM_0000075093	Female	White	Female			AMPAD_MSSM_0000075093	Female	White	OKay
hB_RNA_16595	E008C189	RNA-seq	AMPAD_MSSM_0000075093	Female	White	Female			AMPAD_MSSM_0000075093	Female	White	OKay
BM_10_645	S112B394	RNA-seq	AMPAD_MSSM_0000028592	Male	White	Male			AMPAD_MSSM_0000028592	Male	White	OKay
BM_22_18	S112B394	RNA-seq	AMPAD_MSSM_0000028592	Male	White	Male			AMPAD_MSSM_0000028592	Male	White	OKay
hB_RNA_16535	E009C189	RNA-seq	AMPAD_MSSM_0000028592	Male	White	Male			AMPAD_MSSM_0000028592	Male	White	OKay
hB_RNA_13418	P60C014	RNA-seq	AMPAD_MSSM_0000053095	Female	Latino	Female			AMPAD_MSSM_0000053095	Female	Latino	OKay
BM_22_126	S114B394	RNA-seq	AMPAD_MSSM_0000053095	Female	Latino	Female			AMPAD_MSSM_0000053095	Female	Latino	OKay
hB_RNA_9139	K75rC014	RNA-seq	AMPAD_MSSM_0000053095	Female	Latino	Female			AMPAD_MSSM_0000053095	Female	Latino	OKay
hB_RNA_4919	K82C014	RNA-seq	AMPAD_MSSM_0000053095	Female	Latino	Female			AMPAD_MSSM_0000053095	Female	Latino	OKay
hB_RNA_12494	P62C014	RNA-seq	AMPAD_MSSM_0000025234	Female	White	Female			AMPAD_MSSM_0000025234	Female	White	OKay
hB_RNA_7765	E007C014	RNA-seq	AMPAD_MSSM_0000025234	Female	White	Female			AMPAD_MSSM_0000050086	Female	White	Remap
hB_RNA_7765	K79C014	RNA-seq	AMPAD_MSSM_0000025234	Female	White	Female			AMPAD_MSSM_0000050086	Female	White	Remap
hB_RNA_10822	E007C014	RNA-seq	AMPAD_MSSM_0000025234	Female	White	Female			AMPAD_MSSM_0000025234	Female	White	OKay
hB_RNA_10822	K77C014	RNA-seq	AMPAD_MSSM_0000025234	Female	White	Female			AMPAD_MSSM_0000025234	Female	White	OKay
hB_RNA_8605	K85C014	RNA-seq	AMPAD_MSSM_0000025234	Female	White	Female			AMPAD_MSSM_0000025234	Female	White	OKay
BM_10_719	S108B355	RNA-seq	AMPAD_MSSM_0000071503	Female	White	Female			AMPAD_MSSM_0000071503	Female	White	OKay
BM_10_718	S108B355	RNA-seq	AMPAD_MSSM_0000083910	Female	Latino	Female			AMPAD_MSSM_0000083910	Female	Latino	OKay
BM_22_111	S113B394	RNA-seq	AMPAD_MSSM_0000083910	Female	Latino	Female			AMPAD_MSSM_0000083910	Female	Latino	OKay
BM_36_395	S111B355	RNA-seq	AMPAD_MSSM_0000083910	Female	Latino	Female			AMPAD_MSSM_0000083910	Female	Latino	OKay
hB_RNA_16585	E008C189	RNA-seq	AMPAD_MSSM_0000083910	Female	Latino	Female			AMPAD_MSSM_0000083910	Female	Latino	OKay
hB_RNA_12201	E007C014	RNA-seq	AMPAD_MSSM_0000056024	Female	White	Female			AMPAD_MSSM_0000056024	Female	White	OKay
hB_RNA_12201	E3C014	RNA-seq	AMPAD_MSSM_0000056024	Female	White	Female			AMPAD_MSSM_0000056024	Female	White	OKay
hB_RNA_10482	E007C014	RNA-seq	AMPAD_MSSM_0000056024	Female	White	Female			AMPAD_MSSM_0000056024	Female	White	OKay
hB_RNA_10482	K77C014	RNA-seq	AMPAD_MSSM_0000056024	Female	White	Female			AMPAD_MSSM_0000056024	Female	White	OKay
hB_RNA_8845	B18C014	RNA-seq	AMPAD_MSSM_0000056024	Female	White	Female			AMPAD_MSSM_0000056024	Female	White	OKay
hB_RNA_12901	P62C014	RNA-seq	AMPAD_MSSM_0000050086	Male	White	Female			AMPAD_MSSM_0000050086	Female	White	OKay
hB_RNA_7995	E007C014	RNA-seq	AMPAD_MSSM_0000050086	Male	White	Female						Exclude
hB_RNA_7995	E3C014	RNA-seq	AMPAD_MSSM_0000050086	Male	White	Female			AMPAD_MSSM_0000050086	Female	White	OKay
hB_RNA_10622	K77C014	RNA-seq	AMPAD_MSSM_0000050086	Male	White	Female			AMPAD_MSSM_0000050086	Female	White	OKay
hB_RNA_10622	L43C014	RNA-seq	AMPAD_MSSM_0000050086	Male	White	Female			AMPAD_MSSM_0000050086	Female	White	OKay
hB_RNA_8305	K85C014	RNA-seq	AMPAD_MSSM_0000050086	Male	White	Female			AMPAD_MSSM_0000050086	Female	White	OKay
hB_RNA_13373	L43C014	RNA-seq	AMPAD_MSSM_0000007698	Female	Black	Female			AMPAD_MSSM_0000007698	Female	Black	OKay
hB_RNA_13373	P60C014	RNA-seq	AMPAD_MSSM_0000007698	Female	Black	Female						Exclude
BM_22_101	S113B355	RNA-seq	AMPAD_MSSM_0000007698	Female	Black	Female			AMPAD_MSSM_0000007698	Female	Black	OKay
hB_RNA_9140	K75rC014	RNA-seq	AMPAD_MSSM_0000007698	Female	Black	Female						Exclude
BM_36_464	S151B648	RNA-seq	AMPAD_MSSM_0000007698	Female	Black	Female			AMPAD_MSSM_0000007698	Female	Black	OKay
hB_RNA_4923	K82C014	RNA-seq	AMPAD_MSSM_0000007698	Female	Black	Female			AMPAD_MSSM_0000007698	Female	Black	OKay
hB_RNA_4923	L43C014	RNA-seq	AMPAD_MSSM_0000007698	Female	Black	Female			AMPAD_MSSM_0000007698	Female	Black	OKay
hB_RNA_12545	P62C014	RNA-seq	AMPAD_MSSM_0000016747	Male	White	Male			AMPAD_MSSM_0000016747	Male	White	OKay
hB_RNA_7705	E2C014	RNA-seq	AMPAD_MSSM_0000016747	Male	White	Male			AMPAD_MSSM_0000016747	Male	White	OKay
hB_RNA_11042	K79C014	RNA-seq	AMPAD_MSSM_0000016747	Male	White	Male			AMPAD_MSSM_0000016747	Male	White	OKay
hB_RNA_8375	K85C014	RNA-seq	AMPAD_MSSM_0000016747	Male	White	Male			AMPAD_MSSM_0000016747	Male	White	OKay
BM_10_747	S108B355	RNA-seq	AMPAD_MSSM_0000012876	Female	Latino	Female			AMPAD_MSSM_0000012876	Female	Latino	OKay
hB_RNA_9141	K75rC014	RNA-seq	AMPAD_MSSM_0000012876	Female	Latino	Female			AMPAD_MSSM_0000087037	Female	Unknown	Remap
hB_RNA_4932	K82C014	RNA-seq	AMPAD_MSSM_0000012876	Female	Latino	Female			AMPAD_MSSM_0000012876	Female	Latino	OKay
BM_10_700	S107B355	RNA-seq	AMPAD_MSSM_0000087037	Female	White	Female			AMPAD_MSSM_0000087037	Female	Unknown	OKay
hB_RNA_13500	P60C014	RNA-seq	AMPAD_MSSM_0000087037	Female	White	Female			AMPAD_MSSM_0000087037	Female	Unknown	OKay
hB_RNA_9142	K75rC014	RNA-seq	AMPAD_MSSM_0000087037	Female	White	Male			AMPAD_MSSM_0000040816	Male	Unknown	Remap
hB_RNA_4946	K82C014	RNA-seq	AMPAD_MSSM_0000087037	Female	White	Female			AMPAD_MSSM_0000087037	Female	Unknown	OKay
hB_RNA_4946	L43C014	RNA-seq	AMPAD_MSSM_0000087037	Female	White	Female			AMPAD_MSSM_0000087037	Female	Unknown	OKay
BM_10_672	S107B355	RNA-seq	AMPAD_MSSM_0000006160	Male	White	Male			AMPAD_MSSM_0000006160	Male	White	OKay
BM_22_57	S113B355	RNA-seq	AMPAD_MSSM_0000006160	Male	White	Male			AMPAD_MSSM_0000006160	Male	White	OKay
hB_RNA_16435	E008C189	RNA-seq	AMPAD_MSSM_0000006160	Male	White	Male			AMPAD_MSSM_0000006160	Male	White	OKay
BM_10_624	S112B394	RNA-seq	AMPAD_MSSM_0000040816	Male	White	Male			AMPAD_MSSM_0000040816	Male	Unknown	OKay
hB_RNA_9143	K75rC014	RNA-seq	AMPAD_MSSM_0000040816	Male	White	Male			AMPAD_MSSM_0000011371	Male	White	Remap
BM_36_400	S111B355	RNA-seq	AMPAD_MSSM_0000040816	Male	White	Male			AMPAD_MSSM_0000040816	Male	Unknown	OKay
hB_RNA_4951	K82C014	RNA-seq	AMPAD_MSSM_0000040816	Male	White	Male			AMPAD_MSSM_0000040816	Male	Unknown	OKay
hB_RNA_4951	L43C014	RNA-seq	AMPAD_MSSM_0000040816	Male	White	Male			AMPAD_MSSM_0000040816	Male	Unknown	OKay
BM_10_644	S112B394	RNA-seq	AMPAD_MSSM_0000088112	Female	White	Female			AMPAD_MSSM_0000088112	Female	White	OKay
BM_22_88	S113B355	RNA-seq	AMPAD_MSSM_0000088112	Female	White	Female			AMPAD_MSSM_0000088112	Female	White	OKay
BM_36_405	S111B355	RNA-seq	AMPAD_MSSM_0000088112	Female	White	Female			AMPAD_MSSM_0000088112	Female	White	OKay
hB_RNA_16915	E009C189	RNA-seq	AMPAD_MSSM_0000088112	Female	White	Female			AMPAD_MSSM_0000088112	Female	White	OKay
BM_10_748	S108B355	RNA-seq	AMPAD_MSSM_0000033868	Male	White	Male			AMPAD_MSSM_0000033868	Male	White	OKay
BM_22_243	H154B394	RNA-seq	AMPAD_MSSM_0000033868	Male	White	Male			AMPAD_MSSM_0000033868	Male	White	OKay
BM_36_458	S151B648	RNA-seq	AMPAD_MSSM_0000033868	Male	White	Male			AMPAD_MSSM_0000033868	Male	White	OKay
hB_RNA_16865	E009C189	RNA-seq	AMPAD_MSSM_0000033868	Male	White	Male			AMPAD_MSSM_0000033868	Male	White	OKay
hB_RNA_12606	P62C014	RNA-seq	AMPAD_MSSM_0000052479	Male	Black	Male			AMPAD_MSSM_0000052479	Male	Black	OKay
hB_RNA_7735	E2C014	RNA-seq	AMPAD_MSSM_0000052479	Male	Black	Male			AMPAD_MSSM_0000052479	Male	Black	OKay
hB_RNA_11092	K79C014	RNA-seq	AMPAD_MSSM_0000052479	Male	Black	Male			AMPAD_MSSM_0000052479	Male	Black	OKay
hB_RNA_9074	B18C014	RNA-seq	AMPAD_MSSM_0000052479	Male	Black	Male			AMPAD_MSSM_0000052479	Male	Black	OKay
BM_36_448	S151B648	RNA-seq	AMPAD_MSSM_0000024257	Female	White	Female			AMPAD_MSSM_0000024257	Female	White	OKay
BM_10_749	S108B355	RNA-seq	AMPAD_MSSM_0000084803	Female	Black	Female			AMPAD_MSSM_0000084803	Female	Black	OKay
BM_22_114	S113B394	RNA-seq	AMPAD_MSSM_0000084803	Female	Black	Female			AMPAD_MSSM_0000084803	Female	Black	OKay
BM_36_520	P19B648	RNA-seq	AMPAD_MSSM_0000084803	Female	Black	Female			AMPAD_MSSM_0000084803	Female	Black	OKay
hB_RNA_16875	E009C189	RNA-seq	AMPAD_MSSM_0000084803	Female	Black	Female			AMPAD_MSSM_0000084803	Female	Black	OKay
BM_10_746	S108B355	RNA-seq	AMPAD_MSSM_0000027339	Male	White	Male			AMPAD_MSSM_0000027339	Male	White	OKay
BM_22_139	S114B394	RNA-seq	AMPAD_MSSM_0000027339	Male	White	Male			AMPAD_MSSM_0000027339	Male	White	OKay
BM_36_449	S151B648	RNA-seq	AMPAD_MSSM_0000027339	Male	White	Male			AMPAD_MSSM_0000027339	Male	White	OKay
hB_RNA_16425	E008C189	RNA-seq	AMPAD_MSSM_0000027339	Male	White	Male			AMPAD_MSSM_0000027339	Male	White	OKay
hB_RNA_12582	P62C014	RNA-seq	AMPAD_MSSM_0000077061	Female	Latino	Female			AMPAD_MSSM_0000077061	Female	Latino	OKay
hB_RNA_7775	E2C014	RNA-seq	AMPAD_MSSM_0000077061	Female	Latino	Female			AMPAD_MSSM_0000077061	Female	Latino	OKay
hB_RNA_11132	K79C014	RNA-seq	AMPAD_MSSM_0000077061	Female	Latino	Female			AMPAD_MSSM_0000077061	Female	Latino	OKay
hB_RNA_8545	K85C014	RNA-seq	AMPAD_MSSM_0000077061	Female	Latino	Female			AMPAD_MSSM_0000077061	Female	Latino	OKay
hB_RNA_12680	P62C014	RNA-seq	AMPAD_MSSM_0000011938	Female	White	Unknown			AMPAD_MSSM_0000011938	Female	White	OKay
hB_RNA_7955	E3C014	RNA-seq	AMPAD_MSSM_0000011938	Female	White	Female			AMPAD_MSSM_0000011938	Female	White	OKay
hB_RNA_11012	B18C014	RNA-seq	AMPAD_MSSM_0000011938	Female	White	Female						Exclude
hB_RNA_11012	L43C014	RNA-seq	AMPAD_MSSM_0000011938	Female	White	Female			AMPAD_MSSM_0000011938	Female	White	OKay
hB_RNA_8535	K85C014	RNA-seq	AMPAD_MSSM_0000011938	Female	White	Female			AMPAD_MSSM_0000011938	Female	White	OKay
hB_RNA_12774	P62C014	RNA-seq	AMPAD_MSSM_0000014562	Female	White	Female			AMPAD_MSSM_0000014562	Female	White	OKay
hB_RNA_7925	E3C014	RNA-seq	AMPAD_MSSM_0000014562	Female	White	Female			AMPAD_MSSM_0000014562	Female	White	OKay
hB_RNA_10512	K77C014	RNA-seq	AMPAD_MSSM_0000014562	Female	White	Female			AMPAD_MSSM_0000014562	Female	White	OKay
hB_RNA_10512	L43C014	RNA-seq	AMPAD_MSSM_0000014562	Female	White	Female			AMPAD_MSSM_0000014562	Female	White	OKay
hB_RNA_8525	K85C014	RNA-seq	AMPAD_MSSM_0000014562	Female	White	Unknown						Exclude
BM_10_800	S109B355	RNA-seq	AMPAD_MSSM_0000044785	Female	White	Female			AMPAD_MSSM_0000044785	Female	White	OKay
BM_22_115	S113B394	RNA-seq	AMPAD_MSSM_0000044785	Female	White	Female			AMPAD_MSSM_0000044785	Female	White	OKay
BM_36_352	S110B355	RNA-seq	AMPAD_MSSM_0000044785	Female	White	Female			AMPAD_MSSM_0000044785	Female	White	OKay
hB_RNA_16845	E009C189	RNA-seq	AMPAD_MSSM_0000044785	Female	White	Female			AMPAD_MSSM_0000044785	Female	White	OKay
BM_10_616	S112B394	RNA-seq	AMPAD_MSSM_0000043479	Male	White	Male			AMPAD_MSSM_0000043479	Male	White	OKay
BM_36_450	S151B648	RNA-seq	AMPAD_MSSM_0000043479	Male	White	Male			AMPAD_MSSM_0000043479	Male	White	OKay
hB_RNA_16855	E009C189	RNA-seq	AMPAD_MSSM_0000043479	Male	White	Male			AMPAD_MSSM_0000043479	Male	White	OKay
hB_RNA_12693	P62C014	RNA-seq	AMPAD_MSSM_0000030047	Female	Latino	Female			AMPAD_MSSM_0000030047	Female	Latino	OKay
hB_RNA_7885	E3C014	RNA-seq	AMPAD_MSSM_0000030047	Female	Latino	Female			AMPAD_MSSM_0000030047	Female	Latino	OKay
hB_RNA_11023	K79C014	RNA-seq	AMPAD_MSSM_0000030047	Female	Latino	Female			AMPAD_MSSM_0000030047	Female	Latino	OKay
hB_RNA_8505	K85C014	RNA-seq	AMPAD_MSSM_0000030047	Female	Latino	Female			AMPAD_MSSM_0000030047	Female	Latino	OKay
BM_10_736	S108B355	RNA-seq	AMPAD_MSSM_0000032714	Female	White	Female			AMPAD_MSSM_0000032714	Female	White	OKay
BM_36_362	S110B355	RNA-seq	AMPAD_MSSM_0000032714	Female	White	Female			AMPAD_MSSM_0000032714	Female	White	OKay
hB_RNA_16955	E009C189	RNA-seq	AMPAD_MSSM_0000032714	Female	White	Female			AMPAD_MSSM_0000032714	Female	White	OKay
hB_RNA_12934	K75rC014	RNA-seq	AMPAD_MSSM_0000012479	Male	White	Female			AMPAD_MSSM_0000012479	Female	Unknown	OKay
hB_RNA_8015	K79C014	RNA-seq	AMPAD_MSSM_0000012479	Male	White	Female			AMPAD_MSSM_0000012479	Female	Unknown	OKay
hB_RNA_10702	E007C014	RNA-seq	AMPAD_MSSM_0000012479	Male	White	Female			AMPAD_MSSM_0000012479	Female	Unknown	OKay
hB_RNA_10702	K77C014	RNA-seq	AMPAD_MSSM_0000012479	Male	White	Female			AMPAD_MSSM_0000012479	Female	Unknown	OKay
hB_RNA_8385	K85C014	RNA-seq	AMPAD_MSSM_0000012479	Male	White	Female			AMPAD_MSSM_0000012479	Female	Unknown	OKay
hB_RNA_12954	K75rC014	RNA-seq	AMPAD_MSSM_0000079926	Female	White	Female			AMPAD_MSSM_0000079926	Female	White	OKay
hB_RNA_8055	E3C014	RNA-seq	AMPAD_MSSM_0000079926	Female	White	Female			AMPAD_MSSM_0000079926	Female	White	OKay
hB_RNA_8055	L43C014	RNA-seq	AMPAD_MSSM_0000079926	Female	White	Female			AMPAD_MSSM_0000079926	Female	White	OKay
hB_RNA_10882	E007C014	RNA-seq	AMPAD_MSSM_0000079926	Female	White	Female			AMPAD_MSSM_0000079926	Female	White	OKay
hB_RNA_10882	K77C014	RNA-seq	AMPAD_MSSM_0000079926	Female	White	Female			AMPAD_MSSM_0000079926	Female	White	OKay
hB_RNA_8325	K85C014	RNA-seq	AMPAD_MSSM_0000079926	Female	White	Female			AMPAD_MSSM_0000079926	Female	White	OKay
BM_10_617	S112B394	RNA-seq	AMPAD_MSSM_0000091139	Female	White	Female			AMPAD_MSSM_0000091139	Female	White	OKay
BM_22_159	S114B394	RNA-seq	AMPAD_MSSM_0000091139	Female	White	Female			AMPAD_MSSM_0000091139	Female	White	OKay
BM_36_486	S151B648	RNA-seq	AMPAD_MSSM_0000091139	Female	White	Female			AMPAD_MSSM_0000091139	Female	White	OKay
hB_RNA_16565	E009C189	RNA-seq	AMPAD_MSSM_0000091139	Female	White	Female			AMPAD_MSSM_0000091139	Female	White	OKay
BM_10_643	S112B394	RNA-seq	AMPAD_MSSM_0000004030	Female	White	Female			AMPAD_MSSM_0000004030	Female	White	OKay
BM_22_80	S113B355	RNA-seq	AMPAD_MSSM_0000004030	Female	White	Female			AMPAD_MSSM_0000004030	Female	White	OKay
BM_36_406	S111B355	RNA-seq	AMPAD_MSSM_0000004030	Female	White	Female			AMPAD_MSSM_0000004030	Female	White	OKay
hB_RNA_16675	E009C189	RNA-seq	AMPAD_MSSM_0000004030	Female	White	Female			AMPAD_MSSM_0000004030	Female	White	OKay
hB_RNA_12768	P62C014	RNA-seq	AMPAD_MSSM_0000020337	Male	White	Male			AMPAD_MSSM_0000020337	Male	White	OKay
hB_RNA_12242	K79C014	RNA-seq	AMPAD_MSSM_0000020337	Male	White	Male			AMPAD_MSSM_0000020337	Male	White	OKay
hB_RNA_8365	K85C014	RNA-seq	AMPAD_MSSM_0000020337	Male	White	Male			AMPAD_MSSM_0000020337	Male	White	OKay
hB_RNA_13599	P60C014	RNA-seq	AMPAD_MSSM_0000011371	Male	White	Male			AMPAD_MSSM_0000011371	Male	White	OKay
hB_RNA_9144	K75rC014	RNA-seq	AMPAD_MSSM_0000011371	Male	White	Male			AMPAD_MSSM_0000011371	Male	White	OKay
BM_36_322	S110B355	RNA-seq	AMPAD_MSSM_0000011371	Male	White	Male			AMPAD_MSSM_0000011371	Male	White	OKay
hB_RNA_4961	K82C014	RNA-seq	AMPAD_MSSM_0000011371	Male	White	Male			AMPAD_MSSM_0000011371	Male	White	OKay
hB_RNA_4961	L43C014	RNA-seq	AMPAD_MSSM_0000011371	Male	White	Male			AMPAD_MSSM_0000011371	Male	White	OKay
hB_RNA_13107	K75rC014	RNA-seq	AMPAD_MSSM_0000053593	Female	White	Female			AMPAD_MSSM_0000053593	Female	White	OKay
hB_RNA_7755	K79C014	RNA-seq	AMPAD_MSSM_0000053593	Female	White	Female			AMPAD_MSSM_0000011938	Female	White	Remap
hB_RNA_11082	K79C014	RNA-seq	AMPAD_MSSM_0000053593	Female	White	Female			AMPAD_MSSM_0000053593	Female	White	OKay
hB_RNA_8795	K85C014	RNA-seq	AMPAD_MSSM_0000053593	Female	White	Female			AMPAD_MSSM_0000053593	Female	White	OKay
BM_10_722	S108B355	RNA-seq	AMPAD_MSSM_0000026992	Female	Black	Female			AMPAD_MSSM_0000026992	Female	Black	OKay
hB_RNA_9196	E2C014	RNA-seq	AMPAD_MSSM_0000026992	Female	Black	Female			AMPAD_MSSM_0000026992	Female	Black	OKay
BM_36_487	S151B648	RNA-seq	AMPAD_MSSM_0000026992	Female	Black	Female			AMPAD_MSSM_0000026992	Female	Black	OKay
hB_RNA_4980	K82C014	RNA-seq	AMPAD_MSSM_0000026992	Female	Black	Female			AMPAD_MSSM_0000026992	Female	Black	OKay
hB_RNA_4980	L43C014	RNA-seq	AMPAD_MSSM_0000026992	Female	Black	Female			AMPAD_MSSM_0000026992	Female	Black	OKay
BM_10_695	S107B355	RNA-seq	AMPAD_MSSM_0000070412	Female	White	Female			AMPAD_MSSM_0000070412	Female	White	OKay
BM_22_162	S114B394	RNA-seq	AMPAD_MSSM_0000070412	Female	White	Female			AMPAD_MSSM_0000070412	Female	White	OKay
BM_36_284	S109B355	RNA-seq	AMPAD_MSSM_0000070412	Female	White	Female			AMPAD_MSSM_0000070412	Female	White	OKay
hB_RNA_16525	E009C189	RNA-seq	AMPAD_MSSM_0000070412	Female	White	Female			AMPAD_MSSM_0000070412	Female	White	OKay
hB_RNA_13007	K75rC014	RNA-seq	AMPAD_MSSM_0000077756	Female	White	Female			AMPAD_MSSM_0000077756	Female	White	OKay
hB_RNA_7875	E3C014	RNA-seq	AMPAD_MSSM_0000077756	Female	White	Female			AMPAD_MSSM_0000077756	Female	White	OKay
hB_RNA_12222	K79C014	RNA-seq	AMPAD_MSSM_0000077756	Female	White	Female			AMPAD_MSSM_0000077756	Female	White	OKay
hB_RNA_8685	K85C014	RNA-seq	AMPAD_MSSM_0000077756	Female	White	Female			AMPAD_MSSM_0000077756	Female	White	OKay
BM_10_673	S107B355	RNA-seq	AMPAD_MSSM_0000072578	Female	White	Female			AMPAD_MSSM_0000072578	Female	White	OKay
hB_RNA_13684	P60C014	RNA-seq	AMPAD_MSSM_0000072578	Female	White	Female			AMPAD_MSSM_0000072578	Female	White	OKay
BM_36_324	S110B355	RNA-seq	AMPAD_MSSM_0000072578	Female	White	Female			AMPAD_MSSM_0000072578	Female	White	OKay
hB_RNA_12372	E007C014	RNA-seq	AMPAD_MSSM_0000072578	Female	White	Female			AMPAD_MSSM_0000072578	Female	White	OKay
hB_RNA_12372	K77C014	RNA-seq	AMPAD_MSSM_0000072578	Female	White	Female			AMPAD_MSSM_0000072578	Female	White	OKay
hB_RNA_4981	K82C014	RNA-seq	AMPAD_MSSM_0000072578	Female	White	Female			AMPAD_MSSM_0000072578	Female	White	OKay
BM_10_717	S108B355	RNA-seq	AMPAD_MSSM_0000045001	Female	White	Female			AMPAD_MSSM_0000045001	Female	White	OKay
hB_RNA_9198	E2C014	RNA-seq	AMPAD_MSSM_0000045001	Female	White	Female			AMPAD_MSSM_0000045001	Female	White	OKay
hB_RNA_4991	B82C014	RNA-seq	AMPAD_MSSM_0000045001	Female	White	Female			AMPAD_MSSM_0000033508	Female	Black	Remap
hB_RNA_4991	E007C014	RNA-seq	AMPAD_MSSM_0000045001	Female	White	Male						Exclude
BM_10_720	S108B355	RNA-seq	AMPAD_MSSM_0000020485	Female	White	Female			AMPAD_MSSM_0000020485	Female	White	OKay
BM_22_90	S113B355	RNA-seq	AMPAD_MSSM_0000020485	Female	White	Female			AMPAD_MSSM_0000020485	Female	White	OKay
hB_RNA_16355	E008C189	RNA-seq	AMPAD_MSSM_0000020485	Female	White	Female			AMPAD_MSSM_0000020485	Female	White	OKay
hB_RNA_12804	P62C014	RNA-seq	AMPAD_MSSM_0000027813	Male	Black	Male			AMPAD_MSSM_0000027813	Male	Black	OKay
hB_RNA_7895	E3C014	RNA-seq	AMPAD_MSSM_0000027813	Male	Black	Male			AMPAD_MSSM_0000027813	Male	Black	OKay
hB_RNA_10922	K76C014	RNA-seq	AMPAD_MSSM_0000027813	Male	Black	Male			AMPAD_MSSM_0000027813	Male	Black	OKay
hB_RNA_8345	K85C014	RNA-seq	AMPAD_MSSM_0000027813	Male	Black	Male			AMPAD_MSSM_0000027813	Male	Black	OKay
hB_RNA_13491	P60C014	RNA-seq	AMPAD_MSSM_0000045135	Female	White	Female			AMPAD_MSSM_0000045135	Female	White	OKay
hB_RNA_9199	E2C014	RNA-seq	AMPAD_MSSM_0000045135	Female	White	Female			AMPAD_MSSM_0000045135	Female	White	OKay
BM_36_325	S110B355	RNA-seq	AMPAD_MSSM_0000045135	Female	White	Female			AMPAD_MSSM_0000045135	Female	White	OKay
hB_RNA_12302	E007C014	RNA-seq	AMPAD_MSSM_0000045135	Female	White	Female			AMPAD_MSSM_0000045135	Female	White	OKay
hB_RNA_12302	E3C014	RNA-seq	AMPAD_MSSM_0000045135	Female	White	Female						Exclude
hB_RNA_5001	E007C014	RNA-seq	AMPAD_MSSM_0000045135	Female	White	Female						Exclude
hB_RNA_5001	L43C014	RNA-seq	AMPAD_MSSM_0000045135	Female	White	Female			AMPAD_MSSM_0000045135	Female	White	OKay
BM_10_802	S109B355	RNA-seq	AMPAD_MSSM_0000069779	Male	White	Male			AMPAD_MSSM_0000095506	Male	Black	Remap
BM_36_407	S111B355	RNA-seq	AMPAD_MSSM_0000069779	Male	White	Male			AMPAD_MSSM_0000069779	Male	White	OKay
hB_RNA_12382	B18C014	RNA-seq	AMPAD_MSSM_0000069779	Male	White	Male			AMPAD_MSSM_0000069779	Male	White	OKay
hB_RNA_12382	K77C014	RNA-seq	AMPAD_MSSM_0000069779	Male	White	Male			AMPAD_MSSM_0000069779	Male	White	OKay
hB_RNA_5011	E007C014	RNA-seq	AMPAD_MSSM_0000069779	Male	White	Male			AMPAD_MSSM_0000069779	Male	White	OKay
hB_RNA_5011	L43C014	RNA-seq	AMPAD_MSSM_0000069779	Male	White	Male			AMPAD_MSSM_0000069779	Male	White	OKay
BM_10_803	S109B355	RNA-seq	AMPAD_MSSM_0000095506	Male	Black	Male			AMPAD_MSSM_0000069779	Male	White	Remap
hB_RNA_9201	E2C014	RNA-seq	AMPAD_MSSM_0000095506	Male	Black	Male			AMPAD_MSSM_0000095506	Male	Black	OKay
hB_RNA_5021	E007C014	RNA-seq	AMPAD_MSSM_0000095506	Male	Black	Male			AMPAD_MSSM_0000095506	Male	Black	OKay
hB_RNA_5021	L43C014	RNA-seq	AMPAD_MSSM_0000095506	Male	Black	Male			AMPAD_MSSM_0000095506	Male	Black	OKay
hB_RNA_12724	P62C014	RNA-seq	AMPAD_MSSM_0000053661	Female	White	Female			AMPAD_MSSM_0000053661	Female	Unknown	OKay
hB_RNA_10292	E3C014	RNA-seq	AMPAD_MSSM_0000053661	Female	White	Female			AMPAD_MSSM_0000053661	Female	Unknown	OKay
hB_RNA_10442	K77C014	RNA-seq	AMPAD_MSSM_0000053661	Female	White	Female			AMPAD_MSSM_0000027965	Female	White	Remap
hB_RNA_8765	K85C014	RNA-seq	AMPAD_MSSM_0000053661	Female	White	Female			AMPAD_MSSM_0000053661	Female	Unknown	OKay
BM_10_724	S108B355	RNA-seq	AMPAD_MSSM_0000034701	Male	White	Male			AMPAD_MSSM_0000034701	Male	White	OKay
BM_22_231	S115B394	RNA-seq	AMPAD_MSSM_0000034701	Male	White	Male			AMPAD_MSSM_0000034701	Male	White	OKay
BM_36_480	S151B648	RNA-seq	AMPAD_MSSM_0000034701	Male	White	Male			AMPAD_MSSM_0000034701	Male	White	OKay
hB_RNA_16055	E008C189	RNA-seq	AMPAD_MSSM_0000034701	Male	White	Male			AMPAD_MSSM_0000034701	Male	White	OKay
BM_10_703	S108B355	RNA-seq	AMPAD_MSSM_0000040820	Female	White	Female			AMPAD_MSSM_0000040820	Female	White	OKay
BM_22_65	S113B355	RNA-seq	AMPAD_MSSM_0000040820	Female	White	Female			AMPAD_MSSM_0000040820	Female	White	OKay
BM_36_528	P19B648	RNA-seq	AMPAD_MSSM_0000040820	Female	White	Female			AMPAD_MSSM_0000040820	Female	White	OKay
hB_RNA_16715	B28C849	RNA-seq	AMPAD_MSSM_0000040820	Female	White	Female			AMPAD_MSSM_0000040820	Female	White	OKay
hB_RNA_16715	E009C189	RNA-seq	AMPAD_MSSM_0000040820	Female	White	Female			AMPAD_MSSM_0000040820	Female	White	OKay
BM_10_789	S109B355	RNA-seq	AMPAD_MSSM_0000088010	Female	White	Female			AMPAD_MSSM_0000088010	Female	White	OKay
hB_RNA_13389	P60C014	RNA-seq	AMPAD_MSSM_0000088010	Female	White	Female			AMPAD_MSSM_0000088010	Female	White	OKay
hB_RNA_9202	E2C014	RNA-seq	AMPAD_MSSM_0000088010	Female	White	Female			AMPAD_MSSM_0000088010	Female	White	OKay
hB_RNA_5031	E007C014	RNA-seq	AMPAD_MSSM_0000088010	Female	White	Female			AMPAD_MSSM_0000088010	Female	White	OKay
hB_RNA_5031	L43C014	RNA-seq	AMPAD_MSSM_0000088010	Female	White	Female			AMPAD_MSSM_0000088010	Female	White	OKay
BM_10_699	S107B355	RNA-seq	AMPAD_MSSM_0000063927	Male	White	Male			AMPAD_MSSM_0000063927	Male	White	OKay
hB_RNA_9203	E2C014	RNA-seq	AMPAD_MSSM_0000063927	Male	White	Male			AMPAD_MSSM_0000063927	Male	White	OKay
BM_36_351	S110B355	RNA-seq	AMPAD_MSSM_0000063927	Male	White	Male			AMPAD_MSSM_0000063927	Male	White	OKay
hB_RNA_5041	E007C014	RNA-seq	AMPAD_MSSM_0000063927	Male	White	Male			AMPAD_MSSM_0000063927	Male	White	OKay
BM_10_701	S107B355	RNA-seq	AMPAD_MSSM_0000093995	Male	White	Male			AMPAD_MSSM_0000093995	Male	White	OKay
BM_22_22	S112B394	RNA-seq	AMPAD_MSSM_0000093995	Male	White	Male			AMPAD_MSSM_0000093995	Male	White	OKay
BM_36_356	S110B355	RNA-seq	AMPAD_MSSM_0000093995	Male	White	Male			AMPAD_MSSM_0000093995	Male	White	OKay
hB_RNA_16505	E008C189	RNA-seq	AMPAD_MSSM_0000093995	Male	White	Male			AMPAD_MSSM_0000093995	Male	White	OKay
hB_RNA_13201	P62C014	RNA-seq	AMPAD_MSSM_0000098244	Female	White	Female			AMPAD_MSSM_0000098244	Female	White	OKay
hB_RNA_12232	K79C014	RNA-seq	AMPAD_MSSM_0000098244	Female	White	Female			AMPAD_MSSM_0000098244	Female	White	OKay
hB_RNA_8355	K85C014	RNA-seq	AMPAD_MSSM_0000098244	Female	White	Female			AMPAD_MSSM_0000098244	Female	White	OKay
BM_10_698	S107B355	RNA-seq	AMPAD_MSSM_0000006559	Female	White	Female			AMPAD_MSSM_0000006559	Female	White	OKay
BM_22_181	S114B394	RNA-seq	AMPAD_MSSM_0000006559	Female	White	Female			AMPAD_MSSM_0000006559	Female	White	OKay
hB_RNA_16545	E009C189	RNA-seq	AMPAD_MSSM_0000006559	Female	White	Female			AMPAD_MSSM_0000006559	Female	White	OKay
hB_RNA_12744	L43C014	RNA-seq	AMPAD_MSSM_0000070658	Female	White	Female						Exclude
hB_RNA_12744	P62C014	RNA-seq	AMPAD_MSSM_0000070658	Female	White	Female			AMPAD_MSSM_0000070658	Female	White	OKay
hB_RNA_10992	B18C014	RNA-seq	AMPAD_MSSM_0000070658	Female	White	Female			AMPAD_MSSM_0000070658	Female	White	OKay
hB_RNA_10992	L43C014	RNA-seq	AMPAD_MSSM_0000070658	Female	White	Female			AMPAD_MSSM_0000070658	Female	White	OKay
hB_RNA_8335	K85C014	RNA-seq	AMPAD_MSSM_0000070658	Female	White	Female			AMPAD_MSSM_0000070658	Female	White	OKay
BM_10_697	S107B355	RNA-seq	AMPAD_MSSM_0000073787	Male	White	Male			AMPAD_MSSM_0000073787	Male	White	OKay
BM_22_1111	H154B394	RNA-seq	AMPAD_MSSM_0000073787	Male	White	Male			AMPAD_MSSM_0000073787	Male	White	OKay
BM_36_358	S110B355	RNA-seq	AMPAD_MSSM_0000073787	Male	White	Male			AMPAD_MSSM_0000073787	Male	White	OKay
hB_RNA_16515	E008C189	RNA-seq	AMPAD_MSSM_0000073787	Male	White	Male			AMPAD_MSSM_0000073787	Male	White	OKay
BM_10_808	S109B355	RNA-seq	AMPAD_MSSM_0000065630	Male	White	Male			AMPAD_MSSM_0000065630	Male	White	OKay
hB_RNA_9204	E2C014	RNA-seq	AMPAD_MSSM_0000065630	Male	White	Male			AMPAD_MSSM_0000065630	Male	White	OKay
BM_36_326	S110B355	RNA-seq	AMPAD_MSSM_0000065630	Male	White	Male			AMPAD_MSSM_0000065630	Male	White	OKay
hB_RNA_5051	K82C014	RNA-seq	AMPAD_MSSM_0000065630	Male	White	Male			AMPAD_MSSM_0000065630	Male	White	OKay
BM_10_702	S108B355	RNA-seq	AMPAD_MSSM_0000037684	Male	White	Male			AMPAD_MSSM_0000037684	Male	White	OKay
hB_RNA_9205	E2C014	RNA-seq	AMPAD_MSSM_0000037684	Male	White	Male			AMPAD_MSSM_0000037684	Male	White	OKay
BM_36_330	S110B355	RNA-seq	AMPAD_MSSM_0000037684	Male	White	Male			AMPAD_MSSM_0000037684	Male	White	OKay
hB_RNA_12322	E007C014	RNA-seq	AMPAD_MSSM_0000037684	Male	White	Male			AMPAD_MSSM_0000037684	Male	White	OKay
hB_RNA_12322	E3C014	RNA-seq	AMPAD_MSSM_0000037684	Male	White	Male			AMPAD_MSSM_0000037684	Male	White	OKay
hB_RNA_9227	K85C014	RNA-seq	AMPAD_MSSM_0000037684	Male	White	Male			AMPAD_MSSM_0000037684	Male	White	OKay
hB_RNA_12434	P60C014	RNA-seq	AMPAD_MSSM_0000007353	Female	White	Female			AMPAD_MSSM_0000007353	Female	White	OKay
hB_RNA_7795	E2C014	RNA-seq	AMPAD_MSSM_0000007353	Female	White	Female			AMPAD_MSSM_0000007353	Female	White	OKay
hB_RNA_10832	E007C014	RNA-seq	AMPAD_MSSM_0000007353	Female	White	Female			AMPAD_MSSM_0000007353	Female	White	OKay
hB_RNA_10832	K77C014	RNA-seq	AMPAD_MSSM_0000007353	Female	White	Female			AMPAD_MSSM_0000007353	Female	White	OKay
hB_RNA_8465	K85C014	RNA-seq	AMPAD_MSSM_0000007353	Female	White	Female			AMPAD_MSSM_0000007353	Female	White	OKay
BM_10_790	S109B355	RNA-seq	AMPAD_MSSM_0000072079	Female	Black	Female			AMPAD_MSSM_0000072079	Female	Black	OKay
BM_22_25	S112B394	RNA-seq	AMPAD_MSSM_0000072079	Female	Black	Female			AMPAD_MSSM_0000072079	Female	Black	OKay
BM_36_291	S109B355	RNA-seq	AMPAD_MSSM_0000072079	Female	Black	Female			AMPAD_MSSM_0000072079	Female	Black	OKay
hB_RNA_16655	E009C189	RNA-seq	AMPAD_MSSM_0000072079	Female	Black	Female			AMPAD_MSSM_0000072079	Female	Black	OKay
BM_10_656	S107B355	RNA-seq	AMPAD_MSSM_0000077591	Female	White	Female			AMPAD_MSSM_0000077591	Female	White	OKay
hB_RNA_9154	K75rC014	RNA-seq	AMPAD_MSSM_0000077591	Female	White	Female			AMPAD_MSSM_0000077591	Female	White	OKay
BM_36_354	S110B355	RNA-seq	AMPAD_MSSM_0000077591	Female	White	Female			AMPAD_MSSM_0000077591	Female	White	OKay
hB_RNA_9231	K82C014	RNA-seq	AMPAD_MSSM_0000077591	Female	White	Female			AMPAD_MSSM_0000077591	Female	White	OKay
BM_10_813	S109B355	RNA-seq	AMPAD_MSSM_0000080488	Female	Black	Female			AMPAD_MSSM_0000080488	Female	Black	OKay
hB_RNA_9155	K75rC014	RNA-seq	AMPAD_MSSM_0000080488	Female	Black	Female			AMPAD_MSSM_0000080488	Female	Black	OKay
BM_36_538	P19B648	RNA-seq	AMPAD_MSSM_0000080488	Female	Black	Female			AMPAD_MSSM_0000080488	Female	Black	OKay
hB_RNA_9230	K85C014	RNA-seq	AMPAD_MSSM_0000080488	Female	Black	Female			AMPAD_MSSM_0000080488	Female	Black	OKay
BM_10_705	S108B355	RNA-seq	AMPAD_MSSM_0000080453	Male	Latino	Male			AMPAD_MSSM_0000080453	Male	Latino	OKay
BM_22_186	S114B394	RNA-seq	AMPAD_MSSM_0000080453	Male	Latino	Male			AMPAD_MSSM_0000080453	Male	Latino	OKay
BM_36_408	S111B355	RNA-seq	AMPAD_MSSM_0000080453	Male	Latino	Male			AMPAD_MSSM_0000080453	Male	Latino	OKay
hB_RNA_16575	E009C189	RNA-seq	AMPAD_MSSM_0000080453	Male	Latino	Male			AMPAD_MSSM_0000080453	Male	Latino	OKay
BM_10_650	S107B355	RNA-seq	AMPAD_MSSM_0000007107	Female	White	Female			AMPAD_MSSM_0000007107	Female	White	OKay
hB_RNA_9156	K75rC014	RNA-seq	AMPAD_MSSM_0000007107	Female	White	Female			AMPAD_MSSM_0000007107	Female	White	OKay
BM_36_355	S110B355	RNA-seq	AMPAD_MSSM_0000007107	Female	White	Female			AMPAD_MSSM_0000007107	Female	White	OKay
hB_RNA_12282	E007C014	RNA-seq	AMPAD_MSSM_0000007107	Female	White	Female			AMPAD_MSSM_0000007107	Female	White	OKay
hB_RNA_12282	E3C014	RNA-seq	AMPAD_MSSM_0000007107	Female	White	Female			AMPAD_MSSM_0000007107	Female	White	OKay
hB_RNA_9228	K82C014	RNA-seq	AMPAD_MSSM_0000007107	Female	White	Female			AMPAD_MSSM_0000007107	Female	White	OKay
BM_10_706	S108B355	RNA-seq	AMPAD_MSSM_0000024443	Female	White	Female			AMPAD_MSSM_0000024443	Female	White	OKay
hB_RNA_9157	K75rC014	RNA-seq	AMPAD_MSSM_0000024443	Female	White	Female			AMPAD_MSSM_0000024443	Female	White	OKay
BM_36_360	S110B355	RNA-seq	AMPAD_MSSM_0000024443	Female	White	Female			AMPAD_MSSM_0000024443	Female	White	OKay
hB_RNA_12272	E007C014	RNA-seq	AMPAD_MSSM_0000024443	Female	White	Female			AMPAD_MSSM_0000024443	Female	White	OKay
hB_RNA_12272	E3C014	RNA-seq	AMPAD_MSSM_0000024443	Female	White	Female			AMPAD_MSSM_0000024443	Female	White	OKay
hB_RNA_9225	K85C014	RNA-seq	AMPAD_MSSM_0000024443	Female	White	Female			AMPAD_MSSM_0000024443	Female	White	OKay
hB_RNA_12588	P62C014	RNA-seq	AMPAD_MSSM_0000097977	Male	White	Male			AMPAD_MSSM_0000097977	Male	White	OKay
hB_RNA_7815	E3C014	RNA-seq	AMPAD_MSSM_0000097977	Male	White	Male			AMPAD_MSSM_0000097977	Male	White	OKay
hB_RNA_10722	E007C014	RNA-seq	AMPAD_MSSM_0000097977	Male	White	Male			AMPAD_MSSM_0000097977	Male	White	OKay
hB_RNA_10722	K77C014	RNA-seq	AMPAD_MSSM_0000097977	Male	White	Male			AMPAD_MSSM_0000097977	Male	White	OKay
hB_RNA_8655	K85C014	RNA-seq	AMPAD_MSSM_0000097977	Male	White	Male			AMPAD_MSSM_0000097977	Male	White	OKay
BM_22_116	S113B394	RNA-seq	AMPAD_MSSM_0000006874	Female	White	Female			AMPAD_MSSM_0000006874	Female	White	OKay
BM_36_310	S110B355	RNA-seq	AMPAD_MSSM_0000006874	Female	White	Female			AMPAD_MSSM_0000006874	Female	White	OKay
hB_RNA_16365	E008C189	RNA-seq	AMPAD_MSSM_0000006874	Female	White	Female			AMPAD_MSSM_0000006874	Female	White	OKay
BM_10_693	S107B355	RNA-seq	AMPAD_MSSM_0000067003	Female	Black	Female			AMPAD_MSSM_0000067003	Female	Black	OKay
BM_22_199	S114B394	RNA-seq	AMPAD_MSSM_0000067003	Female	Black	Female			AMPAD_MSSM_0000067003	Female	Black	OKay
BM_36_282	S109B355	RNA-seq	AMPAD_MSSM_0000067003	Female	Black	Female			AMPAD_MSSM_0000067003	Female	Black	OKay
hB_RNA_16205	E008C189	RNA-seq	AMPAD_MSSM_0000067003	Female	Black	Female			AMPAD_MSSM_0000067003	Female	Black	OKay
BM_10_639	S112B394	RNA-seq	AMPAD_MSSM_0000033390	Female	Latino	Female			AMPAD_MSSM_0000033390	Female	Latino	OKay
BM_22_137	S114B394	RNA-seq	AMPAD_MSSM_0000033390	Female	Latino	Female			AMPAD_MSSM_0000033390	Female	Latino	OKay
BM_36_521	P19B648	RNA-seq	AMPAD_MSSM_0000033390	Female	Latino	Female			AMPAD_MSSM_0000033390	Female	Latino	OKay
hB_RNA_16095	E008C189	RNA-seq	AMPAD_MSSM_0000033390	Female	Latino	Female			AMPAD_MSSM_0000033390	Female	Latino	OKay
BM_10_659	S107B355	RNA-seq	AMPAD_MSSM_0000252323	Female	White	Female			AMPAD_MSSM_0000252323	Female	White	OKay
BM_22_136	S114B394	RNA-seq	AMPAD_MSSM_0000252323	Female	White	Female			AMPAD_MSSM_0000252323	Female	White	OKay
hB_RNA_16215	E008C189	RNA-seq	AMPAD_MSSM_0000252323	Female	White	Female			AMPAD_MSSM_0000252323	Female	White	OKay
BM_10_692	S107B355	RNA-seq	AMPAD_MSSM_0000020701	Male	Latino	Male			AMPAD_MSSM_0000020701	Male	Latino	OKay
BM_22_151	S114B394	RNA-seq	AMPAD_MSSM_0000020701	Male	Latino	Male			AMPAD_MSSM_0000020701	Male	Latino	OKay
BM_36_281	S109B355	RNA-seq	AMPAD_MSSM_0000020701	Male	Latino	Male			AMPAD_MSSM_0000020701	Male	Latino	OKay
hB_RNA_16315	E008C189	RNA-seq	AMPAD_MSSM_0000020701	Male	Latino	Male			AMPAD_MSSM_0000020701	Male	Latino	OKay
hB_RNA_12924	K75rC014	RNA-seq	AMPAD_MSSM_0000081405	Male	Black	Male			AMPAD_MSSM_0000081405	Male	Black	OKay
hB_RNA_7675	E2C014	RNA-seq	AMPAD_MSSM_0000081405	Male	Black	Male			AMPAD_MSSM_0000081405	Male	Black	OKay
hB_RNA_10842	E007C014	RNA-seq	AMPAD_MSSM_0000081405	Male	Black	Male			AMPAD_MSSM_0000081405	Male	Black	OKay
hB_RNA_10842	K77C014	RNA-seq	AMPAD_MSSM_0000081405	Male	Black	Male			AMPAD_MSSM_0000081405	Male	Black	OKay
hB_RNA_8985	B18C014	RNA-seq	AMPAD_MSSM_0000081405	Male	Black	Male			AMPAD_MSSM_0000081405	Male	Black	OKay
hB_RNA_13262	P60C014	RNA-seq	AMPAD_MSSM_0000029668	Male	Latino	Male			AMPAD_MSSM_0000029668	Male	Latino	OKay
BM_22_245	H154B394	RNA-seq	AMPAD_MSSM_0000029668	Male	Latino	Male						Exclude
BM_36_510	S151B648	RNA-seq	AMPAD_MSSM_0000029668	Male	Latino	Male			AMPAD_MSSM_0000029668	Male	Latino	OKay
hB_RNA_5111	K82C014	RNA-seq	AMPAD_MSSM_0000029668	Male	Latino	Male			AMPAD_MSSM_0000029668	Male	Latino	OKay
BM_10_671	S107B355	RNA-seq	AMPAD_MSSM_0000075505	Female	Latino	Female			AMPAD_MSSM_0000075505	Female	Latino	OKay
BM_22_125	S114B394	RNA-seq	AMPAD_MSSM_0000075505	Female	Latino	Female			AMPAD_MSSM_0000075505	Female	Latino	OKay
BM_36_527	P19B648	RNA-seq	AMPAD_MSSM_0000075505	Female	Latino	Female			AMPAD_MSSM_0000075505	Female	Latino	OKay
hB_RNA_16325	E008C189	RNA-seq	AMPAD_MSSM_0000075505	Female	Latino	Female			AMPAD_MSSM_0000075505	Female	Latino	OKay
BM_10_691	S107B355	RNA-seq	AMPAD_MSSM_0000064456	Female	Latino	Female			AMPAD_MSSM_0000064456	Female	Latino	OKay
hB_RNA_9158	K75rC014	RNA-seq	AMPAD_MSSM_0000064456	Female	Latino	Female			AMPAD_MSSM_0000064456	Female	Latino	OKay
hB_RNA_9226	K82C014	RNA-seq	AMPAD_MSSM_0000064456	Female	Latino	Unknown						Exclude
hB_RNA_13102	K75rC014	RNA-seq	AMPAD_MSSM_0000029716	Male	White	Male			AMPAD_MSSM_0000029716	Male	White	OKay
hB_RNA_7865	E3C014	RNA-seq	AMPAD_MSSM_0000029716	Male	White	Male			AMPAD_MSSM_0000029716	Male	White	OKay
hB_RNA_11142	K79C014	RNA-seq	AMPAD_MSSM_0000029716	Male	White	Male			AMPAD_MSSM_0000029716	Male	White	OKay
hB_RNA_8555	B82C014	RNA-seq	AMPAD_MSSM_0000029716	Male	White	Male			AMPAD_MSSM_0000029716	Male	White	OKay
hB_RNA_8555	E007C014	RNA-seq	AMPAD_MSSM_0000029716	Male	White	Male			AMPAD_MSSM_0000029716	Male	White	OKay
BM_10_657	S107B355	RNA-seq	AMPAD_MSSM_0000032215	Female	White	Female			AMPAD_MSSM_0000032215	Female	White	OKay
BM_22_124	S114B394	RNA-seq	AMPAD_MSSM_0000032215	Female	White	Female			AMPAD_MSSM_0000032215	Female	White	OKay
BM_36_286	S109B355	RNA-seq	AMPAD_MSSM_0000032215	Female	White	Female			AMPAD_MSSM_0000032215	Female	White	OKay
hB_RNA_16335	E008C189	RNA-seq	AMPAD_MSSM_0000032215	Female	White	Female			AMPAD_MSSM_0000032215	Female	White	OKay
BM_10_690	S107B355	RNA-seq	AMPAD_MSSM_0000056019	Female	White	Female			AMPAD_MSSM_0000056019	Female	Unknown	OKay
BM_22_161	S114B394	RNA-seq	AMPAD_MSSM_0000056019	Female	White	Female			AMPAD_MSSM_0000056019	Female	Unknown	OKay
BM_36_279	S109B355	RNA-seq	AMPAD_MSSM_0000056019	Female	White	Female			AMPAD_MSSM_0000056019	Female	Unknown	OKay
hB_RNA_16085	E008C189	RNA-seq	AMPAD_MSSM_0000056019	Female	White	Female			AMPAD_MSSM_0000056019	Female	Unknown	OKay
hB_RNA_12514	P62C014	RNA-seq	AMPAD_MSSM_0000028710	Female	White	Female			AMPAD_MSSM_0000028710	Female	White	OKay
hB_RNA_7855	E3C014	RNA-seq	AMPAD_MSSM_0000028710	Female	White	Female			AMPAD_MSSM_0000028710	Female	White	OKay
hB_RNA_11152	K79C014	RNA-seq	AMPAD_MSSM_0000028710	Female	White	Female			AMPAD_MSSM_0000028710	Female	White	OKay
hB_RNA_8675	K85C014	RNA-seq	AMPAD_MSSM_0000028710	Female	White	Female			AMPAD_MSSM_0000028710	Female	White	OKay
hB_RNA_8675	L43C014	RNA-seq	AMPAD_MSSM_0000028710	Female	White	Female			AMPAD_MSSM_0000028710	Female	White	OKay
hB_RNA_13193	P62C014	RNA-seq	AMPAD_MSSM_0000037256	Female	White	Female			AMPAD_MSSM_0000037256	Female	White	OKay
hB_RNA_7725	E2C014	RNA-seq	AMPAD_MSSM_0000037256	Female	White	Female			AMPAD_MSSM_0000037256	Female	White	OKay
hB_RNA_10952	K76C014	RNA-seq	AMPAD_MSSM_0000037256	Female	White	Female			AMPAD_MSSM_0000037256	Female	White	OKay
hB_RNA_8595	K85C014	RNA-seq	AMPAD_MSSM_0000037256	Female	White	Female			AMPAD_MSSM_0000037256	Female	White	OKay
BM_10_689	S107B355	RNA-seq	AMPAD_MSSM_0000056537	Male	White	Male			AMPAD_MSSM_0000056537	Male	White	OKay
BM_22_198	S114B394	RNA-seq	AMPAD_MSSM_0000056537	Male	White	Male			AMPAD_MSSM_0000056537	Male	White	OKay
BM_36_278	S109B355	RNA-seq	AMPAD_MSSM_0000056537	Male	White	Male			AMPAD_MSSM_0000056537	Male	White	OKay
hB_RNA_16065	E008C189	RNA-seq	AMPAD_MSSM_0000056537	Male	White	Male			AMPAD_MSSM_0000056537	Male	White	OKay
BM_10_807	S109B355	RNA-seq	AMPAD_MSSM_0000061106	Female	White	Female			AMPAD_MSSM_0000061106	Female	White	OKay
hB_RNA_9159	K75rC014	RNA-seq	AMPAD_MSSM_0000061106	Female	White	Female			AMPAD_MSSM_0000061106	Female	White	OKay
hB_RNA_9229	K82C014	RNA-seq	AMPAD_MSSM_0000061106	Female	White	Unknown			AMPAD_MSSM_0000061106	Female	White	OKay
BM_10_684	S107B355	RNA-seq	AMPAD_MSSM_0000005301	Female	White	Female			AMPAD_MSSM_0000005301	Female	White	OKay
BM_22_171	S114B394	RNA-seq	AMPAD_MSSM_0000005301	Female	White	Female			AMPAD_MSSM_0000005301	Female	White	OKay
BM_36_380	S111B355	RNA-seq	AMPAD_MSSM_0000005301	Female	White	Female			AMPAD_MSSM_0000005301	Female	White	OKay
hB_RNA_16465	E008C189	RNA-seq	AMPAD_MSSM_0000005301	Female	White	Female			AMPAD_MSSM_0000005301	Female	White	OKay
BM_10_685	S107B355	RNA-seq	AMPAD_MSSM_0000064526	Female	White	Female			AMPAD_MSSM_0000064526	Female	White	OKay
hB_RNA_9160	K75rC014	RNA-seq	AMPAD_MSSM_0000064526	Female	White	Female			AMPAD_MSSM_0000064526	Female	White	OKay
BM_36_379	S111B355	RNA-seq	AMPAD_MSSM_0000064526	Female	White	Female			AMPAD_MSSM_0000064526	Female	White	OKay
hB_RNA_5141	K82C014	RNA-seq	AMPAD_MSSM_0000064526	Female	White	Female			AMPAD_MSSM_0000064526	Female	White	OKay
BM_10_766	S109B355	RNA-seq	AMPAD_MSSM_0000030663	Male	White	Male			AMPAD_MSSM_0000030663	Male	White	OKay
hB_RNA_9184	E2C014	RNA-seq	AMPAD_MSSM_0000030663	Male	White	Male			AMPAD_MSSM_0000030663	Male	White	OKay
BM_36_541	P19B648	RNA-seq	AMPAD_MSSM_0000030663	Male	White	Male			AMPAD_MSSM_0000030663	Male	White	OKay
BM_10_660	S107B355	RNA-seq	AMPAD_MSSM_0000045871	Female	White	Female			AMPAD_MSSM_0000045871	Female	White	OKay
BM_22_195	S114B394	RNA-seq	AMPAD_MSSM_0000045871	Female	White	Female			AMPAD_MSSM_0000045871	Female	White	OKay
BM_36_378	S111B355	RNA-seq	AMPAD_MSSM_0000045871	Female	White	Female			AMPAD_MSSM_0000045871	Female	White	OKay
hB_RNA_16075	E008C189	RNA-seq	AMPAD_MSSM_0000045871	Female	White	Female			AMPAD_MSSM_0000045871	Female	White	OKay
hB_RNA_12536	P62C014	RNA-seq	AMPAD_MSSM_0000068806	Female	White	Female			AMPAD_MSSM_0000068806	Female	White	OKay
hB_RNA_7745	E2C014	RNA-seq	AMPAD_MSSM_0000068806	Female	White	Female			AMPAD_MSSM_0000068806	Female	White	OKay
hB_RNA_11062	K79C014	RNA-seq	AMPAD_MSSM_0000068806	Female	White	Female			AMPAD_MSSM_0000068806	Female	White	OKay
hB_RNA_8955	B18C014	RNA-seq	AMPAD_MSSM_0000068806	Female	White	Female			AMPAD_MSSM_0000068806	Female	White	OKay
BM_10_686	S107B355	RNA-seq	AMPAD_MSSM_0000019193	Male	White	Male			AMPAD_MSSM_0000019193	Male	White	OKay
BM_22_163	S114B394	RNA-seq	AMPAD_MSSM_0000019193	Male	White	Male			AMPAD_MSSM_0000019193	Male	White	OKay
BM_36_377	S111B355	RNA-seq	AMPAD_MSSM_0000019193	Male	White	Male			AMPAD_MSSM_0000019193	Male	White	OKay
hB_RNA_16345	E008C189	RNA-seq	AMPAD_MSSM_0000019193	Male	White	Male			AMPAD_MSSM_0000019193	Male	White	OKay
hB_RNA_12444	P60C014	RNA-seq	AMPAD_MSSM_0000026229	Female	White	Female			AMPAD_MSSM_0000026229	Female	White	OKay
hB_RNA_8265	B18C014	RNA-seq	AMPAD_MSSM_0000026229	Female	White	Female			AMPAD_MSSM_0000026229	Female	White	OKay
hB_RNA_8265	E007C014	RNA-seq	AMPAD_MSSM_0000026229	Female	White	Female			AMPAD_MSSM_0000026229	Female	White	OKay
hB_RNA_8265	E3C014	RNA-seq	AMPAD_MSSM_0000026229	Female	White	Female			AMPAD_MSSM_0000026229	Female	White	OKay
hB_RNA_8485	K85C014	RNA-seq	AMPAD_MSSM_0000026229	Female	White	Female			AMPAD_MSSM_0000026229	Female	White	OKay
hB_RNA_12433	P60C014	RNA-seq	AMPAD_MSSM_0000061911	Female	White	Female			AMPAD_MSSM_0000061911	Female	White	OKay
hB_RNA_7685	E2C014	RNA-seq	AMPAD_MSSM_0000061911	Female	White	Female			AMPAD_MSSM_0000061911	Female	White	OKay
hB_RNA_10972	K79C014	RNA-seq	AMPAD_MSSM_0000061911	Female	White	Female			AMPAD_MSSM_0000061911	Female	White	OKay
hB_RNA_8665	K85C014	RNA-seq	AMPAD_MSSM_0000061911	Female	White	Female			AMPAD_MSSM_0000061911	Female	White	OKay
hB_RNA_12638	P62C014	RNA-seq	AMPAD_MSSM_0000077223	Female	White	Female			AMPAD_MSSM_0000077223	Female	White	OKay
hB_RNA_7715	E2C014	RNA-seq	AMPAD_MSSM_0000077223	Female	White	Female			AMPAD_MSSM_0000077223	Female	White	OKay
hB_RNA_11072	K79C014	RNA-seq	AMPAD_MSSM_0000077223	Female	White	Female			AMPAD_MSSM_0000077223	Female	White	OKay
hB_RNA_9025	B18C014	RNA-seq	AMPAD_MSSM_0000077223	Female	White	Female			AMPAD_MSSM_0000077223	Female	White	OKay
BM_10_649	S107B355	RNA-seq	AMPAD_MSSM_0000084538	Female	White	Female			AMPAD_MSSM_0000084538	Female	White	OKay
BM_10_648	S107B355	RNA-seq	AMPAD_MSSM_0000031762	Female	White	Female			AMPAD_MSSM_0000031762	Female	White	OKay
hB_RNA_9161	K75rC014	RNA-seq	AMPAD_MSSM_0000031762	Female	White	Female			AMPAD_MSSM_0000031762	Female	White	OKay
BM_36_410	S111B355	RNA-seq	AMPAD_MSSM_0000031762	Female	White	Female			AMPAD_MSSM_0000031762	Female	White	OKay
hB_RNA_5151	K82C014	RNA-seq	AMPAD_MSSM_0000031762	Female	White	Female			AMPAD_MSSM_0000031762	Female	White	OKay
BM_10_647	S107B355	RNA-seq	AMPAD_MSSM_0000078451	Male	White	Male			AMPAD_MSSM_0000078451	Male	White	OKay
hB_RNA_9162	K75rC014	RNA-seq	AMPAD_MSSM_0000078451	Male	White	Male			AMPAD_MSSM_0000078451	Male	White	OKay
BM_36_331	S110B355	RNA-seq	AMPAD_MSSM_0000078451	Male	White	Male			AMPAD_MSSM_0000078451	Male	White	OKay
hB_RNA_12392	E007C014	RNA-seq	AMPAD_MSSM_0000078451	Male	White	Unknown						Exclude
hB_RNA_12392	K77C014	RNA-seq	AMPAD_MSSM_0000078451	Male	White	Male			AMPAD_MSSM_0000078451	Male	White	OKay
hB_RNA_5161	K82C014	RNA-seq	AMPAD_MSSM_0000078451	Male	White	Male			AMPAD_MSSM_0000078451	Male	White	OKay
BM_22_275	H154B394	RNA-seq	AMPAD_MSSM_0000024420	Male	Latino	Male			AMPAD_MSSM_0000024420	Male	Latino	OKay
BM_36_350	S110B355	RNA-seq	AMPAD_MSSM_0000024420	Male	Latino	Male			AMPAD_MSSM_0000024420	Male	Latino	OKay
hB_RNA_16415	E008C189	RNA-seq	AMPAD_MSSM_0000024420	Male	Latino	Male			AMPAD_MSSM_0000024420	Male	Latino	OKay
BM_10_683	S107B355	RNA-seq	AMPAD_MSSM_0000019543	Female	White	Female			AMPAD_MSSM_0000058575	Female	Unknown	Remap
BM_36_375	S111B355	RNA-seq	AMPAD_MSSM_0000019543	Female	White	Female			AMPAD_MSSM_0000019543	Female	White	OKay
hB_RNA_16935	E009C189	RNA-seq	AMPAD_MSSM_0000019543	Female	White	Female			AMPAD_MSSM_0000019543	Female	White	OKay
BM_10_681	S107B355	RNA-seq	AMPAD_MSSM_0000056061	Female	White	Female			AMPAD_MSSM_0000056061	Female	White	OKay
BM_22_187	S114B394	RNA-seq	AMPAD_MSSM_0000056061	Female	White	Female			AMPAD_MSSM_0000056061	Female	White	OKay
BM_36_376	S111B355	RNA-seq	AMPAD_MSSM_0000056061	Female	White	Female			AMPAD_MSSM_0000056061	Female	White	OKay
hB_RNA_16905	B28C849	RNA-seq	AMPAD_MSSM_0000056061	Female	White	Female			AMPAD_MSSM_0000056061	Female	White	OKay
hB_RNA_16905	E009C189	RNA-seq	AMPAD_MSSM_0000056061	Female	White	Female			AMPAD_MSSM_0000056061	Female	White	OKay
BM_10_682	S107B355	RNA-seq	AMPAD_MSSM_0000047819	Male	White	Male			AMPAD_MSSM_0000047819	Male	White	OKay
BM_22_189	S114B394	RNA-seq	AMPAD_MSSM_0000047819	Male	White	Male			AMPAD_MSSM_0000047819	Male	White	OKay
BM_36_374	S111B355	RNA-seq	AMPAD_MSSM_0000047819	Male	White	Male			AMPAD_MSSM_0000047819	Male	White	OKay
hB_RNA_16895	B28C849	RNA-seq	AMPAD_MSSM_0000047819	Male	White	Male			AMPAD_MSSM_0000047819	Male	White	OKay
hB_RNA_16895	E009C189	RNA-seq	AMPAD_MSSM_0000047819	Male	White	Male			AMPAD_MSSM_0000047819	Male	White	OKay
BM_10_687	S107B355	RNA-seq	AMPAD_MSSM_0000058575	Female	White	Female			AMPAD_MSSM_0000058575	Female	Unknown	OKay
BM_22_196	S114B394	RNA-seq	AMPAD_MSSM_0000058575	Female	White	Female			AMPAD_MSSM_0000058575	Female	Unknown	OKay
BM_36_373	S110B355	RNA-seq	AMPAD_MSSM_0000058575	Female	White	Female			AMPAD_MSSM_0000058575	Female	Unknown	OKay
hB_RNA_16005	E008C189	RNA-seq	AMPAD_MSSM_0000058575	Female	White	Female			AMPAD_MSSM_0000058575	Female	Unknown	OKay
hB_RNA_13081	E007C014	RNA-seq	AMPAD_MSSM_0000086087	Female	White	Female			AMPAD_MSSM_0000086087	Female	White	OKay
hB_RNA_13081	P62C014	RNA-seq	AMPAD_MSSM_0000086087	Female	White	Female			AMPAD_MSSM_0000086087	Female	White	OKay
hB_RNA_7695	E2C014	RNA-seq	AMPAD_MSSM_0000086087	Female	White	Female			AMPAD_MSSM_0000086087	Female	White	OKay
hB_RNA_10862	E007C014	RNA-seq	AMPAD_MSSM_0000086087	Female	White	Female			AMPAD_MSSM_0000086087	Female	White	OKay
hB_RNA_10862	K77C014	RNA-seq	AMPAD_MSSM_0000086087	Female	White	Female			AMPAD_MSSM_0000086087	Female	White	OKay
hB_RNA_8645	K85C014	RNA-seq	AMPAD_MSSM_0000086087	Female	White	Female			AMPAD_MSSM_0000086087	Female	White	OKay
hB_RNA_12838	P62C014	RNA-seq	AMPAD_MSSM_0000075954	Male	White	Male			AMPAD_MSSM_0000075954	Male	White	OKay
hB_RNA_9115	B82C014	RNA-seq	AMPAD_MSSM_0000075954	Male	White	Male			AMPAD_MSSM_0000071241	Male	White	Remap
hB_RNA_9115	E3C014	RNA-seq	AMPAD_MSSM_0000075954	Male	White	Male			AMPAD_MSSM_0000075954	Male	White	OKay
hB_RNA_10852	E007C014	RNA-seq	AMPAD_MSSM_0000075954	Male	White	Male			AMPAD_MSSM_0000075954	Male	White	OKay
hB_RNA_10852	K77C014	RNA-seq	AMPAD_MSSM_0000075954	Male	White	Male			AMPAD_MSSM_0000075954	Male	White	OKay
hB_RNA_8935	B18C014	RNA-seq	AMPAD_MSSM_0000075954	Male	White	Male			AMPAD_MSSM_0000075954	Male	White	OKay
hB_RNA_12555	P62C014	RNA-seq	AMPAD_MSSM_0000031742	Female	White	Female			AMPAD_MSSM_0000031742	Female	White	OKay
hB_RNA_10577	E007C014	RNA-seq	AMPAD_MSSM_0000031742	Female	White	Female			AMPAD_MSSM_0000031742	Female	White	OKay
hB_RNA_10577	K77C014	RNA-seq	AMPAD_MSSM_0000031742	Female	White	Female			AMPAD_MSSM_0000031742	Female	White	OKay
hB_RNA_8315	K85C014	RNA-seq	AMPAD_MSSM_0000031742	Female	White	Female			AMPAD_MSSM_0000031742	Female	White	OKay
hB_RNA_12464	P62C014	RNA-seq	AMPAD_MSSM_0000013090	Male	White	Male			AMPAD_MSSM_0000013090	Male	White	OKay
hB_RNA_7805	E2C014	RNA-seq	AMPAD_MSSM_0000013090	Male	White	Male			AMPAD_MSSM_0000013090	Male	White	OKay
hB_RNA_10362	K77C014	RNA-seq	AMPAD_MSSM_0000013090	Male	White	Male			AMPAD_MSSM_0000013090	Male	White	OKay
hB_RNA_8395	B18C014	RNA-seq	AMPAD_MSSM_0000013090	Male	White	Male			AMPAD_MSSM_0000013090	Male	White	OKay
hB_RNA_13542	P60C014	RNA-seq	AMPAD_MSSM_0000014385	Female	White	Female			AMPAD_MSSM_0000014385	Female	White	OKay
BM_22_63	S113B355	RNA-seq	AMPAD_MSSM_0000014385	Female	White	Female			AMPAD_MSSM_0000014385	Female	White	OKay
hB_RNA_4312	K79C014	RNA-seq	AMPAD_MSSM_0000014385	Female	White	Female			AMPAD_MSSM_0000014385	Female	White	OKay
hB_RNA_12695	P62C014	RNA-seq	AMPAD_MSSM_0000001465	Female	White	Female			AMPAD_MSSM_0000001465	Female	White	OKay
hB_RNA_10412	K77C014	RNA-seq	AMPAD_MSSM_0000001465	Female	White	Female			AMPAD_MSSM_0000034015	Female	White	Remap
BM_10_549	S111B394	RNA-seq	AMPAD_MSSM_0000098107	Female	White	Female			AMPAD_MSSM_0000098107	Female	White	OKay
BM_22_156	S114B394	RNA-seq	AMPAD_MSSM_0000098107	Female	White	Female			AMPAD_MSSM_0000098107	Female	White	OKay
BM_36_307	S110B355	RNA-seq	AMPAD_MSSM_0000098107	Female	White	Female			AMPAD_MSSM_0000098107	Female	White	OKay
hB_RNA_16775	E009C189	RNA-seq	AMPAD_MSSM_0000098107	Female	White	Female			AMPAD_MSSM_0000098107	Female	White	OKay
BM_10_787	S109B355	RNA-seq	AMPAD_MSSM_0000040274	Male	White	Male			AMPAD_MSSM_0000040274	Male	White	OKay
BM_22_234	S115B394	RNA-seq	AMPAD_MSSM_0000040274	Male	White	Male			AMPAD_MSSM_0000040274	Male	White	OKay
BM_36_419	S111B355	RNA-seq	AMPAD_MSSM_0000040274	Male	White	Male			AMPAD_MSSM_0000040274	Male	White	OKay
hB_RNA_17035	E009C189	RNA-seq	AMPAD_MSSM_0000040274	Male	White	Male			AMPAD_MSSM_0000040274	Male	White	OKay
hB_RNA_13228	K75rC014	RNA-seq	AMPAD_MSSM_0000059347	Female	White	Female			AMPAD_MSSM_0000059347	Female	White	OKay
hB_RNA_11002	B18C014	RNA-seq	AMPAD_MSSM_0000059347	Female	White	Female			AMPAD_MSSM_0000059347	Female	White	OKay
hB_RNA_11002	L43C014	RNA-seq	AMPAD_MSSM_0000059347	Female	White	Female			AMPAD_MSSM_0000059347	Female	White	OKay
hB_RNA_12664	P62C014	RNA-seq	AMPAD_MSSM_0000033508	Female	Black	Female			AMPAD_MSSM_0000033508	Female	Black	OKay
hB_RNA_7835	B82C014	RNA-seq	AMPAD_MSSM_0000033508	Female	Black	Female			AMPAD_MSSM_0000024227	Female	White	Remap
hB_RNA_7835	E3C014	RNA-seq	AMPAD_MSSM_0000033508	Female	Black	Female			AMPAD_MSSM_0000033508	Female	Black	OKay
hB_RNA_10742	E007C014	RNA-seq	AMPAD_MSSM_0000033508	Female	Black	Female			AMPAD_MSSM_0000033508	Female	Black	OKay
hB_RNA_10742	K77C014	RNA-seq	AMPAD_MSSM_0000033508	Female	Black	Female			AMPAD_MSSM_0000033508	Female	Black	OKay
BM_10_548	S111B394	RNA-seq	AMPAD_MSSM_0000020588	Female	White	Female			AMPAD_MSSM_0000020588	Female	White	OKay
BM_22_53	S113B355	RNA-seq	AMPAD_MSSM_0000020588	Female	White	Female			AMPAD_MSSM_0000020588	Female	White	OKay
BM_36_317	S110B355	RNA-seq	AMPAD_MSSM_0000020588	Female	White	Female			AMPAD_MSSM_0000020588	Female	White	OKay
hB_RNA_8855	B18C014	RNA-seq	AMPAD_MSSM_0000043069	Male	White	Unknown			AMPAD_MSSM_0000043069	Female		OKay
BM_10_590	S112B394	RNA-seq	AMPAD_MSSM_0000004310	Female	Latino	Female			AMPAD_MSSM_0000004310	Female	Latino	OKay
BM_36_437	S151B648	RNA-seq	AMPAD_MSSM_0000004310	Female	Latino	Female			AMPAD_MSSM_0000004310	Female	Latino	OKay
hB_RNA_4321	K79C014	RNA-seq	AMPAD_MSSM_0000004310	Female	Latino	Female			AMPAD_MSSM_0000004310	Female	Latino	OKay
BM_10_546	S111B394	RNA-seq	AMPAD_MSSM_0000091390	Female	Black	Female			AMPAD_MSSM_0000091390	Female	Black	OKay
BM_22_86	S113B355	RNA-seq	AMPAD_MSSM_0000091390	Female	Black	Female			AMPAD_MSSM_0000091390	Female	Black	OKay
BM_36_320	S110B355	RNA-seq	AMPAD_MSSM_0000091390	Female	Black	Female			AMPAD_MSSM_0000091390	Female	Black	OKay
hB_RNA_16645	E009C189	RNA-seq	AMPAD_MSSM_0000091390	Female	Black	Female			AMPAD_MSSM_0000091390	Female	Black	OKay
hB_RNA_13557	P60C014	RNA-seq	AMPAD_MSSM_0000078471	Female	White	Female			AMPAD_MSSM_0000078471	Female	White	OKay
BM_22_112	S113B394	RNA-seq	AMPAD_MSSM_0000078471	Female	White	Female			AMPAD_MSSM_0000078471	Female	White	OKay
BM_36_363	S110B355	RNA-seq	AMPAD_MSSM_0000078471	Female	White	Female			AMPAD_MSSM_0000078471	Female	White	OKay
hB_RNA_4331	K79C014	RNA-seq	AMPAD_MSSM_0000078471	Female	White	Female			AMPAD_MSSM_0000078471	Female	White	OKay
hB_RNA_12624	P62C014	RNA-seq	AMPAD_MSSM_0000026792	Female	White	Female			AMPAD_MSSM_0000026792	Female	White	OKay
hB_RNA_8135	E3C014	RNA-seq	AMPAD_MSSM_0000026792	Female	White	Female			AMPAD_MSSM_0000026792	Female	White	OKay
hB_RNA_10682	E007C014	RNA-seq	AMPAD_MSSM_0000026792	Female	White	Female			AMPAD_MSSM_0000026792	Female	White	OKay
hB_RNA_10682	K77C014	RNA-seq	AMPAD_MSSM_0000026792	Female	White	Female			AMPAD_MSSM_0000026792	Female	White	OKay
hB_RNA_8735	K85C014	RNA-seq	AMPAD_MSSM_0000026792	Female	White	Female			AMPAD_MSSM_0000026792	Female	White	OKay
hB_RNA_12917	P62C014	RNA-seq	AMPAD_MSSM_0000013872	Male	Unknown	Male			AMPAD_MSSM_0000013872	Male	White	OKay
hB_RNA_7945	E3C014	RNA-seq	AMPAD_MSSM_0000013872	Male	Unknown	Male			AMPAD_MSSM_0000013872	Male	White	OKay
hB_RNA_10712	E007C014	RNA-seq	AMPAD_MSSM_0000013872	Male	Unknown	Male			AMPAD_MSSM_0000013872	Male	White	OKay
hB_RNA_10712	K77C014	RNA-seq	AMPAD_MSSM_0000013872	Male	Unknown	Male			AMPAD_MSSM_0000013872	Male	White	OKay
hB_RNA_8495	K85C014	RNA-seq	AMPAD_MSSM_0000013872	Male	Unknown	Male			AMPAD_MSSM_0000013872	Male	White	OKay
hB_RNA_12859	P62C014	RNA-seq	AMPAD_MSSM_0000075112	Female	White	Female			AMPAD_MSSM_0000075112	Female	White	OKay
hB_RNA_8105	K79C014	RNA-seq	AMPAD_MSSM_0000075112	Female	White	Female			AMPAD_MSSM_0000075112	Female	White	OKay
hB_RNA_10902	K76C014	RNA-seq	AMPAD_MSSM_0000075112	Female	White	Female			AMPAD_MSSM_0000075112	Female	White	OKay
hB_RNA_8425	K85C014	RNA-seq	AMPAD_MSSM_0000075112	Female	White	Female			AMPAD_MSSM_0000075112	Female	White	OKay
BM_36_370	S110B355	RNA-seq	AMPAD_MSSM_0000077677	Female	White	Female			AMPAD_MSSM_0000077677	Female	White	OKay
hB_RNA_12852	P62C014	RNA-seq	AMPAD_MSSM_0000097594	Female	White	Female			AMPAD_MSSM_0000097594	Female	White	OKay
hB_RNA_7665	E2C014	RNA-seq	AMPAD_MSSM_0000097594	Female	White	Female			AMPAD_MSSM_0000097594	Female	White	OKay
hB_RNA_11052	K79C014	RNA-seq	AMPAD_MSSM_0000097594	Female	White	Female			AMPAD_MSSM_0000097594	Female	White	OKay
hB_RNA_8415	K85C014	RNA-seq	AMPAD_MSSM_0000097594	Female	White	Female			AMPAD_MSSM_0000097594	Female	White	OKay
BM_10_732	S108B355	RNA-seq	AMPAD_MSSM_0000032995	Male	White	Male			AMPAD_MSSM_0000032995	Male	White	OKay
BM_22_148	S114B394	RNA-seq	AMPAD_MSSM_0000032995	Male	White	Male			AMPAD_MSSM_0000032995	Male	White	OKay
BM_36_365	S110B355	RNA-seq	AMPAD_MSSM_0000032995	Male	White	Male			AMPAD_MSSM_0000032995	Male	White	OKay
hB_RNA_16405	E008C189	RNA-seq	AMPAD_MSSM_0000032995	Male	White	Male			AMPAD_MSSM_0000032995	Male	White	OKay
hB_RNA_13216	B18C014	RNA-seq	AMPAD_MSSM_0000007155	Male	White	Male			AMPAD_MSSM_0000007155	Male	White	OKay
hB_RNA_13216	P62C014	RNA-seq	AMPAD_MSSM_0000007155	Male	White	Male			AMPAD_MSSM_0000007155	Male	White	OKay
hB_RNA_8175	E007C014	RNA-seq	AMPAD_MSSM_0000007155	Male	White	Male			AMPAD_MSSM_0000007155	Male	White	OKay
hB_RNA_8175	E3C014	RNA-seq	AMPAD_MSSM_0000007155	Male	White	Male			AMPAD_MSSM_0000007155	Male	White	OKay
hB_RNA_10802	B18C014	RNA-seq	AMPAD_MSSM_0000007155	Male	White	Male			AMPAD_MSSM_0000007155	Male	White	OKay
hB_RNA_10802	K77C014	RNA-seq	AMPAD_MSSM_0000007155	Male	White	Male			AMPAD_MSSM_0000007155	Male	White	OKay
hB_RNA_8805	K85C014	RNA-seq	AMPAD_MSSM_0000007155	Male	White	Male			AMPAD_MSSM_0000007155	Male	White	OKay
hB_RNA_9072	K75rC014	RNA-seq	AMPAD_MSSM_0000081316	Female	White	Female			AMPAD_MSSM_0000081316	Female	White	OKay
hB_RNA_8285	E007C014	RNA-seq	AMPAD_MSSM_0000081316	Female	White	Female			AMPAD_MSSM_0000081316	Female	White	OKay
hB_RNA_8285	E3C014	RNA-seq	AMPAD_MSSM_0000081316	Female	White	Female			AMPAD_MSSM_0000081316	Female	White	OKay
hB_RNA_10522	E007C014	RNA-seq	AMPAD_MSSM_0000081316	Female	White	Female			AMPAD_MSSM_0000081316	Female	White	OKay
hB_RNA_10522	K77C014	RNA-seq	AMPAD_MSSM_0000081316	Female	White	Female			AMPAD_MSSM_0000081316	Female	White	OKay
hB_RNA_8965	B18C014	RNA-seq	AMPAD_MSSM_0000081316	Female	White	Female			AMPAD_MSSM_0000081316	Female	White	OKay
hB_RNA_13340	P60C014	RNA-seq	AMPAD_MSSM_0000068396	Female	White	Female			AMPAD_MSSM_0000068396	Female	White	OKay
BM_36_345	S110B355	RNA-seq	AMPAD_MSSM_0000068396	Female	White	Female			AMPAD_MSSM_0000068396	Female	White	OKay
hB_RNA_4341	K79C014	RNA-seq	AMPAD_MSSM_0000068396	Female	White	Female			AMPAD_MSSM_0000068396	Female	White	OKay
hB_RNA_8095	E3C014	RNA-seq	AMPAD_MSSM_0000055476	Male	White	Male			AMPAD_MSSM_0000055476	Male	White	OKay
hB_RNA_10942	K76C014	RNA-seq	AMPAD_MSSM_0000055476	Male	White	Male			AMPAD_MSSM_0000055476	Male	White	OKay
hB_RNA_8455	K85C014	RNA-seq	AMPAD_MSSM_0000055476	Male	White	Male			AMPAD_MSSM_0000055476	Male	White	OKay
BM_10_715	S108B355	RNA-seq	AMPAD_MSSM_0000029637	Female	White	Female			AMPAD_MSSM_0000029637	Female	White	OKay
BM_22_94	S113B355	RNA-seq	AMPAD_MSSM_0000029637	Female	White	Female			AMPAD_MSSM_0000029637	Female	White	OKay
hB_RNA_4351	K80C014	RNA-seq	AMPAD_MSSM_0000029637	Female	White	Female			AMPAD_MSSM_0000029637	Female	White	OKay
BM_10_811	S109B355	RNA-seq	AMPAD_MSSM_0000016717	Female	White	Female			AMPAD_MSSM_0000016717	Female	White	OKay
hB_RNA_9145	K75rC014	RNA-seq	AMPAD_MSSM_0000016717	Female	White	Female			AMPAD_MSSM_0000016717	Female	White	OKay
BM_36_346	S110B355	RNA-seq	AMPAD_MSSM_0000016717	Female	White	Female			AMPAD_MSSM_0000016717	Female	White	OKay
hB_RNA_12352	E007C014	RNA-seq	AMPAD_MSSM_0000016717	Female	White	Female			AMPAD_MSSM_0000016717	Female	White	OKay
hB_RNA_12352	K77C014	RNA-seq	AMPAD_MSSM_0000016717	Female	White	Female			AMPAD_MSSM_0000016717	Female	White	OKay
BM_10_753	S108B355	RNA-seq	AMPAD_MSSM_0000013078	Male	Black	Male			AMPAD_MSSM_0000013078	Male	Black	OKay
BM_22_154	S114B394	RNA-seq	AMPAD_MSSM_0000013078	Male	Black	Male			AMPAD_MSSM_0000013078	Male	Black	OKay
BM_36_290	S109B355	RNA-seq	AMPAD_MSSM_0000013078	Male	Black	Male			AMPAD_MSSM_0000013078	Male	Black	OKay
BM_10_729	S108B355	RNA-seq	AMPAD_MSSM_0000077958	Female	White	Female			AMPAD_MSSM_0000077958	Female	White	OKay
BM_22_117	S113B394	RNA-seq	AMPAD_MSSM_0000077958	Female	White	Female			AMPAD_MSSM_0000077958	Female	White	OKay
BM_36_482	S151B648	RNA-seq	AMPAD_MSSM_0000077958	Female	White	Female			AMPAD_MSSM_0000077958	Female	White	OKay
hB_RNA_12762	P62C014	RNA-seq	AMPAD_MSSM_0000039198	Male	White	Male			AMPAD_MSSM_0000039198	Male	White	OKay
hB_RNA_8075	E007C014	RNA-seq	AMPAD_MSSM_0000039198	Male	White	Male			AMPAD_MSSM_0000039198	Male	White	OKay
hB_RNA_8075	E3C014	RNA-seq	AMPAD_MSSM_0000039198	Male	White	Male			AMPAD_MSSM_0000039198	Male	White	OKay
hB_RNA_10872	E007C014	RNA-seq	AMPAD_MSSM_0000039198	Male	White	Male			AMPAD_MSSM_0000039198	Male	White	OKay
hB_RNA_10872	K77C014	RNA-seq	AMPAD_MSSM_0000039198	Male	White	Male			AMPAD_MSSM_0000039198	Male	White	OKay
BM_10_768	S109B355	RNA-seq	AMPAD_MSSM_0000026279	Male	White	Male			AMPAD_MSSM_0000026279	Male	White	OKay
BM_22_44	S113B355	RNA-seq	AMPAD_MSSM_0000026279	Male	White	Male			AMPAD_MSSM_0000026279	Male	White	OKay
BM_36_339	S115B355	RNA-seq	AMPAD_MSSM_0000026279	Male	White	Male			AMPAD_MSSM_0000026279	Male	White	OKay
hB_RNA_16175	E008C189	RNA-seq	AMPAD_MSSM_0000026279	Male	White	Male			AMPAD_MSSM_0000026279	Male	White	OKay
BM_10_776	S109B355	RNA-seq	AMPAD_MSSM_0000074600	Female	White	Female			AMPAD_MSSM_0000074600	Female	White	OKay
hB_RNA_9146	K75rC014	RNA-seq	AMPAD_MSSM_0000074600	Female	White	Female			AMPAD_MSSM_0000074600	Female	White	OKay
BM_36_441	S151B648	RNA-seq	AMPAD_MSSM_0000074600	Female	White	Female			AMPAD_MSSM_0000074600	Female	White	OKay
hB_RNA_4361	K80C014	RNA-seq	AMPAD_MSSM_0000074600	Female	White	Female			AMPAD_MSSM_0000074600	Female	White	OKay
hB_RNA_12986	K75rC014	RNA-seq	AMPAD_MSSM_0000061680	Male	Black	Male			AMPAD_MSSM_0000061680	Male	Black	OKay
hB_RNA_8085	E007C014	RNA-seq	AMPAD_MSSM_0000061680	Male	Black	Male			AMPAD_MSSM_0000061680	Male	Black	OKay
hB_RNA_8085	E3C014	RNA-seq	AMPAD_MSSM_0000061680	Male	Black	Male			AMPAD_MSSM_0000061680	Male	Black	OKay
hB_RNA_10892	E007C014	RNA-seq	AMPAD_MSSM_0000061680	Male	Black	Male			AMPAD_MSSM_0000061680	Male	Black	OKay
hB_RNA_10892	K77C014	RNA-seq	AMPAD_MSSM_0000061680	Male	Black	Male			AMPAD_MSSM_0000061680	Male	Black	OKay
BM_10_728	S108B355	RNA-seq	AMPAD_MSSM_0000010001	Female	White	Female			AMPAD_MSSM_0000010001	Female	White	OKay
BM_22_230	S115B394	RNA-seq	AMPAD_MSSM_0000010001	Female	White	Female			AMPAD_MSSM_0000010001	Female	White	OKay
BM_36_424	S111B355	RNA-seq	AMPAD_MSSM_0000010001	Female	White	Female			AMPAD_MSSM_0000010001	Female	White	OKay
hB_RNA_16245	B28C849	RNA-seq	AMPAD_MSSM_0000010001	Female	White	Female			AMPAD_MSSM_0000010001	Female	White	OKay
hB_RNA_16245	E008C189	RNA-seq	AMPAD_MSSM_0000010001	Female	White	Female			AMPAD_MSSM_0000010001	Female	White	OKay
BM_10_594	S112B394	RNA-seq	AMPAD_MSSM_0000084161	Female	White	Female			AMPAD_MSSM_0000084161	Female	White	OKay
BM_22_38	S113B355	RNA-seq	AMPAD_MSSM_0000061399	Male	White	Male			AMPAD_MSSM_0000061399	Male	White	OKay
hB_RNA_13039	B82C014	RNA-seq	AMPAD_MSSM_0000071241	Male	White	Male						Exclude
hB_RNA_13039	P62C014	RNA-seq	AMPAD_MSSM_0000071241	Male	White	Male			AMPAD_MSSM_0000071241	Male	White	OKay
hB_RNA_10332	E3C014	RNA-seq	AMPAD_MSSM_0000071241	Male	White	Male			AMPAD_MSSM_0000071241	Male	White	OKay
hB_RNA_10762	E007C014	RNA-seq	AMPAD_MSSM_0000071241	Male	White	Male			AMPAD_MSSM_0000071241	Male	White	OKay
hB_RNA_10762	K77C014	RNA-seq	AMPAD_MSSM_0000071241	Male	White	Male			AMPAD_MSSM_0000071241	Male	White	OKay
hB_RNA_8905	B18C014	RNA-seq	AMPAD_MSSM_0000071241	Male	White	Male			AMPAD_MSSM_0000071241	Male	White	OKay
hB_RNA_13616	P60C014	RNA-seq	AMPAD_MSSM_0000045402	Male	White	Male			AMPAD_MSSM_0000045402	Male	White	OKay
BM_22_147	S114B394	RNA-seq	AMPAD_MSSM_0000045402	Male	White	Male			AMPAD_MSSM_0000045402	Male	White	OKay
hB_RNA_9147	K75rC014	RNA-seq	AMPAD_MSSM_0000045402	Male	White	Male			AMPAD_MSSM_0000045402	Male	White	OKay
hB_RNA_4371	K80C014	RNA-seq	AMPAD_MSSM_0000045402	Male	White	Male			AMPAD_MSSM_0000045402	Male	White	OKay
BM_10_731	S108B355	RNA-seq	AMPAD_MSSM_0000019562	Female	White	Female			AMPAD_MSSM_0000019562	Female	White	OKay
BM_22_183	S114B394	RNA-seq	AMPAD_MSSM_0000019562	Female	White	Female			AMPAD_MSSM_0000019562	Female	White	OKay
BM_36_423	S111B355	RNA-seq	AMPAD_MSSM_0000019562	Female	White	Female			AMPAD_MSSM_0000019562	Female	White	OKay
hB_RNA_16785	E009C189	RNA-seq	AMPAD_MSSM_0000019562	Female	White	Female			AMPAD_MSSM_0000019562	Female	White	OKay
BM_10_714	S108B355	RNA-seq	AMPAD_MSSM_0000006643	Male	White	Male			AMPAD_MSSM_0000006643	Male	White	OKay
hB_RNA_9148	K75rC014	RNA-seq	AMPAD_MSSM_0000006643	Male	White	Male			AMPAD_MSSM_0000006643	Male	White	OKay
BM_36_332	S110B355	RNA-seq	AMPAD_MSSM_0000006643	Male	White	Male			AMPAD_MSSM_0000006643	Male	White	OKay
hB_RNA_4389	K80C014	RNA-seq	AMPAD_MSSM_0000006643	Male	White	Male			AMPAD_MSSM_0000006643	Male	White	OKay
hB_RNA_8255	E3C014	RNA-seq	AMPAD_MSSM_0000080803	Female	White	Female						Exclude
hB_RNA_8255	L43C014	RNA-seq	AMPAD_MSSM_0000080803	Female	White	Female			AMPAD_MSSM_0000080803	Female	White	OKay
hB_RNA_10932	K76C014	RNA-seq	AMPAD_MSSM_0000080803	Female	White	Female			AMPAD_MSSM_0000080803	Female	White	OKay
hB_RNA_8435	K85C014	RNA-seq	AMPAD_MSSM_0000080803	Female	White	Female			AMPAD_MSSM_0000080803	Female	White	OKay
hB_RNA_12784	P62C014	RNA-seq	AMPAD_MSSM_0000067883	Female	White	Female			AMPAD_MSSM_0000067883	Female	White	OKay
hB_RNA_10912	K76C014	RNA-seq	AMPAD_MSSM_0000067883	Female	White	Female			AMPAD_MSSM_0000067883	Female	White	OKay
hB_RNA_8445	K85C014	RNA-seq	AMPAD_MSSM_0000067883	Female	White	Female			AMPAD_MSSM_0000067883	Female	White	OKay
BM_10_810	S109B355	RNA-seq	AMPAD_MSSM_0000015395	Female	White	Female			AMPAD_MSSM_0000015395	Female	White	OKay
BM_22_96	S113B355	RNA-seq	AMPAD_MSSM_0000015395	Female	White	Female			AMPAD_MSSM_0000015395	Female	White	OKay
BM_36_476	S151B648	RNA-seq	AMPAD_MSSM_0000015395	Female	White	Female			AMPAD_MSSM_0000015395	Female	White	OKay
hB_RNA_16235	E008C189	RNA-seq	AMPAD_MSSM_0000015395	Female	White	Female			AMPAD_MSSM_0000015395	Female	White	OKay
BM_10_730	S108B355	RNA-seq	AMPAD_MSSM_0000029124	Female	White	Female			AMPAD_MSSM_0000029124	Female	White	OKay
BM_22_255	H154B394	RNA-seq	AMPAD_MSSM_0000029124	Female	White	Female			AMPAD_MSSM_0000029124	Female	White	OKay
BM_36_299	S109B355	RNA-seq	AMPAD_MSSM_0000029124	Female	White	Female			AMPAD_MSSM_0000029124	Female	White	OKay
hB_RNA_20672	B28C849	RNA-seq	AMPAD_MSSM_0000029124	Female	White	Female			AMPAD_MSSM_0000029124	Female	White	OKay
hB_RNA_13571	P60C014	RNA-seq	AMPAD_MSSM_0000016204	Female	White	Female			AMPAD_MSSM_0000016204	Female	White	OKay
hB_RNA_9149	K75rC014	RNA-seq	AMPAD_MSSM_0000016204	Female	White	Female			AMPAD_MSSM_0000016204	Female	White	OKay
BM_36_422	S111B355	RNA-seq	AMPAD_MSSM_0000016204	Female	White	Female			AMPAD_MSSM_0000016204	Female	White	OKay
hB_RNA_4398	E007C014	RNA-seq	AMPAD_MSSM_0000016204	Female	White	Female			AMPAD_MSSM_0000016204	Female	White	OKay
hB_RNA_4398	K80C014	RNA-seq	AMPAD_MSSM_0000016204	Female	White	Female			AMPAD_MSSM_0000016204	Female	White	OKay
BM_10_727	S108B355	RNA-seq	AMPAD_MSSM_0000003284	Female	White	Unknown			AMPAD_MSSM_0000003284	Female	White	OKay
hB_RNA_13359	P60C014	RNA-seq	AMPAD_MSSM_0000003284	Female	White	Female			AMPAD_MSSM_0000003284	Female	White	OKay
hB_RNA_9150	K75rC014	RNA-seq	AMPAD_MSSM_0000003284	Female	White	Female			AMPAD_MSSM_0000003284	Female	White	OKay
BM_36_393	S111B355	RNA-seq	AMPAD_MSSM_0000003284	Female	White	Female			AMPAD_MSSM_0000003284	Female	White	OKay
hB_RNA_4403	K80C014	RNA-seq	AMPAD_MSSM_0000003284	Female	White	Female			AMPAD_MSSM_0000003284	Female	White	OKay
hB_RNA_13253	P60C014	RNA-seq	AMPAD_MSSM_0000077445	Female	White	Female			AMPAD_MSSM_0000077445	Female	White	OKay
hB_RNA_9151	K75rC014	RNA-seq	AMPAD_MSSM_0000077445	Female	White	Female			AMPAD_MSSM_0000077445	Female	White	OKay
BM_36_364	S110B355	RNA-seq	AMPAD_MSSM_0000077445	Female	White	Female			AMPAD_MSSM_0000077445	Female	White	OKay
hB_RNA_12312	E007C014	RNA-seq	AMPAD_MSSM_0000077445	Female	White	Female			AMPAD_MSSM_0000077445	Female	White	OKay
hB_RNA_12312	E3C014	RNA-seq	AMPAD_MSSM_0000077445	Female	White	Female			AMPAD_MSSM_0000077445	Female	White	OKay
hB_RNA_4411	K80C014	RNA-seq	AMPAD_MSSM_0000077445	Female	White	Female			AMPAD_MSSM_0000077445	Female	White	OKay
BM_10_562	S111B394	RNA-seq	AMPAD_MSSM_0000046265	Male	White	Male			AMPAD_MSSM_0000046265	Male	White	OKay
BM_22_64	S113B355	RNA-seq	AMPAD_MSSM_0000046265	Male	White	Male			AMPAD_MSSM_0000046265	Male	White	OKay
BM_36_388	S111B355	RNA-seq	AMPAD_MSSM_0000046265	Male	White	Male			AMPAD_MSSM_0000046265	Male	White	OKay
hB_RNA_17145	B28C849	RNA-seq	AMPAD_MSSM_0000046265	Male	White	Male			AMPAD_MSSM_0000046265	Male	White	OKay
BM_10_635	S112B394	RNA-seq	AMPAD_MSSM_0000064525	Female	Black	Female			AMPAD_MSSM_0000064525	Female	Black	OKay
BM_22_213	S115B394	RNA-seq	AMPAD_MSSM_0000064525	Female	Black	Female			AMPAD_MSSM_0000064525	Female	Black	OKay
BM_36_381	S111B355	RNA-seq	AMPAD_MSSM_0000064525	Female	Black	Female			AMPAD_MSSM_0000064525	Female	Black	OKay
hB_RNA_16135	E008C189	RNA-seq	AMPAD_MSSM_0000064525	Female	Black	Female			AMPAD_MSSM_0000064525	Female	Black	OKay
BM_10_716	S108B355	RNA-seq	AMPAD_MSSM_0000038686	Female	White	Female			AMPAD_MSSM_0000038686	Female	White	OKay
BM_22_110	S113B394	RNA-seq	AMPAD_MSSM_0000038686	Female	White	Female			AMPAD_MSSM_0000038686	Female	White	OKay
BM_36_333	S110B355	RNA-seq	AMPAD_MSSM_0000038686	Female	White	Female			AMPAD_MSSM_0000038686	Female	White	OKay
hB_RNA_16165	E008C189	RNA-seq	AMPAD_MSSM_0000038686	Female	White	Female			AMPAD_MSSM_0000038686	Female	White	OKay
BM_10_604	S112B394	RNA-seq	AMPAD_MSSM_0000012846	Female	White	Female			AMPAD_MSSM_0000012846	Female	White	OKay
BM_22_69	S113B355	RNA-seq	AMPAD_MSSM_0000012846	Female	White	Female			AMPAD_MSSM_0000012846	Female	White	OKay
BM_36_312	S110B355	RNA-seq	AMPAD_MSSM_0000012846	Female	White	Female			AMPAD_MSSM_0000012846	Female	White	OKay
hB_RNA_16985	E009C189	RNA-seq	AMPAD_MSSM_0000012846	Female	White	Female			AMPAD_MSSM_0000012846	Female	White	OKay
BM_10_709	S108B355	RNA-seq	AMPAD_MSSM_0000087007	Female	White	Female			AMPAD_MSSM_0000087007	Female	White	OKay
hB_RNA_9152	K75rC014	RNA-seq	AMPAD_MSSM_0000087007	Female	White	Female			AMPAD_MSSM_0000087007	Female	White	OKay
BM_36_340	S115B355	RNA-seq	AMPAD_MSSM_0000087007	Female	White	Female			AMPAD_MSSM_0000087007	Female	White	OKay
hB_RNA_12402	K77C014	RNA-seq	AMPAD_MSSM_0000087007	Female	White	Female			AMPAD_MSSM_0000087007	Female	White	OKay
hB_RNA_4429	K80C014	RNA-seq	AMPAD_MSSM_0000087007	Female	White	Female			AMPAD_MSSM_0000087007	Female	White	OKay
BM_10_772	S109B355	RNA-seq	AMPAD_MSSM_0000074087	Male	White	Male			AMPAD_MSSM_0000074087	Male	White	OKay
BM_22_150	S114B394	RNA-seq	AMPAD_MSSM_0000074087	Male	White	Male			AMPAD_MSSM_0000074087	Male	White	OKay
BM_36_386	S111B355	RNA-seq	AMPAD_MSSM_0000074087	Male	White	Male			AMPAD_MSSM_0000074087	Male	White	OKay
hB_RNA_16445	E008C189	RNA-seq	AMPAD_MSSM_0000074087	Male	White	Male			AMPAD_MSSM_0000074087	Male	White	OKay
hB_RNA_12504	P62C014	RNA-seq	AMPAD_MSSM_0000028083	Female	White	Female			AMPAD_MSSM_0000028083	Female	White	OKay
hB_RNA_8225	E3C014	RNA-seq	AMPAD_MSSM_0000028083	Female	White	Female			AMPAD_MSSM_0000028083	Female	White	OKay
hB_RNA_8225	L43C014	RNA-seq	AMPAD_MSSM_0000028083	Female	White	Female			AMPAD_MSSM_0000028083	Female	White	OKay
hB_RNA_10652	E007C014	RNA-seq	AMPAD_MSSM_0000028083	Female	White	Female			AMPAD_MSSM_0000028083	Female	White	OKay
hB_RNA_10652	K77C014	RNA-seq	AMPAD_MSSM_0000028083	Female	White	Female			AMPAD_MSSM_0000028083	Female	White	OKay
hB_RNA_8975	B18C014	RNA-seq	AMPAD_MSSM_0000028083	Female	White	Female			AMPAD_MSSM_0000028083	Female	White	OKay
hB_RNA_12944	K75rC014	RNA-seq	AMPAD_MSSM_0000060407	Male	White	Male			AMPAD_MSSM_0000060407	Male	White	OKay
hB_RNA_8185	E3C014	RNA-seq	AMPAD_MSSM_0000060407	Male	White	Male			AMPAD_MSSM_0000060407	Male	White	OKay
hB_RNA_8185	L43C014	RNA-seq	AMPAD_MSSM_0000060407	Male	White	Male			AMPAD_MSSM_0000060407	Male	White	OKay
hB_RNA_10692	E007C014	RNA-seq	AMPAD_MSSM_0000060407	Male	White	Male			AMPAD_MSSM_0000060407	Male	White	OKay
hB_RNA_10692	K77C014	RNA-seq	AMPAD_MSSM_0000060407	Male	White	Male			AMPAD_MSSM_0000060407	Male	White	OKay
hB_RNA_8945	B18C014	RNA-seq	AMPAD_MSSM_0000060407	Male	White	Male			AMPAD_MSSM_0000060407	Male	White	OKay
BM_10_652	S107B355	RNA-seq	AMPAD_MSSM_0000048992	Male	White	Male			AMPAD_MSSM_0000048992	Male	White	OKay
BM_10_735	S108B355	RNA-seq	AMPAD_MSSM_0000083880	Female	Black	Female			AMPAD_MSSM_0000083880	Female	Black	OKay
BM_10_561	S111B394	RNA-seq	AMPAD_MSSM_0000048247	Female	Black	Female			AMPAD_MSSM_0000048247	Female	Black	OKay
BM_22_130	S114B394	RNA-seq	AMPAD_MSSM_0000048247	Female	Black	Female			AMPAD_MSSM_0000048247	Female	Black	OKay
BM_36_418	S111B355	RNA-seq	AMPAD_MSSM_0000048247	Female	Black	Female			AMPAD_MSSM_0000048247	Female	Black	OKay
hB_RNA_16795	E009C189	RNA-seq	AMPAD_MSSM_0000048247	Female	Black	Female			AMPAD_MSSM_0000048247	Female	Black	OKay
BM_10_558	S111B394	RNA-seq	AMPAD_MSSM_0000037960	Female	White	Female			AMPAD_MSSM_0000037960	Female	White	OKay
BM_22_146	S114B394	RNA-seq	AMPAD_MSSM_0000037960	Female	White	Female			AMPAD_MSSM_0000037960	Female	White	OKay
BM_36_337	S115B355	RNA-seq	AMPAD_MSSM_0000037960	Female	White	Female			AMPAD_MSSM_0000037960	Female	White	OKay
hB_RNA_16455	E008C189	RNA-seq	AMPAD_MSSM_0000037960	Female	White	Female			AMPAD_MSSM_0000037960	Female	White	OKay
BM_10_603	S112B394	RNA-seq	AMPAD_MSSM_0000064974	Male	White	Male			AMPAD_MSSM_0000064974	Male	White	OKay
BM_36_465	S151B648	RNA-seq	AMPAD_MSSM_0000064974	Male	White	Male			AMPAD_MSSM_0000064974	Male	White	OKay
hB_RNA_4437	K80C014	RNA-seq	AMPAD_MSSM_0000064974	Male	White	Male			AMPAD_MSSM_0000064974	Male	White	OKay
BM_10_557	S111B394	RNA-seq	AMPAD_MSSM_0000076897	Female	White	Female			AMPAD_MSSM_0000076897	Female	White	OKay
hB_RNA_13665	P60C014	RNA-seq	AMPAD_MSSM_0000076897	Female	White	Female			AMPAD_MSSM_0000076897	Female	White	OKay
hB_RNA_9153	K75rC014	RNA-seq	AMPAD_MSSM_0000076897	Female	White	Female			AMPAD_MSSM_0000076897	Female	White	OKay
BM_36_540	P19B648	RNA-seq	AMPAD_MSSM_0000076897	Female	White	Female			AMPAD_MSSM_0000076897	Female	White	OKay
hB_RNA_4442	K80C014	RNA-seq	AMPAD_MSSM_0000076897	Female	White	Female			AMPAD_MSSM_0000076897	Female	White	OKay
BM_10_680	S107B355	RNA-seq	AMPAD_MSSM_0000031969	Male	White	Male			AMPAD_MSSM_0000031969	Male	White	OKay
BM_22_37	S113B355	RNA-seq	AMPAD_MSSM_0000031969	Male	White	Male			AMPAD_MSSM_0000031969	Male	White	OKay
hB_RNA_16485	B28C849	RNA-seq	AMPAD_MSSM_0000031969	Male	White	Male			AMPAD_MSSM_0000031969	Male	White	OKay
BM_22_36	S113B355	RNA-seq	AMPAD_MSSM_0000019281	Male	White	Male			AMPAD_MSSM_0000019281	Male	White	OKay
hB_RNA_17155	B28C849	RNA-seq	AMPAD_MSSM_0000019281	Male	White	Male			AMPAD_MSSM_0000019281	Male	White	OKay
BM_10_759	S109B355	RNA-seq	AMPAD_MSSM_0000046694	Male	White	Male			AMPAD_MSSM_0000046694	Male	White	OKay
BM_22_91	S113B355	RNA-seq	AMPAD_MSSM_0000046694	Male	White	Male			AMPAD_MSSM_0000046694	Male	White	OKay
BM_36_394	S111B355	RNA-seq	AMPAD_MSSM_0000046694	Male	White	Male			AMPAD_MSSM_0000046694	Male	White	OKay
hB_RNA_16475	E008C189	RNA-seq	AMPAD_MSSM_0000046694	Male	White	Male			AMPAD_MSSM_0000046694	Male	White	OKay
BM_10_756	S109B355	RNA-seq	AMPAD_MSSM_0000028611	Male	White	Male			AMPAD_MSSM_0000028611	Male	White	OKay
hB_RNA_9163	K75rC014	RNA-seq	AMPAD_MSSM_0000028611	Male	White	Male			AMPAD_MSSM_0000028611	Male	White	OKay
BM_36_444	S151B648	RNA-seq	AMPAD_MSSM_0000028611	Male	White	Male			AMPAD_MSSM_0000028611	Male	White	OKay
hB_RNA_4456	K80C014	RNA-seq	AMPAD_MSSM_0000028611	Male	White	Male			AMPAD_MSSM_0000028611	Male	White	OKay
BM_10_619	S112B394	RNA-seq	AMPAD_MSSM_0000086050	Female	White	Female			AMPAD_MSSM_0000086050	Female	White	OKay
BM_22_177	S114B394	RNA-seq	AMPAD_MSSM_0000086050	Female	White	Female			AMPAD_MSSM_0000086050	Female	White	OKay
BM_36_490	S151B648	RNA-seq	AMPAD_MSSM_0000086050	Female	White	Female			AMPAD_MSSM_0000086050	Female	White	OKay
hB_RNA_16385	E008C189	RNA-seq	AMPAD_MSSM_0000086050	Female	White	Female			AMPAD_MSSM_0000086050	Female	White	OKay
BM_10_764	S109B355	RNA-seq	AMPAD_MSSM_0000004113	Female	White	Female			AMPAD_MSSM_0000004113	Female	White	OKay
hB_RNA_9164	K75rC014	RNA-seq	AMPAD_MSSM_0000004113	Female	White	Female			AMPAD_MSSM_0000004113	Female	White	OKay
hB_RNA_4461	K80C014	RNA-seq	AMPAD_MSSM_0000004113	Female	White	Female			AMPAD_MSSM_0000004113	Female	White	OKay
hB_RNA_13677	P60C014	RNA-seq	AMPAD_MSSM_0000084521	Male	White	Male			AMPAD_MSSM_0000084521	Male	White	OKay
BM_22_95	S113B355	RNA-seq	AMPAD_MSSM_0000084521	Male	White	Male			AMPAD_MSSM_0000084521	Male	White	OKay
BM_36_366	S110B355	RNA-seq	AMPAD_MSSM_0000084521	Male	White	Male			AMPAD_MSSM_0000084521	Male	White	OKay
hB_RNA_4474	K80C014	RNA-seq	AMPAD_MSSM_0000084521	Male	White	Male			AMPAD_MSSM_0000084521	Male	White	OKay
BM_10_608	S112B394	RNA-seq	AMPAD_MSSM_0000002772	Female	White	Female			AMPAD_MSSM_0000002772	Female	White	OKay
hB_RNA_9165	K75rC014	RNA-seq	AMPAD_MSSM_0000002772	Female	White	Female			AMPAD_MSSM_0000002772	Female	White	OKay
hB_RNA_4489	K80C014	RNA-seq	AMPAD_MSSM_0000002772	Female	White	Female			AMPAD_MSSM_0000002772	Female	White	OKay
BM_10_755	S109B355	RNA-seq	AMPAD_MSSM_0000036067	Female	White	Female			AMPAD_MSSM_0000036067	Female	White	OKay
BM_22_167	S114B394	RNA-seq	AMPAD_MSSM_0000036067	Female	White	Female			AMPAD_MSSM_0000036067	Female	White	OKay
hB_RNA_16885	E009C189	RNA-seq	AMPAD_MSSM_0000036067	Female	White	Female			AMPAD_MSSM_0000036067	Female	White	OKay
BM_10_668	S107B355	RNA-seq	AMPAD_MSSM_0000051093	Male	White	Male			AMPAD_MSSM_0000051093	Male	White	OKay
hB_RNA_9166	K75rC014	RNA-seq	AMPAD_MSSM_0000051093	Male	White	Male			AMPAD_MSSM_0000051093	Male	White	OKay
hB_RNA_9166	L43C014	RNA-seq	AMPAD_MSSM_0000051093	Male	White	Male			AMPAD_MSSM_0000051093	Male	White	OKay
BM_36_297	S109B355	RNA-seq	AMPAD_MSSM_0000051093	Male	White	Male			AMPAD_MSSM_0000051093	Male	White	OKay
hB_RNA_4498	K82C014	RNA-seq	AMPAD_MSSM_0000051093	Male	White	Male			AMPAD_MSSM_0000051093	Male	White	OKay
BM_22_49	S113B355	RNA-seq	AMPAD_MSSM_0000080522	Male	White	Male			AMPAD_MSSM_0000080522	Male	White	OKay
BM_36_390	S111B355	RNA-seq	AMPAD_MSSM_0000080522	Male	White	Male			AMPAD_MSSM_0000080522	Male	White	OKay
BM_10_602	S112B394	RNA-seq	AMPAD_MSSM_0000060126	Female	White	Female			AMPAD_MSSM_0000060126	Female	White	OKay
BM_22_170	S114B394	RNA-seq	AMPAD_MSSM_0000060126	Female	White	Female			AMPAD_MSSM_0000060126	Female	White	OKay
BM_36_335	S115B355	RNA-seq	AMPAD_MSSM_0000060126	Female	White	Female			AMPAD_MSSM_0000060126	Female	White	OKay
hB_RNA_17005	E009C189	RNA-seq	AMPAD_MSSM_0000060126	Female	White	Female			AMPAD_MSSM_0000060126	Female	White	OKay
BM_10_760	S109B355	RNA-seq	AMPAD_MSSM_0000099413	Male	White	Male			AMPAD_MSSM_0000099413	Male	White	OKay
hB_RNA_13631	P60C014	RNA-seq	AMPAD_MSSM_0000099413	Male	White	Male			AMPAD_MSSM_0000099413	Male	White	OKay
hB_RNA_9167	K75rC014	RNA-seq	AMPAD_MSSM_0000099413	Male	White	Male			AMPAD_MSSM_0000099413	Male	White	OKay
BM_10_582	S112B394	RNA-seq	AMPAD_MSSM_0000008176	Female	White	Female			AMPAD_MSSM_0000008176	Female	White	OKay
BM_22_238	S115B394	RNA-seq	AMPAD_MSSM_0000008176	Female	White	Female			AMPAD_MSSM_0000008176	Female	White	OKay
BM_36_304	S110B355	RNA-seq	AMPAD_MSSM_0000008176	Female	White	Female			AMPAD_MSSM_0000008176	Female	White	OKay
hB_RNA_16145	E008C189	RNA-seq	AMPAD_MSSM_0000008176	Female	White	Female			AMPAD_MSSM_0000008176	Female	White	OKay
BM_22_42	S113B355	RNA-seq	AMPAD_MSSM_0000067602	Male	White	Male			AMPAD_MSSM_0000067602	Male	White	OKay
hB_RNA_9183	E2C014	RNA-seq	AMPAD_MSSM_0000067602	Male	White	Female			AMPAD_MSSM_0000005849	Female	White	Remap
BM_36_338	S115B355	RNA-seq	AMPAD_MSSM_0000067602	Male	White	Male			AMPAD_MSSM_0000067602	Male	White	OKay
BM_10_758	S109B355	RNA-seq	AMPAD_MSSM_0000073574	Female	White	Female			AMPAD_MSSM_0000073574	Female	White	OKay
BM_22_119	S113B394	RNA-seq	AMPAD_MSSM_0000073574	Female	White	Female			AMPAD_MSSM_0000073574	Female	White	OKay
hB_RNA_16015	E008C189	RNA-seq	AMPAD_MSSM_0000073574	Female	White	Female			AMPAD_MSSM_0000073574	Female	White	OKay
hB_RNA_12454	P62C014	RNA-seq	AMPAD_MSSM_0000060654	Male	White	Female			AMPAD_MSSM_0000060654	Male	White	OKay
hB_RNA_10342	E007C014	RNA-seq	AMPAD_MSSM_0000060654	Male	White	Male			AMPAD_MSSM_0000060654	Male	White	OKay
hB_RNA_10342	E3C014	RNA-seq	AMPAD_MSSM_0000060654	Male	White	Male			AMPAD_MSSM_0000060654	Male	White	OKay
hB_RNA_10382	K77C014	RNA-seq	AMPAD_MSSM_0000060654	Male	White	Male			AMPAD_MSSM_0000060654	Male	White	OKay
hB_RNA_8815	K85C014	RNA-seq	AMPAD_MSSM_0000060654	Male	White	Male			AMPAD_MSSM_0000060654	Male	White	OKay
BM_10_631	S112B394	RNA-seq	AMPAD_MSSM_0000047734	Male	Black	Male			AMPAD_MSSM_0000047734	Male	Black	OKay
BM_22_174	S114B394	RNA-seq	AMPAD_MSSM_0000047734	Male	Black	Male			AMPAD_MSSM_0000047734	Male	Black	OKay
BM_36_367	S110B355	RNA-seq	AMPAD_MSSM_0000047734	Male	Black	Male			AMPAD_MSSM_0000047734	Male	Black	OKay
hB_RNA_16105	E008C189	RNA-seq	AMPAD_MSSM_0000047734	Male	Black	Male			AMPAD_MSSM_0000047734	Male	Black	OKay
BM_10_752	S108B355	RNA-seq	AMPAD_MSSM_0000054682	Female	White	Female			AMPAD_MSSM_0000054682	Female	White	OKay
BM_36_492	S151B648	RNA-seq	AMPAD_MSSM_0000054682	Female	White	Female			AMPAD_MSSM_0000054682	Female	White	OKay
BM_10_589	S112B394	RNA-seq	AMPAD_MSSM_0000083136	Male	White	Male			AMPAD_MSSM_0000083136	Male	White	OKay
BM_22_211	S114B394	RNA-seq	AMPAD_MSSM_0000083136	Male	White	Male			AMPAD_MSSM_0000083136	Male	White	OKay
BM_36_471	S151B648	RNA-seq	AMPAD_MSSM_0000083136	Male	White	Male			AMPAD_MSSM_0000083136	Male	White	OKay
hB_RNA_16115	E008C189	RNA-seq	AMPAD_MSSM_0000083136	Male	White	Male			AMPAD_MSSM_0000083136	Male	White	OKay
hB_RNA_13525	P60C014	RNA-seq	AMPAD_MSSM_0000070216	Female	White	Female			AMPAD_MSSM_0000070216	Female	White	OKay
hB_RNA_9168	K75rC014	RNA-seq	AMPAD_MSSM_0000070216	Female	White	Female			AMPAD_MSSM_0000070216	Female	White	OKay
BM_36_289	S109B355	RNA-seq	AMPAD_MSSM_0000070216	Female	White	Female			AMPAD_MSSM_0000070216	Female	White	OKay
hB_RNA_12342	E007C014	RNA-seq	AMPAD_MSSM_0000070216	Female	White	Female			AMPAD_MSSM_0000070216	Female	White	OKay
hB_RNA_12342	K77C014	RNA-seq	AMPAD_MSSM_0000070216	Female	White	Female			AMPAD_MSSM_0000070216	Female	White	OKay
hB_RNA_4501	K82C014	RNA-seq	AMPAD_MSSM_0000070216	Female	White	Female			AMPAD_MSSM_0000070216	Female	White	OKay
BM_22_40	S113B355	RNA-seq	AMPAD_MSSM_0000041763	Male	White	Male			AMPAD_MSSM_0000041763	Male	White	OKay
BM_36_314	S110B355	RNA-seq	AMPAD_MSSM_0000041763	Male	White	Male			AMPAD_MSSM_0000041763	Male	White	OKay
hB_RNA_17135	E009C189	RNA-seq	AMPAD_MSSM_0000041763	Male	White	Male			AMPAD_MSSM_0000041763	Male	White	OKay
BM_10_572	S112B394	RNA-seq	AMPAD_MSSM_0000028843	Female	White	Female			AMPAD_MSSM_0000028843	Female	White	OKay
BM_22_47	S113B355	RNA-seq	AMPAD_MSSM_0000028843	Female	White	Female			AMPAD_MSSM_0000028843	Female	White	OKay
hB_RNA_16625	E008C189	RNA-seq	AMPAD_MSSM_0000028843	Female	White	Female			AMPAD_MSSM_0000028843	Female	White	OKay
BM_10_623	S112B394	RNA-seq	AMPAD_MSSM_0000011243	Female	White	Female			AMPAD_MSSM_0000011243	Female	White	OKay
hB_RNA_9169	K75rC014	RNA-seq	AMPAD_MSSM_0000011243	Female	White	Female			AMPAD_MSSM_0000011243	Female	White	OKay
hB_RNA_4520	K82C014	RNA-seq	AMPAD_MSSM_0000011243	Female	White	Female			AMPAD_MSSM_0000011243	Female	White	OKay
hB_RNA_8695	K85C014	RNA-seq	AMPAD_MSSM_0000009946	Male	White	Male			AMPAD_MSSM_0000009946	Male	White	OKay
BM_10_658	S107B355	RNA-seq	AMPAD_MSSM_0000016653	Male	White	Male			AMPAD_MSSM_0000016653	Male	White	OKay
hB_RNA_9170	K75rC014	RNA-seq	AMPAD_MSSM_0000016653	Male	White	Male			AMPAD_MSSM_0000016653	Male	White	OKay
hB_RNA_4521	K82C014	RNA-seq	AMPAD_MSSM_0000016653	Male	White	Male			AMPAD_MSSM_0000016653	Male	White	OKay
BM_10_713	S108B355	RNA-seq	AMPAD_MSSM_0000066858	Female	White	Female			AMPAD_MSSM_0000066858	Female	White	OKay
BM_22_158	S114B394	RNA-seq	AMPAD_MSSM_0000066858	Female	White	Female			AMPAD_MSSM_0000066858	Female	White	OKay
BM_36_298	S109B355	RNA-seq	AMPAD_MSSM_0000066858	Female	White	Female			AMPAD_MSSM_0000066858	Female	White	OKay
hB_RNA_16765	E009C189	RNA-seq	AMPAD_MSSM_0000066858	Female	White	Female			AMPAD_MSSM_0000066858	Female	White	OKay
hB_RNA_12704	P62C014	RNA-seq	AMPAD_MSSM_0000053938	Male	White	Male			AMPAD_MSSM_0000053938	Male	White	OKay
hB_RNA_9005	B18C014	RNA-seq	AMPAD_MSSM_0000053938	Male	White	Male			AMPAD_MSSM_0000053938	Male	White	OKay
BM_10_666	S107B355	RNA-seq	AMPAD_MSSM_0000085981	Female	White	Female			AMPAD_MSSM_0000085981	Female	White	OKay
BM_36_499	S151B648	RNA-seq	AMPAD_MSSM_0000085981	Female	White	Female			AMPAD_MSSM_0000085981	Female	White	OKay
hB_RNA_16125	E008C189	RNA-seq	AMPAD_MSSM_0000085981	Female	White	Female			AMPAD_MSSM_0000085981	Female	White	OKay
BM_10_805	S109B355	RNA-seq	AMPAD_MSSM_0000034302	Male	White	Male			AMPAD_MSSM_0000034302	Male	White	OKay
hB_RNA_13547	P60C014	RNA-seq	AMPAD_MSSM_0000034302	Male	White	Male			AMPAD_MSSM_0000034302	Male	White	OKay
hB_RNA_9171	K75rC014	RNA-seq	AMPAD_MSSM_0000034302	Male	White	Male			AMPAD_MSSM_0000034302	Male	White	OKay
hB_RNA_4531	K82C014	RNA-seq	AMPAD_MSSM_0000034302	Male	White	Male			AMPAD_MSSM_0000034302	Male	White	OKay
BM_10_629	S112B394	RNA-seq	AMPAD_MSSM_0000071789	Female	Black	Female			AMPAD_MSSM_0000071789	Female	Black	OKay
BM_22_229	S115B394	RNA-seq	AMPAD_MSSM_0000071789	Female	Black	Female			AMPAD_MSSM_0000071789	Female	Black	OKay
BM_36_440	S151B648	RNA-seq	AMPAD_MSSM_0000071789	Female	Black	Female			AMPAD_MSSM_0000071789	Female	Black	OKay
hB_RNA_17065	E009C189	RNA-seq	AMPAD_MSSM_0000071789	Female	Black	Female			AMPAD_MSSM_0000071789	Female	Black	OKay
hB_RNA_12994	K75rC014	RNA-seq	AMPAD_MSSM_0000040855	Female	White	Female			AMPAD_MSSM_0000040855	Female	White	OKay
hB_RNA_11112	K79C014	RNA-seq	AMPAD_MSSM_0000040855	Female	White	Female			AMPAD_MSSM_0000040855	Female	White	OKay
hB_RNA_8825	B18C014	RNA-seq	AMPAD_MSSM_0000040855	Female	White	Female			AMPAD_MSSM_0000040855	Female	White	OKay
BM_10_662	S107B355	RNA-seq	AMPAD_MSSM_0000014666	Female	White	Female			AMPAD_MSSM_0000014666	Female	White	OKay
hB_RNA_13406	P60C014	RNA-seq	AMPAD_MSSM_0000014666	Female	White	Female			AMPAD_MSSM_0000014666	Female	White	OKay
hB_RNA_9172	K75rC014	RNA-seq	AMPAD_MSSM_0000014666	Female	White	Female			AMPAD_MSSM_0000014666	Female	White	OKay
hB_RNA_4546	K82C014	RNA-seq	AMPAD_MSSM_0000014666	Female	White	Female			AMPAD_MSSM_0000014666	Female	White	OKay
BM_10_600	S112B394	RNA-seq	AMPAD_MSSM_0000029582	Female	White	Female			AMPAD_MSSM_0000029582	Female	White	OKay
BM_22_72	S113B355	RNA-seq	AMPAD_MSSM_0000029582	Female	White	Female			AMPAD_MSSM_0000029582	Female	White	OKay
BM_36_368	S110B355	RNA-seq	AMPAD_MSSM_0000029582	Female	White	Female			AMPAD_MSSM_0000029582	Female	White	OKay
hB_RNA_16995	E009C189	RNA-seq	AMPAD_MSSM_0000029582	Female	White	Female			AMPAD_MSSM_0000029582	Female	White	OKay
hB_RNA_13086	K75rC014	RNA-seq	AMPAD_MSSM_0000049781	Female	White	Female			AMPAD_MSSM_0000049781	Female	White	OKay
hB_RNA_8155	B18C014	RNA-seq	AMPAD_MSSM_0000049781	Female	White	Female			AMPAD_MSSM_0000049781	Female	White	OKay
hB_RNA_8155	E3C014	RNA-seq	AMPAD_MSSM_0000049781	Female	White	Female			AMPAD_MSSM_0000049781	Female	White	OKay
hB_RNA_10962	K79C014	RNA-seq	AMPAD_MSSM_0000049781	Female	White	Female			AMPAD_MSSM_0000049781	Female	White	OKay
hB_RNA_9015	B18C014	RNA-seq	AMPAD_MSSM_0000049781	Female	White	Female			AMPAD_MSSM_0000049781	Female	White	OKay
BM_10_677	S107B355	RNA-seq	AMPAD_MSSM_0000023152	Male	White	Male			AMPAD_MSSM_0000023152	Male	White	OKay
hB_RNA_9181	E2C014	RNA-seq	AMPAD_MSSM_0000023152	Male	White	Male			AMPAD_MSSM_0000023152	Male	White	OKay
hB_RNA_13134	P62C014	RNA-seq	AMPAD_MSSM_0000024227	Female	White	Female			AMPAD_MSSM_0000024227	Female	White	OKay
hB_RNA_10302	E3C014	RNA-seq	AMPAD_MSSM_0000024227	Female	White	Female			AMPAD_MSSM_0000024227	Female	White	OKay
hB_RNA_10472	K77C014	RNA-seq	AMPAD_MSSM_0000024227	Female	White	Female			AMPAD_MSSM_0000024227	Female	White	OKay
hB_RNA_8615	B82C014	RNA-seq	AMPAD_MSSM_0000024227	Female	White	Male			AMPAD_MSSM_0000075954	Male	White	Remap
hB_RNA_13174	P62C014	RNA-seq	AMPAD_MSSM_0000097579	Female	White	Female			AMPAD_MSSM_0000097579	Female	White	OKay
hB_RNA_10282	E3C014	RNA-seq	AMPAD_MSSM_0000097579	Female	White	Female			AMPAD_MSSM_0000097579	Female	White	OKay
hB_RNA_10462	K77C014	RNA-seq	AMPAD_MSSM_0000097579	Female	White	Female			AMPAD_MSSM_0000097579	Female	White	OKay
hB_RNA_8865	B18C014	RNA-seq	AMPAD_MSSM_0000097579	Female	White	Female			AMPAD_MSSM_0000097579	Female	White	OKay
hB_RNA_13309	P60C014	RNA-seq	AMPAD_MSSM_0000033789	Male	Black	Unknown			AMPAD_MSSM_0000033789	Male	Black	OKay
BM_22_83	S113B355	RNA-seq	AMPAD_MSSM_0000033789	Male	Black	Male			AMPAD_MSSM_0000033789	Male	Black	OKay
BM_36_496	S151B648	RNA-seq	AMPAD_MSSM_0000033789	Male	Black	Male			AMPAD_MSSM_0000033789	Male	Black	OKay
hB_RNA_4551	K82C014	RNA-seq	AMPAD_MSSM_0000033789	Male	Black	Male			AMPAD_MSSM_0000033789	Male	Black	OKay
BM_10_799	S109B355	RNA-seq	AMPAD_MSSM_0000076365	Female	White	Female			AMPAD_MSSM_0000076365	Female	White	OKay
hB_RNA_4565	K82C014	RNA-seq	AMPAD_MSSM_0000076365	Female	White	Female			AMPAD_MSSM_0000076365	Female	White	OKay
BM_10_634	S112B394	RNA-seq	AMPAD_MSSM_0000010632	Female	White	Female			AMPAD_MSSM_0000076365	Female	White	Remap
BM_22_32	S113B355	RNA-seq	AMPAD_MSSM_0000010632	Female	White	Female			AMPAD_MSSM_0000010632	Female	White	OKay
hB_RNA_16835	E009C189	RNA-seq	AMPAD_MSSM_0000010632	Female	White	Female			AMPAD_MSSM_0000010632	Female	White	OKay
BM_10_711	S108B355	RNA-seq	AMPAD_MSSM_0000007949	Female	White	Female			AMPAD_MSSM_0000007949	Female	White	OKay
BM_22_84	S113B355	RNA-seq	AMPAD_MSSM_0000007949	Female	White	Female			AMPAD_MSSM_0000007949	Female	White	OKay
hB_RNA_9216	E2C014	RNA-seq	AMPAD_MSSM_0000007949	Female	White	Female			AMPAD_MSSM_0000007949	Female	White	OKay
hB_RNA_4573	K82C014	RNA-seq	AMPAD_MSSM_0000007949	Female	White	Female			AMPAD_MSSM_0000007949	Female	White	OKay
BM_10_712	S108B355	RNA-seq	AMPAD_MSSM_0000095439	Female	White	Female			AMPAD_MSSM_0000095439	Female	White	OKay
BM_22_74	S113B355	RNA-seq	AMPAD_MSSM_0000095439	Female	White	Female			AMPAD_MSSM_0000095439	Female	White	OKay
BM_36_493	S151B648	RNA-seq	AMPAD_MSSM_0000095439	Female	White	Female			AMPAD_MSSM_0000095439	Female	White	OKay
hB_RNA_16155	E008C189	RNA-seq	AMPAD_MSSM_0000095439	Female	White	Female			AMPAD_MSSM_0000095439	Female	White	OKay
BM_10_551	S111B394	RNA-seq	AMPAD_MSSM_0000090897	Female	White	Female			AMPAD_MSSM_0000090897	Female	White	OKay
BM_22_133	S114B394	RNA-seq	AMPAD_MSSM_0000090897	Female	White	Female			AMPAD_MSSM_0000090897	Female	White	OKay
BM_36_543	P19B648	RNA-seq	AMPAD_MSSM_0000090897	Female	White	Female			AMPAD_MSSM_0000090897	Female	White	OKay
hB_RNA_16825	E009C189	RNA-seq	AMPAD_MSSM_0000090897	Female	White	Female			AMPAD_MSSM_0000090897	Female	White	OKay
BM_10_605	S112B394	RNA-seq	AMPAD_MSSM_0000070235	Female	White	Female			AMPAD_MSSM_0000070235	Female	White	OKay
BM_22_172	S114B394	RNA-seq	AMPAD_MSSM_0000070235	Female	White	Female			AMPAD_MSSM_0000070235	Female	White	OKay
hB_RNA_16965	B28C849	RNA-seq	AMPAD_MSSM_0000070235	Female	White	Female			AMPAD_MSSM_0000070235	Female	White	OKay
hB_RNA_16965	E009C189	RNA-seq	AMPAD_MSSM_0000070235	Female	White	Female			AMPAD_MSSM_0000070235	Female	White	OKay
hB_RNA_13351	P60C014	RNA-seq	AMPAD_MSSM_0000045801	Female	Black	Female			AMPAD_MSSM_0000045801	Female	Black	OKay
hB_RNA_9217	E2C014	RNA-seq	AMPAD_MSSM_0000045801	Female	Black	Female			AMPAD_MSSM_0000045801	Female	Black	OKay
BM_36_383	S111B355	RNA-seq	AMPAD_MSSM_0000045801	Female	Black	Female			AMPAD_MSSM_0000045801	Female	Black	OKay
hB_RNA_4581	K82C014	RNA-seq	AMPAD_MSSM_0000045801	Female	Black	Female			AMPAD_MSSM_0000045801	Female	Black	OKay
BM_10_781	S109B355	RNA-seq	AMPAD_MSSM_0000069155	Male	White	Male			AMPAD_MSSM_0000069155	Male	White	OKay
hB_RNA_13276	P60C014	RNA-seq	AMPAD_MSSM_0000069155	Male	White	Male			AMPAD_MSSM_0000069155	Male	White	OKay
hB_RNA_9218	E2C014	RNA-seq	AMPAD_MSSM_0000069155	Male	White	Male			AMPAD_MSSM_0000069155	Male	White	OKay
BM_36_420	S111B355	RNA-seq	AMPAD_MSSM_0000069155	Male	White	Male			AMPAD_MSSM_0000069155	Male	White	OKay
hB_RNA_12252	E007C014	RNA-seq	AMPAD_MSSM_0000069155	Male	White	Male			AMPAD_MSSM_0000069155	Male	White	OKay
hB_RNA_12252	E3C014	RNA-seq	AMPAD_MSSM_0000069155	Male	White	Male			AMPAD_MSSM_0000069155	Male	White	OKay
hB_RNA_4591	K82C014	RNA-seq	AMPAD_MSSM_0000069155	Male	White	Male			AMPAD_MSSM_0000069155	Male	White	OKay
BM_10_611	S112B394	RNA-seq	AMPAD_MSSM_0000008299	Female	White	Female			AMPAD_MSSM_0000008299	Female	White	OKay
BM_22_93	S113B355	RNA-seq	AMPAD_MSSM_0000008299	Female	White	Female						Exclude
BM_36_302	S110B355	RNA-seq	AMPAD_MSSM_0000008299	Female	White	Female			AMPAD_MSSM_0000008299	Female	White	OKay
hB_RNA_17025	E009C189	RNA-seq	AMPAD_MSSM_0000008299	Female	White	Female			AMPAD_MSSM_0000008299	Female	White	OKay
hB_RNA_13375	L43C014	RNA-seq	AMPAD_MSSM_0000010795	Female	Latino	Female			AMPAD_MSSM_0000010795	Female	Latino	OKay
hB_RNA_13375	P60C014	RNA-seq	AMPAD_MSSM_0000010795	Female	Latino	Female			AMPAD_MSSM_0000010795	Female	Latino	OKay
hB_RNA_9219	E2C014	RNA-seq	AMPAD_MSSM_0000010795	Female	Latino	Female			AMPAD_MSSM_0000010795	Female	Latino	OKay
BM_36_369	S110B355	RNA-seq	AMPAD_MSSM_0000010795	Female	Latino	Female			AMPAD_MSSM_0000010795	Female	Latino	OKay
hB_RNA_4601	K82C014	RNA-seq	AMPAD_MSSM_0000010795	Female	Latino	Female			AMPAD_MSSM_0000010795	Female	Latino	OKay
hB_RNA_13018	K75rC014	RNA-seq	AMPAD_MSSM_0000084955	Female	White	Female			AMPAD_MSSM_0000084955	Female	White	OKay
hB_RNA_8115	E007C014	RNA-seq	AMPAD_MSSM_0000084955	Female	White	Female			AMPAD_MSSM_0000084955	Female	White	OKay
hB_RNA_8115	E3C014	RNA-seq	AMPAD_MSSM_0000084955	Female	White	Female			AMPAD_MSSM_0000084955	Female	White	OKay
hB_RNA_10662	E007C014	RNA-seq	AMPAD_MSSM_0000084955	Female	White	Female			AMPAD_MSSM_0000084955	Female	White	OKay
hB_RNA_10662	K77C014	RNA-seq	AMPAD_MSSM_0000084955	Female	White	Female			AMPAD_MSSM_0000084955	Female	White	OKay
hB_RNA_8775	K85C014	RNA-seq	AMPAD_MSSM_0000084955	Female	White	Female			AMPAD_MSSM_0000084955	Female	White	OKay
BM_10_738	S108B355	RNA-seq	AMPAD_MSSM_0000081616	Male	White	Male			AMPAD_MSSM_0000081616	Male	White	OKay
BM_22_251	H154B394	RNA-seq	AMPAD_MSSM_0000081616	Male	White	Male			AMPAD_MSSM_0000081616	Male	White	OKay
hB_RNA_9220	E2C014	RNA-seq	AMPAD_MSSM_0000081616	Male	White	Male			AMPAD_MSSM_0000081616	Male	White	OKay
hB_RNA_4611	K82C014	RNA-seq	AMPAD_MSSM_0000081616	Male	White	Male			AMPAD_MSSM_0000081616	Male	White	OKay
hB_RNA_13655	P60C014	RNA-seq	AMPAD_MSSM_0000020356	Female	White	Female			AMPAD_MSSM_0000020356	Female	White	OKay
hB_RNA_9221	E2C014	RNA-seq	AMPAD_MSSM_0000020356	Female	White	Female			AMPAD_MSSM_0000020356	Female	White	OKay
BM_36_336	S115B355	RNA-seq	AMPAD_MSSM_0000020356	Female	White	Female			AMPAD_MSSM_0000020356	Female	White	OKay
hB_RNA_12262	E007C014	RNA-seq	AMPAD_MSSM_0000020356	Female	White	Female			AMPAD_MSSM_0000020356	Female	White	OKay
hB_RNA_12262	E3C014	RNA-seq	AMPAD_MSSM_0000020356	Female	White	Female			AMPAD_MSSM_0000020356	Female	White	OKay
hB_RNA_4623	K82C014	RNA-seq	AMPAD_MSSM_0000020356	Female	White	Female			AMPAD_MSSM_0000020356	Female	White	OKay
hB_RNA_13289	P60C014	RNA-seq	AMPAD_MSSM_0000094517	Male	White	Male			AMPAD_MSSM_0000094517	Male	White	OKay
BM_22_105	S113B355	RNA-seq	AMPAD_MSSM_0000094517	Male	White	Male			AMPAD_MSSM_0000094517	Male	White	OKay
hB_RNA_9222	E2C014	RNA-seq	AMPAD_MSSM_0000094517	Male	White	Male			AMPAD_MSSM_0000094517	Male	White	OKay
hB_RNA_4631	E007C014	RNA-seq	AMPAD_MSSM_0000094517	Male	White	Male			AMPAD_MSSM_0000094517	Male	White	OKay
hB_RNA_4631	K82C014	RNA-seq	AMPAD_MSSM_0000094517	Male	White	Male			AMPAD_MSSM_0000094517	Male	White	OKay
hB_RNA_12662	P62C014	RNA-seq	AMPAD_MSSM_0000039233	Female	White	Female			AMPAD_MSSM_0000039233	Female	White	OKay
hB_RNA_10242	E007C014	RNA-seq	AMPAD_MSSM_0000039233	Female	White	Female			AMPAD_MSSM_0000039233	Female	White	OKay
hB_RNA_10242	E3C014	RNA-seq	AMPAD_MSSM_0000039233	Female	White	Female			AMPAD_MSSM_0000039233	Female	White	OKay
hB_RNA_10782	K77C014	RNA-seq	AMPAD_MSSM_0000039233	Female	White	Female			AMPAD_MSSM_0000039233	Female	White	OKay
hB_RNA_10782	L43C014	RNA-seq	AMPAD_MSSM_0000039233	Female	White	Female			AMPAD_MSSM_0000039233	Female	White	OKay
hB_RNA_8725	K85C014	RNA-seq	AMPAD_MSSM_0000039233	Female	White	Female			AMPAD_MSSM_0000039233	Female	White	OKay
BM_10_581	S112B394	RNA-seq	AMPAD_MSSM_0000029918	Female	White	Female			AMPAD_MSSM_0000029918	Female	White	OKay
hB_RNA_9223	E2C014	RNA-seq	AMPAD_MSSM_0000029918	Female	White	Female			AMPAD_MSSM_0000029918	Female	White	OKay
BM_36_342	S110B355	RNA-seq	AMPAD_MSSM_0000029918	Female	White	Female			AMPAD_MSSM_0000029918	Female	White	OKay
hB_RNA_12292	E007C014	RNA-seq	AMPAD_MSSM_0000029918	Female	White	Female			AMPAD_MSSM_0000029918	Female	White	OKay
hB_RNA_12292	E3C014	RNA-seq	AMPAD_MSSM_0000029918	Female	White	Female			AMPAD_MSSM_0000029918	Female	White	OKay
hB_RNA_4649	K82C014	RNA-seq	AMPAD_MSSM_0000029918	Female	White	Female			AMPAD_MSSM_0000029918	Female	White	OKay
hB_RNA_13574	P60C014	RNA-seq	AMPAD_MSSM_0000016998	Male	White	Male			AMPAD_MSSM_0000016998	Male	Unknown	OKay
BM_22_31	S113B355	RNA-seq	AMPAD_MSSM_0000016998	Male	White	Male			AMPAD_MSSM_0000016998	Male	Unknown	OKay
hB_RNA_9224	E2C014	RNA-seq	AMPAD_MSSM_0000016998	Male	White	Male			AMPAD_MSSM_0000016998	Male	Unknown	OKay
BM_36_505	S151B648	RNA-seq	AMPAD_MSSM_0000016998	Male	White	Male			AMPAD_MSSM_0000016998	Male	Unknown	OKay
hB_RNA_4651	K82C014	RNA-seq	AMPAD_MSSM_0000016998	Male	White	Male			AMPAD_MSSM_0000016998	Male	Unknown	OKay
hB_RNA_9182	E2C014	RNA-seq	AMPAD_MSSM_0000010233	Male	White	Male			AMPAD_MSSM_0000010233	Male	White	OKay
BM_36_349	S110B355	RNA-seq	AMPAD_MSSM_0000010233	Male	White	Male			AMPAD_MSSM_0000010233	Male	White	OKay
BM_22_157	S114B394	RNA-seq	AMPAD_MSSM_0000076678	Male	Latino	Male			AMPAD_MSSM_0000076678	Male	Latino	OKay
BM_36_372	S110B355	RNA-seq	AMPAD_MSSM_0000076678	Male	Latino	Male			AMPAD_MSSM_0000076678	Male	Latino	OKay
hB_RNA_16305	E008C189	RNA-seq	AMPAD_MSSM_0000076678	Male	Latino	Male			AMPAD_MSSM_0000076678	Male	Latino	OKay
BM_10_607	S112B394	RNA-seq	AMPAD_MSSM_0000065319	Female	White	Female			AMPAD_MSSM_0000065319	Female	White	OKay
BM_22_106	S113B394	RNA-seq	AMPAD_MSSM_0000065319	Female	White	Female			AMPAD_MSSM_0000065319	Female	White	OKay
BM_36_507	S151B648	RNA-seq	AMPAD_MSSM_0000065319	Female	White	Female			AMPAD_MSSM_0000065319	Female	White	OKay
hB_RNA_16395	E008C189	RNA-seq	AMPAD_MSSM_0000065319	Female	White	Female			AMPAD_MSSM_0000065319	Female	White	OKay
BM_10_751	S108B355	RNA-seq	AMPAD_MSSM_0000083367	Male	White	Male			AMPAD_MSSM_0000083367	Male	White	OKay
BM_22_41	S113B355	RNA-seq	AMPAD_MSSM_0000083367	Male	White	Male			AMPAD_MSSM_0000083367	Male	White	OKay
BM_36_348	S110B355	RNA-seq	AMPAD_MSSM_0000083367	Male	White	Male			AMPAD_MSSM_0000083367	Male	White	OKay
hB_RNA_16295	E008C189	RNA-seq	AMPAD_MSSM_0000083367	Male	White	Male			AMPAD_MSSM_0000083367	Male	White	OKay
BM_10_737	S108B355	RNA-seq	AMPAD_MSSM_0000027521	Male	White	Male			AMPAD_MSSM_0000027521	Male	White	OKay
hB_RNA_9206	E2C014	RNA-seq	AMPAD_MSSM_0000027521	Male	White	Male			AMPAD_MSSM_0000027521	Male	White	OKay
BM_36_537	P19B648	RNA-seq	AMPAD_MSSM_0000027521	Male	White	Male			AMPAD_MSSM_0000027521	Male	White	OKay
BM_10_676	S107B355	RNA-seq	AMPAD_MSSM_0000039480	Female	White	Female			AMPAD_MSSM_0000039480	Female	Unknown	OKay
hB_RNA_9207	E007C014	RNA-seq	AMPAD_MSSM_0000039480	Female	White	Female			AMPAD_MSSM_0000039480	Female	Unknown	OKay
hB_RNA_9207	E2C014	RNA-seq	AMPAD_MSSM_0000039480	Female	White	Female			AMPAD_MSSM_0000039480	Female	Unknown	OKay
BM_10_750	S108B355	RNA-seq	AMPAD_MSSM_0000070448	Male	White	Male			AMPAD_MSSM_0000070448	Male	White	OKay
BM_22_160	S114B394	RNA-seq	AMPAD_MSSM_0000070448	Male	White	Male			AMPAD_MSSM_0000070448	Male	White	OKay
BM_36_347	S110B355	RNA-seq	AMPAD_MSSM_0000070448	Male	White	Male			AMPAD_MSSM_0000070448	Male	White	OKay
hB_RNA_17045	E009C189	RNA-seq	AMPAD_MSSM_0000070448	Male	White	Male			AMPAD_MSSM_0000070448	Male	White	OKay
BM_10_767	S109B355	RNA-seq	AMPAD_MSSM_0000074881	Male	White	Male			AMPAD_MSSM_0000074881	Male	White	OKay
hB_RNA_9208	B18C014	RNA-seq	AMPAD_MSSM_0000074881	Male	White	Male						Exclude
hB_RNA_9208	E2C014	RNA-seq	AMPAD_MSSM_0000074881	Male	White	Male			AMPAD_MSSM_0000074881	Male	White	OKay
hB_RNA_9208	L43C014	RNA-seq	AMPAD_MSSM_0000074881	Male	White	Male			AMPAD_MSSM_0000074881	Male	White	OKay
hB_RNA_9045	K82C014	RNA-seq	AMPAD_MSSM_0000074881	Male	White	Male			AMPAD_MSSM_0000074881	Male	White	OKay
BM_10_598	S112B394	RNA-seq	AMPAD_MSSM_0000036121	Male	White	Male			AMPAD_MSSM_0000036121	Male	White	OKay
hB_RNA_13430	P60C014	RNA-seq	AMPAD_MSSM_0000036121	Male	White	Female			AMPAD_MSSM_0000019844	Female	Black	Remap
hB_RNA_9209	B18C014	RNA-seq	AMPAD_MSSM_0000036121	Male	White	Male			AMPAD_MSSM_0000036121	Male	White	OKay
hB_RNA_9209	E2C014	RNA-seq	AMPAD_MSSM_0000036121	Male	White	Male			AMPAD_MSSM_0000036121	Male	White	OKay
BM_36_384	S111B355	RNA-seq	AMPAD_MSSM_0000036121	Male	White	Male			AMPAD_MSSM_0000036121	Male	White	OKay
BM_10_773	S109B355	RNA-seq	AMPAD_MSSM_0000010282	Male	White	Male			AMPAD_MSSM_0000010282	Male	White	OKay
BM_22_92	S113B355	RNA-seq	AMPAD_MSSM_0000010282	Male	White	Male			AMPAD_MSSM_0000010282	Male	White	OKay
hB_RNA_17105	E009C189	RNA-seq	AMPAD_MSSM_0000010282	Male	White	Male			AMPAD_MSSM_0000010282	Male	White	OKay
hB_RNA_8025	E007C014	RNA-seq	AMPAD_MSSM_0000081898	Female	White	Female			AMPAD_MSSM_0000012479	Female	Unknown	Remap
hB_RNA_8025	E3C014	RNA-seq	AMPAD_MSSM_0000081898	Female	White	Female			AMPAD_MSSM_0000012479	Female	Unknown	Remap
hB_RNA_10567	E007C014	RNA-seq	AMPAD_MSSM_0000081898	Female	White	Female			AMPAD_MSSM_0000081898	Female	White	OKay
hB_RNA_10567	K77C014	RNA-seq	AMPAD_MSSM_0000081898	Female	White	Female			AMPAD_MSSM_0000081898	Female	White	OKay
hB_RNA_13210	P62C014	RNA-seq	AMPAD_MSSM_0000082228	Female	White	Female			AMPAD_MSSM_0000082228	Female	White	OKay
hB_RNA_10642	E007C014	RNA-seq	AMPAD_MSSM_0000082228	Female	White	Female			AMPAD_MSSM_0000082228	Female	White	OKay
hB_RNA_10642	K77C014	RNA-seq	AMPAD_MSSM_0000082228	Female	White	Female			AMPAD_MSSM_0000082228	Female	White	OKay
hB_RNA_8715	K85C014	RNA-seq	AMPAD_MSSM_0000082228	Female	White	Female			AMPAD_MSSM_0000082228	Female	White	OKay
BM_10_661	S107B355	RNA-seq	AMPAD_MSSM_0000021278	Female	White	Female			AMPAD_MSSM_0000021278	Female	White	OKay
BM_22_85	S113B355	RNA-seq	AMPAD_MSSM_0000021278	Female	White	Female			AMPAD_MSSM_0000021278	Female	White	OKay
BM_36_534	P19B648	RNA-seq	AMPAD_MSSM_0000021278	Female	White	Female			AMPAD_MSSM_0000021278	Female	White	OKay
BM_10_636	S112B394	RNA-seq	AMPAD_MSSM_0000019844	Female	Black	Female			AMPAD_MSSM_0000019844	Female	Black	OKay
hB_RNA_13441	P60C014	RNA-seq	AMPAD_MSSM_0000019844	Female	Black	Male			AMPAD_MSSM_0000036121	Male	White	Remap
hB_RNA_9210	E007C014	RNA-seq	AMPAD_MSSM_0000019844	Female	Black	Female			AMPAD_MSSM_0000019844	Female	Black	OKay
hB_RNA_9210	E2C014	RNA-seq	AMPAD_MSSM_0000019844	Female	Black	Female			AMPAD_MSSM_0000019844	Female	Black	OKay
BM_36_495	S151B648	RNA-seq	AMPAD_MSSM_0000019844	Female	Black	Female			AMPAD_MSSM_0000019844	Female	Black	OKay
hB_RNA_4663	K82C014	RNA-seq	AMPAD_MSSM_0000019844	Female	Black	Female			AMPAD_MSSM_0000019844	Female	Black	OKay
BM_10_679	S107B355	RNA-seq	AMPAD_MSSM_0000063213	Female	Black	Female			AMPAD_MSSM_0000063213	Female	Black	OKay
BM_22_6	S112B394	RNA-seq	AMPAD_MSSM_0000063213	Female	Black	Female			AMPAD_MSSM_0000063213	Female	Black	OKay
BM_36_328	S110B355	RNA-seq	AMPAD_MSSM_0000063213	Female	Black	Female			AMPAD_MSSM_0000063213	Female	Black	OKay
hB_RNA_16945	E009C189	RNA-seq	AMPAD_MSSM_0000063213	Female	Black	Female			AMPAD_MSSM_0000063213	Female	Black	OKay
hB_RNA_12794	P62C014	RNA-seq	AMPAD_MSSM_0000044223	Male	White	Male			AMPAD_MSSM_0000044223	Male	White	OKay
hB_RNA_8045	E3C014	RNA-seq	AMPAD_MSSM_0000044223	Male	White	Female			AMPAD_MSSM_0000081898	Female	White	Remap
hB_RNA_10672	E007C014	RNA-seq	AMPAD_MSSM_0000044223	Male	White	Male			AMPAD_MSSM_0000044223	Male	White	OKay
hB_RNA_10672	K77C014	RNA-seq	AMPAD_MSSM_0000044223	Male	White	Male			AMPAD_MSSM_0000044223	Male	White	OKay
hB_RNA_8875	B18C014	RNA-seq	AMPAD_MSSM_0000044223	Male	White	Male			AMPAD_MSSM_0000044223	Male	White	OKay
BM_10_615	S112B394	RNA-seq	AMPAD_MSSM_0000047207	Female	White	Female			AMPAD_MSSM_0000047207	Female	White	OKay
BM_36_502	S151B648	RNA-seq	AMPAD_MSSM_0000047207	Female	White	Female			AMPAD_MSSM_0000047207	Female	White	OKay
hB_RNA_17115	E009C189	RNA-seq	AMPAD_MSSM_0000047207	Female	White	Female			AMPAD_MSSM_0000047207	Female	White	OKay
BM_22_132	S114B394	RNA-seq	AMPAD_MSSM_0000018768	Female	White	Female			AMPAD_MSSM_0000018768	Female	White	OKay
hB_RNA_16635	E008C189	RNA-seq	AMPAD_MSSM_0000018768	Female	White	Female			AMPAD_MSSM_0000018768	Female	White	OKay
BM_10_741	S108B355	RNA-seq	AMPAD_MSSM_0000055245	Male	White	Male			AMPAD_MSSM_0000055245	Male	White	OKay
BM_22_263	H154B394	RNA-seq	AMPAD_MSSM_0000055245	Male	White	Male			AMPAD_MSSM_0000055245	Male	White	OKay
BM_36_533	P19B648	RNA-seq	AMPAD_MSSM_0000055245	Male	White	Male			AMPAD_MSSM_0000055245	Male	White	OKay
hB_RNA_16815	E009C189	RNA-seq	AMPAD_MSSM_0000055245	Male	White	Male			AMPAD_MSSM_0000055245	Male	White	OKay
BM_10_754	S108B355	RNA-seq	AMPAD_MSSM_0000005849	Female	White	Female			AMPAD_MSSM_0000005849	Female	White	OKay
hB_RNA_9125	K75rC014	RNA-seq	AMPAD_MSSM_0000005849	Female	White	Female			AMPAD_MSSM_0000005849	Female	White	OKay
BM_36_387	S111B355	RNA-seq	AMPAD_MSSM_0000005849	Female	White	Female			AMPAD_MSSM_0000005849	Female	White	OKay
hB_RNA_9105	K77C014	RNA-seq	AMPAD_MSSM_0000005849	Female	White	Female			AMPAD_MSSM_0000005849	Female	White	OKay
hB_RNA_4301	K79C014	RNA-seq	AMPAD_MSSM_0000005849	Female	White	Female			AMPAD_MSSM_0000005849	Female	White	OKay
BM_10_593	S112B394	RNA-seq	AMPAD_MSSM_0000016485	Male	Latino	Male			AMPAD_MSSM_0000016485	Male	Latino	OKay
BM_22_138	S114B394	RNA-seq	AMPAD_MSSM_0000016485	Male	Latino	Male			AMPAD_MSSM_0000016485	Male	Latino	OKay
BM_36_472	S151B648	RNA-seq	AMPAD_MSSM_0000016485	Male	Latino	Male			AMPAD_MSSM_0000016485	Male	Latino	OKay
hB_RNA_16275	E008C189	RNA-seq	AMPAD_MSSM_0000016485	Male	Latino	Male			AMPAD_MSSM_0000016485	Male	Latino	OKay
BM_10_609	S112B394	RNA-seq	AMPAD_MSSM_0000003566	Female	White	Female			AMPAD_MSSM_0000003566	Female	White	OKay
BM_22_67	S113B355	RNA-seq	AMPAD_MSSM_0000003566	Female	White	Female			AMPAD_MSSM_0000003566	Female	White	OKay
BM_36_544	P19B648	RNA-seq	AMPAD_MSSM_0000003566	Female	White	Female			AMPAD_MSSM_0000003566	Female	White	OKay
hB_RNA_16035	E008C189	RNA-seq	AMPAD_MSSM_0000003566	Female	White	Female			AMPAD_MSSM_0000003566	Female	White	OKay
hB_RNA_13132	P62C014	RNA-seq	AMPAD_MSSM_0000044790	Female	White	Female			AMPAD_MSSM_0000044790	Female	White	OKay
hB_RNA_12211	E007C014	RNA-seq	AMPAD_MSSM_0000044790	Female	White	Female			AMPAD_MSSM_0000044790	Female	White	OKay
hB_RNA_12211	E3C014	RNA-seq	AMPAD_MSSM_0000044790	Female	White	Female			AMPAD_MSSM_0000044790	Female	White	OKay
hB_RNA_10542	E007C014	RNA-seq	AMPAD_MSSM_0000044790	Female	White	Female			AMPAD_MSSM_0000044790	Female	White	OKay
hB_RNA_10542	K77C014	RNA-seq	AMPAD_MSSM_0000044790	Female	White	Female			AMPAD_MSSM_0000044790	Female	White	OKay
hB_RNA_9035	B18C014	RNA-seq	AMPAD_MSSM_0000044790	Female	White	Female			AMPAD_MSSM_0000044790	Female	White	OKay
hB_RNA_13330	P60C014	RNA-seq	AMPAD_MSSM_0000009439	Female	White	Female			AMPAD_MSSM_0000009439	Female	White	OKay
hB_RNA_9211	E2C014	RNA-seq	AMPAD_MSSM_0000009439	Female	White	Female			AMPAD_MSSM_0000009439	Female	White	OKay
BM_36_296	S109B355	RNA-seq	AMPAD_MSSM_0000009439	Female	White	Unknown			AMPAD_MSSM_0000009439	Female	White	OKay
hB_RNA_12332	B18C014	RNA-seq	AMPAD_MSSM_0000009439	Female	White	Female			AMPAD_MSSM_0000009439	Female	White	OKay
hB_RNA_12332	K77C014	RNA-seq	AMPAD_MSSM_0000009439	Female	White	Female			AMPAD_MSSM_0000009439	Female	White	OKay
hB_RNA_4674	K82C014	RNA-seq	AMPAD_MSSM_0000009439	Female	White	Female			AMPAD_MSSM_0000009439	Female	White	OKay
BM_10_573	S112B394	RNA-seq	AMPAD_MSSM_0000080009	Female	White	Female			AMPAD_MSSM_0000080009	Female	White	OKay
BM_22_135	S114B394	RNA-seq	AMPAD_MSSM_0000080009	Female	White	Female			AMPAD_MSSM_0000080009	Female	White	OKay
BM_36_539	P19B648	RNA-seq	AMPAD_MSSM_0000080009	Female	White	Female			AMPAD_MSSM_0000080009	Female	White	OKay
hB_RNA_16495	E008C189	RNA-seq	AMPAD_MSSM_0000080009	Female	White	Female			AMPAD_MSSM_0000080009	Female	White	OKay
BM_10_663	S107B355	RNA-seq	AMPAD_MSSM_0000048528	Female	White	Female			AMPAD_MSSM_0000048528	Female	White	OKay
BM_22_75	S113B355	RNA-seq	AMPAD_MSSM_0000048528	Female	White	Female			AMPAD_MSSM_0000048528	Female	White	OKay
BM_36_425	S111B355	RNA-seq	AMPAD_MSSM_0000048528	Female	White	Female			AMPAD_MSSM_0000048528	Female	White	OKay
hB_RNA_17085	E009C189	RNA-seq	AMPAD_MSSM_0000048528	Female	White	Female			AMPAD_MSSM_0000048528	Female	White	OKay
BM_10_606	S112B394	RNA-seq	AMPAD_MSSM_0000035609	Male	White	Male			AMPAD_MSSM_0000035609	Male	White	OKay
hB_RNA_13465	P60C014	RNA-seq	AMPAD_MSSM_0000035609	Male	White	Male			AMPAD_MSSM_0000035609	Male	White	OKay
hB_RNA_9212	E007C014	RNA-seq	AMPAD_MSSM_0000035609	Male	White	Male			AMPAD_MSSM_0000035609	Male	White	OKay
hB_RNA_9212	E2C014	RNA-seq	AMPAD_MSSM_0000035609	Male	White	Male			AMPAD_MSSM_0000035609	Male	White	OKay
BM_36_382	S111B355	RNA-seq	AMPAD_MSSM_0000035609	Male	White	Male			AMPAD_MSSM_0000035609	Male	White	OKay
hB_RNA_4688	K82C014	RNA-seq	AMPAD_MSSM_0000035609	Male	White	Male			AMPAD_MSSM_0000035609	Male	White	OKay
BM_10_667	S107B355	RNA-seq	AMPAD_MSSM_0000038069	Female	White	Female			AMPAD_MSSM_0000038069	Female	White	OKay
hB_RNA_13320	P60C014	RNA-seq	AMPAD_MSSM_0000038069	Female	White	Unknown						Exclude
hB_RNA_9213	E2C014	RNA-seq	AMPAD_MSSM_0000038069	Female	White	Female			AMPAD_MSSM_0000038069	Female	White	OKay
hB_RNA_4697	K82C014	RNA-seq	AMPAD_MSSM_0000038069	Female	White	Female			AMPAD_MSSM_0000038069	Female	White	OKay
BM_10_664	S107B355	RNA-seq	AMPAD_MSSM_0000080571	Male	White	Male			AMPAD_MSSM_0000080571	Male	White	OKay
BM_22_102	S113B355	RNA-seq	AMPAD_MSSM_0000080571	Male	White	Male			AMPAD_MSSM_0000080571	Male	White	OKay
BM_36_509	S151B648	RNA-seq	AMPAD_MSSM_0000080571	Male	White	Male			AMPAD_MSSM_0000080571	Male	White	OKay
hB_RNA_16975	E009C189	RNA-seq	AMPAD_MSSM_0000080571	Male	White	Male			AMPAD_MSSM_0000080571	Male	White	OKay
BM_10_584	S112B394	RNA-seq	AMPAD_MSSM_0000079856	Female	White	Female			AMPAD_MSSM_0000079856	Female	White	OKay
BM_22_175	S114B394	RNA-seq	AMPAD_MSSM_0000079856	Female	White	Female			AMPAD_MSSM_0000079856	Female	White	OKay
BM_36_435	S151B648	RNA-seq	AMPAD_MSSM_0000079856	Female	White	Female			AMPAD_MSSM_0000079856	Female	White	OKay
hB_RNA_16745	E009C189	RNA-seq	AMPAD_MSSM_0000079856	Female	White	Female			AMPAD_MSSM_0000079856	Female	White	OKay
BM_10_670	S107B355	RNA-seq	AMPAD_MSSM_0000066936	Male	White	Male			AMPAD_MSSM_0000066936	Male	White	OKay
BM_22_66	S113B355	RNA-seq	AMPAD_MSSM_0000066936	Male	White	Male			AMPAD_MSSM_0000066936	Male	White	OKay
BM_36_371	S110B355	RNA-seq	AMPAD_MSSM_0000066936	Male	White	Male			AMPAD_MSSM_0000066936	Male	White	OKay
hB_RNA_16265	E008C189	RNA-seq	AMPAD_MSSM_0000066936	Male	White	Male			AMPAD_MSSM_0000066936	Male	White	OKay
BM_36_491	S151B648	RNA-seq	AMPAD_MSSM_0000002491	Female	White	Female			AMPAD_MSSM_0000002491	Female	White	OKay
BM_10_678	S107B355	RNA-seq	AMPAD_MSSM_0000028892	Female	White	Female			AMPAD_MSSM_0000028892	Female	White	OKay
hB_RNA_9214	E2C014	RNA-seq	AMPAD_MSSM_0000028892	Female	White	Female			AMPAD_MSSM_0000028892	Female	White	OKay
BM_36_329	S110B355	RNA-seq	AMPAD_MSSM_0000028892	Female	White	Female			AMPAD_MSSM_0000028892	Female	White	OKay
hB_RNA_9085	K77C014	RNA-seq	AMPAD_MSSM_0000028892	Female	White	Female			AMPAD_MSSM_0000028892	Female	White	OKay
hB_RNA_4701	K82C014	RNA-seq	AMPAD_MSSM_0000028892	Female	White	Female			AMPAD_MSSM_0000028892	Female	White	OKay
BM_10_708	S108B355	RNA-seq	AMPAD_MSSM_0000090133	Male	White	Male			AMPAD_MSSM_0000090133	Male	White	OKay
hB_RNA_9215	E2C014	RNA-seq	AMPAD_MSSM_0000090133	Male	White	Male			AMPAD_MSSM_0000090133	Male	White	OKay
hB_RNA_4720	K82C014	RNA-seq	AMPAD_MSSM_0000090133	Male	White	Male			AMPAD_MSSM_0000090133	Male	White	OKay
hB_RNA_4720	L43C014	RNA-seq	AMPAD_MSSM_0000090133	Male	White	Male			AMPAD_MSSM_0000090133	Male	White	OKay
hB_RNA_13032	L43C014	RNA-seq	AMPAD_MSSM_0000002899	Female	White	Female			AMPAD_MSSM_0000059697	Female	Black	Remap
hB_RNA_13032	P62C014	RNA-seq	AMPAD_MSSM_0000002899	Female	White	Female			AMPAD_MSSM_0000002899	Female	White	OKay
hB_RNA_12171	E007C014	RNA-seq	AMPAD_MSSM_0000002899	Female	White	Female			AMPAD_MSSM_0000002899	Female	White	OKay
hB_RNA_12171	E3C014	RNA-seq	AMPAD_MSSM_0000002899	Female	White	Female			AMPAD_MSSM_0000002899	Female	White	OKay
hB_RNA_10532	E007C014	RNA-seq	AMPAD_MSSM_0000002899	Female	White	Female			AMPAD_MSSM_0000002899	Female	White	OKay
hB_RNA_10532	K77C014	RNA-seq	AMPAD_MSSM_0000002899	Female	White	Female			AMPAD_MSSM_0000002899	Female	White	OKay
hB_RNA_8915	B18C014	RNA-seq	AMPAD_MSSM_0000002899	Female	White	Female			AMPAD_MSSM_0000002899	Female	White	OKay
BM_10_597	S112B394	RNA-seq	AMPAD_MSSM_0000064293	Female	Black	Female			AMPAD_MSSM_0000064293	Female	Black	OKay
BM_22_203	S114B394	RNA-seq	AMPAD_MSSM_0000064293	Female	Black	Female			AMPAD_MSSM_0000064293	Female	Black	OKay
BM_36_483	S151B648	RNA-seq	AMPAD_MSSM_0000064293	Female	Black	Female			AMPAD_MSSM_0000064293	Female	Black	OKay
hB_RNA_16285	E008C189	RNA-seq	AMPAD_MSSM_0000064293	Female	Black	Female			AMPAD_MSSM_0000064293	Female	Black	OKay
hB_RNA_13640	P60C014	RNA-seq	AMPAD_MSSM_0000038454	Female	White	Female			AMPAD_MSSM_0000038454	Female	White	OKay
BM_22_164	S114B394	RNA-seq	AMPAD_MSSM_0000038454	Female	White	Female			AMPAD_MSSM_0000038454	Female	White	OKay
hB_RNA_9186	E2C014	RNA-seq	AMPAD_MSSM_0000038454	Female	White	Female			AMPAD_MSSM_0000038454	Female	White	OKay
hB_RNA_4728	K82C014	RNA-seq	AMPAD_MSSM_0000038454	Female	White	Female			AMPAD_MSSM_0000038454	Female	White	OKay
BM_10_707	S108B355	RNA-seq	AMPAD_MSSM_0000061631	Female	White	Female			AMPAD_MSSM_0000061631	Female	White	OKay
BM_22_262	H154B394	RNA-seq	AMPAD_MSSM_0000061631	Female	White	Female			AMPAD_MSSM_0000061631	Female	White	OKay
BM_36_455	S151B648	RNA-seq	AMPAD_MSSM_0000061631	Female	White	Female			AMPAD_MSSM_0000061631	Female	White	OKay
hB_RNA_16225	E008C189	RNA-seq	AMPAD_MSSM_0000061631	Female	White	Female			AMPAD_MSSM_0000061631	Female	White	OKay
BM_10_610	S112B394	RNA-seq	AMPAD_MSSM_0000035096	Female	White	Female			AMPAD_MSSM_0000035096	Female	White	OKay
BM_22_2	S112B394	RNA-seq	AMPAD_MSSM_0000035096	Female	White	Female			AMPAD_MSSM_0000035096	Female	White	OKay
BM_36_305	S110B355	RNA-seq	AMPAD_MSSM_0000035096	Female	White	Female			AMPAD_MSSM_0000035096	Female	White	OKay
hB_RNA_16685	E009C189	RNA-seq	AMPAD_MSSM_0000035096	Female	White	Female			AMPAD_MSSM_0000035096	Female	White	OKay
BM_10_742	S108B355	RNA-seq	AMPAD_MSSM_0000076498	Female	White	Female			AMPAD_MSSM_0000076498	Female	White	OKay
hB_RNA_13444	P60C014	RNA-seq	AMPAD_MSSM_0000076498	Female	White	Female			AMPAD_MSSM_0000076498	Female	White	OKay
hB_RNA_9187	E2C014	RNA-seq	AMPAD_MSSM_0000076498	Female	White	Female			AMPAD_MSSM_0000076498	Female	White	OKay
hB_RNA_9187	L43C014	RNA-seq	AMPAD_MSSM_0000076498	Female	White	Unknown			AMPAD_MSSM_0000052479	Male	Black	Remap
BM_10_674	S107B355	RNA-seq	AMPAD_MSSM_0000098979	Female	White	Female			AMPAD_MSSM_0000098979	Female	White	OKay
hB_RNA_13518	P60C014	RNA-seq	AMPAD_MSSM_0000098979	Female	White	Female			AMPAD_MSSM_0000098979	Female	White	OKay
BM_10_743	S108B355	RNA-seq	AMPAD_MSSM_0000049006	Female	White	Female			AMPAD_MSSM_0000049006	Female	White	OKay
hB_RNA_9189	E007C014	RNA-seq	AMPAD_MSSM_0000049006	Female	White	Female			AMPAD_MSSM_0000049006	Female	White	OKay
hB_RNA_9189	E2C014	RNA-seq	AMPAD_MSSM_0000049006	Female	White	Female			AMPAD_MSSM_0000049006	Female	White	OKay
BM_10_627	S112B394	RNA-seq	AMPAD_MSSM_0000073140	Female	Black	Female			AMPAD_MSSM_0000073140	Female	Black	OKay
hB_RNA_13589	P60C014	RNA-seq	AMPAD_MSSM_0000073140	Female	Black	Female			AMPAD_MSSM_0000073140	Female	Black	OKay
hB_RNA_9190	E007C014	RNA-seq	AMPAD_MSSM_0000073140	Female	Black	Unknown						Exclude
hB_RNA_9190	E2C014	RNA-seq	AMPAD_MSSM_0000073140	Female	Black	Female			AMPAD_MSSM_0000073140	Female	Black	OKay
hB_RNA_4731	K82C014	RNA-seq	AMPAD_MSSM_0000073140	Female	Black	Female			AMPAD_MSSM_0000073140	Female	Black	OKay
hB_RNA_13158	P62C014	RNA-seq	AMPAD_MSSM_0000036388	Female	Black	Female			AMPAD_MSSM_0000036388	Female	Black	OKay
hB_RNA_7845	E3C014	RNA-seq	AMPAD_MSSM_0000036388	Female	Black	Female			AMPAD_MSSM_0000036388	Female	Black	OKay
hB_RNA_11102	K79C014	RNA-seq	AMPAD_MSSM_0000036388	Female	Black	Female			AMPAD_MSSM_0000036388	Female	Black	OKay
hB_RNA_8895	B18C014	RNA-seq	AMPAD_MSSM_0000036388	Female	Black	Female			AMPAD_MSSM_0000036388	Female	Black	OKay
BM_10_571	S112B394	RNA-seq	AMPAD_MSSM_0000086213	Male	White	Male			AMPAD_MSSM_0000086213	Male	White	OKay
BM_22_131	S114B394	RNA-seq	AMPAD_MSSM_0000086213	Male	White	Male			AMPAD_MSSM_0000086213	Male	White	OKay
BM_36_432	S151B648	RNA-seq	AMPAD_MSSM_0000086213	Male	White	Male			AMPAD_MSSM_0000086213	Male	White	OKay
BM_10_620	S112B394	RNA-seq	AMPAD_MSSM_0000021046	Female	White	Female			AMPAD_MSSM_0000021046	Female	White	OKay
hB_RNA_13512	P60C014	RNA-seq	AMPAD_MSSM_0000021046	Female	White	Female			AMPAD_MSSM_0000021046	Female	White	OKay
BM_22_145	S114B394	RNA-seq	AMPAD_MSSM_0000021046	Female	White	Female			AMPAD_MSSM_0000021046	Female	White	OKay
hB_RNA_9191	E2C014	RNA-seq	AMPAD_MSSM_0000021046	Female	White	Female			AMPAD_MSSM_0000021046	Female	White	OKay
hB_RNA_9191	L43C014	RNA-seq	AMPAD_MSSM_0000021046	Female	White	Female			AMPAD_MSSM_0000021046	Female	White	OKay
hB_RNA_4746	K82C014	RNA-seq	AMPAD_MSSM_0000021046	Female	White	Female			AMPAD_MSSM_0000021046	Female	White	OKay
BM_10_630	S112B394	RNA-seq	AMPAD_MSSM_0000054219	Male	White	Male			AMPAD_MSSM_0000054219	Male	White	OKay
BM_22_165	S114B394	RNA-seq	AMPAD_MSSM_0000054219	Male	White	Male			AMPAD_MSSM_0000054219	Male	White	OKay
BM_36_485	S151B648	RNA-seq	AMPAD_MSSM_0000054219	Male	White	Male			AMPAD_MSSM_0000054219	Male	White	OKay
hB_RNA_16755	E009C189	RNA-seq	AMPAD_MSSM_0000054219	Male	White	Male			AMPAD_MSSM_0000054219	Male	White	OKay
hB_RNA_13649	P60C014	RNA-seq	AMPAD_MSSM_0000041299	Female	White	Female			AMPAD_MSSM_0000041299	Female	White	OKay
BM_22_108	S113B394	RNA-seq	AMPAD_MSSM_0000041299	Female	White	Female			AMPAD_MSSM_0000041299	Female	White	OKay
hB_RNA_4751	B18C014	RNA-seq	AMPAD_MSSM_0000041299	Female	White	Female			AMPAD_MSSM_0000041299	Female	White	OKay
hB_RNA_4751	L43C014	RNA-seq	AMPAD_MSSM_0000041299	Female	White	Female			AMPAD_MSSM_0000041299	Female	White	OKay
BM_10_793	S109B355	RNA-seq	AMPAD_MSSM_0000067819	Female	White	Female			AMPAD_MSSM_0000067819	Female	White	OKay
BM_22_89	S113B355	RNA-seq	AMPAD_MSSM_0000067819	Female	White	Female			AMPAD_MSSM_0000067819	Female	White	OKay
BM_36_466	S151B648	RNA-seq	AMPAD_MSSM_0000067819	Female	White	Female			AMPAD_MSSM_0000067819	Female	White	OKay
hB_RNA_16185	E008C189	RNA-seq	AMPAD_MSSM_0000067819	Female	White	Female			AMPAD_MSSM_0000067819	Female	White	OKay
hB_RNA_12484	P62C014	RNA-seq	AMPAD_MSSM_0000034015	Female	White	Female			AMPAD_MSSM_0000034015	Female	White	OKay
hB_RNA_10402	K77C014	RNA-seq	AMPAD_MSSM_0000034015	Female	White	Female			AMPAD_MSSM_0000010730	Female	White	Remap
hB_RNA_8705	K85C014	RNA-seq	AMPAD_MSSM_0000034015	Female	White	Female			AMPAD_MSSM_0000034015	Female	White	OKay
hB_RNA_12474	P62C014	RNA-seq	AMPAD_MSSM_0000059697	Female	Black	Female			AMPAD_MSSM_0000059697	Female	Black	OKay
hB_RNA_12191	E007C014	RNA-seq	AMPAD_MSSM_0000059697	Female	Black	Female			AMPAD_MSSM_0000059697	Female	Black	OKay
hB_RNA_12191	E3C014	RNA-seq	AMPAD_MSSM_0000059697	Female	Black	Female			AMPAD_MSSM_0000059697	Female	Black	OKay
hB_RNA_10492	E007C014	RNA-seq	AMPAD_MSSM_0000059697	Female	Black	Female			AMPAD_MSSM_0000059697	Female	Black	OKay
hB_RNA_10492	K77C014	RNA-seq	AMPAD_MSSM_0000059697	Female	Black	Female			AMPAD_MSSM_0000059697	Female	Black	OKay
hB_RNA_8785	K85C014	RNA-seq	AMPAD_MSSM_0000059697	Female	Black	Female			AMPAD_MSSM_0000059697	Female	Black	OKay
BM_10_588	S112B394	RNA-seq	AMPAD_MSSM_0000040584	Male	Latino	Male			AMPAD_MSSM_0000040584	Male	Latino	OKay
hB_RNA_9193	E2C014	RNA-seq	AMPAD_MSSM_0000040584	Male	Latino	Male			AMPAD_MSSM_0000040584	Male	Latino	OKay
BM_36_341	S115B355	RNA-seq	AMPAD_MSSM_0000040584	Male	Latino	Male			AMPAD_MSSM_0000040584	Male	Latino	OKay
hB_RNA_4761	B18C014	RNA-seq	AMPAD_MSSM_0000040584	Male	Latino	Male			AMPAD_MSSM_0000063927	Male	White	Remap
hB_RNA_4761	L43C014	RNA-seq	AMPAD_MSSM_0000040584	Male	Latino	Male			AMPAD_MSSM_0000040584	Male	Latino	OKay
BM_10_710	S108B355	RNA-seq	AMPAD_MSSM_0000072114	Female	White	Female			AMPAD_MSSM_0000072114	Female	White	OKay
BM_22_120	S113B394	RNA-seq	AMPAD_MSSM_0000072114	Female	White	Female			AMPAD_MSSM_0000072114	Female	White	OKay
hB_RNA_17095	E009C189	RNA-seq	AMPAD_MSSM_0000072114	Female	White	Female			AMPAD_MSSM_0000072114	Female	White	OKay
hB_RNA_13058	E007C014	RNA-seq	AMPAD_MSSM_0000010730	Female	White	Female			AMPAD_MSSM_0000010730	Female	White	OKay
hB_RNA_13058	P62C014	RNA-seq	AMPAD_MSSM_0000010730	Female	White	Female			AMPAD_MSSM_0000010730	Female	White	OKay
hB_RNA_12181	E007C014	RNA-seq	AMPAD_MSSM_0000010730	Female	White	Female			AMPAD_MSSM_0000010730	Female	White	OKay
hB_RNA_12181	E3C014	RNA-seq	AMPAD_MSSM_0000010730	Female	White	Female			AMPAD_MSSM_0000010730	Female	White	OKay
hB_RNA_10392	K77C014	RNA-seq	AMPAD_MSSM_0000010730	Female	White	Female			AMPAD_MSSM_0000044475	Female	Unknown	Remap
hB_RNA_8835	B18C014	RNA-seq	AMPAD_MSSM_0000010730	Female	White	Female			AMPAD_MSSM_0000010730	Female	White	OKay
BM_10_744	S108B355	RNA-seq	AMPAD_MSSM_0000037941	Male	White	Male			AMPAD_MSSM_0000037941	Male	White	OKay
BM_22_113	S113B394	RNA-seq	AMPAD_MSSM_0000037941	Male	White	Male			AMPAD_MSSM_0000037941	Male	White	OKay
hB_RNA_16695	E009C189	RNA-seq	AMPAD_MSSM_0000037941	Male	White	Male			AMPAD_MSSM_0000037941	Male	White	OKay
BM_10_654	S107B355	RNA-seq	AMPAD_MSSM_0000035115	Female	White	Female			AMPAD_MSSM_0000035115	Female	White	OKay
hB_RNA_9194	E2C014	RNA-seq	AMPAD_MSSM_0000035115	Female	White	Female			AMPAD_MSSM_0000035115	Female	White	OKay
BM_10_792	S109B355	RNA-seq	AMPAD_MSSM_0000099182	Male	Latino	Male			AMPAD_MSSM_0000099182	Male	Latino	OKay
hB_RNA_9195	E2C014	RNA-seq	AMPAD_MSSM_0000099182	Male	Latino	Male			AMPAD_MSSM_0000099182	Male	Latino	OKay
BM_36_467	S151B648	RNA-seq	AMPAD_MSSM_0000099182	Male	Latino	Male			AMPAD_MSSM_0000099182	Male	Latino	OKay
hB_RNA_4774	B18C014	RNA-seq	AMPAD_MSSM_0000099182	Male	Latino	Male			AMPAD_MSSM_0000099182	Male	Latino	OKay
hB_RNA_4774	L43C014	RNA-seq	AMPAD_MSSM_0000099182	Male	Latino	Male			AMPAD_MSSM_0000099182	Male	Latino	OKay
BM_10_596	S112B394	RNA-seq	AMPAD_MSSM_0000007283	Female	Latino	Female			AMPAD_MSSM_0000007283	Female	Latino	OKay
BM_22_173	S114B394	RNA-seq	AMPAD_MSSM_0000007283	Female	Latino	Female			AMPAD_MSSM_0000007283	Female	Latino	OKay
BM_36_515	S151B648	RNA-seq	AMPAD_MSSM_0000007283	Female	Latino	Female			AMPAD_MSSM_0000007283	Female	Latino	OKay
hB_RNA_17075	E009C189	RNA-seq	AMPAD_MSSM_0000007283	Female	Latino	Female			AMPAD_MSSM_0000007283	Female	Latino	OKay
hB_RNA_12532	P62C014	RNA-seq	AMPAD_MSSM_0000086262	Male	White	Male			AMPAD_MSSM_0000086262	Male	White	OKay
hB_RNA_8125	B18C014	RNA-seq	AMPAD_MSSM_0000086262	Male	White	Male			AMPAD_MSSM_0000086262	Male	White	OKay
hB_RNA_8125	E3C014	RNA-seq	AMPAD_MSSM_0000086262	Male	White	Male			AMPAD_MSSM_0000086262	Male	White	OKay
hB_RNA_10632	E007C014	RNA-seq	AMPAD_MSSM_0000086262	Male	White	Male			AMPAD_MSSM_0000086262	Male	White	OKay
hB_RNA_10632	K77C014	RNA-seq	AMPAD_MSSM_0000086262	Male	White	Male			AMPAD_MSSM_0000086262	Male	White	OKay
hB_RNA_8575	K85C014	RNA-seq	AMPAD_MSSM_0000086262	Male	White	Male			AMPAD_MSSM_0000086262	Male	White	OKay
BM_10_798	S109B355	RNA-seq	AMPAD_MSSM_0000021614	Female	White	Female			AMPAD_MSSM_0000021614	Female	White	OKay
BM_22_134	S114B394	RNA-seq	AMPAD_MSSM_0000021614	Female	White	Female			AMPAD_MSSM_0000021614	Female	White	OKay
BM_36_327	S110B355	RNA-seq	AMPAD_MSSM_0000021614	Female	White	Female			AMPAD_MSSM_0000021614	Female	White	OKay
hB_RNA_16805	E009C189	RNA-seq	AMPAD_MSSM_0000021614	Female	White	Female			AMPAD_MSSM_0000021614	Female	White	OKay
hB_RNA_13609	P60C014	RNA-seq	AMPAD_MSSM_0000073342	Female	Black	Male						Exclude
BM_22_143	S114B394	RNA-seq	AMPAD_MSSM_0000073342	Female	Black	Female			AMPAD_MSSM_0000073342	Female	Black	OKay
BM_36_417	S111B355	RNA-seq	AMPAD_MSSM_0000073342	Female	Black	Female			AMPAD_MSSM_0000073342	Female	Black	OKay
hB_RNA_4782	B18C014	RNA-seq	AMPAD_MSSM_0000073342	Female	Black	Female			AMPAD_MSSM_0000073342	Female	Black	OKay
hB_RNA_4782	L43C014	RNA-seq	AMPAD_MSSM_0000073342	Female	Black	Unknown						Exclude
hB_RNA_9173	K75rC014	RNA-seq	AMPAD_MSSM_0000008743	Female	White	Female			AMPAD_MSSM_0000008743	Female	White	OKay
BM_10_638	S112B394	RNA-seq				Female			AMPAD_MSSM_0000252323	Female	White	Remap
BM_22_153	S114B394	RNA-seq				Male			AMPAD_MSSM_0000082391	Male	White	Remap
BM_22_182	S114B394	RNA-seq				Female			AMPAD_MSSM_0000034070	Female	Black	Remap
BM_22_1081		WES	AMPAD_MSSM_0000069984	Male	Black			Black	AMPAD_MSSM_0000069984	Male	Black	OKay
BM_22_937		WES	AMPAD_MSSM_0000057064	Female	Black			Black	AMPAD_MSSM_0000057064	Female	Black	OKay
BM_22_1074		WES	AMPAD_MSSM_0000044145	Male	White			White	AMPAD_MSSM_0000044145	Male	White	OKay
BM_22_1072		WES	AMPAD_MSSM_0000095774	Female	White			White	AMPAD_MSSM_0000095774	Female	White	OKay
BM_22_884		WES	AMPAD_MSSM_0000061946	Male	Black			Black	AMPAD_MSSM_0000061946	Male	Black	OKay
BM_22_1055		WES	AMPAD_MSSM_0000054396	Female	White			White	AMPAD_MSSM_0000054396	Female	White	OKay
hB_DNA_12965		WES	AMPAD_MSSM_0000018305	Male	White			White	AMPAD_MSSM_0000018305	Male	White	OKay
hB_DNA_13150		WES	AMPAD_MSSM_0000035594	Female	White			White	AMPAD_MSSM_0000035594	Female	White	OKay
BM_22_954		WES	AMPAD_MSSM_0000053706	Female	White			White	AMPAD_MSSM_0000053706	Female	White	OKay
BM_22_1015		WES	AMPAD_MSSM_0000014947	Male	White			White	AMPAD_MSSM_0000014947	Male	White	OKay
BM_22_1086		WES	AMPAD_MSSM_0000099364	Male	Black			Black	AMPAD_MSSM_0000099364	Male	Black	OKay
BM_22_936		WES	AMPAD_MSSM_0000049401	Female	White			White	AMPAD_MSSM_0000049401	Female	White	OKay
BM_22_825		WES	AMPAD_MSSM_0000076188	Male	White			White	AMPAD_MSSM_0000076188	Male	White	OKay
BM_22_980		WES	AMPAD_MSSM_0000067720	Male	White			Unknown	AMPAD_MSSM_0000067720	Male	Unknown	OKay
BM_22_966		WES	AMPAD_MSSM_0000024508	Male	White			White	AMPAD_MSSM_0000024508	Male	White	OKay
BM_22_1082		WES	AMPAD_MSSM_0000011589	Female	Black			Black	AMPAD_MSSM_0000011589	Female	Black	OKay
BM_22_1083		WES	AMPAD_MSSM_0000090996	Female	White			White	AMPAD_MSSM_0000090996	Female	White	OKay
BM_22_996		WES	AMPAD_MSSM_0000034070	Female	White			Black	AMPAD_MSSM_0000034070	Female	Black	OKay
BM_22_992		WES	AMPAD_MSSM_0000082391	Male	White			White	AMPAD_MSSM_0000082391	Male	White	OKay
hB_DNA_12870		WES	AMPAD_MSSM_0000030199	Female	White			White	AMPAD_MSSM_0000030199	Female	White	OKay
BM_22_875		WES	AMPAD_MSSM_0000083234	Female	White			Unknown	AMPAD_MSSM_0000083234	Female	White	OKay
BM_22_837		WES	AMPAD_MSSM_0000079989	Female	White			White	AMPAD_MSSM_0000079989	Female	White	OKay
hB_DNA_12735		WES	AMPAD_MSSM_0000044475	Female	White			Unknown	AMPAD_MSSM_0000044475	Female	Unknown	OKay
BM_22_890		WES	AMPAD_MSSM_0000031555	Female	White			White	AMPAD_MSSM_0000031555	Female	White	OKay
BM_22_874		WES	AMPAD_MSSM_0000034682	Female	White			White	AMPAD_MSSM_0000034682	Female	White	OKay
hB_DNA_12716		WES	AMPAD_MSSM_0000056009	Female	Black			Black	AMPAD_MSSM_0000056009	Female	Black	OKay
BM_22_990		WES	AMPAD_MSSM_0000099877	Male	Asian			Asian	AMPAD_MSSM_0000099877	Male	Asian	OKay
hB_DNA_13066		WES	AMPAD_MSSM_0000027965	Female	White			White	AMPAD_MSSM_0000027965	Female	White	OKay
BM_22_866		WES	AMPAD_MSSM_0000047108	Female	White			White	AMPAD_MSSM_0000047108	Female	White	OKay
BM_22_941		WES	AMPAD_MSSM_0000076286	Male	White			Unknown			Unknown	Exclude
hB_DNA_12645		WES	AMPAD_MSSM_0000079496	Female	White			White	AMPAD_MSSM_0000079496	Female	White	OKay
BM_22_1090		WES	AMPAD_MSSM_0000004009	Male	Black			Black	AMPAD_MSSM_0000004009	Male	Black	OKay
hB_DNA_13045		WES	AMPAD_MSSM_0000017693	Male	White			White	AMPAD_MSSM_0000017693	Male	White	OKay
hB_DNA_12620		WES	AMPAD_MSSM_0000001100	Female	White			White	AMPAD_MSSM_0000001100	Female	White	OKay
BM_22_958		WES	AMPAD_MSSM_0000034450	Female	White			White	AMPAD_MSSM_0000034450	Female	White	OKay
BM_22_831		WES	AMPAD_MSSM_0000021530	Male	Latino			Latino	AMPAD_MSSM_0000021530	Male	Latino	OKay
hB_DNA_12893		WES	AMPAD_MSSM_0000067119	Female	White			White	AMPAD_MSSM_0000067119	Female	White	OKay
BM_22_864		WES	AMPAD_MSSM_0000066577	Male	White			White	AMPAD_MSSM_0000066577	Male	White	OKay
BM_22_1068		WES	AMPAD_MSSM_0000052232	Female	Latino			Latino	AMPAD_MSSM_0000052232	Female	Latino	OKay
BM_22_828		WES	AMPAD_MSSM_0000099345	Female	White			White	AMPAD_MSSM_0000099345	Female	White	OKay
BM_22_829		WES	AMPAD_MSSM_0000066789	Male	Latino			Latino	AMPAD_MSSM_0000066789	Male	Latino	OKay
BM_22_914		WES	AMPAD_MSSM_0000042769	Male	White			White	AMPAD_MSSM_0000042769	Male	White	OKay
BM_22_876		WES	AMPAD_MSSM_0000980386	Female	White			White	AMPAD_MSSM_0000980386	Female	White	OKay
BM_22_1036		WES	AMPAD_MSSM_0000075093	Female	White			White	AMPAD_MSSM_0000075093	Female	White	OKay
BM_22_1053		WES	AMPAD_MSSM_0000067351	Female	Latino			Latino	AMPAD_MSSM_0000067351	Female	Latino	OKay
BM_22_832		WES	AMPAD_MSSM_0000028592	Male	White			White	AMPAD_MSSM_0000028592	Male	White	OKay
BM_22_940		WES	AMPAD_MSSM_0000053095	Female	Latino			Latino	AMPAD_MSSM_0000053095	Female	Latino	OKay
hB_DNA_12495		WES	AMPAD_MSSM_0000025234	Female	White			White	AMPAD_MSSM_0000025234	Female	White	OKay
BM_22_895		WES	AMPAD_MSSM_0000001943	Female	White			White	AMPAD_MSSM_0000001943	Female	White	OKay
BM_22_1051		WES	AMPAD_MSSM_0000001978	Female	White			White	AMPAD_MSSM_0000001978	Female	White	OKay
BM_22_1054		WES	AMPAD_MSSM_0000071503	Female	White			White	AMPAD_MSSM_0000071503	Female	White	OKay
BM_22_925		WES	AMPAD_MSSM_0000083910	Female	Latino			Latino	AMPAD_MSSM_0000083910	Female	Latino	OKay
BM_22_849		WES	AMPAD_MSSM_0000045634	Male	White			White	AMPAD_MSSM_0000045634	Male	White	OKay
hB_DNA_12597		WES	AMPAD_MSSM_0000056024	Female	White			White	AMPAD_MSSM_0000056024	Female	White	OKay
hB_DNA_12899		WES	AMPAD_MSSM_0000050086	Male	White			White	AMPAD_MSSM_0000050086	Female	White	OKay
BM_22_915		WES	AMPAD_MSSM_0000007698	Female	Black			Black	AMPAD_MSSM_0000007698	Female	Black	OKay
hB_DNA_12551		WES	AMPAD_MSSM_0000016747	Male	White			White	AMPAD_MSSM_0000016747	Male	White	OKay
BM_22_1028		WES	AMPAD_MSSM_0000012876	Female	Latino			Latino	AMPAD_MSSM_0000012876	Female	Latino	OKay
BM_22_983		WES	AMPAD_MSSM_0000087037	Female	White			Unknown	AMPAD_MSSM_0000087037	Female	Unknown	OKay
BM_22_871		WES	AMPAD_MSSM_0000006160	Male	White			White	AMPAD_MSSM_0000006160	Male	White	OKay
BM_22_887		WES	AMPAD_MSSM_0000063218	Female	White			White	AMPAD_MSSM_0000063218	Female	White	OKay
BM_22_815		WES	AMPAD_MSSM_0000040816	Male	White			Unknown	AMPAD_MSSM_0000040816	Male	Unknown	OKay
BM_22_902		WES	AMPAD_MSSM_0000088112	Female	White			White	AMPAD_MSSM_0000088112	Female	White	OKay
BM_22_1061		WES	AMPAD_MSSM_0000050299	Female	White			White	AMPAD_MSSM_0000050299	Female	White	OKay
BM_22_1091		WES	AMPAD_MSSM_0000050146	Male	Latino			Latino	AMPAD_MSSM_0000050146	Male	Latino	OKay
BM_22_1057		WES	AMPAD_MSSM_0000033868	Male	White			White	AMPAD_MSSM_0000033868	Male	White	OKay
hB_DNA_12604		WES	AMPAD_MSSM_0000052479	Male	Black			Black	AMPAD_MSSM_0000052479	Male	Black	OKay
BM_22_1047		WES	AMPAD_MSSM_0000024257	Female	White			White	AMPAD_MSSM_0000024257	Female	White	OKay
BM_22_928		WES	AMPAD_MSSM_0000084803	Female	Black			Black	AMPAD_MSSM_0000084803	Female	Black	OKay
BM_22_953		WES	AMPAD_MSSM_0000027339	Male	White			White	AMPAD_MSSM_0000027339	Male	White	OKay
hB_DNA_12576		WES	AMPAD_MSSM_0000077061	Female	Latino			Latino	AMPAD_MSSM_0000077061	Female	Latino	OKay
BM_22_912		WES	AMPAD_MSSM_0000024459	Female	White			White	AMPAD_MSSM_0000024459	Female	White	OKay
hB_DNA_12674		WES	AMPAD_MSSM_0000011938	Female	White			White	AMPAD_MSSM_0000011938	Female	White	OKay
hB_DNA_12775		WES	AMPAD_MSSM_0000014562	Female	White			White			White	Exclude
BM_22_929		WES	AMPAD_MSSM_0000044785	Female	White			White	AMPAD_MSSM_0000044785	Female	White	OKay
BM_10_1121		WES	AMPAD_MSSM_0000043479	Male	White			White	AMPAD_MSSM_0000043479	Male	White	OKay
hB_DNA_12688		WES	AMPAD_MSSM_0000030047	Female	Latino			Latino	AMPAD_MSSM_0000030047	Female	Latino	OKay
BM_36_1094		WES	AMPAD_MSSM_0000032714	Female	White			White	AMPAD_MSSM_0000032714	Female	White	OKay
BM_22_885		WES	AMPAD_MSSM_0000090262	Male	White			White	AMPAD_MSSM_0000090262	Male	White	OKay
BM_22_833		WES	AMPAD_MSSM_0000090395	Female	White			Unknown	AMPAD_MSSM_0000012479	Female	Unknown	Remap
hB_DNA_12935		WES	AMPAD_MSSM_0000012479	Male	White			Unknown	AMPAD_MSSM_0000012479	Female	Unknown	OKay
hB_DNA_12955		WES	AMPAD_MSSM_0000079926	Female	White			White	AMPAD_MSSM_0000079926	Female	White	OKay
BM_22_973		WES	AMPAD_MSSM_0000091139	Female	White			White	AMPAD_MSSM_0000091139	Female	White	OKay
BM_22_894		WES	AMPAD_MSSM_0000004030	Female	White			White	AMPAD_MSSM_0000004030	Female	White	OKay
hB_DNA_12764		WES	AMPAD_MSSM_0000020337	Male	White			White	AMPAD_MSSM_0000020337	Male	White	OKay
BM_22_1093		WES	AMPAD_MSSM_0000098620	Male	White			White	AMPAD_MSSM_0000098620	Male	White	OKay
BM_22_1038		WES	AMPAD_MSSM_0000011371	Male	White			White	AMPAD_MSSM_0000011371	Male	White	OKay
hB_DNA_13110		WES	AMPAD_MSSM_0000053593	Female	White			White	AMPAD_MSSM_0000053593	Female	White	OKay
BM_22_1029		WES	AMPAD_MSSM_0000007100	Male	White			White	AMPAD_MSSM_0000007100	Male	White	OKay
BM_22_1019		WES	AMPAD_MSSM_0000026992	Female	Black			Black	AMPAD_MSSM_0000026992	Female	Black	OKay
BM_22_1011		WES	AMPAD_MSSM_0000085700	Male	White			White	AMPAD_MSSM_0000085700	Male	White	OKay
hB_DNA_13011		WES	AMPAD_MSSM_0000077756	Female	White			White	AMPAD_MSSM_0000077756	Female	White	OKay
BM_22_823		WES	AMPAD_MSSM_0000072578	Female	White			White	AMPAD_MSSM_0000072578	Female	White	OKay
BM_22_817		WES	AMPAD_MSSM_0000045001	Female	White			White	AMPAD_MSSM_0000045001	Female	White	OKay
hB_DNA_12567		WES	AMPAD_MSSM_0000059860	Female	White			White	AMPAD_MSSM_0000059860	Female	White	OKay
BM_22_904		WES	AMPAD_MSSM_0000020485	Female	White			White	AMPAD_MSSM_0000020485	Female	White	OKay
hB_DNA_12805		WES	AMPAD_MSSM_0000027813	Male	Black			Black	AMPAD_MSSM_0000027813	Male	Black	OKay
BM_22_911		WES	AMPAD_MSSM_0000045135	Female	White			Black	AMPAD_MSSM_0000095506	Male	Black	Remap
BM_22_1058		WES	AMPAD_MSSM_0000069779	Male	White			White	AMPAD_MSSM_0000069779	Male	White	OKay
BM_22_1021		WES	AMPAD_MSSM_0000095506	Male	Black			Unknown	AMPAD_MSSM_0000095506	Male	Unknown	OKay
hB_DNA_12725		WES	AMPAD_MSSM_0000053661	Female	White			Unknown	AMPAD_MSSM_0000053661	Female	Unknown	OKay
BM_22_1045		WES	AMPAD_MSSM_0000034701	Male	White			White	AMPAD_MSSM_0000034701	Male	White	OKay
BM_22_879		WES	AMPAD_MSSM_0000040820	Female	White			White	AMPAD_MSSM_0000040820	Female	White	OKay
BM_22_1071		WES	AMPAD_MSSM_0000088010	Female	White			White	AMPAD_MSSM_0000088010	Female	White	OKay
BM_22_1031		WES	AMPAD_MSSM_0000063927	Male	White			White	AMPAD_MSSM_0000063927	Male	White	OKay
BM_22_836		WES	AMPAD_MSSM_0000093995	Male	White			White	AMPAD_MSSM_0000093995	Male	White	OKay
BM_22_1005		WES	AMPAD_MSSM_0000077861	Male	White			White	AMPAD_MSSM_0000077861	Male	White	OKay
hB_DNA_13198		WES	AMPAD_MSSM_0000098244	Female	White			White	AMPAD_MSSM_0000098244	Female	White	OKay
BM_22_995		WES	AMPAD_MSSM_0000006559	Female	White			White	AMPAD_MSSM_0000006559	Female	White	OKay
hB_DNA_12745		WES	AMPAD_MSSM_0000070658	Female	White			White	AMPAD_MSSM_0000070658	Female	White	OKay
BM_22_1092		WES	AMPAD_MSSM_0000073787	Male	White			White	AMPAD_MSSM_0000073787	Male	White	OKay
BM_22_827		WES	AMPAD_MSSM_0000065630	Male	White			White	AMPAD_MSSM_0000065630	Male	White	OKay
BM_22_826		WES	AMPAD_MSSM_0000037684	Male	White			White	AMPAD_MSSM_0000037684	Male	White	OKay
hB_DNA_12435		WES	AMPAD_MSSM_0000007353	Female	White			White	AMPAD_MSSM_0000007353	Female	White	OKay
BM_22_839		WES	AMPAD_MSSM_0000072079	Female	Black			Black	AMPAD_MSSM_0000072079	Female	Black	OKay
BM_22_1007		WES	AMPAD_MSSM_0000032068	Female	White			White	AMPAD_MSSM_0000032068	Female	White	OKay
BM_22_1040		WES	AMPAD_MSSM_0000077591	Female	White			White	AMPAD_MSSM_0000077591	Female	White	OKay
BM_22_1049		WES	AMPAD_MSSM_0000080488	Female	Black			Black	AMPAD_MSSM_0000080488	Female	Black	OKay
BM_22_1000		WES	AMPAD_MSSM_0000080453	Male	Latino			Latino	AMPAD_MSSM_0000080453	Male	Latino	OKay
BM_22_835		WES	AMPAD_MSSM_0000007107	Female	White			White	AMPAD_MSSM_0000007107	Female	White	OKay
BM_22_838		WES	AMPAD_MSSM_0000024443	Female	White			White	AMPAD_MSSM_0000024443	Female	White	OKay
hB_DNA_12584		WES	AMPAD_MSSM_0000097977	Male	White			White	AMPAD_MSSM_0000097977	Male	White	OKay
BM_22_930		WES	AMPAD_MSSM_0000006874	Female	White			White	AMPAD_MSSM_0000006874	Female	White	OKay
BM_22_1013		WES	AMPAD_MSSM_0000067003	Female	Black			Black	AMPAD_MSSM_0000067003	Female	Black	OKay
BM_22_951		WES	AMPAD_MSSM_0000033390	Female	Latino			Latino	AMPAD_MSSM_0000033390	Female	Latino	OKay
BM_22_950		WES	AMPAD_MSSM_0000252323	Female	White			White	AMPAD_MSSM_0000252323	Female	White	OKay
BM_22_965		WES	AMPAD_MSSM_0000020701	Male	Latino			Latino	AMPAD_MSSM_0000020701	Male	Latino	OKay
hB_DNA_12925		WES	AMPAD_MSSM_0000081405	Male	Black			Black	AMPAD_MSSM_0000081405	Male	Black	OKay
BM_22_1059		WES	AMPAD_MSSM_0000029668	Male	Latino			Latino	AMPAD_MSSM_0000029668	Male	Latino	OKay
BM_22_939		WES	AMPAD_MSSM_0000075505	Female	Latino			Latino	AMPAD_MSSM_0000075505	Female	Latino	OKay
BM_22_1008		WES	AMPAD_MSSM_0000064456	Female	Latino			Latino	AMPAD_MSSM_0000064456	Female	Latino	OKay
hB_DNA_13100		WES	AMPAD_MSSM_0000029716	Male	White			White	AMPAD_MSSM_0000029716	Male	White	OKay
BM_22_870		WES	AMPAD_MSSM_0000069422	Female	White			White	AMPAD_MSSM_0000069422	Female	White	OKay
BM_22_938		WES	AMPAD_MSSM_0000032215	Female	White			White	AMPAD_MSSM_0000032215	Female	White	OKay
BM_22_975		WES	AMPAD_MSSM_0000056019	Female	White			Unknown	AMPAD_MSSM_0000056019	Female	Unknown	OKay
hB_DNA_12515		WES	AMPAD_MSSM_0000028710	Female	White			White	AMPAD_MSSM_0000028710	Female	White	OKay
hB_DNA_13187		WES	AMPAD_MSSM_0000037256	Female	White			White	AMPAD_MSSM_0000037256	Female	White	OKay
BM_22_1012		WES	AMPAD_MSSM_0000056537	Male	White			White	AMPAD_MSSM_0000056537	Male	White	OKay
BM_22_1006		WES	AMPAD_MSSM_0000061106	Female	White			White	AMPAD_MSSM_0000061106	Female	White	OKay
BM_22_1014		WES	AMPAD_MSSM_0000023065	Female	White			White	AMPAD_MSSM_0000023065	Female	White	OKay
BM_22_985		WES	AMPAD_MSSM_0000005301	Female	White			White			White	Exclude
BM_22_1004		WES	AMPAD_MSSM_0000064526	Female	White			White	AMPAD_MSSM_0000064526	Female	White	OKay
BM_22_822		WES	AMPAD_MSSM_0000030663	Male	White			White	AMPAD_MSSM_0000030663	Male	White	OKay
BM_22_1009		WES	AMPAD_MSSM_0000045871	Female	White			White	AMPAD_MSSM_0000045871	Female	White	OKay
hB_DNA_12537		WES	AMPAD_MSSM_0000068806	Female	White			White	AMPAD_MSSM_0000068806	Female	White	OKay
BM_22_977		WES	AMPAD_MSSM_0000019193	Male	White			White	AMPAD_MSSM_0000019193	Male	White	OKay
hB_DNA_12445		WES	AMPAD_MSSM_0000026229	Female	White			White	AMPAD_MSSM_0000026229	Female	White	OKay
hB_DNA_12427		WES	AMPAD_MSSM_0000061911	Female	White			White	AMPAD_MSSM_0000061911	Female	White	OKay
hB_DNA_12634		WES	AMPAD_MSSM_0000077223	Female	White			White	AMPAD_MSSM_0000077223	Female	White	OKay
BM_22_1020		WES	AMPAD_MSSM_0000084538	Female	White			White	AMPAD_MSSM_0000084538	Female	White	OKay
BM_22_1030		WES	AMPAD_MSSM_0000031762	Female	White			White	AMPAD_MSSM_0000031762	Female	White	OKay
BM_22_1039		WES	AMPAD_MSSM_0000078451	Male	White			White	AMPAD_MSSM_0000078451	Male	White	OKay
BM_22_1089		WES	AMPAD_MSSM_0000024420	Male	Latino			Latino	AMPAD_MSSM_0000024420	Male	Latino	OKay
BM_22_993		WES	AMPAD_MSSM_0000019543	Female	White			White	AMPAD_MSSM_0000019543	Female	White	OKay
BM_22_1001		WES	AMPAD_MSSM_0000056061	Female	White			White	AMPAD_MSSM_0000056061	Female	White	OKay
BM_22_1003		WES	AMPAD_MSSM_0000047819	Male	White			White	AMPAD_MSSM_0000047819	Male	White	OKay
BM_22_1010		WES	AMPAD_MSSM_0000058575	Female	White			Unknown	AMPAD_MSSM_0000058575	Female	Unknown	OKay
hB_DNA_13075		WES	AMPAD_MSSM_0000086087	Female	White			White	AMPAD_MSSM_0000086087	Female	White	OKay
hB_DNA_12841		WES	AMPAD_MSSM_0000075954	Male	White			White	AMPAD_MSSM_0000075954	Male	White	OKay
hB_DNA_12557		WES	AMPAD_MSSM_0000031742	Female	White			White	AMPAD_MSSM_0000031742	Female	White	OKay
hB_DNA_12465		WES	AMPAD_MSSM_0000013090	Male	White			White	AMPAD_MSSM_0000013090	Male	White	OKay
BM_22_877		WES	AMPAD_MSSM_0000014385	Female	White			White	AMPAD_MSSM_0000014385	Female	White	OKay
hB_DNA_12701		WES	AMPAD_MSSM_0000001465	Female	White			White	AMPAD_MSSM_0000001465	Female	White	OKay
BM_22_963		WES	AMPAD_MSSM_0000036866	Female	White			White	AMPAD_MSSM_0000036866	Female	White	OKay
BM_22_970		WES	AMPAD_MSSM_0000098107	Female	White			White	AMPAD_MSSM_0000098107	Female	White	OKay
BM_22_1048		WES	AMPAD_MSSM_0000040274	Male	White			White	AMPAD_MSSM_0000040274	Male	White	OKay
hB_DNA_13233		WES	AMPAD_MSSM_0000059347	Female	White			White	AMPAD_MSSM_0000059347	Female	White	OKay
hB_DNA_12667		WES	AMPAD_MSSM_0000033508	Female	Black			Black	AMPAD_MSSM_0000033508	Female	Black	OKay
BM_22_867		WES	AMPAD_MSSM_0000020588	Female	White			White	AMPAD_MSSM_0000020588	Female	White	OKay
BM_22_1022		WES	AMPAD_MSSM_0000004310	Female	Latino			Latino	AMPAD_MSSM_0000004310	Female	Latino	OKay
BM_22_900		WES	AMPAD_MSSM_0000091390	Female	Black			Black	AMPAD_MSSM_0000091390	Female	Black	OKay
BM_22_926		WES	AMPAD_MSSM_0000078471	Female	White			White	AMPAD_MSSM_0000078471	Female	White	OKay
hB_DNA_12628		WES	AMPAD_MSSM_0000026792	Female	White			White	AMPAD_MSSM_0000026792	Female	White	OKay
hB_DNA_12914		WES	AMPAD_MSSM_0000013872	Male	Unknown			White	AMPAD_MSSM_0000013872	Male	White	OKay
hB_DNA_12856		WES	AMPAD_MSSM_0000075112	Female	White			White	AMPAD_MSSM_0000075112	Female	White	OKay
BM_10_1122		WES	AMPAD_MSSM_0000077677	Female	White			White	AMPAD_MSSM_0000077677	Female	White	OKay
hB_DNA_12849		WES	AMPAD_MSSM_0000097594	Female	White			White	AMPAD_MSSM_0000097594	Female	White	OKay
BM_22_962		WES	AMPAD_MSSM_0000032995	Male	White			White	AMPAD_MSSM_0000032995	Male	White	OKay
hB_DNA_13223		WES	AMPAD_MSSM_0000007155	Male	White			White	AMPAD_MSSM_0000007155	Male	White	OKay
hB_DNA_9064		WES	AMPAD_MSSM_0000081316	Female	White			White	AMPAD_MSSM_0000081316	Female	White	OKay
BM_22_1032		WES	AMPAD_MSSM_0000068396	Female	White			White	AMPAD_MSSM_0000068396	Female	White	OKay
hB_DNA_12815		WES	AMPAD_MSSM_0000055476	Male	White			White	AMPAD_MSSM_0000055476	Male	White	OKay
BM_22_908		WES	AMPAD_MSSM_0000029637	Female	White			White	AMPAD_MSSM_0000029637	Female	White	OKay
BM_22_1041		WES	AMPAD_MSSM_0000016717	Female	White			White	AMPAD_MSSM_0000016717	Female	White	OKay
BM_22_968		WES	AMPAD_MSSM_0000013078	Male	Black			Black	AMPAD_MSSM_0000013078	Male	Black	OKay
BM_22_931		WES	AMPAD_MSSM_0000077958	Female	White			White	AMPAD_MSSM_0000077958	Female	White	OKay
hB_DNA_12758		WES	AMPAD_MSSM_0000039198	Male	White			White	AMPAD_MSSM_0000039198	Male	White	OKay
BM_22_858		WES	AMPAD_MSSM_0000026279	Male	White			White	AMPAD_MSSM_0000026279	Male	White	OKay
BM_22_1035		WES	AMPAD_MSSM_0000087519	Female	White			White	AMPAD_MSSM_0000087519	Female	White	OKay
BM_22_1016		WES	AMPAD_MSSM_0000074600	Female	White			White	AMPAD_MSSM_0000074600	Female	White	OKay
hB_DNA_12984		WES	AMPAD_MSSM_0000061680	Male	Black			Black	AMPAD_MSSM_0000061680	Male	Black	OKay
BM_22_1044		WES	AMPAD_MSSM_0000010001	Female	White			White	AMPAD_MSSM_0000010001	Female	White	OKay
BM_22_1087		WES	AMPAD_MSSM_0000084161	Female	White			White	AMPAD_MSSM_0000084161	Female	White	OKay
BM_22_852		WES	AMPAD_MSSM_0000061399	Male	White			White	AMPAD_MSSM_0000061399	Male	White	OKay
hB_DNA_13043		WES	AMPAD_MSSM_0000071241	Male	White			White	AMPAD_MSSM_0000071241	Male	White	OKay
BM_22_997		WES	AMPAD_MSSM_0000019562	Female	White			White	AMPAD_MSSM_0000019562	Female	White	OKay
BM_22_1050		WES	AMPAD_MSSM_0000006643	Male	White			White	AMPAD_MSSM_0000006643	Male	White	OKay
hB_DNA_13165		WES	AMPAD_MSSM_0000080803	Female	White			White	AMPAD_MSSM_0000080803	Female	White	OKay
hB_DNA_12785		WES	AMPAD_MSSM_0000067883	Female	White			White	AMPAD_MSSM_0000067883	Female	White	OKay
BM_22_910		WES	AMPAD_MSSM_0000015395	Female	White			White	AMPAD_MSSM_0000015395	Female	White	OKay
BM_22_1069		WES	AMPAD_MSSM_0000029124	Female	White			White	AMPAD_MSSM_0000029124	Female	White	OKay
BM_22_1056		WES	AMPAD_MSSM_0000016204	Female	White			White	AMPAD_MSSM_0000016204	Female	White	OKay
BM_22_998		WES	AMPAD_MSSM_0000003284	Female	White			White	AMPAD_MSSM_0000003284	Female	White	OKay
BM_22_1060		WES	AMPAD_MSSM_0000077445	Female	White			White	AMPAD_MSSM_0000077445	Female	White	OKay
BM_22_878		WES	AMPAD_MSSM_0000046265	Male	White			White	AMPAD_MSSM_0000046265	Male	White	OKay
BM_22_868		WES	AMPAD_MSSM_0000028034	Female	White			White	AMPAD_MSSM_0000028034	Female	White	OKay
BM_22_1027		WES	AMPAD_MSSM_0000064525	Female	Black			Black	AMPAD_MSSM_0000064525	Female	Black	OKay
BM_22_924		WES	AMPAD_MSSM_0000038686	Female	White			White	AMPAD_MSSM_0000038686	Female	White	OKay
BM_22_824		WES	AMPAD_MSSM_0000012047	Female	White			White	AMPAD_MSSM_0000012047	Female	White	OKay
BM_22_883		WES	AMPAD_MSSM_0000012846	Female	White			White	AMPAD_MSSM_0000012846	Female	White	OKay
BM_22_1064		WES	AMPAD_MSSM_0000096800	Female	White			White	AMPAD_MSSM_0000096800	Female	White	OKay
BM_22_896		WES	AMPAD_MSSM_0000087007	Female	White			White	AMPAD_MSSM_0000087007	Female	White	OKay
BM_22_964		WES	AMPAD_MSSM_0000074087	Male	White			White	AMPAD_MSSM_0000074087	Male	White	OKay
hB_DNA_12505		WES	AMPAD_MSSM_0000028083	Female	White			White	AMPAD_MSSM_0000028083	Female	White	OKay
hB_DNA_12945		WES	AMPAD_MSSM_0000060407	Male	White			White	AMPAD_MSSM_0000060407	Male	White	OKay
BM_22_847		WES	AMPAD_MSSM_0000048992	Male	White			White	AMPAD_MSSM_0000048992	Male	White	OKay
BM_10_1084		WES	AMPAD_MSSM_0000083880	Female	Black			Black	AMPAD_MSSM_0000083880	Female	Black	OKay
BM_22_944		WES	AMPAD_MSSM_0000048247	Female	Black			Black	AMPAD_MSSM_0000048247	Female	Black	OKay
BM_22_893		WES	AMPAD_MSSM_0000064974	Male	White			White	AMPAD_MSSM_0000064974	Male	White	OKay
BM_22_943		WES	AMPAD_MSSM_0000076897	Female	White			White	AMPAD_MSSM_0000076897	Female	White	OKay
BM_22_851		WES	AMPAD_MSSM_0000031969	Male	White			White	AMPAD_MSSM_0000031969	Male	White	OKay
BM_22_942		WES	AMPAD_MSSM_0000019050	Female	White			White	AMPAD_MSSM_0000019050	Female	White	OKay
BM_22_923		WES	AMPAD_MSSM_0000093210	Female	White			White	AMPAD_MSSM_0000093210	Female	White	OKay
BM_22_850		WES	AMPAD_MSSM_0000019281	Male	White			White	AMPAD_MSSM_0000019281	Male	White	OKay
BM_22_905		WES	AMPAD_MSSM_0000046694	Male	White			White	AMPAD_MSSM_0000046694	Male	White	OKay
BM_22_1023		WES	AMPAD_MSSM_0000028611	Male	White			White	AMPAD_MSSM_0000028611	Male	White	OKay
BM_22_991		WES	AMPAD_MSSM_0000086050	Female	White			White	AMPAD_MSSM_0000086050	Female	White	OKay
BM_22_860		WES	AMPAD_MSSM_0000004113	Female	White			White	AMPAD_MSSM_0000004113	Female	White	OKay
BM_22_909		WES	AMPAD_MSSM_0000084521	Male	White			White	AMPAD_MSSM_0000084521	Male	White	OKay
BM_22_892		WES	AMPAD_MSSM_0000002772	Female	White			White	AMPAD_MSSM_0000002772	Female	White	OKay
BM_22_981		WES	AMPAD_MSSM_0000036067	Female	White			White	AMPAD_MSSM_0000036067	Female	White	OKay
BM_22_1062		WES	AMPAD_MSSM_0000051093	Male	White			White	AMPAD_MSSM_0000035115	Female	White	Remap
BM_22_863		WES	AMPAD_MSSM_0000080522	Male	White			White	AMPAD_MSSM_0000080522	Male	White	OKay
BM_22_984		WES	AMPAD_MSSM_0000060126	Female	White			White	AMPAD_MSSM_0000060126	Female	White	OKay
BM_22_859		WES	AMPAD_MSSM_0000099413	Male	White			White	AMPAD_MSSM_0000099413	Male	White	OKay
BM_22_1052		WES	AMPAD_MSSM_0000008176	Female	White			White	AMPAD_MSSM_0000008176	Female	White	OKay
BM_22_856		WES	AMPAD_MSSM_0000067602	Male	White			White	AMPAD_MSSM_0000067602	Male	White	OKay
BM_22_933		WES	AMPAD_MSSM_0000073574	Female	White			White	AMPAD_MSSM_0000073574	Female	White	OKay
hB_DNA_12455		WES	AMPAD_MSSM_0000060654	Male	White			White	AMPAD_MSSM_0000060654	Male	White	OKay
BM_22_988		WES	AMPAD_MSSM_0000047734	Male	Black			Black	AMPAD_MSSM_0000047734	Male	Black	OKay
BM_22_1033		WES	AMPAD_MSSM_0000054682	Female	White			White	AMPAD_MSSM_0000054682	Female	White	OKay
BM_22_1025		WES	AMPAD_MSSM_0000083136	Male	White			White	AMPAD_MSSM_0000083136	Male	White	OKay
BM_22_882		WES	AMPAD_MSSM_0000061517	Female	White			White	AMPAD_MSSM_0000061517	Female	White	OKay
BM_22_840		WES	AMPAD_MSSM_0000070216	Female	White			White	AMPAD_MSSM_0000070216	Female	White	OKay
BM_22_854		WES	AMPAD_MSSM_0000041763	Male	White			White	AMPAD_MSSM_0000041763	Male	White	OKay
BM_22_982		WES	AMPAD_MSSM_0000005883	Female	White			White	AMPAD_MSSM_0000005883	Female	White	OKay
BM_22_861		WES	AMPAD_MSSM_0000028843	Female	White			White	AMPAD_MSSM_0000028843	Female	White	OKay
BM_22_873		WES	AMPAD_MSSM_0000051955	Female	White			White	AMPAD_MSSM_0000051955	Female	White	OKay
BM_22_1070		WES	AMPAD_MSSM_0000011243	Female	White			White	AMPAD_MSSM_0000011243	Female	White	OKay
hB_DNA_12833		WES	AMPAD_MSSM_0000005617	Male	White			White	AMPAD_MSSM_0000005617	Male	White	OKay
hB_DNA_12879		WES	AMPAD_MSSM_0000009946	Male	White			White	AMPAD_MSSM_0000009946	Male	White	OKay
BM_22_834		WES	AMPAD_MSSM_0000016653	Male	White			White	AMPAD_MSSM_0000016653	Male	White	OKay
BM_22_972		WES	AMPAD_MSSM_0000066858	Female	White			White	AMPAD_MSSM_0000066858	Female	White	OKay
hB_DNA_12705		WES	AMPAD_MSSM_0000053938	Male	White			White	AMPAD_MSSM_0000053938	Male	White	OKay
BM_22_1034		WES	AMPAD_MSSM_0000028098	Female	White			White	AMPAD_MSSM_0000028098	Female	White	OKay
BM_22_1024		WES	AMPAD_MSSM_0000050580	Female	White			White	AMPAD_MSSM_0000050580	Female	White	OKay
BM_10_967		WES	AMPAD_MSSM_0000085981	Female	White			White	AMPAD_MSSM_0000085981	Female	White	OKay
BM_22_872		WES	AMPAD_MSSM_0000034302	Male	White			White	AMPAD_MSSM_0000034302	Male	White	OKay
hB_DNA_13239		WES	AMPAD_MSSM_0000089930	Female	White			White	AMPAD_MSSM_0000089930	Female	White	OKay
BM_22_1037		WES	AMPAD_MSSM_0000043863	Male	White			White	AMPAD_MSSM_0000043863	Male	White	OKay
BM_22_1043		WES	AMPAD_MSSM_0000071789	Female	Black			Black	AMPAD_MSSM_0000071789	Female	Black	OKay
hB_DNA_12997		WES	AMPAD_MSSM_0000040855	Female	White			White	AMPAD_MSSM_0000040855	Female	White	OKay
BM_22_1046		WES	AMPAD_MSSM_0000044958	Female	White			White	AMPAD_MSSM_0000044958	Female	White	OKay
BM_22_935		WES	AMPAD_MSSM_0000014666	Female	White			White	AMPAD_MSSM_0000014666	Female	White	OKay
BM_22_886		WES	AMPAD_MSSM_0000029582	Female	White			White	AMPAD_MSSM_0000029582	Female	White	OKay
hB_DNA_13084		WES	AMPAD_MSSM_0000049781	Female	White			White	AMPAD_MSSM_0000049781	Female	White	OKay
BM_22_848		WES	AMPAD_MSSM_0000023152	Male	White			White	AMPAD_MSSM_0000023152	Male	White	OKay
hB_DNA_13142		WES	AMPAD_MSSM_0000024227	Female	White			White	AMPAD_MSSM_0000024227	Female	White	OKay
hB_DNA_13176		WES	AMPAD_MSSM_0000097579	Female	White			White	AMPAD_MSSM_0000097579	Female	White	OKay
BM_22_897		WES	AMPAD_MSSM_0000033789	Male	Black			White	AMPAD_MSSM_0000099345	Female	White	Remap
BM_22_969		WES	AMPAD_MSSM_0000076365	Female	White			White	AMPAD_MSSM_0000076365	Female	White	OKay
BM_22_846		WES	AMPAD_MSSM_0000010632	Female	White			White	AMPAD_MSSM_0000010632	Female	White	OKay
BM_22_898		WES	AMPAD_MSSM_0000007949	Female	White			White	AMPAD_MSSM_0000007949	Female	White	OKay
BM_22_888		WES	AMPAD_MSSM_0000095439	Female	White			White	AMPAD_MSSM_0000095439	Female	White	OKay
BM_22_1026		WES	AMPAD_MSSM_0000099310	Female	White			White	AMPAD_MSSM_0000099310	Female	White	OKay
BM_22_947		WES	AMPAD_MSSM_0000090897	Female	White			White	AMPAD_MSSM_0000090897	Female	White	OKay
BM_22_986		WES	AMPAD_MSSM_0000070235	Female	White			White	AMPAD_MSSM_0000070235	Female	White	OKay
BM_22_994		WES	AMPAD_MSSM_0000045801	Female	Black			Black	AMPAD_MSSM_0000045801	Female	Black	OKay
BM_22_917		WES	AMPAD_MSSM_0000069155	Male	White			White	AMPAD_MSSM_0000069155	Male	White	OKay
BM_22_907		WES	AMPAD_MSSM_0000008299	Female	White			White	AMPAD_MSSM_0000008299	Female	White	OKay
BM_22_842		WES	AMPAD_MSSM_0000036634	Female	White			White	AMPAD_MSSM_0000036634	Female	White	OKay
BM_22_999		WES	AMPAD_MSSM_0000010795	Female	Latino			Latino	AMPAD_MSSM_0000010795	Female	Latino	OKay
hB_DNA_13022		WES	AMPAD_MSSM_0000084955	Female	White			White	AMPAD_MSSM_0000084955	Female	White	OKay
BM_22_918		WES	AMPAD_MSSM_0000072035	Female	White			White	AMPAD_MSSM_0000072035	Female	White	OKay
BM_22_1065		WES	AMPAD_MSSM_0000081616	Male	White			White	AMPAD_MSSM_0000081616	Male	White	OKay
BM_22_1073		WES	AMPAD_MSSM_0000020356	Female	White			White	AMPAD_MSSM_0000020356	Female	White	OKay
BM_22_919		WES	AMPAD_MSSM_0000094517	Male	White			White	AMPAD_MSSM_0000094517	Male	White	OKay
hB_DNA_12654		WES	AMPAD_MSSM_0000039233	Female	White			White	AMPAD_MSSM_0000039233	Female	White	OKay
BM_22_1075		WES	AMPAD_MSSM_0000029918	Female	White			White	AMPAD_MSSM_0000029918	Female	White	OKay
BM_22_845		WES	AMPAD_MSSM_0000016998	Male	White			Unknown	AMPAD_MSSM_0000016998	Male	Unknown	OKay
BM_22_857		WES	AMPAD_MSSM_0000010233	Male	White			White	AMPAD_MSSM_0000010233	Male	White	OKay
BM_22_971		WES	AMPAD_MSSM_0000076678	Male	Latino			Latino	AMPAD_MSSM_0000076678	Male	Latino	OKay
BM_22_920		WES	AMPAD_MSSM_0000065319	Female	White			White	AMPAD_MSSM_0000065319	Female	White	OKay
BM_22_855		WES	AMPAD_MSSM_0000083367	Male	White			White	AMPAD_MSSM_0000083367	Male	White	OKay
BM_22_956		WES	AMPAD_MSSM_0000039184	Female	White			White	AMPAD_MSSM_0000039184	Female	White	OKay
BM_22_865		WES	AMPAD_MSSM_0000027521	Male	White			White	AMPAD_MSSM_0000027521	Male	White	OKay
BM_22_830		WES	AMPAD_MSSM_0000039480	Female	White			Unknown	AMPAD_MSSM_0000039480	Female	Unknown	OKay
BM_22_974		WES	AMPAD_MSSM_0000070448	Male	White			White	AMPAD_MSSM_0000070448	Male	White	OKay
BM_22_821		WES	AMPAD_MSSM_0000074881	Male	White			White	AMPAD_MSSM_0000074881	Male	White	OKay
BM_22_1066		WES	AMPAD_MSSM_0000036121	Male	White			White	AMPAD_MSSM_0000036121	Male	White	OKay
BM_22_906		WES	AMPAD_MSSM_0000010282	Male	White			White	AMPAD_MSSM_0000010282	Male	White	OKay
hB_DNA_13121		WES	AMPAD_MSSM_0000081898	Female	White			White	AMPAD_MSSM_0000081898	Female	White	OKay
hB_DNA_13208		WES	AMPAD_MSSM_0000082228	Female	White			White	AMPAD_MSSM_0000082228	Female	White	OKay
BM_22_899		WES	AMPAD_MSSM_0000021278	Female	White			White	AMPAD_MSSM_0000021278	Female	White	OKay
BM_22_1067		WES	AMPAD_MSSM_0000019844	Female	Black			Black	AMPAD_MSSM_0000019844	Female	Black	OKay
BM_22_820		WES	AMPAD_MSSM_0000063213	Female	Black			Black	AMPAD_MSSM_0000063213	Female	Black	OKay
hB_DNA_12795		WES	AMPAD_MSSM_0000044223	Male	White			White	AMPAD_MSSM_0000044223	Male	White	OKay
BM_22_1085		WES	AMPAD_MSSM_0000047207	Female	White			White	AMPAD_MSSM_0000047207	Female	White	OKay
BM_22_946		WES	AMPAD_MSSM_0000018768	Female	White			White	AMPAD_MSSM_0000018768	Female	White	OKay
BM_22_1077		WES	AMPAD_MSSM_0000055245	Male	White			White	AMPAD_MSSM_0000055245	Male	White	OKay
BM_22_862		WES	AMPAD_MSSM_0000005849	Female	White			White	AMPAD_MSSM_0000005849	Female	White	OKay
BM_22_952		WES	AMPAD_MSSM_0000016485	Male	Latino			Latino	AMPAD_MSSM_0000016485	Male	Latino	OKay
BM_22_881		WES	AMPAD_MSSM_0000003566	Female	White			White	AMPAD_MSSM_0000003566	Female	White	OKay
hB_DNA_13127		WES	AMPAD_MSSM_0000044790	Female	White			White	AMPAD_MSSM_0000044790	Female	White	OKay
BM_22_891		WES	AMPAD_MSSM_0000009439	Female	White			White	AMPAD_MSSM_0000009439	Female	White	OKay
BM_22_949		WES	AMPAD_MSSM_0000080009	Female	White			White	AMPAD_MSSM_0000080009	Female	White	OKay
BM_22_843		WES	AMPAD_MSSM_0000000207	Female	White			White	AMPAD_MSSM_0000000207	Female	White	OKay
BM_22_889		WES	AMPAD_MSSM_0000048528	Female	White			White	AMPAD_MSSM_0000048528	Female	White	OKay
BM_22_901		WES	AMPAD_MSSM_0000035609	Male	White			White	AMPAD_MSSM_0000035609	Male	White	OKay
BM_22_844		WES	AMPAD_MSSM_0000038069	Female	White			White	AMPAD_MSSM_0000038069	Female	White	OKay
BM_22_916		WES	AMPAD_MSSM_0000080571	Male	White			White	AMPAD_MSSM_0000080571	Male	White	OKay
BM_22_989		WES	AMPAD_MSSM_0000079856	Female	White			White	AMPAD_MSSM_0000079856	Female	White	OKay
BM_22_880		WES	AMPAD_MSSM_0000066936	Male	White			White	AMPAD_MSSM_0000066936	Male	White	OKay
BM_22_1042		WES	AMPAD_MSSM_0000002491	Female	White			White	AMPAD_MSSM_0000002491	Female	White	OKay
BM_22_819		WES	AMPAD_MSSM_0000028892	Female	White			White	AMPAD_MSSM_0000028892	Female	White	OKay
BM_22_853		WES	AMPAD_MSSM_0000090133	Male	White			White	AMPAD_MSSM_0000090133	Male	White	OKay
hB_DNA_13024		WES	AMPAD_MSSM_0000002899	Female	White			White	AMPAD_MSSM_0000002899	Female	White	OKay
BM_22_1017		WES	AMPAD_MSSM_0000064293	Female	Black			Black	AMPAD_MSSM_0000064293	Female	Black	OKay
BM_22_978		WES	AMPAD_MSSM_0000038454	Female	White			White	AMPAD_MSSM_0000038454	Female	White	OKay
BM_22_1076		WES	AMPAD_MSSM_0000061631	Female	White			White	AMPAD_MSSM_0000061631	Female	White	OKay
BM_22_1088		WES	AMPAD_MSSM_0000012614	Female	Black			Black	AMPAD_MSSM_0000012614	Female	Black	OKay
BM_22_841		WES	AMPAD_MSSM_0000060935	Male	White			White	AMPAD_MSSM_0000060935	Male	White	OKay
BM_22_816		WES	AMPAD_MSSM_0000035096	Female	White			White	AMPAD_MSSM_0000035096	Female	White	OKay
BM_22_1078		WES	AMPAD_MSSM_0000076498	Female	White			White	AMPAD_MSSM_0000076498	Female	White	OKay
BM_22_818		WES	AMPAD_MSSM_0000098979	Female	White			White	AMPAD_MSSM_0000098979	Female	White	OKay
BM_22_1018		WES	AMPAD_MSSM_0000049006	Female	White			White	AMPAD_MSSM_0000049006	Female	White	OKay
BM_22_921		WES	AMPAD_MSSM_0000073140	Female	Black			Black	AMPAD_MSSM_0000073140	Female	Black	OKay
hB_DNA_13162		WES	AMPAD_MSSM_0000036388	Female	Black			Black	AMPAD_MSSM_0000036388	Female	Black	OKay
BM_22_945		WES	AMPAD_MSSM_0000086213	Male	White			White	AMPAD_MSSM_0000086213	Male	White	OKay
BM_22_959		WES	AMPAD_MSSM_0000021046	Female	White			White	AMPAD_MSSM_0000021046	Female	White	OKay
BM_22_979		WES	AMPAD_MSSM_0000054219	Male	White			White	AMPAD_MSSM_0000054219	Male	White	OKay
BM_22_922		WES	AMPAD_MSSM_0000041299	Female	White			White	AMPAD_MSSM_0000041299	Female	White	OKay
BM_22_955		WES	AMPAD_MSSM_0000028379	Female	Latino			Latino	AMPAD_MSSM_0000028379	Female	Latino	OKay
BM_22_903		WES	AMPAD_MSSM_0000067819	Female	White			White	AMPAD_MSSM_0000067819	Female	White	OKay
hB_DNA_12485		WES	AMPAD_MSSM_0000034015	Female	White			White	AMPAD_MSSM_0000034015	Female	White	OKay
hB_DNA_12475		WES	AMPAD_MSSM_0000059697	Female	Black			Black	AMPAD_MSSM_0000059697	Female	Black	OKay
BM_22_1079		WES	AMPAD_MSSM_0000040584	Male	Latino			Latino	AMPAD_MSSM_0000040584	Male	Latino	OKay
BM_22_934		WES	AMPAD_MSSM_0000072114	Female	White			White	AMPAD_MSSM_0000072114	Female	White	OKay
hB_DNA_13062		WES	AMPAD_MSSM_0000010730	Female	White			White	AMPAD_MSSM_0000010730	Female	White	OKay
BM_22_927		WES	AMPAD_MSSM_0000037941	Male	White			White	AMPAD_MSSM_0000037941	Male	White	OKay
BM_22_1063		WES	AMPAD_MSSM_0000035115	Female	White			White	AMPAD_MSSM_0000051093	Male	White	Remap
BM_22_1080		WES	AMPAD_MSSM_0000099182	Male	Latino			Latino	AMPAD_MSSM_0000099182	Male	Latino	OKay
BM_22_987		WES	AMPAD_MSSM_0000007283	Female	Latino			Latino	AMPAD_MSSM_0000007283	Female	Latino	OKay
hB_DNA_12528		WES	AMPAD_MSSM_0000086262	Male	White			White	AMPAD_MSSM_0000086262	Male	White	OKay
BM_22_948		WES	AMPAD_MSSM_0000021614	Female	White			White	AMPAD_MSSM_0000021614	Female	White	OKay
BM_22_957		WES	AMPAD_MSSM_0000073342	Female	Black			Black	AMPAD_MSSM_0000073342	Female	Black	OKay
BM_22_1002		WES	AMPAD_MSSM_0000047503	Female	White			White	AMPAD_MSSM_0000047503	Female	White	OKay
BM_22_869		WES	AMPAD_MSSM_0000008743	Female	White			White	AMPAD_MSSM_0000008743	Female	White	OKay
wgs68411		WGS	AMPAD_MSSM_0000026992	Female	Black		Female	Black	AMPAD_MSSM_0000026992	Female	Black	OKay
wgs68416		WGS	AMPAD_MSSM_0000050580	Female	White		Female	White	AMPAD_MSSM_0000050580	Female	White	OKay
wgs68419		WGS	AMPAD_MSSM_0000084538	Female	White		Female	White	AMPAD_MSSM_0000084538	Female	White	OKay
wgs68420		WGS	AMPAD_MSSM_0000077591	Female	White		Female	White	AMPAD_MSSM_0000077591	Female	White	OKay
wgs68422		WGS	AMPAD_MSSM_0000029716	Male	White		Male	White	AMPAD_MSSM_0000029716	Male	White	OKay
wgs68423		WGS	AMPAD_MSSM_0000085700	Male	White		Male	White	AMPAD_MSSM_0000085700	Male	White	OKay
wgs68424		WGS	AMPAD_MSSM_0000075505	Female	Latino		Female	Latino	AMPAD_MSSM_0000075505	Female	Latino	OKay
wgs68425		WGS	AMPAD_MSSM_0000058575	Female	White		Female	Unknown	AMPAD_MSSM_0000058575	Female	Unknown	OKay
wgs68427		WGS	AMPAD_MSSM_0000056061	Female	White		Female	White	AMPAD_MSSM_0000056061	Female	White	OKay
wgs68428		WGS	AMPAD_MSSM_0000252323	Female	White		Female	White	AMPAD_MSSM_0000252323	Female	White	OKay
wgs68430		WGS	AMPAD_MSSM_0000019193	Male	White		Male	White	AMPAD_MSSM_0000019193	Male	White	OKay
wgs68431		WGS	AMPAD_MSSM_0000019543	Female	White		Female	White	AMPAD_MSSM_0000019543	Female	White	OKay
wgs68433		WGS	AMPAD_MSSM_0000067003	Female	Black		Female	Black	AMPAD_MSSM_0000067003	Female	Black	OKay
wgs68434		WGS	AMPAD_MSSM_0000075954	Male	White		Male	White	AMPAD_MSSM_0000075954	Male	White	OKay
wgs68435		WGS	AMPAD_MSSM_0000033390	Female	Latino		Female	Latino	AMPAD_MSSM_0000033390	Female	Latino	OKay
wgs68454		WGS	AMPAD_MSSM_0000056537	Male	White		Male	White	AMPAD_MSSM_0000056537	Male	White	OKay
wgs68455		WGS	AMPAD_MSSM_0000061106	Female	White		Female	White	AMPAD_MSSM_0000061106	Female	White	OKay
wgs68515		WGS	AMPAD_MSSM_0000080803	Female	White		Female	White	AMPAD_MSSM_0000080803	Female	White	OKay
wgs68522		WGS	AMPAD_MSSM_0000046265	Male	White		Male	White	AMPAD_MSSM_0000046265	Male	White	OKay
wgs68586		WGS	AMPAD_MSSM_0000072035	Female	White		Female	White	AMPAD_MSSM_0000072035	Female	White	OKay
wgs68622		WGS	AMPAD_MSSM_0000044223	Male	White		Male	White	AMPAD_MSSM_0000044223	Male	White	OKay
wgs68624		WGS	AMPAD_MSSM_0000055245	Male	White		Male	White	AMPAD_MSSM_0000055245	Male	White	OKay
wgs68637		WGS	AMPAD_MSSM_0000002899	Female	White		Female	White	AMPAD_MSSM_0000002899	Female	White	OKay
wgs68658		WGS	AMPAD_MSSM_0000010730	Female	White		Female	White	AMPAD_MSSM_0000010730	Female	White	OKay
wgs68682		WGS	AMPAD_MSSM_0000090996	Female	White		Female	White	AMPAD_MSSM_0000090996	Female	White	OKay
wgs70460		WGS	AMPAD_MSSM_0000028611	Male	White		Male	White	AMPAD_MSSM_0000028611	Male	White	OKay
wgs70475		WGS	AMPAD_MSSM_0000071789	Female	Black		Female	Black	AMPAD_MSSM_0000071789	Female	Black	OKay
wgs70485		WGS	AMPAD_MSSM_0000010282	Male	White		Male	White	AMPAD_MSSM_0000010282	Male	White	OKay
wgs70490		WGS	AMPAD_MSSM_0000028892	Female	White		Female	White	AMPAD_MSSM_0000028892	Female	White	OKay
wgs70524		WGS	AMPAD_MSSM_0000064456	Female	Latino		Female	Latino	AMPAD_MSSM_0000064456	Female	Latino	OKay
wgs70539		WGS	AMPAD_MSSM_0000068396	Female	White		Female	White	AMPAD_MSSM_0000068396	Female	White	OKay
wgs70546		WGS	AMPAD_MSSM_0000028034	Female	White		Female	White	AMPAD_MSSM_0000028034	Female	White	OKay
wgs70568		WGS	AMPAD_MSSM_0000070235	Female	White		Female	White	AMPAD_MSSM_0000070235	Female	White	OKay
wgs70579		WGS	AMPAD_MSSM_0000039480	Female	White		Female	Unknown	AMPAD_MSSM_0000039480	Female	Unknown	OKay
wgs70594		WGS	AMPAD_MSSM_0000012614	Female	Black		Female	Black	AMPAD_MSSM_0000012614	Female	Black	OKay
wgs70609		WGS	AMPAD_MSSM_0000035115	Female	White		Female	White	AMPAD_MSSM_0000035115	Female	White	OKay
wgs70614		WGS	AMPAD_MSSM_0000008743	Female	White		Female	White	AMPAD_MSSM_0000008743	Female	White	OKay
wgs70635		WGS	AMPAD_MSSM_0000099877	Male	Asian		Male	Asian	AMPAD_MSSM_0000099877	Male	Asian	OKay
wgs70640		WGS	AMPAD_MSSM_0000021530	Male	Latino		Male	Latino	AMPAD_MSSM_0000021530	Male	Latino	OKay
wgs70659		WGS	AMPAD_MSSM_0000052479	Male	Black		Male	Black	AMPAD_MSSM_0000052479	Male	Black	OKay
wgs70665		WGS	AMPAD_MSSM_0000044785	Female	White		Female	White	AMPAD_MSSM_0000044785	Female	White	OKay
wgs70672		WGS	AMPAD_MSSM_0000091139	Female	White		Female	White	AMPAD_MSSM_0000091139	Female	White	OKay
wgs70688		WGS	AMPAD_MSSM_0000077861	Male	White		Male	White	AMPAD_MSSM_0000077861	Male	White	OKay
wgs70696		WGS	AMPAD_MSSM_0000070448	Male	White		Male	White	AMPAD_MSSM_0000070448	Male	White	OKay
wgs71673		WGS	AMPAD_MSSM_0000086213	Male	White		Male	White	AMPAD_MSSM_0000086213	Male	White	OKay
wgs71674		WGS	AMPAD_MSSM_0000023152	Male	White		Male	White	AMPAD_MSSM_0000023152	Male	White	OKay
wgs71675		WGS	AMPAD_MSSM_0000010233	Male	White		Male	White	AMPAD_MSSM_0000010233	Male	White	OKay
wgs71677		WGS	AMPAD_MSSM_0000008176	Female	White		Female	White	AMPAD_MSSM_0000008176	Female	White	OKay
wgs71679		WGS	AMPAD_MSSM_0000064974	Male	White		Male	White	AMPAD_MSSM_0000064974	Male	White	OKay
wgs71684		WGS	AMPAD_MSSM_0000076188	Male	White		Male	White	AMPAD_MSSM_0000076188	Male	White	OKay
wgs71685		WGS	AMPAD_MSSM_0000016747	Male	White		Male	White	AMPAD_MSSM_0000016747	Male	White	OKay
wgs71686		WGS	AMPAD_MSSM_0000048992	Male	White		Male	White	AMPAD_MSSM_0000048992	Male	White	OKay
wgs71687		WGS	AMPAD_MSSM_0000045634	Male	White		Male	White	AMPAD_MSSM_0000045634	Male	White	OKay
wgs71688		WGS	AMPAD_MSSM_0000038069	Female	White		Female	White	AMPAD_MSSM_0000038069	Female	White	OKay
wgs71689		WGS	AMPAD_MSSM_0000066936	Male	White		Male	White	AMPAD_MSSM_0000066936	Male	White	OKay
wgs71690		WGS	AMPAD_MSSM_0000020485	Female	White		Female	White	AMPAD_MSSM_0000020485	Female	White	OKay
wgs71691		WGS	AMPAD_MSSM_0000032714	Female	White		Female	White	AMPAD_MSSM_0000032714	Female	White	OKay
wgs71692		WGS	AMPAD_MSSM_0000038454	Female	White		Female	White	AMPAD_MSSM_0000038454	Female	White	OKay
wgs71693		WGS	AMPAD_MSSM_0000081405	Male	Black		Male	Black	AMPAD_MSSM_0000081405	Male	Black	OKay
wgs71694		WGS	AMPAD_MSSM_0000060935	Male	White		Male	White	AMPAD_MSSM_0000060935	Male	White	OKay
wgs71695		WGS	AMPAD_MSSM_0000029668	Male	Latino		Male	Latino	AMPAD_MSSM_0000029668	Male	Latino	OKay
wgs71697		WGS	AMPAD_MSSM_0000072114	Female	White		Female	White	AMPAD_MSSM_0000072114	Female	White	OKay
wgs71698		WGS	AMPAD_MSSM_0000077677	Female	White		Female	White	AMPAD_MSSM_0000077677	Female	White	OKay
wgs71699		WGS	AMPAD_MSSM_0000061399	Male	White		Male	White	AMPAD_MSSM_0000061399	Male	White	OKay
wgs71700		WGS	AMPAD_MSSM_0000096800	Female	White		Female	White	AMPAD_MSSM_0000096800	Female	White	OKay
wgs71701		WGS	AMPAD_MSSM_0000061911	Female	White		Female	White	AMPAD_MSSM_0000061911	Female	White	OKay
wgs71702		WGS	AMPAD_MSSM_0000019281	Male	White		Male	White	AMPAD_MSSM_0000019281	Male	White	OKay
wgs71703		WGS	AMPAD_MSSM_0000050299	Female	White		Female	White	AMPAD_MSSM_0000050299	Female	White	OKay
wgs71704		WGS	AMPAD_MSSM_0000031762	Female	White		Female	White	AMPAD_MSSM_0000031762	Female	White	OKay
wgs71705		WGS	AMPAD_MSSM_0000080522	Male	White		Male	White	AMPAD_MSSM_0000080522	Male	White	OKay
wgs71706		WGS	AMPAD_MSSM_0000078451	Male	White		Male	White	AMPAD_MSSM_0000078451	Male	White	OKay
wgs71708		WGS	AMPAD_MSSM_0000006160	Male	White		Male	White	AMPAD_MSSM_0000006160	Male	White	OKay
wgs71709		WGS	AMPAD_MSSM_0000086087	Female	White		Female	White	AMPAD_MSSM_0000086087	Female	White	OKay
wgs71710		WGS	AMPAD_MSSM_0000054682	Female	White		Female	White	AMPAD_MSSM_0000054682	Female	White	OKay
wgs71711		WGS	AMPAD_MSSM_0000031742	Female	White		Female	White	AMPAD_MSSM_0000031742	Female	White	OKay
wgs71712		WGS	AMPAD_MSSM_0000013090	Male	White		Male	White	AMPAD_MSSM_0000013090	Male	White	OKay
wgs71713		WGS	AMPAD_MSSM_0000059347	Female	White		Female	White	AMPAD_MSSM_0000059347	Female	White	OKay
wgs71714		WGS	AMPAD_MSSM_0000033508	Female	Black		Female	Black	AMPAD_MSSM_0000033508	Female	Black	OKay
wgs71715		WGS	AMPAD_MSSM_0000020588	Female	White		Female	White	AMPAD_MSSM_0000020588	Female	White	OKay
wgs71716		WGS	AMPAD_MSSM_0000040274	Male	White		Male	White	AMPAD_MSSM_0000040274	Male	White	OKay
wgs71717		WGS	AMPAD_MSSM_0000004310	Female	Latino		Female	Latino	AMPAD_MSSM_0000004310	Female	Latino	OKay
wgs71718		WGS	AMPAD_MSSM_0000091390	Female	Black		Female	Black	AMPAD_MSSM_0000091390	Female	Black	OKay
wgs71719		WGS	AMPAD_MSSM_0000078471	Female	White		Female	White	AMPAD_MSSM_0000078471	Female	White	OKay
wgs71720		WGS	AMPAD_MSSM_0000013872	Male	Unknown		Male	White	AMPAD_MSSM_0000013872	Male	White	OKay
wgs71721		WGS	AMPAD_MSSM_0000075112	Female	White		Female	White	AMPAD_MSSM_0000075112	Female	White	OKay
wgs71722		WGS	AMPAD_MSSM_0000076678	Male	Latino		Male	Latino	AMPAD_MSSM_0000076678	Male	Latino	OKay
wgs71723		WGS	AMPAD_MSSM_0000032995	Male	White		Male	White	AMPAD_MSSM_0000032995	Male	White	OKay
wgs71724		WGS	AMPAD_MSSM_0000007155	Male	White		Male	White	AMPAD_MSSM_0000007155	Male	White	OKay
wgs71725		WGS	AMPAD_MSSM_0000081316	Female	White		Female	White	AMPAD_MSSM_0000081316	Female	White	OKay
wgs71726		WGS	AMPAD_MSSM_0000041763	Male	White		Male	White	AMPAD_MSSM_0000041763	Male	White	OKay
wgs71727		WGS	AMPAD_MSSM_0000055476	Male	White		Male	White	AMPAD_MSSM_0000055476	Male	White	OKay
wgs71728		WGS	AMPAD_MSSM_0000029637	Female	White		Female	White	AMPAD_MSSM_0000029637	Female	White	OKay
wgs71729		WGS	AMPAD_MSSM_0000077958	Female	White		Male	White		Male	White	Exclude
wgs71730		WGS	AMPAD_MSSM_0000074600	Female	White		Female	White	AMPAD_MSSM_0000074600	Female	White	OKay
wgs71731		WGS	AMPAD_MSSM_0000010001	Female	White		Female	White	AMPAD_MSSM_0000015395	Female	White	Remap
wgs71732		WGS	AMPAD_MSSM_0000084161	Female	White		Female	White	AMPAD_MSSM_0000084161	Female	White	OKay
wgs71733		WGS	AMPAD_MSSM_0000071241	Male	White		Male	White	AMPAD_MSSM_0000071241	Male	White	OKay
wgs71734		WGS	AMPAD_MSSM_0000045402	Male	White		Male	White	AMPAD_MSSM_0000045402	Male	White	OKay
wgs71735		WGS	AMPAD_MSSM_0000019562	Female	White		Female	White	AMPAD_MSSM_0000019562	Female	White	OKay
wgs71736		WGS	AMPAD_MSSM_0000061680	Male	Black		Male	Black	AMPAD_MSSM_0000061680	Male	Black	OKay
wgs71737		WGS	AMPAD_MSSM_0000028843	Female	White		Female	White	AMPAD_MSSM_0000028843	Female	White	OKay
wgs71738		WGS	AMPAD_MSSM_0000015395	Female	White		Female	White	AMPAD_MSSM_0000015395	Female	White	OKay
wgs71739		WGS	AMPAD_MSSM_0000029124	Female	White		Female	White	AMPAD_MSSM_0000029124	Female	White	OKay
wgs71740		WGS	AMPAD_MSSM_0000016204	Female	White		Female	White	AMPAD_MSSM_0000016204	Female	White	OKay
wgs71741		WGS	AMPAD_MSSM_0000003284	Female	White		Female	White	AMPAD_MSSM_0000003284	Female	White	OKay
wgs71742		WGS	AMPAD_MSSM_0000083367	Male	White		Male	White	AMPAD_MSSM_0000083367	Male	White	OKay
wgs71745		WGS	AMPAD_MSSM_0000018768	Female	White		Female	White	AMPAD_MSSM_0000018768	Female	White	OKay
wgs71746		WGS	AMPAD_MSSM_0000038686	Female	White		Female	White	AMPAD_MSSM_0000038686	Female	White	OKay
wgs71747		WGS	AMPAD_MSSM_0000006643	Male	White		Male	White	AMPAD_MSSM_0000006643	Male	White	OKay
wgs71748		WGS	AMPAD_MSSM_0000012047	Female	White		Female	White	AMPAD_MSSM_0000012047	Female	White	OKay
wgs71749		WGS	AMPAD_MSSM_0000087007	Female	White		Female	White	AMPAD_MSSM_0000087007	Female	White	OKay
wgs71750		WGS	AMPAD_MSSM_0000074087	Male	White		Male	White	AMPAD_MSSM_0000074087	Male	White	OKay
wgs71751		WGS	AMPAD_MSSM_0000039198	Male	White		Male	White	AMPAD_MSSM_0000039198	Male	White	OKay
wgs71752		WGS	AMPAD_MSSM_0000060407	Male	White		Male	White	AMPAD_MSSM_0000060407	Male	White	OKay
wgs71753		WGS	AMPAD_MSSM_0000048247	Female	Black		Female	Black	AMPAD_MSSM_0000048247	Female	Black	OKay
wgs71754		WGS	AMPAD_MSSM_0000037960	Female	White		Female	White	AMPAD_MSSM_0000037960	Female	White	OKay
wgs71755		WGS	AMPAD_MSSM_0000005849	Female	White		Female	White	AMPAD_MSSM_0000005849	Female	White	OKay
wgs71756		WGS	AMPAD_MSSM_0000076897	Female	White		Female	White	AMPAD_MSSM_0000076897	Female	White	OKay
wgs71757		WGS	AMPAD_MSSM_0000031969	Male	White		Male	White	AMPAD_MSSM_0000031969	Male	White	OKay
wgs71758		WGS	AMPAD_MSSM_0000019050	Female	White		Female	White	AMPAD_MSSM_0000019050	Female	White	OKay
wgs71759		WGS	AMPAD_MSSM_0000093210	Female	White		Female	White	AMPAD_MSSM_0000093210	Female	White	OKay
wgs71760		WGS	AMPAD_MSSM_0000046694	Male	White		Male	White	AMPAD_MSSM_0000046694	Male	White	OKay
wgs71761		WGS	AMPAD_MSSM_0000087519	Female	White		Female	White	AMPAD_MSSM_0000087519	Female	White	OKay
wgs71762		WGS	AMPAD_MSSM_0000086050	Female	White		Female	White	AMPAD_MSSM_0000086050	Female	White	OKay
wgs71763		WGS	AMPAD_MSSM_0000004113	Female	White		Female	White	AMPAD_MSSM_0000004113	Female	White	OKay
wgs71764		WGS	AMPAD_MSSM_0000084521	Male	White		Male	White	AMPAD_MSSM_0000084521	Male	White	OKay
wgs71765		WGS	AMPAD_MSSM_0000036067	Female	White		Female	White	AMPAD_MSSM_0000036067	Female	White	OKay
wgs71766		WGS	AMPAD_MSSM_0000051093	Male	White		Female	White	AMPAD_MSSM_0000060126	Female	White	Remap
wgs71767		WGS	AMPAD_MSSM_0000080009	Female	White		Female	White	AMPAD_MSSM_0000080009	Female	White	OKay
wgs71768		WGS	AMPAD_MSSM_0000099413	Male	White		Male	White	AMPAD_MSSM_0000099413	Male	White	OKay
wgs71769		WGS	AMPAD_MSSM_0000073574	Female	White		Female	White	AMPAD_MSSM_0000073574	Female	White	OKay
wgs71770		WGS	AMPAD_MSSM_0000060654	Male	White		Male	White	AMPAD_MSSM_0000060654	Male	White	OKay
wgs71771		WGS	AMPAD_MSSM_0000067883	Female	White		Female	White	AMPAD_MSSM_0000067883	Female	White	OKay
wgs71772		WGS	AMPAD_MSSM_0000061517	Female	White		Female	White	AMPAD_MSSM_0000061517	Female	White	OKay
wgs71773		WGS	AMPAD_MSSM_0000070216	Female	White		Female	White	AMPAD_MSSM_0000070216	Female	White	OKay
wgs71774		WGS	AMPAD_MSSM_0000051955	Female	White		Female	White	AMPAD_MSSM_0000051955	Female	White	OKay
wgs71775		WGS	AMPAD_MSSM_0000011243	Female	White		Female	White	AMPAD_MSSM_0000011243	Female	White	OKay
wgs71776		WGS	AMPAD_MSSM_0000005617	Male	White		Male	White	AMPAD_MSSM_0000005617	Male	White	OKay
wgs71777		WGS	AMPAD_MSSM_0000009946	Male	White		Male	White	AMPAD_MSSM_0000009946	Male	White	OKay
wgs71778		WGS	AMPAD_MSSM_0000016653	Male	White		Male	White	AMPAD_MSSM_0000016653	Male	White	OKay
wgs71779		WGS	AMPAD_MSSM_0000002491	Female	White		Female	White	AMPAD_MSSM_0000002491	Female	White	OKay
wgs71780		WGS	AMPAD_MSSM_0000053938	Male	White		Male	White	AMPAD_MSSM_0000053938	Male	White	OKay
wgs71781		WGS	AMPAD_MSSM_0000028098	Female	White		Female	White	AMPAD_MSSM_0000028098	Female	White	OKay
wgs71782		WGS	AMPAD_MSSM_0000021614	Female	White		Female	White	AMPAD_MSSM_0000021614	Female	White	OKay
wgs71783		WGS	AMPAD_MSSM_0000085981	Female	White		Female	White	AMPAD_MSSM_0000085981	Female	White	OKay
wgs71784		WGS	AMPAD_MSSM_0000034302	Male	White		Male	White	AMPAD_MSSM_0000034302	Male	White	OKay
wgs71785		WGS	AMPAD_MSSM_0000089930	Female	White		Female	White	AMPAD_MSSM_0000089930	Female	White	OKay
wgs71786		WGS	AMPAD_MSSM_0000043863	Male	White		Male	White	AMPAD_MSSM_0000043863	Male	White	OKay
wgs71787		WGS	AMPAD_MSSM_0000095774	Female	White		Female	White	AMPAD_MSSM_0000095774	Female	White	OKay
wgs71789		WGS	AMPAD_MSSM_0000040855	Female	White		Female	White	AMPAD_MSSM_0000040855	Female	White	OKay
wgs71790		WGS	AMPAD_MSSM_0000044958	Female	White		Female	White	AMPAD_MSSM_0000044958	Female	White	OKay
wgs71791		WGS	AMPAD_MSSM_0000014666	Female	White		Female	White	AMPAD_MSSM_0000014666	Female	White	OKay
wgs71792		WGS	AMPAD_MSSM_0000029582	Female	White		Female	White	AMPAD_MSSM_0000029582	Female	White	OKay
wgs71793		WGS	AMPAD_MSSM_0000049781	Female	White		Female	White	AMPAD_MSSM_0000049781	Female	White	OKay
wgs71794		WGS	AMPAD_MSSM_0000024227	Female	White		Female	White	AMPAD_MSSM_0000024227	Female	White	OKay
wgs71795		WGS	AMPAD_MSSM_0000097579	Female	White		Female	White	AMPAD_MSSM_0000097579	Female	White	OKay
wgs71796		WGS	AMPAD_MSSM_0000033789	Male	Black		Male	Black	AMPAD_MSSM_0000033789	Male	Black	OKay
wgs71797		WGS	AMPAD_MSSM_0000076365	Female	White		Female	White	AMPAD_MSSM_0000076365	Female	White	OKay
wgs71798		WGS	AMPAD_MSSM_0000005883	Female	White		Female	White	AMPAD_MSSM_0000005883	Female	White	OKay
wgs71799		WGS	AMPAD_MSSM_0000010632	Female	White		Female	White	AMPAD_MSSM_0000010632	Female	White	OKay
wgs71800		WGS	AMPAD_MSSM_0000007949	Female	White		Female	White	AMPAD_MSSM_0000007949	Female	White	OKay
wgs71801		WGS	AMPAD_MSSM_0000095439	Female	White		Female	White	AMPAD_MSSM_0000095439	Female	White	OKay
wgs71802		WGS	AMPAD_MSSM_0000074881	Male	White		Male	White	AMPAD_MSSM_0000074881	Male	White	OKay
wgs71803		WGS	AMPAD_MSSM_0000090897	Female	White		Female	White	AMPAD_MSSM_0000090897	Female	White	OKay
wgs71804		WGS	AMPAD_MSSM_0000027965	Female	White		Female	White	AMPAD_MSSM_0000027965	Female	White	OKay
wgs71805		WGS	AMPAD_MSSM_0000045801	Female	Black		Female	Black	AMPAD_MSSM_0000045801	Female	Black	OKay
wgs71806		WGS	AMPAD_MSSM_0000069155	Male	White		Male	White	AMPAD_MSSM_0000069155	Male	White	OKay
wgs71807		WGS	AMPAD_MSSM_0000087037	Female	White		Female	Unknown	AMPAD_MSSM_0000087037	Female	Unknown	OKay
wgs71808		WGS	AMPAD_MSSM_0000008299	Female	White		Female	White	AMPAD_MSSM_0000008299	Female	White	OKay
wgs71809		WGS	AMPAD_MSSM_0000036634	Female	White		Female	White	AMPAD_MSSM_0000036634	Female	White	OKay
wgs71810		WGS	AMPAD_MSSM_0000010795	Female	Latino		Female	Latino	AMPAD_MSSM_0000010795	Female	Latino	OKay
wgs71811		WGS	AMPAD_MSSM_0000084955	Female	White		Female	White	AMPAD_MSSM_0000084955	Female	White	OKay
wgs71812		WGS	AMPAD_MSSM_0000079496	Female	White		Female	White	AMPAD_MSSM_0000079496	Female	White	OKay
wgs71813		WGS	AMPAD_MSSM_0000081616	Male	White		Male	White	AMPAD_MSSM_0000055245	Male	White	Remap
wgs71814		WGS	AMPAD_MSSM_0000020356	Female	White		Female	White	AMPAD_MSSM_0000020356	Female	White	OKay
wgs71815		WGS	AMPAD_MSSM_0000094517	Male	White		Male	White	AMPAD_MSSM_0000094517	Male	White	OKay
wgs71816		WGS	AMPAD_MSSM_0000039233	Female	White		Female	White	AMPAD_MSSM_0000039233	Female	White	OKay
wgs71817		WGS	AMPAD_MSSM_0000029918	Female	White		Male	White	AMPAD_MSSM_0000017693	Male	White	Remap
wgs71818		WGS	AMPAD_MSSM_0000090262	Male	White		Male	White	AMPAD_MSSM_0000090262	Male	White	OKay
wgs71819		WGS	AMPAD_MSSM_0000016998	Male	White		Male	Unknown	AMPAD_MSSM_0000016998	Male	Unknown	OKay
wgs71823		WGS	AMPAD_MSSM_0000090395	Female	White		Female	White		Female	White	Exclude
wgs71824		WGS	AMPAD_MSSM_0000036121	Male	White		Male	White	AMPAD_MSSM_0000036121	Male	White	OKay
wgs71825		WGS	AMPAD_MSSM_0000007353	Female	White		Female	White	AMPAD_MSSM_0000007353	Female	White	OKay
wgs71826		WGS	AMPAD_MSSM_0000081898	Female	White		Female	White	AMPAD_MSSM_0000081898	Female	White	OKay
wgs71827		WGS	AMPAD_MSSM_0000082228	Female	White		Female	White	AMPAD_MSSM_0000082228	Female	White	OKay
wgs71828		WGS	AMPAD_MSSM_0000019844	Female	Black		Female	Black	AMPAD_MSSM_0000019844	Female	Black	OKay
wgs71829		WGS	AMPAD_MSSM_0000066577	Male	White		Male	White	AMPAD_MSSM_0000066577	Male	White	OKay
wgs71830		WGS	AMPAD_MSSM_0000047207	Female	White		Female	White	AMPAD_MSSM_0000047207	Female	White	OKay
wgs71831		WGS	AMPAD_MSSM_0000016485	Male	Latino		Male	Latino	AMPAD_MSSM_0000016485	Male	Latino	OKay
wgs71832		WGS	AMPAD_MSSM_0000003566	Female	White		Female	White	AMPAD_MSSM_0000003566	Female	White	OKay
wgs71833		WGS	AMPAD_MSSM_0000044790	Female	White		Female	White	AMPAD_MSSM_0000044790	Female	White	OKay
wgs71834		WGS	AMPAD_MSSM_0000009439	Female	White		Female	White	AMPAD_MSSM_0000009439	Female	White	OKay
wgs71835		WGS	AMPAD_MSSM_0000000207	Female	White		Female	White	AMPAD_MSSM_0000000207	Female	White	OKay
wgs71836		WGS	AMPAD_MSSM_0000048528	Female	White		Female	White	AMPAD_MSSM_0000048528	Female	White	OKay
wgs71837		WGS	AMPAD_MSSM_0000001978	Female	White		Female	White	AMPAD_MSSM_0000001978	Female	White	OKay
wgs71838		WGS	AMPAD_MSSM_0000035609	Male	White		Male	White	AMPAD_MSSM_0000035609	Male	White	OKay
wgs71839		WGS	AMPAD_MSSM_0000080571	Male	White		Male	White	AMPAD_MSSM_0000080571	Male	White	OKay
wgs71841		WGS	AMPAD_MSSM_0000090133	Male	White		Male	White	AMPAD_MSSM_0000090133	Male	White	OKay
wgs71842		WGS	AMPAD_MSSM_0000024420	Male	Latino		Male	Latino	AMPAD_MSSM_0000024420	Male	Latino	OKay
wgs71843		WGS	AMPAD_MSSM_0000076138	Female	White		Female	White	AMPAD_MSSM_0000076138	Female	White	OKay
wgs71844		WGS	AMPAD_MSSM_0000063218	Female	White		Female	White	AMPAD_MSSM_0000063218	Female	White	OKay
wgs71845		WGS	AMPAD_MSSM_0000098620	Male	White		Male	White	AMPAD_MSSM_0000098620	Male	White	OKay
wgs71846		WGS	AMPAD_MSSM_0000064293	Female	Black		Female	Black	AMPAD_MSSM_0000064293	Female	Black	OKay
wgs71847		WGS	AMPAD_MSSM_0000047819	Male	White		Male	White	AMPAD_MSSM_0000047819	Male	White	OKay
wgs71848		WGS	AMPAD_MSSM_0000061631	Female	White		Female	White	AMPAD_MSSM_0000061631	Female	White	OKay
wgs71849		WGS	AMPAD_MSSM_0000059860	Female	White		Female	White	AMPAD_MSSM_0000059860	Female	White	OKay
wgs71850		WGS	AMPAD_MSSM_0000012846	Female	White		Female	White	AMPAD_MSSM_0000012846	Female	White	OKay
wgs71851		WGS	AMPAD_MSSM_0000035096	Female	White		Female	White	AMPAD_MSSM_0000035096	Female	White	OKay
wgs71852		WGS	AMPAD_MSSM_0000076498	Female	White		Female	White	AMPAD_MSSM_0000076498	Female	White	OKay
wgs71853		WGS	AMPAD_MSSM_0000098979	Female	White		Female	White	AMPAD_MSSM_0000098979	Female	White	OKay
wgs71855		WGS	AMPAD_MSSM_0000049006	Female	White		Female	White	AMPAD_MSSM_0000049006	Female	White	OKay
wgs71856		WGS	AMPAD_MSSM_0000073140	Female	Black		Female	Black	AMPAD_MSSM_0000073140	Female	Black	OKay
wgs71857		WGS	AMPAD_MSSM_0000036388	Female	Black		Female	Black	AMPAD_MSSM_0000036388	Female	Black	OKay
wgs71858		WGS	AMPAD_MSSM_0000021046	Female	White		Female	White	AMPAD_MSSM_0000021046	Female	White	OKay
wgs71859		WGS	AMPAD_MSSM_0000034015	Female	White		Female	White	AMPAD_MSSM_0000034015	Female	White	OKay
wgs71860		WGS	AMPAD_MSSM_0000041299	Female	White		Female	White	AMPAD_MSSM_0000041299	Female	White	OKay
wgs71861		WGS	AMPAD_MSSM_0000028379	Female	Latino		Female	Latino	AMPAD_MSSM_0000028379	Female	Latino	OKay
wgs71862		WGS	AMPAD_MSSM_0000072578	Female	White		Female	White	AMPAD_MSSM_0000072578	Female	White	OKay
wgs71863		WGS	AMPAD_MSSM_0000067819	Female	White		Female	White	AMPAD_MSSM_0000067819	Female	White	OKay
wgs71865		WGS	AMPAD_MSSM_0000026229	Female	White		Female	White	AMPAD_MSSM_0000026229	Female	White	OKay
wgs71866		WGS	AMPAD_MSSM_0000069422	Female	White		Female	White	AMPAD_MSSM_0000069422	Female	White	OKay
wgs71867		WGS	AMPAD_MSSM_0000040584	Male	Latino		Male	Latino	AMPAD_MSSM_0000040584	Male	Latino	OKay
wgs71868		WGS	AMPAD_MSSM_0000037941	Male	White		Male	White	AMPAD_MSSM_0000037941	Male	White	OKay
wgs71870		WGS	AMPAD_MSSM_0000007283	Female	Latino		Female	Latino	AMPAD_MSSM_0000007283	Female	Latino	OKay
wgs71871		WGS	AMPAD_MSSM_0000086262	Male	White		Male	White	AMPAD_MSSM_0000086262	Male	White	OKay
wgs71873		WGS	AMPAD_MSSM_0000047503	Female	White		Female	White	AMPAD_MSSM_0000047503	Female	White	OKay
wgs71875		WGS	AMPAD_MSSM_0000069984	Male	Black		Male	Black	AMPAD_MSSM_0000069984	Male	Black	OKay
wgs71876		WGS	AMPAD_MSSM_0000057064	Female	Black		Female	Black	AMPAD_MSSM_0000057064	Female	Black	OKay
wgs71877		WGS	AMPAD_MSSM_0000044145	Male	White		Male	White	AMPAD_MSSM_0000044145	Male	White	OKay
wgs71878		WGS	AMPAD_MSSM_0000061946	Male	Black		Male	Black	AMPAD_MSSM_0000061946	Male	Black	OKay
wgs71879		WGS	AMPAD_MSSM_0000054396	Female	White		Female	White	AMPAD_MSSM_0000054396	Female	White	OKay
wgs71880		WGS	AMPAD_MSSM_0000030663	Male	White		Male	White	AMPAD_MSSM_0000030663	Male	White	OKay
wgs71881		WGS	AMPAD_MSSM_0000035594	Female	White		Female	White	AMPAD_MSSM_0000035594	Female	White	OKay
wgs71882		WGS	AMPAD_MSSM_0000053706	Female	White		Female	White	AMPAD_MSSM_0000053706	Female	White	OKay
wgs71883		WGS	AMPAD_MSSM_0000014947	Male	White		Male	White	AMPAD_MSSM_0000014947	Male	White	OKay
wgs71884		WGS	AMPAD_MSSM_0000049401	Female	White		Female	White	AMPAD_MSSM_0000049401	Female	White	OKay
wgs71885		WGS	AMPAD_MSSM_0000014385	Female	White		Female	White	AMPAD_MSSM_0000014385	Female	White	OKay
wgs71886		WGS	AMPAD_MSSM_0000067720	Male	White		Male	Unknown	AMPAD_MSSM_0000067720	Male	Unknown	OKay
wgs71887		WGS	AMPAD_MSSM_0000024508	Male	White		Male	White	AMPAD_MSSM_0000024508	Male	White	OKay
wgs71889		WGS	AMPAD_MSSM_0000001465	Female	White		Female	White	AMPAD_MSSM_0000001465	Female	White	OKay
wgs71890		WGS	AMPAD_MSSM_0000034070	Female	White		Female	Black	AMPAD_MSSM_0000034070	Female	Black	OKay
wgs71891		WGS	AMPAD_MSSM_0000082391	Male	White		Male	White	AMPAD_MSSM_0000082391	Male	White	OKay
wgs71892		WGS	AMPAD_MSSM_0000036866	Female	White		Female	White	AMPAD_MSSM_0000036866	Female	White	OKay
wgs71893		WGS	AMPAD_MSSM_0000083234	Female	White		Female	White	AMPAD_MSSM_0000083234	Female	White	OKay
wgs71895		WGS	AMPAD_MSSM_0000044475	Female	White		Female	Unknown	AMPAD_MSSM_0000044475	Female	Unknown	OKay
wgs71896		WGS	AMPAD_MSSM_0000031555	Female	White		Female	White	AMPAD_MSSM_0000031555	Female	White	OKay
wgs71897		WGS	AMPAD_MSSM_0000034682	Female	White		Female	White	AMPAD_MSSM_0000034682	Female	White	OKay
wgs71898		WGS	AMPAD_MSSM_0000056009	Female	Black		Female	Black	AMPAD_MSSM_0000056009	Female	Black	OKay
wgs71899		WGS	AMPAD_MSSM_0000098107	Female	White		Female	White	AMPAD_MSSM_0000098107	Female	White	OKay
wgs71900		WGS	AMPAD_MSSM_0000047108	Female	White		Female	White	AMPAD_MSSM_0000047108	Female	White	OKay
wgs71901		WGS	AMPAD_MSSM_0000026792	Female	White		Female	White	AMPAD_MSSM_0000026792	Female	White	OKay
wgs71902		WGS	AMPAD_MSSM_0000004009	Male	Black		Male	Black	AMPAD_MSSM_0000004009	Male	Black	OKay
wgs71903		WGS	AMPAD_MSSM_0000001100	Female	White		Female	White	AMPAD_MSSM_0000001100	Female	White	OKay
wgs71904		WGS	AMPAD_MSSM_0000034450	Female	White		Female	White	AMPAD_MSSM_0000034450	Female	White	OKay
wgs71906		WGS	AMPAD_MSSM_0000067119	Female	White		Female	White	AMPAD_MSSM_0000067119	Female	White	OKay
wgs71907		WGS	AMPAD_MSSM_0000052232	Female	Latino		Female	Latino	AMPAD_MSSM_0000052232	Female	Latino	OKay
wgs71908		WGS	AMPAD_MSSM_0000099345	Female	White		Female	White	AMPAD_MSSM_0000099345	Female	White	OKay
wgs71909		WGS	AMPAD_MSSM_0000066789	Male	Latino		Male	Latino	AMPAD_MSSM_0000066789	Male	Latino	OKay
wgs71910		WGS	AMPAD_MSSM_0000042769	Male	White		Male	White	AMPAD_MSSM_0000042769	Male	White	OKay
wgs71911		WGS	AMPAD_MSSM_0000980386	Female	White		Female	White	AMPAD_MSSM_0000980386	Female	White	OKay
wgs71912		WGS	AMPAD_MSSM_0000097594	Female	White		Female	White	AMPAD_MSSM_0000097594	Female	White	OKay
wgs71913		WGS	AMPAD_MSSM_0000053095	Female	Latino		Female	Latino	AMPAD_MSSM_0000053095	Female	Latino	OKay
wgs71915		WGS	AMPAD_MSSM_0000001943	Female	White		Female	White	AMPAD_MSSM_0000001943	Female	White	OKay
wgs71916		WGS	AMPAD_MSSM_0000071503	Female	White		Female	White	AMPAD_MSSM_0000071503	Female	White	OKay
wgs71917		WGS	AMPAD_MSSM_0000016717	Female	White		Female	White	AMPAD_MSSM_0000016717	Female	White	OKay
wgs71918		WGS	AMPAD_MSSM_0000056024	Female	White		Female	White	AMPAD_MSSM_0000056024	Female	White	OKay
wgs71919		WGS	AMPAD_MSSM_0000026279	Male	White		Male	White	AMPAD_MSSM_0000026279	Male	White	OKay
wgs71920		WGS	AMPAD_MSSM_0000007698	Female	Black		Female	Black	AMPAD_MSSM_0000007698	Female	Black	OKay
wgs71922		WGS	AMPAD_MSSM_0000028083	Female	White		Female	White	AMPAD_MSSM_0000028083	Female	White	OKay
wgs71923		WGS	AMPAD_MSSM_0000040816	Male	White		Male	Unknown	AMPAD_MSSM_0000040816	Male	Unknown	OKay
wgs71924		WGS	AMPAD_MSSM_0000088112	Female	White		Female	White	AMPAD_MSSM_0000088112	Female	White	OKay
wgs71925		WGS	AMPAD_MSSM_0000050146	Male	Latino		Male	Latino	AMPAD_MSSM_0000050146	Male	Latino	OKay
wgs71926		WGS	AMPAD_MSSM_0000060126	Female	White		Female	White	AMPAD_MSSM_0000060126	Female	White	OKay
wgs71927		WGS	AMPAD_MSSM_0000033868	Male	White		Male	White	AMPAD_MSSM_0000033868	Male	White	OKay
wgs71928		WGS	AMPAD_MSSM_0000047734	Male	Black		Male	Black	AMPAD_MSSM_0000047734	Male	Black	OKay
wgs71929		WGS	AMPAD_MSSM_0000024257	Female	White		Female	White	AMPAD_MSSM_0000024257	Female	White	OKay
wgs71930		WGS	AMPAD_MSSM_0000077061	Female	Latino		Female	Latino	AMPAD_MSSM_0000077061	Female	Latino	OKay
wgs71931		WGS	AMPAD_MSSM_0000011938	Female	White		Female	White	AMPAD_MSSM_0000011938	Female	White	OKay
wgs71932		WGS	AMPAD_MSSM_0000014562	Female	White		Female	White	AMPAD_MSSM_0000014562	Female	White	OKay
wgs71933		WGS	AMPAD_MSSM_0000043479	Male	White		Male	White	AMPAD_MSSM_0000043479	Male	White	OKay
wgs71934		WGS	AMPAD_MSSM_0000030047	Female	Latino		Female	Latino	AMPAD_MSSM_0000030047	Female	Latino	OKay
wgs71935		WGS	AMPAD_MSSM_0000012479	Male	White		Female	Unknown	AMPAD_MSSM_0000012479	Female	Unknown	OKay
wgs71936		WGS	AMPAD_MSSM_0000079926	Female	White		Female	White	AMPAD_MSSM_0000079926	Female	White	OKay
wgs71937		WGS	AMPAD_MSSM_0000083136	Male	White		Male	White	AMPAD_MSSM_0000083136	Male	White	OKay
wgs71938		WGS	AMPAD_MSSM_0000004030	Female	White		Female	White	AMPAD_MSSM_0000004030	Female	White	OKay
wgs71939		WGS	AMPAD_MSSM_0000020337	Male	White		Male	White	AMPAD_MSSM_0000020337	Male	White	OKay
wgs71940		WGS	AMPAD_MSSM_0000011371	Male	White		Male	White	AMPAD_MSSM_0000011371	Male	White	OKay
wgs71941		WGS	AMPAD_MSSM_0000053593	Female	White		Female	White	AMPAD_MSSM_0000053593	Female	White	OKay
wgs71942		WGS	AMPAD_MSSM_0000066858	Female	White		Female	White	AMPAD_MSSM_0000066858	Female	White	OKay
wgs71943		WGS	AMPAD_MSSM_0000007100	Male	White		Male	White	AMPAD_MSSM_0000007100	Male	White	OKay
wgs71944		WGS	AMPAD_MSSM_0000063213	Female	Black		Female	Black	AMPAD_MSSM_0000063213	Female	Black	OKay
wgs71945		WGS	AMPAD_MSSM_0000013078	Male	Black		Male	Black	AMPAD_MSSM_0000013078	Male	Black	OKay
wgs71946		WGS	AMPAD_MSSM_0000070412	Female	White		Female	White	AMPAD_MSSM_0000070412	Female	White	OKay
wgs71947		WGS	AMPAD_MSSM_0000077756	Female	White		Female	White	AMPAD_MSSM_0000077756	Female	White	OKay
wgs71948		WGS	AMPAD_MSSM_0000099310	Female	White		Female	White	AMPAD_MSSM_0000099310	Female	White	OKay
wgs71949		WGS	AMPAD_MSSM_0000045135	Female	White		Female	White	AMPAD_MSSM_0000045135	Female	White	OKay
wgs71950		WGS	AMPAD_MSSM_0000069779	Male	White		Male	White	AMPAD_MSSM_0000069779	Male	White	OKay
wgs71951		WGS	AMPAD_MSSM_0000054219	Male	White		Male	White	AMPAD_MSSM_0000054219	Male	White	OKay
wgs71952		WGS	AMPAD_MSSM_0000053661	Female	White		Female	Unknown	AMPAD_MSSM_0000053661	Female	Unknown	OKay
wgs71954		WGS	AMPAD_MSSM_0000040820	Female	White		Female	White	AMPAD_MSSM_0000040820	Female	White	OKay
wgs71955		WGS	AMPAD_MSSM_0000088010	Female	White		Female	White	AMPAD_MSSM_0000088010	Female	White	OKay
wgs71956		WGS	AMPAD_MSSM_0000027813	Male	Black		Male	Black	AMPAD_MSSM_0000027813	Male	Black	OKay
wgs71958		WGS	AMPAD_MSSM_0000070658	Female	White		Female	White	AMPAD_MSSM_0000070658	Female	White	OKay
wgs71959		WGS	AMPAD_MSSM_0000017693	Male	White		Male	White	AMPAD_MSSM_0000017693	Male	White	OKay
wgs71960		WGS	AMPAD_MSSM_0000079856	Female	White		Female	White	AMPAD_MSSM_0000079856	Female	White	OKay
wgs71961		WGS	AMPAD_MSSM_0000073787	Male	White		Male	White	AMPAD_MSSM_0000073787	Male	White	OKay
wgs71962		WGS	AMPAD_MSSM_0000043750	Female	White		Female	White	AMPAD_MSSM_0000043750	Female	White	OKay
wgs71963		WGS	AMPAD_MSSM_0000065630	Male	White		Male	White	AMPAD_MSSM_0000065630	Male	White	OKay
wgs71964		WGS	AMPAD_MSSM_0000037684	Male	White		Male	White	AMPAD_MSSM_0000037684	Male	White	OKay
wgs71965		WGS	AMPAD_MSSM_0000072079	Female	Black		Female	Black	AMPAD_MSSM_0000072079	Female	Black	OKay
wgs71966		WGS	AMPAD_MSSM_0000032068	Female	White		Female	White	AMPAD_MSSM_0000032068	Female	White	OKay
wgs71967		WGS	AMPAD_MSSM_0000093995	Male	White		Male	White	AMPAD_MSSM_0000093995	Male	White	OKay
wgs71968		WGS	AMPAD_MSSM_0000083910	Female	Latino		Female	Latino	AMPAD_MSSM_0000083910	Female	Latino	OKay
wgs71969		WGS	AMPAD_MSSM_0000080488	Female	Black		Female	Black	AMPAD_MSSM_0000080488	Female	Black	OKay
wgs71970		WGS	AMPAD_MSSM_0000080453	Male	Latino		Male	Latino	AMPAD_MSSM_0000080453	Male	Latino	OKay
wgs71971		WGS	AMPAD_MSSM_0000099364	Male	Black		Male	Black	AMPAD_MSSM_0000099364	Male	Black	OKay
wgs71972		WGS	AMPAD_MSSM_0000007107	Female	White		Female	White	AMPAD_MSSM_0000007107	Female	White	OKay
wgs71973		WGS	AMPAD_MSSM_0000024443	Female	White		Female	White	AMPAD_MSSM_0000024443	Female	White	OKay
wgs71974		WGS	AMPAD_MSSM_0000097977	Male	White		Male	White	AMPAD_MSSM_0000097977	Male	White	OKay
wgs71975		WGS	AMPAD_MSSM_0000084803	Female	Black		Female	Black	AMPAD_MSSM_0000084803	Female	Black	OKay
wgs71976		WGS	AMPAD_MSSM_0000075093	Female	White		Female	White	AMPAD_MSSM_0000075093	Female	White	OKay
wgs71977		WGS	AMPAD_MSSM_0000028592	Male	White		Male	White	AMPAD_MSSM_0000028592	Male	White	OKay
wgs71978		WGS	AMPAD_MSSM_0000050086	Male	White		Female	White	AMPAD_MSSM_0000050086	Female	White	OKay
wgs71979		WGS	AMPAD_MSSM_0000059697	Female	Black		Female	Black	AMPAD_MSSM_0000059697	Female	Black	OKay
wgs71980		WGS	AMPAD_MSSM_0000063927	Male	White		Male	White	AMPAD_MSSM_0000063927	Male	White	OKay
wgs71981		WGS	AMPAD_MSSM_0000032215	Female	White		Female	White	AMPAD_MSSM_0000032215	Female	White	OKay
wgs71982		WGS	AMPAD_MSSM_0000067351	Female	Latino		Female	Latino	AMPAD_MSSM_0000067351	Female	Latino	OKay
wgs71983		WGS	AMPAD_MSSM_0000028710	Female	White		Female	White	AMPAD_MSSM_0000028710	Female	White	OKay
wgs71984		WGS	AMPAD_MSSM_0000037256	Female	White		Female	White	AMPAD_MSSM_0000037256	Female	White	OKay
wgs71985		WGS	AMPAD_MSSM_0000023065	Female	White		Female	White	AMPAD_MSSM_0000023065	Female	White	OKay
wgs71986		WGS	AMPAD_MSSM_0000030199	Female	White		Female	White	AMPAD_MSSM_0000030199	Female	White	OKay
wgs71987		WGS	AMPAD_MSSM_0000027339	Male	White		Male	White	AMPAD_MSSM_0000027339	Male	White	OKay
wgs71988		WGS	AMPAD_MSSM_0000045001	Female	White		Female	White	AMPAD_MSSM_0000045001	Female	White	OKay
wgs71989		WGS	AMPAD_MSSM_0000098244	Female	White		Female	White	AMPAD_MSSM_0000098244	Female	White	OKay
wgs71991		WGS	AMPAD_MSSM_0000064526	Female	White		Female	White	AMPAD_MSSM_0000064526	Female	White	OKay
wgs71992		WGS	AMPAD_MSSM_0000045871	Female	White		Female	White	AMPAD_MSSM_0000045871	Female	White	OKay
wgs71993		WGS	AMPAD_MSSM_0000068806	Female	White		Female	White	AMPAD_MSSM_0000068806	Female	White	OKay
wgs71994		WGS	AMPAD_MSSM_0000006559	Female	White		Female	White	AMPAD_MSSM_0000006559	Female	White	OKay
wgs71995		WGS	AMPAD_MSSM_0000077223	Female	White		Female	White	AMPAD_MSSM_0000077223	Female	White	OKay
wgs71996		WGS	AMPAD_MSSM_0000020701	Male	Latino		Male	Latino	AMPAD_MSSM_0000020701	Male	Latino	OKay
wgs74458		WGS					Female	White	AMPAD_MSSM_0000005301	Female	White	Remap
wgs76348		WGS					Male	White	AMPAD_MSSM_0000067602	Male	White	Remap
wgs76349		WGS					Female	Black	AMPAD_MSSM_0000073342	Female	Black	Remap
wgs76350		WGS					Female	Unknown	AMPAD_MSSM_0000056019	Female	Unknown	Remap
wgs76351		WGS					Female	White	AMPAD_MSSM_0000077445	Female	White	Remap
wgs76352		WGS					Male	White	AMPAD_MSSM_0000018305	Male	White	Remap
wgs76353		WGS					Male	White	AMPAD_MSSM_0000076286	Male	White	Remap
wgs76354		WGS					Female	White		Female	White	Exclude
wgs76655		WGS	AMPAD_MSSM_0000067602	Male	White		Female	White		Female	White	Exclude
