# Supplementary material for: The Mount Sinai cohort of large-scale genomic, transcriptomic and proteomic data in Alzheimer's disease
Source: Sci Data. 2018 Sep 11;5:180185. doi: 10.1038/sdata.2018.185 (PMC6132187; doi:10.1038/sdata.2018.185)
Supplement: Supplementary Table 2 [file sdata2018185-s3.xlsx]

## Sheet: Sheet 1
Table S2 Proteomics samples mapping with sequencing profiles. 1, indicating whether a corresponding WGS/WES genotype profile is available; 2, indicating whether the proteomics profile is properly self-aligned to the corresponding WGS/WES profile.
Libid	Batch	BrainID by annotation	WGS genotyped1	Self-aligned in WGS2	WES genotyped1	Self-aligned in WES2
b1_03_1601	b1	AMPAD_MSSM_0000041299	TRUE	TRUE	TRUE	TRUE
b1_04_1745	b1	AMPAD_MSSM_0000076365	TRUE	FALSE	TRUE	TRUE
b1_05_1679	b1	AMPAD_MSSM_0000032995	TRUE	TRUE	TRUE	TRUE
b1_06_1622	b1	AMPAD_MSSM_0000042769	TRUE	TRUE	TRUE	TRUE
b1_07_1515	b1	AMPAD_MSSM_0000063218	TRUE	TRUE	TRUE	TRUE
b1_08_1595	b1	AMPAD_MSSM_0000078451	TRUE	TRUE	TRUE	TRUE
b1_09_1754	b1	AMPAD_MSSM_0000065630	TRUE	TRUE	TRUE	TRUE
b1_10_1583	b1	AMPAD_MSSM_0000019844	TRUE	FALSE	TRUE	FALSE
b1_11_1674	b1	AMPAD_MSSM_0000003284	TRUE	TRUE	TRUE	TRUE
b1_12_1542	b1	AMPAD_MSSM_0000084161	TRUE	FALSE	TRUE	FALSE
b1_13_1643	b1	AMPAD_MSSM_0000085700	TRUE	TRUE	TRUE	TRUE
b1_14_1748	b1	AMPAD_MSSM_0000069779	TRUE	TRUE	TRUE	TRUE
b1_15_1538	b1	AMPAD_MSSM_0000004310	TRUE	TRUE	TRUE	FALSE
b1_16_1556	b1	AMPAD_MSSM_0000002772	FALSE	FALSE	TRUE	FALSE
b1_17_1709	b1	AMPAD_MSSM_0000001943	TRUE	TRUE	TRUE	TRUE
b1_18_1690	b1	AMPAD_MSSM_0000049006	TRUE	TRUE	TRUE	FALSE
b1_19_1746	b1	AMPAD_MSSM_0000044785	TRUE	TRUE	TRUE	FALSE
b1_20_1645	b1	AMPAD_MSSM_0000006559	TRUE	FALSE	TRUE	FALSE
b1_21_1497	b1	AMPAD_MSSM_0000098107	TRUE	TRUE	TRUE	TRUE
b1_24_1712	b1	AMPAD_MSSM_0000076286	TRUE	FALSE	FALSE	FALSE
b1_25_1683	b1	AMPAD_MSSM_0000032714	TRUE	TRUE	TRUE	TRUE
b1_26_1639	b1	AMPAD_MSSM_0000020701	TRUE	TRUE	TRUE	TRUE
b1_27_1755	b1	AMPAD_MSSM_0000014947	TRUE	TRUE	TRUE	FALSE
b1_28_1603	b1	AMPAD_MSSM_0000043750	TRUE	TRUE	FALSE	FALSE
b1_29_1535	b1	AMPAD_MSSM_0000099310	TRUE	FALSE	TRUE	FALSE
b1_30_1676	b1	AMPAD_MSSM_0000077958	FALSE	FALSE	TRUE	FALSE
b1_31_1617	b1	AMPAD_MSSM_0000066936	TRUE	TRUE	TRUE	TRUE
b1_32_1681	b1	AMPAD_MSSM_0000076138	TRUE	TRUE	FALSE	FALSE
b1_33_1687	b1	AMPAD_MSSM_0000024508	TRUE	TRUE	TRUE	FALSE
b1_34_1729	b1	AMPAD_MSSM_0000047503	TRUE	TRUE	TRUE	FALSE
b1_35_1618	b1	AMPAD_MSSM_0000075505	TRUE	TRUE	TRUE	FALSE
b1_36_1728	b1	AMPAD_MSSM_0000034070	TRUE	FALSE	TRUE	FALSE
b1_37_1724	b1	AMPAD_MSSM_0000001978	TRUE	TRUE	TRUE	TRUE
b1_38_1540	b1	AMPAD_MSSM_0000050580	TRUE	FALSE	TRUE	FALSE
b1_39_1596	b1	AMPAD_MSSM_0000031762	TRUE	FALSE	TRUE	FALSE
b1_40_1517	b1	AMPAD_MSSM_0000095774	TRUE	FALSE	TRUE	TRUE
b1_41_1566	b1	AMPAD_MSSM_0000086050	TRUE	FALSE	TRUE	FALSE
b1_42_1735	b1	AMPAD_MSSM_0000088010	TRUE	TRUE	TRUE	TRUE
b2_03_1530	b2	AMPAD_MSSM_0000008176	TRUE	TRUE	TRUE	TRUE
b2_04_1604	b2	AMPAD_MSSM_0000077591	TRUE	TRUE	TRUE	TRUE
b2_05_1677	b2	AMPAD_MSSM_0000029124	TRUE	TRUE	TRUE	TRUE
b2_06_1741	b2	AMPAD_MSSM_0000068396	TRUE	TRUE	TRUE	TRUE
b2_07_1685	b2	AMPAD_MSSM_0000081616	FALSE	FALSE	TRUE	TRUE
b2_08_1715	b2	AMPAD_MSSM_0000026279	TRUE	FALSE	TRUE	TRUE
b2_09_1749	b2	AMPAD_MSSM_0000095506	FALSE	FALSE	TRUE	TRUE
b2_10_1713	b2	AMPAD_MSSM_0000030663	TRUE	FALSE	TRUE	FALSE
b2_11_1539	b2	AMPAD_MSSM_0000083234	TRUE	TRUE	TRUE	FALSE
b2_12_1555	b2	AMPAD_MSSM_0000065319	FALSE	FALSE	TRUE	TRUE
b2_13_1563	b2	AMPAD_MSSM_0000047207	TRUE	TRUE	TRUE	TRUE
b2_14_1550	b2	AMPAD_MSSM_0000060126	TRUE	FALSE	TRUE	FALSE
b2_15_1742	b2	AMPAD_MSSM_0000021530	TRUE	FALSE	TRUE	FALSE
b2_16_1708	b2	AMPAD_MSSM_0000028098	TRUE	TRUE	TRUE	FALSE
b2_17_1672	b2	AMPAD_MSSM_0000066789	TRUE	FALSE	TRUE	FALSE
b2_18_1720	b2	AMPAD_MSSM_0000010282	TRUE	TRUE	TRUE	TRUE
b2_19_1682	b2	AMPAD_MSSM_0000083880	FALSE	FALSE	TRUE	FALSE
b2_20_1581	b2	AMPAD_MSSM_0000010632	TRUE	FALSE	TRUE	FALSE
b2_21_1661	b2	AMPAD_MSSM_0000006643	TRUE	TRUE	TRUE	TRUE
b2_24_1706	b2	AMPAD_MSSM_0000046694	TRUE	FALSE	TRUE	FALSE
b2_25_1553	b2	AMPAD_MSSM_0000070235	TRUE	TRUE	TRUE	FALSE
b2_26_1730	b2	AMPAD_MSSM_0000073342	TRUE	FALSE	TRUE	FALSE
b2_27_1670	b2	AMPAD_MSSM_0000090262	TRUE	TRUE	TRUE	TRUE
b2_28_1656	b2	AMPAD_MSSM_0000087007	TRUE	TRUE	TRUE	TRUE
b2_29_1680	b2	AMPAD_MSSM_0000078471	TRUE	TRUE	TRUE	FALSE
b2_30_1739	b2	AMPAD_MSSM_0000067819	TRUE	TRUE	TRUE	TRUE
b2_31_1509	b2	AMPAD_MSSM_0000048247	TRUE	FALSE	TRUE	FALSE
b2_32_1723	b2	AMPAD_MSSM_0000074600	TRUE	TRUE	TRUE	TRUE
b2_33_1502	b2	AMPAD_MSSM_0000052232	TRUE	TRUE	TRUE	TRUE
b2_34_1758	b2	AMPAD_MSSM_0000031555	TRUE	FALSE	TRUE	FALSE
b2_35_1582	b2	AMPAD_MSSM_0000064525	FALSE	FALSE	TRUE	FALSE
b2_36_1642	b2	AMPAD_MSSM_0000070412	TRUE	FALSE	FALSE	FALSE
b2_37_1531	b2	AMPAD_MSSM_0000077445	TRUE	FALSE	TRUE	TRUE
b2_38_1644	b2	AMPAD_MSSM_0000073787	TRUE	FALSE	TRUE	FALSE
b2_39_1743	b2	AMPAD_MSSM_0000034450	TRUE	TRUE	TRUE	FALSE
b2_40_1747	b2	AMPAD_MSSM_0000045135	TRUE	FALSE	FALSE	FALSE
b2_41_1534	b2	AMPAD_MSSM_0000020356	TRUE	TRUE	TRUE	TRUE
b2_42_1632	b2	AMPAD_MSSM_0000064526	TRUE	FALSE	TRUE	FALSE
b3_03_1561	b3	AMPAD_MSSM_0000036634	TRUE	TRUE	TRUE	TRUE
b3_04_1600	b3	AMPAD_MSSM_0000048992	TRUE	TRUE	TRUE	FALSE
b3_05_1759	b3	AMPAD_MSSM_0000080488	TRUE	FALSE	TRUE	FALSE
b3_06_1523	b3	AMPAD_MSSM_0000034682	TRUE	TRUE	TRUE	FALSE
b3_07_1598	b3	AMPAD_MSSM_0000007107	TRUE	TRUE	TRUE	TRUE
b3_08_1675	b3	AMPAD_MSSM_0000010001	FALSE	FALSE	TRUE	TRUE
b3_09_1647	b3	AMPAD_MSSM_0000087037	TRUE	TRUE	TRUE	TRUE
b3_10_1616	b3	AMPAD_MSSM_0000043863	TRUE	TRUE	TRUE	FALSE
b3_11_1711	b3	AMPAD_MSSM_0000004113	TRUE	TRUE	TRUE	FALSE
b3_12_1701	b3	AMPAD_MSSM_0000005849	TRUE	TRUE	TRUE	TRUE
b3_13_1630	b3	AMPAD_MSSM_0000019543	TRUE	TRUE	TRUE	TRUE
b3_14_1654	b3	AMPAD_MSSM_0000061631	TRUE	TRUE	TRUE	TRUE
b3_15_1662	b3	AMPAD_MSSM_0000029637	TRUE	TRUE	TRUE	TRUE
b3_16_1575	b3	AMPAD_MSSM_0000009439	TRUE	FALSE	TRUE	TRUE
b3_17_1629	b3	AMPAD_MSSM_0000047819	TRUE	TRUE	TRUE	TRUE
b3_18_1606	b3	AMPAD_MSSM_0000016653	TRUE	TRUE	TRUE	TRUE
b3_19_1558	b3	AMPAD_MSSM_0000035096	TRUE	TRUE	TRUE	TRUE
b3_20_1665	b3	AMPAD_MSSM_0000083910	TRUE	FALSE	TRUE	FALSE
b3_21_1499	b3	AMPAD_MSSM_0000090897	TRUE	TRUE	TRUE	TRUE
b3_24_1510	b3	AMPAD_MSSM_0000046265	TRUE	TRUE	TRUE	FALSE
b3_25_1590	b3	AMPAD_MSSM_0000004030	TRUE	TRUE	TRUE	TRUE
b3_26_1714	b3	AMPAD_MSSM_0000074881	TRUE	FALSE	TRUE	FALSE
b3_27_1585	b3	AMPAD_MSSM_0000252323	TRUE	TRUE	TRUE	FALSE
b3_28_1562	b3	AMPAD_MSSM_0000094517	TRUE	FALSE	TRUE	FALSE
b3_29_1591	b3	AMPAD_MSSM_0000088112	TRUE	TRUE	TRUE	TRUE
b3_30_1699	b3	AMPAD_MSSM_0000054682	TRUE	TRUE	TRUE	FALSE
b3_31_1641	b3	AMPAD_MSSM_0000032068	TRUE	TRUE	TRUE	TRUE
b3_32_1753	b3	AMPAD_MSSM_0000061106	TRUE	TRUE	TRUE	FALSE
b3_33_1552	b3	AMPAD_MSSM_0000012846	TRUE	FALSE	TRUE	FALSE
b3_34_1544	b3	AMPAD_MSSM_0000007283	TRUE	FALSE	TRUE	FALSE
b3_35_1554	b3	AMPAD_MSSM_0000035609	TRUE	TRUE	TRUE	TRUE
b3_36_1737	b3	AMPAD_MSSM_0000057064	TRUE	TRUE	TRUE	TRUE
b3_37_1744	b3	AMPAD_MSSM_0000021614	TRUE	TRUE	TRUE	FALSE
b3_38_1640	b3	AMPAD_MSSM_0000067003	TRUE	FALSE	TRUE	FALSE
b3_39_1694	b3	AMPAD_MSSM_0000012876	FALSE	FALSE	TRUE	TRUE
b3_40_1533	b3	AMPAD_MSSM_0000016998	TRUE	TRUE	TRUE	TRUE
b3_41_1592	b3	AMPAD_MSSM_0000028592	TRUE	FALSE	TRUE	FALSE
b3_42_1727	b3	AMPAD_MSSM_0000099877	TRUE	TRUE	TRUE	TRUE
b4_03_1501	b4	AMPAD_MSSM_0000090996	TRUE	FALSE	TRUE	TRUE
b4_04_1717	b4	AMPAD_MSSM_0000028379	TRUE	FALSE	TRUE	TRUE
b4_05_1627	b4	AMPAD_MSSM_0000031969	TRUE	FALSE	TRUE	TRUE
b4_06_1649	b4	AMPAD_MSSM_0000037684	TRUE	TRUE	TRUE	TRUE
b4_07_1518	b4	AMPAD_MSSM_0000096800	TRUE	TRUE	TRUE	TRUE
b4_08_1507	b4	AMPAD_MSSM_0000045402	TRUE	TRUE	FALSE	FALSE
b4_09_1673	b4	AMPAD_MSSM_0000099345	TRUE	FALSE	TRUE	FALSE
b4_10_1496	b4	AMPAD_MSSM_0000020588	TRUE	TRUE	TRUE	TRUE
b4_11_1733	b4	AMPAD_MSSM_0000040274	TRUE	TRUE	TRUE	TRUE
b4_12_1731	b4	AMPAD_MSSM_0000079989	FALSE	FALSE	TRUE	TRUE
b4_13_1686	b4	AMPAD_MSSM_0000069984	TRUE	TRUE	TRUE	TRUE
b4_14_1574	b4	AMPAD_MSSM_0000073140	TRUE	FALSE	TRUE	FALSE
b4_15_1529	b4	AMPAD_MSSM_0000029918	FALSE	FALSE	TRUE	FALSE
b4_16_1505	b4	AMPAD_MSSM_0000076897	TRUE	TRUE	TRUE	FALSE
b4_17_1608	b4	AMPAD_MSSM_0000021278	FALSE	FALSE	TRUE	TRUE
b4_18_1691	b4	AMPAD_MSSM_0000037941	TRUE	TRUE	TRUE	FALSE
b4_19_1512	b4	AMPAD_MSSM_0000010795	TRUE	TRUE	TRUE	TRUE
b4_20_1588	b4	AMPAD_MSSM_0000070216	TRUE	TRUE	TRUE	TRUE
b4_21_1549	b4	AMPAD_MSSM_0000061517	TRUE	TRUE	TRUE	FALSE
b4_24_1602	b4	AMPAD_MSSM_0000035115	TRUE	FALSE	TRUE	FALSE
b4_25_1626	b4	AMPAD_MSSM_0000063213	TRUE	TRUE	TRUE	FALSE
b4_26_1756	b4	AMPAD_MSSM_0000015395	TRUE	TRUE	TRUE	TRUE
b4_27_1688	b4	AMPAD_MSSM_0000055245	TRUE	FALSE	TRUE	FALSE
b4_28_1569	b4	AMPAD_MSSM_0000038454	TRUE	TRUE	TRUE	TRUE
b4_29_1526	b4	AMPAD_MSSM_0000039184	FALSE	FALSE	TRUE	FALSE
b4_30_1567	b4	AMPAD_MSSM_0000021046	TRUE	TRUE	TRUE	TRUE
b4_31_1565	b4	AMPAD_MSSM_0000098620	TRUE	TRUE	TRUE	TRUE
b4_32_1740	b4	AMPAD_MSSM_0000012047	TRUE	TRUE	TRUE	TRUE
b4_33_1607	b4	AMPAD_MSSM_0000045871	TRUE	TRUE	TRUE	TRUE
b4_34_1692	b4	AMPAD_MSSM_0000007698	TRUE	TRUE	TRUE	FALSE
b4_35_1684	b4	AMPAD_MSSM_0000027521	FALSE	FALSE	TRUE	FALSE
b4_36_1584	b4	AMPAD_MSSM_0000029668	TRUE	TRUE	TRUE	TRUE
b4_37_1528	b4	AMPAD_MSSM_0000084521	TRUE	TRUE	TRUE	TRUE
b4_38_1695	b4	AMPAD_MSSM_0000033868	TRUE	TRUE	TRUE	TRUE
b4_39_1667	b4	AMPAD_MSSM_0000020485	TRUE	TRUE	TRUE	TRUE
b4_40_1620	b4	AMPAD_MSSM_0000072578	TRUE	TRUE	TRUE	TRUE
b4_41_1511	b4	AMPAD_MSSM_0000045801	TRUE	FALSE	TRUE	FALSE
b4_42_1513	b4	AMPAD_MSSM_0000011589	FALSE	FALSE	TRUE	FALSE
b5_03_1551	b5	AMPAD_MSSM_0000064974	TRUE	FALSE	TRUE	FALSE
b5_04_1653	b5	AMPAD_MSSM_0000024443	TRUE	FALSE	TRUE	TRUE
b5_05_1525	b5	AMPAD_MSSM_0000016204	TRUE	TRUE	TRUE	FALSE
b5_06_1576	b5	AMPAD_MSSM_0000071789	TRUE	TRUE	TRUE	FALSE
b5_07_1500	b5	AMPAD_MSSM_0000014385	TRUE	FALSE	TRUE	TRUE
b5_08_1577	b5	AMPAD_MSSM_0000054219	TRUE	TRUE	TRUE	TRUE
b5_09_1689	b5	AMPAD_MSSM_0000076498	TRUE	TRUE	TRUE	TRUE
b5_10_1579	b5	AMPAD_MSSM_0000019050	TRUE	TRUE	TRUE	FALSE
b5_11_1668	b5	AMPAD_MSSM_0000067351	TRUE	TRUE	TRUE	TRUE
b5_12_1586	b5	AMPAD_MSSM_0000033390	TRUE	FALSE	TRUE	FALSE
b5_13_1671	b5	AMPAD_MSSM_0000034701	FALSE	FALSE	TRUE	TRUE
b5_14_1658	b5	AMPAD_MSSM_0000007949	TRUE	FALSE	TRUE	FALSE
b5_15_1589	b5	AMPAD_MSSM_0000011371	TRUE	TRUE	TRUE	TRUE
b5_16_1637	b5	AMPAD_MSSM_0000056019	TRUE	TRUE	TRUE	TRUE
b5_17_1678	b5	AMPAD_MSSM_0000019562	TRUE	TRUE	TRUE	FALSE
b5_18_1700	b5	AMPAD_MSSM_0000013078	TRUE	TRUE	TRUE	FALSE
b5_19_1571	b5	AMPAD_MSSM_0000040816	TRUE	FALSE	TRUE	FALSE
b5_20_1572	b5	AMPAD_MSSM_0000000207	TRUE	TRUE	TRUE	TRUE
b5_21_1498	b5	AMPAD_MSSM_0000036866	TRUE	TRUE	TRUE	TRUE
b5_24_1636	b5	AMPAD_MSSM_0000056537	TRUE	TRUE	TRUE	FALSE
b5_25_1593	b5	AMPAD_MSSM_0000043479	TRUE	TRUE	TRUE	TRUE
b5_26_1580	b5	AMPAD_MSSM_0000072035	TRUE	TRUE	TRUE	TRUE
b5_27_1633	b5	AMPAD_MSSM_0000019193	TRUE	TRUE	TRUE	TRUE
b5_28_1631	b5	AMPAD_MSSM_0000005301	TRUE	FALSE	FALSE	FALSE
b5_29_1599	b5	AMPAD_MSSM_0000049401	TRUE	FALSE	TRUE	FALSE
b5_30_1698	b5	AMPAD_MSSM_0000083367	TRUE	FALSE	TRUE	FALSE
b5_31_1543	b5	AMPAD_MSSM_0000053095	TRUE	TRUE	TRUE	FALSE
b5_32_1669	b5	AMPAD_MSSM_0000026992	TRUE	FALSE	TRUE	TRUE
b5_33_1657	b5	AMPAD_MSSM_0000072114	TRUE	FALSE	TRUE	TRUE
b5_34_1751	b5	AMPAD_MSSM_0000034302	TRUE	TRUE	TRUE	TRUE
b5_35_1757	b5	AMPAD_MSSM_0000016717	TRUE	TRUE	TRUE	TRUE
b5_36_1696	b5	AMPAD_MSSM_0000084803	TRUE	TRUE	TRUE	TRUE
b5_37_1650	b5	AMPAD_MSSM_0000040820	TRUE	TRUE	TRUE	TRUE
b5_38_1621	b5	AMPAD_MSSM_0000098979	TRUE	TRUE	TRUE	TRUE
b5_39_1519	b5	AMPAD_MSSM_0000086213	TRUE	TRUE	TRUE	TRUE
b5_40_1721	b5	AMPAD_MSSM_0000087519	TRUE	TRUE	TRUE	TRUE
b5_41_1609	b5	AMPAD_MSSM_0000014666	TRUE	TRUE	TRUE	TRUE
b5_42_1736	b5	AMPAD_MSSM_0000072079	TRUE	TRUE	TRUE	FALSE
b6_03_1716	b6	AMPAD_MSSM_0000008743	TRUE	TRUE	TRUE	FALSE
b6_04_1587	b6	AMPAD_MSSM_0000090395	FALSE	FALSE	FALSE	FALSE
b6_05_1514	b6	AMPAD_MSSM_0000067720	TRUE	TRUE	TRUE	FALSE
b6_06_1693	b6	AMPAD_MSSM_0000027339	TRUE	TRUE	TRUE	TRUE
b6_07_1659	b6	AMPAD_MSSM_0000095439	TRUE	FALSE	TRUE	FALSE
b6_08_1738	b6	AMPAD_MSSM_0000099182	FALSE	FALSE	TRUE	TRUE
b6_09_1703	b6	AMPAD_MSSM_0000028611	TRUE	TRUE	TRUE	FALSE
b6_10_1494	b6	AMPAD_MSSM_0000091390	TRUE	FALSE	TRUE	FALSE
b6_11_1613	b6	AMPAD_MSSM_0000085981	TRUE	FALSE	TRUE	FALSE
b6_12_1619	b6	AMPAD_MSSM_0000006160	TRUE	TRUE	TRUE	TRUE
b6_13_1541	b6	AMPAD_MSSM_0000016485	TRUE	TRUE	TRUE	TRUE
b6_14_1660	b6	AMPAD_MSSM_0000066858	TRUE	TRUE	TRUE	TRUE
b6_15_1652	b6	AMPAD_MSSM_0000080453	TRUE	FALSE	TRUE	TRUE
b6_16_1508	b6	AMPAD_MSSM_0000093210	TRUE	FALSE	TRUE	TRUE
b6_17_1557	b6	AMPAD_MSSM_0000003566	TRUE	TRUE	TRUE	TRUE
b6_18_1537	b6	AMPAD_MSSM_0000083136	TRUE	TRUE	TRUE	TRUE
b6_19_1734	b6	AMPAD_MSSM_0000054396	TRUE	FALSE	TRUE	FALSE
b6_20_1614	b6	AMPAD_MSSM_0000038069	TRUE	FALSE	TRUE	FALSE
b6_21_1635	b6	AMPAD_MSSM_0000023065	TRUE	TRUE	TRUE	FALSE
b6_24_1651	b6	AMPAD_MSSM_0000077861	TRUE	TRUE	TRUE	TRUE
b6_25_1524	b6	AMPAD_MSSM_0000082391	TRUE	TRUE	TRUE	TRUE
b6_26_1722	b6	AMPAD_MSSM_0000004009	TRUE	FALSE	TRUE	TRUE
b6_27_1612	b6	AMPAD_MSSM_0000028034	TRUE	TRUE	TRUE	TRUE
b6_28_1564	b6	AMPAD_MSSM_0000091139	TRUE	TRUE	TRUE	TRUE
b6_29_1704	b6	AMPAD_MSSM_0000069422	TRUE	TRUE	TRUE	TRUE
b6_30_1719	b6	AMPAD_MSSM_0000074087	TRUE	TRUE	TRUE	TRUE
b6_31_1545	b6	AMPAD_MSSM_0000064293	TRUE	FALSE	TRUE	FALSE
b6_32_1503	b6	AMPAD_MSSM_0000075093	TRUE	TRUE	TRUE	TRUE
b6_33_1624	b6	AMPAD_MSSM_0000023152	TRUE	TRUE	TRUE	TRUE
b6_34_1702	b6	AMPAD_MSSM_0000036067	TRUE	TRUE	TRUE	TRUE
b6_35_1648	b6	AMPAD_MSSM_0000093995	TRUE	TRUE	TRUE	FALSE
b6_36_1527	b6	AMPAD_MSSM_0000053706	TRUE	TRUE	TRUE	TRUE
b6_37_1548	b6	AMPAD_MSSM_0000029582	TRUE	FALSE	TRUE	TRUE
b6_38_1707	b6	AMPAD_MSSM_0000099413	TRUE	TRUE	TRUE	TRUE
b6_39_1570	b6	AMPAD_MSSM_0000011243	TRUE	TRUE	TRUE	TRUE
b6_40_1615	b6	AMPAD_MSSM_0000051093	FALSE	FALSE	TRUE	FALSE
b6_41_1646	b6	AMPAD_MSSM_0000063927	TRUE	TRUE	TRUE	TRUE
b6_42_1725	b6	AMPAD_MSSM_0000099364	TRUE	FALSE	TRUE	FALSE
b7_03_1752	b7	AMPAD_MSSM_0000047108	TRUE	TRUE	TRUE	FALSE
b7_04_1663	b7	AMPAD_MSSM_0000038686	TRUE	TRUE	TRUE	TRUE
b7_05_1750	b7	AMPAD_MSSM_0000051955	TRUE	TRUE	TRUE	TRUE
b7_06_1560	b7	AMPAD_MSSM_0000033789	TRUE	FALSE	FALSE	FALSE
b7_07_1597	b7	AMPAD_MSSM_0000084538	TRUE	FALSE	TRUE	FALSE
b7_08_1521	b7	AMPAD_MSSM_0000080009	TRUE	TRUE	TRUE	TRUE
b7_09_1732	b7	AMPAD_MSSM_0000076188	TRUE	TRUE	TRUE	FALSE
b7_10_1546	b7	AMPAD_MSSM_0000036121	TRUE	TRUE	TRUE	FALSE
b7_11_1504	b7	AMPAD_MSSM_0000005883	TRUE	TRUE	TRUE	TRUE
b7_12_1536	b7	AMPAD_MSSM_0000040584	TRUE	TRUE	TRUE	FALSE
b7_13_1520	b7	AMPAD_MSSM_0000028843	TRUE	TRUE	TRUE	TRUE
b7_14_1516	b7	AMPAD_MSSM_0000066577	TRUE	TRUE	TRUE	FALSE
b7_15_1697	b7	AMPAD_MSSM_0000070448	TRUE	FALSE	TRUE	FALSE
b7_16_1628	b7	AMPAD_MSSM_0000056061	TRUE	TRUE	TRUE	FALSE
b7_17_1547	b7	AMPAD_MSSM_0000069155	TRUE	TRUE	TRUE	FALSE
b7_18_1655	b7	AMPAD_MSSM_0000090133	TRUE	FALSE	TRUE	FALSE
b7_19_1559	b7	AMPAD_MSSM_0000008299	TRUE	TRUE	TRUE	TRUE
b7_20_1638	b7	AMPAD_MSSM_0000064456	TRUE	TRUE	TRUE	TRUE
b7_21_1578	b7	AMPAD_MSSM_0000047734	TRUE	FALSE	TRUE	FALSE
b7_24_1594	b7	AMPAD_MSSM_0000060935	TRUE	FALSE	TRUE	TRUE
b7_25_1710	b7	AMPAD_MSSM_0000024459	FALSE	FALSE	TRUE	FALSE
b7_26_1625	b7	AMPAD_MSSM_0000028892	TRUE	TRUE	TRUE	FALSE
b7_27_1718	b7	AMPAD_MSSM_0000980386	TRUE	TRUE	TRUE	TRUE
b7_28_1532	b7	AMPAD_MSSM_0000079856	TRUE	TRUE	TRUE	TRUE
b7_29_1605	b7	AMPAD_MSSM_0000032215	TRUE	TRUE	TRUE	TRUE
b7_30_1664	b7	AMPAD_MSSM_0000045001	TRUE	TRUE	TRUE	FALSE
b7_31_1611	b7	AMPAD_MSSM_0000080571	TRUE	TRUE	TRUE	TRUE
b7_32_1666	b7	AMPAD_MSSM_0000071503	TRUE	TRUE	TRUE	FALSE
b7_33_1634	b7	AMPAD_MSSM_0000058575	TRUE	FALSE	TRUE	FALSE
b7_34_1522	b7	AMPAD_MSSM_0000044958	TRUE	TRUE	TRUE	FALSE
b7_35_1506	b7	AMPAD_MSSM_0000037960	TRUE	TRUE	FALSE	FALSE
b7_36_1726	b7	AMPAD_MSSM_0000061946	TRUE	FALSE	TRUE	FALSE
b7_37_1495	b7	AMPAD_MSSM_0000050299	TRUE	FALSE	TRUE	FALSE
b7_38_1610	b7	AMPAD_MSSM_0000048528	TRUE	TRUE	TRUE	TRUE
b7_39_1623	b7	AMPAD_MSSM_0000039480	TRUE	FALSE	TRUE	TRUE
b7_40_1705	b7	AMPAD_MSSM_0000073574	TRUE	FALSE	TRUE	FALSE
b7_41_1573	b7	AMPAD_MSSM_0000050146	TRUE	TRUE	TRUE	FALSE
b7_42_1568	b7	AMPAD_MSSM_0000044145	TRUE	TRUE	TRUE	TRUE
b7r2_03_1752	b7r2	AMPAD_MSSM_0000047108	TRUE	TRUE	TRUE	TRUE
b7r2_04_1663	b7r2	AMPAD_MSSM_0000038686	TRUE	FALSE	TRUE	TRUE
b7r2_05_1750	b7r2	AMPAD_MSSM_0000051955	TRUE	FALSE	TRUE	FALSE
b7r2_06_1560	b7r2	AMPAD_MSSM_0000033789	TRUE	FALSE	FALSE	FALSE
b7r2_07_1597	b7r2	AMPAD_MSSM_0000084538	TRUE	TRUE	TRUE	TRUE
b7r2_08_1521	b7r2	AMPAD_MSSM_0000080009	TRUE	TRUE	TRUE	TRUE
b7r2_09_1732	b7r2	AMPAD_MSSM_0000076188	TRUE	FALSE	TRUE	FALSE
b7r2_10_1546	b7r2	AMPAD_MSSM_0000036121	TRUE	TRUE	TRUE	FALSE
b7r2_11_1504	b7r2	AMPAD_MSSM_0000005883	TRUE	TRUE	TRUE	TRUE
b7r2_12_1536	b7r2	AMPAD_MSSM_0000040584	TRUE	FALSE	TRUE	FALSE
b7r2_13_1520	b7r2	AMPAD_MSSM_0000028843	TRUE	TRUE	TRUE	FALSE
b7r2_14_1516	b7r2	AMPAD_MSSM_0000066577	TRUE	FALSE	TRUE	FALSE
b7r2_15_1697	b7r2	AMPAD_MSSM_0000070448	TRUE	FALSE	TRUE	FALSE
b7r2_16_1628	b7r2	AMPAD_MSSM_0000056061	TRUE	TRUE	TRUE	FALSE
b7r2_18_1655	b7r2	AMPAD_MSSM_0000090133	TRUE	FALSE	TRUE	TRUE
b7r2_19_1559	b7r2	AMPAD_MSSM_0000008299	TRUE	FALSE	TRUE	TRUE
b7r2_20_1638	b7r2	AMPAD_MSSM_0000064456	TRUE	TRUE	TRUE	TRUE
b7r2_21_1578	b7r2	AMPAD_MSSM_0000047734	TRUE	FALSE	TRUE	FALSE
